# Supplementary material for: Natural variation in C. elegans arsenic toxicity is explained by differences in branched chain amino acid metabolism
Source: eLife. 2019 Apr 8;8:e40260. doi: 10.7554/eLife.40260 (PMC6453569; doi:10.7554/eLife.40260)
Supplement: Figure 1—source data 2. — (Used to generate Figure 1B and Figure 1—figure supplement 4). [file elife-40260-fig1-data2.tsv]

Condition	Strain	Trait	Value
arsenictrioxide	QX318	mean.norm.EXT	-0.0500570370037698
arsenictrioxide	QX587	mean.norm.EXT	-0.161799349558361
arsenictrioxide	QX488	mean.norm.EXT	-0.394739347353963
arsenictrioxide	QX267	mean.norm.EXT	-0.0802191202815248
arsenictrioxide	QX318	mean.norm.yellow	-0.135403093873399
arsenictrioxide	QX587	mean.norm.yellow	-0.197498301567475
arsenictrioxide	QX488	mean.norm.yellow	-0.144984996639042
arsenictrioxide	QX267	mean.norm.yellow	-0.0866601263555438
arsenictrioxide	QX318	mean.TOF	-25.0061469737884
arsenictrioxide	QX587	mean.TOF	-16.7878747220448
arsenictrioxide	QX488	mean.TOF	-60.5694088137932
arsenictrioxide	QX267	mean.TOF	-24.4157343738289
arsenictrioxide	QX318	norm.n	34.5182449027328
arsenictrioxide	QX587	norm.n	-48.8466459609202
arsenictrioxide	QX488	norm.n	-4.5492729951004
arsenictrioxide	QX267	norm.n	-15.6391801483035
arsenictrioxide	QX311	mean.norm.EXT	-0.156025529244342
arsenictrioxide	QX358	mean.norm.EXT	0.251586740138922
arsenictrioxide	QX250	mean.norm.EXT	-0.381696222776136
arsenictrioxide	QX486	mean.norm.EXT	0.080826210004443
arsenictrioxide	QX299	mean.norm.EXT	0.212271957789222
arsenictrioxide	QX311	mean.norm.yellow	-0.145151654698544
arsenictrioxide	QX358	mean.norm.yellow	0.116751547735696
arsenictrioxide	QX250	mean.norm.yellow	-0.123360019497396
arsenictrioxide	QX486	mean.norm.yellow	0.0694008880991009
arsenictrioxide	QX299	mean.norm.yellow	0.000718336380713343
arsenictrioxide	QX311	mean.TOF	-25.0955245386204
arsenictrioxide	QX358	mean.TOF	5.15228672252034
arsenictrioxide	QX250	mean.TOF	-33.3407863419781
arsenictrioxide	QX486	mean.TOF	-7.71188557540419
arsenictrioxide	QX299	mean.TOF	-1.33947942644229
arsenictrioxide	QX311	norm.n	-18.7084303040101
arsenictrioxide	QX358	norm.n	-5.29609543207895
arsenictrioxide	QX250	norm.n	-12.7189585125797
arsenictrioxide	QX486	norm.n	-7.3306053697036
arsenictrioxide	QX299	norm.n	-26.0725418640302
arsenictrioxide	QX269	mean.norm.EXT	-0.0135988750786967
arsenictrioxide	QX565	mean.norm.EXT	0.0463735544724997
arsenictrioxide	QX276	mean.norm.EXT	0.181801328072758
arsenictrioxide	QX511	mean.norm.EXT	-0.298313752316425
arsenictrioxide	QX313	mean.norm.EXT	-0.131217643279559
arsenictrioxide	QX269	mean.norm.yellow	0.118413257241365
arsenictrioxide	QX565	mean.norm.yellow	-0.0178657863186298
arsenictrioxide	QX276	mean.norm.yellow	0.161407415767926
arsenictrioxide	QX511	mean.norm.yellow	-0.124294953188381
arsenictrioxide	QX313	mean.norm.yellow	-0.106641209679938
arsenictrioxide	QX269	mean.TOF	-10.1338537067122
arsenictrioxide	QX565	mean.TOF	-24.2274425418224
arsenictrioxide	QX276	mean.TOF	-16.1977808125241
arsenictrioxide	QX511	mean.TOF	-21.6602850567457
arsenictrioxide	QX313	mean.TOF	-10.0883914068544
arsenictrioxide	QX269	norm.n	39.6498185276795
arsenictrioxide	QX565	norm.n	7.36815873115422
arsenictrioxide	QX276	norm.n	8.14070348107003
arsenictrioxide	QX511	norm.n	-13.1407657053558
arsenictrioxide	QX313	norm.n	-18.9797964714935
arsenictrioxide	QX290	mean.norm.EXT	0.0462759253251899
arsenictrioxide	QX493	mean.norm.EXT	-0.0634196366641646
arsenictrioxide	QX304	mean.norm.EXT	0.139242834035085
arsenictrioxide	QX448	mean.norm.EXT	-0.0344146086484169
arsenictrioxide	QX290	mean.norm.yellow	-0.0805787896009171
arsenictrioxide	QX493	mean.norm.yellow	-0.0400766106549851
arsenictrioxide	QX304	mean.norm.yellow	0.067950584546145
arsenictrioxide	QX448	mean.norm.yellow	-0.0187556111456802
arsenictrioxide	QX290	mean.TOF	-11.4647758950082
arsenictrioxide	QX493	mean.TOF	-21.986216771494
arsenictrioxide	QX304	mean.TOF	8.03292986307069
arsenictrioxide	QX448	mean.TOF	-20.2401587547447
arsenictrioxide	QX290	norm.n	-2.66632306471049
arsenictrioxide	QX493	norm.n	-15.0768288485934
arsenictrioxide	QX304	norm.n	11.4442241410132
arsenictrioxide	QX448	norm.n	45.1015995502544
arsenictrioxide	QX534	mean.norm.EXT	-0.0250507671460443
arsenictrioxide	QX401	mean.norm.EXT	0.237759746743651
arsenictrioxide	QX468	mean.norm.EXT	-0.186621332761858
arsenictrioxide	QX243	mean.norm.EXT	0.238264562277505
arsenictrioxide	QX417	mean.norm.EXT	-0.11580067475637
arsenictrioxide	QX534	mean.norm.yellow	0.0259734627920699
arsenictrioxide	QX401	mean.norm.yellow	0.0731047292919708
arsenictrioxide	QX468	mean.norm.yellow	-0.128379564600552
arsenictrioxide	QX243	mean.norm.yellow	0.0572642559143779
arsenictrioxide	QX417	mean.norm.yellow	-0.0783589885739407
arsenictrioxide	QX534	mean.TOF	-10.7432075838808
arsenictrioxide	QX401	mean.TOF	-7.14902484739155
arsenictrioxide	QX468	mean.TOF	-29.4241317385531
arsenictrioxide	QX243	mean.TOF	9.03243523335132
arsenictrioxide	QX417	mean.TOF	-20.673856168485
arsenictrioxide	QX534	norm.n	32.014697103566
arsenictrioxide	QX401	norm.n	27.8784128031211
arsenictrioxide	QX468	norm.n	-18.1669575538495
arsenictrioxide	QX243	norm.n	-6.62227223129349
arsenictrioxide	QX417	norm.n	-26.016188220949
arsenictrioxide	QX307	mean.norm.EXT	-0.108023187454225
arsenictrioxide	QX437	mean.norm.EXT	-0.0921236672890858
arsenictrioxide	QX453	mean.norm.EXT	0.209487566184432
arsenictrioxide	QX416	mean.norm.EXT	0.196846418417596
arsenictrioxide	QX382	mean.norm.EXT	-0.144015713207622
arsenictrioxide	QX561	mean.norm.EXT	-0.20477570814344
arsenictrioxide	QX403	mean.norm.EXT	-0.466795912100873
arsenictrioxide	QX475	mean.norm.EXT	-0.00687479606792343
arsenictrioxide	QX307	mean.norm.yellow	-0.0942322165242534
arsenictrioxide	QX437	mean.norm.yellow	-0.0273747889004666
arsenictrioxide	QX453	mean.norm.yellow	0.18331500796706
arsenictrioxide	QX416	mean.norm.yellow	0.151938562297566
arsenictrioxide	QX382	mean.norm.yellow	-0.0239081487989786
arsenictrioxide	QX561	mean.norm.yellow	-0.0291080918758545
arsenictrioxide	QX403	mean.norm.yellow	-0.110823315530318
arsenictrioxide	QX475	mean.norm.yellow	-0.0218511914953741
arsenictrioxide	QX307	mean.TOF	-4.28554874828037
arsenictrioxide	QX437	mean.TOF	-16.1486862273449
arsenictrioxide	QX453	mean.TOF	24.6103195280524
arsenictrioxide	QX416	mean.TOF	-6.76983356518843
arsenictrioxide	QX382	mean.TOF	-12.7648397539203
arsenictrioxide	QX561	mean.TOF	-22.965687663097
arsenictrioxide	QX403	mean.TOF	-73.0041531327636
arsenictrioxide	QX475	mean.TOF	-24.9471864673768
arsenictrioxide	QX307	norm.n	-64.085047454894
arsenictrioxide	QX437	norm.n	1.33718113646771
arsenictrioxide	QX453	norm.n	26.3630659177445
arsenictrioxide	QX416	norm.n	49.8631685690369
arsenictrioxide	QX382	norm.n	3.66911080636303
arsenictrioxide	QX561	norm.n	12.4319934024979
arsenictrioxide	QX403	norm.n	-60.1889105155668
arsenictrioxide	QX475	norm.n	-52.5757309068885
arsenictrioxide	QX418	mean.norm.EXT	-0.0683044204716422
arsenictrioxide	QX482	mean.norm.EXT	0.191148558711186
arsenictrioxide	QX426	mean.norm.EXT	-0.0710079184873572
arsenictrioxide	QX359	mean.norm.EXT	0.134141980786583
arsenictrioxide	QX352	mean.norm.EXT	-0.405594612019998
arsenictrioxide	QX278	mean.norm.EXT	-0.0676007050576972
arsenictrioxide	QX418	mean.norm.yellow	-0.0636365534050387
arsenictrioxide	QX482	mean.norm.yellow	0.0524328487616984
arsenictrioxide	QX426	mean.norm.yellow	0.00174623587074264
arsenictrioxide	QX359	mean.norm.yellow	0.101989524971603
arsenictrioxide	QX352	mean.norm.yellow	-0.199970600594802
arsenictrioxide	QX278	mean.norm.yellow	-0.0540098023278217
arsenictrioxide	QX418	mean.TOF	-9.54719535386493
arsenictrioxide	QX482	mean.TOF	4.53261752927611
arsenictrioxide	QX426	mean.TOF	25.0982429008562
arsenictrioxide	QX359	mean.TOF	5.43584167480777
arsenictrioxide	QX352	mean.TOF	-39.5562607778892
arsenictrioxide	QX278	mean.TOF	-13.0091010094787
arsenictrioxide	QX418	norm.n	-6.87353593904333
arsenictrioxide	QX482	norm.n	-12.1647620330771
arsenictrioxide	QX426	norm.n	-7.64605285848895
arsenictrioxide	QX359	norm.n	24.5391140670433
arsenictrioxide	QX352	norm.n	-48.3537568520855
arsenictrioxide	QX278	norm.n	-13.7129595104669
arsenictrioxide	QX553	mean.norm.EXT	-0.200417805315919
arsenictrioxide	QX245	mean.norm.EXT	0.150884639662086
arsenictrioxide	QX399	mean.norm.EXT	0.161086881408373
arsenictrioxide	QX506	mean.norm.EXT	-0.439564473565821
arsenictrioxide	QX487	mean.norm.EXT	0.109497653760883
arsenictrioxide	QX529	mean.norm.EXT	0.447213899270811
arsenictrioxide	QX553	mean.norm.yellow	-0.0160009926099799
arsenictrioxide	QX245	mean.norm.yellow	0.00494348346638475
arsenictrioxide	QX399	mean.norm.yellow	-0.0299256912057357
arsenictrioxide	QX506	mean.norm.yellow	-0.227224234133379
arsenictrioxide	QX487	mean.norm.yellow	0.0446370697096456
arsenictrioxide	QX529	mean.norm.yellow	0.11009734546679
arsenictrioxide	QX553	mean.TOF	-7.34300080740953
arsenictrioxide	QX245	mean.TOF	5.99841054768299
arsenictrioxide	QX399	mean.TOF	20.1741455049337
arsenictrioxide	QX506	mean.TOF	-28.7821397272524
arsenictrioxide	QX487	mean.TOF	2.01938136524265
arsenictrioxide	QX529	mean.TOF	21.7911704429285
arsenictrioxide	QX553	norm.n	-21.8580471416999
arsenictrioxide	QX245	norm.n	0.620358366637698
arsenictrioxide	QX399	norm.n	-19.5307881924636
arsenictrioxide	QX506	norm.n	-17.2385234962823
arsenictrioxide	QX487	norm.n	32.7708421323565
arsenictrioxide	QX529	norm.n	0.247141611121107
arsenictrioxide	QX315	mean.norm.EXT	-0.532467498200181
arsenictrioxide	QX404	mean.norm.EXT	0.190530275473898
arsenictrioxide	QX521	mean.norm.EXT	0.30233834418016
arsenictrioxide	QX305	mean.norm.EXT	-0.0749190784858687
arsenictrioxide	QX306	mean.norm.EXT	0.00604091886298926
arsenictrioxide	QX492	mean.norm.EXT	0.0624756039105698
arsenictrioxide	QX279	mean.norm.EXT	-0.0427083072685301
arsenictrioxide	QX315	mean.norm.yellow	-0.188656755158586
arsenictrioxide	QX404	mean.norm.yellow	0.0290671078236572
arsenictrioxide	QX521	mean.norm.yellow	0.221248742768597
arsenictrioxide	QX305	mean.norm.yellow	-0.0419210949049093
arsenictrioxide	QX306	mean.norm.yellow	0.128451477773573
arsenictrioxide	QX492	mean.norm.yellow	-0.0164786947602195
arsenictrioxide	QX279	mean.norm.yellow	-0.0360529371931333
arsenictrioxide	QX315	mean.TOF	-48.9240839897251
arsenictrioxide	QX404	mean.TOF	-1.90738414424172
arsenictrioxide	QX521	mean.TOF	-4.40668782788333
arsenictrioxide	QX305	mean.TOF	-1.59847711837986
arsenictrioxide	QX306	mean.TOF	-15.1430612338735
arsenictrioxide	QX492	mean.TOF	3.39080535481656
arsenictrioxide	QX279	mean.TOF	-16.107807331896
arsenictrioxide	QX315	norm.n	-37.7557481678399
arsenictrioxide	QX404	norm.n	23.4680887995696
arsenictrioxide	QX521	norm.n	15.820131307491
arsenictrioxide	QX305	norm.n	-5.42934069040352
arsenictrioxide	QX306	norm.n	75.0789979551002
arsenictrioxide	QX492	norm.n	-7.29508659208345
arsenictrioxide	QX279	norm.n	-10.8228966439469
arsenictrioxide	QX402	mean.norm.EXT	0.219844078436972
arsenictrioxide	QX363	mean.norm.EXT	0.158392745605498
arsenictrioxide	QX456	mean.norm.EXT	0.0862347245609393
arsenictrioxide	QX413	mean.norm.EXT	0.0480385209845356
arsenictrioxide	QX402	mean.norm.yellow	0.287680111382376
arsenictrioxide	QX363	mean.norm.yellow	0.0791821168515307
arsenictrioxide	QX456	mean.norm.yellow	0.0628019029013801
arsenictrioxide	QX413	mean.norm.yellow	-0.0310369567756113
arsenictrioxide	QX402	mean.TOF	2.78839684325015
arsenictrioxide	QX363	mean.TOF	3.97319201346752
arsenictrioxide	QX456	mean.TOF	4.44689100569565
arsenictrioxide	QX413	mean.TOF	-2.20543789957519
arsenictrioxide	QX402	norm.n	16.6010815441829
arsenictrioxide	QX363	norm.n	35.0226318859333
arsenictrioxide	QX456	norm.n	32.4311419306978
arsenictrioxide	QX413	norm.n	13.067499892301
arsenictrioxide	QX334	mean.norm.EXT	0.0854762195702255
arsenictrioxide	QX378	mean.norm.EXT	0.188293096570641
arsenictrioxide	QX445	mean.norm.EXT	-0.0224153007018361
arsenictrioxide	QX465	mean.norm.EXT	-0.122416654818168
arsenictrioxide	QX442	mean.norm.EXT	0.0338950008508413
arsenictrioxide	QX372	mean.norm.EXT	0.00964026620505151
arsenictrioxide	QX334	mean.norm.yellow	-0.0637144333644958
arsenictrioxide	QX378	mean.norm.yellow	0.0343611492252964
arsenictrioxide	QX445	mean.norm.yellow	-0.045888141038856
arsenictrioxide	QX465	mean.norm.yellow	-0.0868588273718932
arsenictrioxide	QX442	mean.norm.yellow	-0.0200744107127787
arsenictrioxide	QX372	mean.norm.yellow	0.0535552554734625
arsenictrioxide	QX334	mean.TOF	2.85102526439319
arsenictrioxide	QX378	mean.TOF	9.30638542172099
arsenictrioxide	QX445	mean.TOF	7.93328146537276
arsenictrioxide	QX465	mean.TOF	-6.56663027367845
arsenictrioxide	QX442	mean.TOF	-7.31927744274263
arsenictrioxide	QX372	mean.TOF	18.9100625040958
arsenictrioxide	QX334	norm.n	19.6764782521535
arsenictrioxide	QX378	norm.n	12.2891537128045
arsenictrioxide	QX445	norm.n	16.1544893348132
arsenictrioxide	QX465	norm.n	8.25991547208427
arsenictrioxide	QX442	norm.n	-1.26183840593013
arsenictrioxide	QX372	norm.n	17.9481917596745
arsenictrioxide	QX321	mean.norm.EXT	0.230326027252431
arsenictrioxide	QX411	mean.norm.EXT	0.0886810057203069
arsenictrioxide	QX336	mean.norm.EXT	-0.183455079282057
arsenictrioxide	QX524	mean.norm.EXT	-0.311373926221716
arsenictrioxide	QX383	mean.norm.EXT	0.0864282021412574
arsenictrioxide	QX333	mean.norm.EXT	0.18153097388463
arsenictrioxide	QX435	mean.norm.EXT	0.0374608567805743
arsenictrioxide	QX321	mean.norm.yellow	0.0536728433678286
arsenictrioxide	QX411	mean.norm.yellow	0.100822558910458
arsenictrioxide	QX336	mean.norm.yellow	-0.0910233740740598
arsenictrioxide	QX524	mean.norm.yellow	-0.233954093466599
arsenictrioxide	QX383	mean.norm.yellow	-0.0122428476088948
arsenictrioxide	QX333	mean.norm.yellow	0.282708884508143
arsenictrioxide	QX435	mean.norm.yellow	0.030186229437726
arsenictrioxide	QX321	mean.TOF	6.78322073861944
arsenictrioxide	QX411	mean.TOF	-22.7197301033244
arsenictrioxide	QX336	mean.TOF	-4.09740459045538
arsenictrioxide	QX524	mean.TOF	-17.7424206919316
arsenictrioxide	QX383	mean.TOF	0.0509162950376983
arsenictrioxide	QX333	mean.TOF	29.422084874318
arsenictrioxide	QX435	mean.TOF	8.54536103932994
arsenictrioxide	QX321	norm.n	7.16056371890986
arsenictrioxide	QX411	norm.n	17.6492508798128
arsenictrioxide	QX336	norm.n	-10.7617119501922
arsenictrioxide	QX524	norm.n	-29.8953829444168
arsenictrioxide	QX383	norm.n	-0.634702751462955
arsenictrioxide	QX333	norm.n	81.5862741649131
arsenictrioxide	QX435	norm.n	25.8154828389945
arsenictrioxide	QX444	mean.norm.EXT	-0.266536871726641
arsenictrioxide	QX252	mean.norm.EXT	0.233397185751082
arsenictrioxide	QX270	mean.norm.EXT	0.114912034624287
arsenictrioxide	QX444	mean.norm.yellow	-0.115857018219302
arsenictrioxide	QX252	mean.norm.yellow	0.126438351256334
arsenictrioxide	QX270	mean.norm.yellow	-0.0411034991812967
arsenictrioxide	QX444	mean.TOF	-29.0832633351986
arsenictrioxide	QX252	mean.TOF	12.4969417961322
arsenictrioxide	QX270	mean.TOF	-6.80803566268524
arsenictrioxide	QX444	norm.n	30.4990663942561
arsenictrioxide	QX252	norm.n	27.4525877144597
arsenictrioxide	QX270	norm.n	-5.7832683356987
arsenictrioxide	QX421	mean.norm.EXT	0.132374486168884
arsenictrioxide	QX272	mean.norm.EXT	0.397892938101198
arsenictrioxide	QX406	mean.norm.EXT	-0.129399767724518
arsenictrioxide	QX446	mean.norm.EXT	0.286946694146337
arsenictrioxide	QX332	mean.norm.EXT	-0.373158683942468
arsenictrioxide	QX254	mean.norm.EXT	0.440959409343041
arsenictrioxide	QX421	mean.norm.yellow	0.0640113015996589
arsenictrioxide	QX272	mean.norm.yellow	0.174216859656338
arsenictrioxide	QX406	mean.norm.yellow	-0.032685334308328
arsenictrioxide	QX446	mean.norm.yellow	-0.0761393824367881
arsenictrioxide	QX332	mean.norm.yellow	-0.108522754725731
arsenictrioxide	QX254	mean.norm.yellow	0.129717312760544
arsenictrioxide	QX421	mean.TOF	-4.12850555995831
arsenictrioxide	QX272	mean.TOF	22.6203364024454
arsenictrioxide	QX406	mean.TOF	-5.76869367954467
arsenictrioxide	QX446	mean.TOF	10.904198392305
arsenictrioxide	QX332	mean.TOF	-65.9046686639308
arsenictrioxide	QX254	mean.TOF	21.2323476113206
arsenictrioxide	QX421	norm.n	31.25860533377
arsenictrioxide	QX272	norm.n	-19.6153154897471
arsenictrioxide	QX406	norm.n	-1.09504528352555
arsenictrioxide	QX446	norm.n	-22.6569691626765
arsenictrioxide	QX332	norm.n	-30.7713214211168
arsenictrioxide	QX254	norm.n	-47.1660888825723
arsenictrioxide	QX480	mean.norm.EXT	0.208501467918984
arsenictrioxide	QX438	mean.norm.EXT	-0.282890597537896
arsenictrioxide	QX515	mean.norm.EXT	-0.1382613527661
arsenictrioxide	QX528	mean.norm.EXT	0.30725871861452
arsenictrioxide	QX484	mean.norm.EXT	0.116879452981022
arsenictrioxide	QX597	mean.norm.EXT	0.0971953652606769
arsenictrioxide	QX480	mean.norm.yellow	0.203575324584326
arsenictrioxide	QX438	mean.norm.yellow	-0.123252763786085
arsenictrioxide	QX515	mean.norm.yellow	-0.11437061881411
arsenictrioxide	QX528	mean.norm.yellow	0.0942460710443236
arsenictrioxide	QX484	mean.norm.yellow	0.0845254388292747
arsenictrioxide	QX597	mean.norm.yellow	0.065679021584029
arsenictrioxide	QX480	mean.TOF	14.3655249418195
arsenictrioxide	QX438	mean.TOF	-11.8830608337572
arsenictrioxide	QX515	mean.TOF	-12.5717482400939
arsenictrioxide	QX528	mean.TOF	4.9507323638222
arsenictrioxide	QX484	mean.TOF	17.7347067296194
arsenictrioxide	QX597	mean.TOF	32.7112229012945
arsenictrioxide	QX480	norm.n	4.18178950613272
arsenictrioxide	QX438	norm.n	-4.5953291074589
arsenictrioxide	QX515	norm.n	-2.21209218467348
arsenictrioxide	QX528	norm.n	23.2447104986744
arsenictrioxide	QX484	norm.n	40.7775574743465
arsenictrioxide	QX597	norm.n	-7.33176216547224
arsenictrioxide	QX476	mean.norm.EXT	0.0552509792426954
arsenictrioxide	QX496	mean.norm.EXT	0.0923102629046783
arsenictrioxide	QX337	mean.norm.EXT	-0.0120515272327328
arsenictrioxide	QX431	mean.norm.EXT	0.0898612341025761
arsenictrioxide	QX452	mean.norm.EXT	0.27125467010739
arsenictrioxide	QX459	mean.norm.EXT	-0.0877163464283507
arsenictrioxide	QX476	mean.norm.yellow	0.0314396521439771
arsenictrioxide	QX496	mean.norm.yellow	0.0812441075268516
arsenictrioxide	QX337	mean.norm.yellow	0.0261636149768657
arsenictrioxide	QX431	mean.norm.yellow	0.115864811651287
arsenictrioxide	QX452	mean.norm.yellow	0.126944273804404
arsenictrioxide	QX459	mean.norm.yellow	0.00989859750652342
arsenictrioxide	QX476	mean.TOF	-4.15650332589322
arsenictrioxide	QX496	mean.TOF	-19.4084163172125
arsenictrioxide	QX337	mean.TOF	-2.17881397687889
arsenictrioxide	QX431	mean.TOF	18.6543439560154
arsenictrioxide	QX452	mean.TOF	25.2045268691581
arsenictrioxide	QX459	mean.TOF	12.2831595558915
arsenictrioxide	QX476	norm.n	18.15971224711
arsenictrioxide	QX496	norm.n	21.0175353428996
arsenictrioxide	QX337	norm.n	-5.3286340583989
arsenictrioxide	QX431	norm.n	27.1378652417365
arsenictrioxide	QX452	norm.n	29.5214807362065
arsenictrioxide	QX459	norm.n	15.2937558315231
arsenictrioxide	QX397	mean.norm.EXT	0.139198123966087
arsenictrioxide	QX375	mean.norm.EXT	-0.247227714269828
arsenictrioxide	QX554	mean.norm.EXT	-0.259491329512205
arsenictrioxide	QX559	mean.norm.EXT	0.24112694642305
arsenictrioxide	QX348	mean.norm.EXT	-0.216097169562009
arsenictrioxide	QX397	mean.norm.yellow	0.00936836274807266
arsenictrioxide	QX375	mean.norm.yellow	-0.0838094218216239
arsenictrioxide	QX554	mean.norm.yellow	-0.163981209812927
arsenictrioxide	QX559	mean.norm.yellow	0.00720723427516735
arsenictrioxide	QX348	mean.norm.yellow	-0.0689594446688317
arsenictrioxide	QX397	mean.TOF	7.63310264937449
arsenictrioxide	QX375	mean.TOF	-7.02405063737302
arsenictrioxide	QX554	mean.TOF	-21.057137364422
arsenictrioxide	QX559	mean.TOF	18.367894355422
arsenictrioxide	QX348	mean.TOF	-23.4887398026972
arsenictrioxide	QX397	norm.n	-7.38655172174074
arsenictrioxide	QX375	norm.n	-25.8608888607855
arsenictrioxide	QX554	norm.n	-41.4881687163656
arsenictrioxide	QX559	norm.n	-11.7718890689835
arsenictrioxide	QX348	norm.n	18.5707638675346
arsenictrioxide	QX588	mean.norm.EXT	0.0223365689883613
arsenictrioxide	QX423	mean.norm.EXT	-0.234881525763829
arsenictrioxide	QX341	mean.norm.EXT	-0.0467885678936711
arsenictrioxide	QX430	mean.norm.EXT	0.224502959345704
arsenictrioxide	QX429	mean.norm.EXT	0.025393699609186
arsenictrioxide	QX373	mean.norm.EXT	-0.141659952259884
arsenictrioxide	QX588	mean.norm.yellow	-0.0108507758374808
arsenictrioxide	QX423	mean.norm.yellow	-0.157566566873654
arsenictrioxide	QX341	mean.norm.yellow	-0.0884242595586812
arsenictrioxide	QX430	mean.norm.yellow	0.130034911880392
arsenictrioxide	QX429	mean.norm.yellow	0.0239769395737145
arsenictrioxide	QX373	mean.norm.yellow	-0.0819007538958487
arsenictrioxide	QX588	mean.TOF	2.51501735361518
arsenictrioxide	QX423	mean.TOF	-18.3885565237831
arsenictrioxide	QX341	mean.TOF	-7.67804642678133
arsenictrioxide	QX430	mean.TOF	3.98918041211134
arsenictrioxide	QX429	mean.TOF	-7.82299936080877
arsenictrioxide	QX373	mean.TOF	-17.8474527984499
arsenictrioxide	QX588	norm.n	20.8349541429896
arsenictrioxide	QX423	norm.n	-5.5637525546836
arsenictrioxide	QX341	norm.n	-5.49015548389906
arsenictrioxide	QX430	norm.n	21.2306015603236
arsenictrioxide	QX429	norm.n	43.0376790933832
arsenictrioxide	QX373	norm.n	-9.5149110132489
arsenictrioxide	QX463	mean.norm.EXT	-0.144230826563508
arsenictrioxide	QX326	mean.norm.EXT	0.119803281622081
arsenictrioxide	QX393	mean.norm.EXT	-0.0359223329637956
arsenictrioxide	QX514	mean.norm.EXT	-0.189095355420727
arsenictrioxide	QX386	mean.norm.EXT	0.145940754952625
arsenictrioxide	QX463	mean.norm.yellow	-0.0771383360361794
arsenictrioxide	QX326	mean.norm.yellow	-0.0248384230450916
arsenictrioxide	QX393	mean.norm.yellow	0.0788366095091767
arsenictrioxide	QX514	mean.norm.yellow	-0.0929083830501471
arsenictrioxide	QX386	mean.norm.yellow	0.088793613297667
arsenictrioxide	QX463	mean.TOF	2.99003819141325
arsenictrioxide	QX326	mean.TOF	-4.17124878715174
arsenictrioxide	QX393	mean.TOF	31.2068531629018
arsenictrioxide	QX514	mean.TOF	-36.329190909021
arsenictrioxide	QX386	mean.TOF	46.7461822778237
arsenictrioxide	QX463	norm.n	-9.85089103215391
arsenictrioxide	QX326	norm.n	-4.59575484335893
arsenictrioxide	QX393	norm.n	56.0980924212978
arsenictrioxide	QX514	norm.n	-22.1060738741168
arsenictrioxide	QX386	norm.n	29.8682945993144
arsenictrioxide	QX380	mean.norm.EXT	0.0934589677405807
arsenictrioxide	QX485	mean.norm.EXT	0.20425863492205
arsenictrioxide	QX455	mean.norm.EXT	-0.0995447938386722
arsenictrioxide	QX436	mean.norm.EXT	0.162470135908558
arsenictrioxide	QX355	mean.norm.EXT	-0.391480494125662
arsenictrioxide	QX380	mean.norm.yellow	-0.0530720534670081
arsenictrioxide	QX485	mean.norm.yellow	0.298769340452644
arsenictrioxide	QX455	mean.norm.yellow	-0.00849498018523503
arsenictrioxide	QX436	mean.norm.yellow	0.061216832097535
arsenictrioxide	QX355	mean.norm.yellow	-0.151752861652425
arsenictrioxide	QX380	mean.TOF	2.1897817618566
arsenictrioxide	QX485	mean.TOF	10.0966069698542
arsenictrioxide	QX455	mean.TOF	-6.29489663762236
arsenictrioxide	QX436	mean.TOF	24.6494451332126
arsenictrioxide	QX355	mean.TOF	-24.8752776355467
arsenictrioxide	QX380	norm.n	-28.3905857680199
arsenictrioxide	QX485	norm.n	20.3503010283662
arsenictrioxide	QX455	norm.n	28.7050711738766
arsenictrioxide	QX436	norm.n	31.5284553767111
arsenictrioxide	QX355	norm.n	-51.6352703993296
arsenictrioxide	QX266	mean.norm.EXT	0.139335742448706
arsenictrioxide	QX328	mean.norm.EXT	-0.0475855753272997
arsenictrioxide	QX325	mean.norm.EXT	0.211800228732824
arsenictrioxide	QX360	mean.norm.EXT	0.294608777351768
arsenictrioxide	QX266	mean.norm.yellow	0.0702568638825426
arsenictrioxide	QX328	mean.norm.yellow	-0.105458729620006
arsenictrioxide	QX325	mean.norm.yellow	0.0694386438542223
arsenictrioxide	QX360	mean.norm.yellow	0.107829008823074
arsenictrioxide	QX266	mean.TOF	9.29029173352627
arsenictrioxide	QX328	mean.TOF	-11.9754314391305
arsenictrioxide	QX325	mean.TOF	22.6665338941808
arsenictrioxide	QX360	mean.TOF	40.2809966922646
arsenictrioxide	QX266	norm.n	25.7340742887962
arsenictrioxide	QX328	norm.n	-10.2075459015958
arsenictrioxide	QX325	norm.n	8.08297149016712
arsenictrioxide	QX360	norm.n	-16.8946892385768
arsenictrioxide	QX517	mean.norm.EXT	-0.081519079918775
arsenictrioxide	QX277	mean.norm.EXT	-0.0179232199890264
arsenictrioxide	QX473	mean.norm.EXT	0.120218272264907
arsenictrioxide	QX467	mean.norm.EXT	-0.0942984251175582
arsenictrioxide	QX517	mean.norm.yellow	-0.0402159081518954
arsenictrioxide	QX277	mean.norm.yellow	0.137097429198722
arsenictrioxide	QX473	mean.norm.yellow	0.0312331422337765
arsenictrioxide	QX467	mean.norm.yellow	-0.106399226833008
arsenictrioxide	QX517	mean.TOF	0.932125053078996
arsenictrioxide	QX277	mean.TOF	-7.09996223308681
arsenictrioxide	QX473	mean.TOF	7.15616187409889
arsenictrioxide	QX467	mean.TOF	2.86546379782863
arsenictrioxide	QX517	norm.n	-1.61152746463554
arsenictrioxide	QX277	norm.n	30.1387167135366
arsenictrioxide	QX473	norm.n	11.5777600080743
arsenictrioxide	QX467	norm.n	-26.401397800523
arsenictrioxide	QX477	mean.norm.EXT	-0.470991937253142
arsenictrioxide	QX551	mean.norm.EXT	0.126295077119643
arsenictrioxide	QX253	mean.norm.EXT	0.0718745478135544
arsenictrioxide	QX240	mean.norm.EXT	-0.225302478395359
arsenictrioxide	QX274	mean.norm.EXT	-0.263815798998619
arsenictrioxide	QX466	mean.norm.EXT	-0.0585521282262505
arsenictrioxide	QX477	mean.norm.yellow	-0.15523660199826
arsenictrioxide	QX551	mean.norm.yellow	0.0813206370617232
arsenictrioxide	QX253	mean.norm.yellow	0.087310723139303
arsenictrioxide	QX240	mean.norm.yellow	-0.11368861429426
arsenictrioxide	QX274	mean.norm.yellow	-0.159214730745122
arsenictrioxide	QX466	mean.norm.yellow	-0.0205704972568145
arsenictrioxide	QX477	mean.TOF	-42.219579259822
arsenictrioxide	QX551	mean.TOF	25.0660001471968
arsenictrioxide	QX253	mean.TOF	13.2112032043305
arsenictrioxide	QX240	mean.TOF	-12.9429692905439
arsenictrioxide	QX274	mean.TOF	-32.5998387701257
arsenictrioxide	QX466	mean.TOF	0.260991894683628
arsenictrioxide	QX477	norm.n	-25.1589837606801
arsenictrioxide	QX551	norm.n	-6.81141100723343
arsenictrioxide	QX253	norm.n	64.347537859727
arsenictrioxide	QX240	norm.n	-4.44441960584009
arsenictrioxide	QX274	norm.n	30.5469429343678
arsenictrioxide	QX466	norm.n	10.9043810248013
arsenictrioxide	QX242	mean.norm.EXT	0.19320942127352
arsenictrioxide	QX349	mean.norm.EXT	0.141619683187729
arsenictrioxide	QX374	mean.norm.EXT	-0.0067856030184988
arsenictrioxide	QX394	mean.norm.EXT	-0.0890564798410847
arsenictrioxide	QX242	mean.norm.yellow	0.029234960599401
arsenictrioxide	QX349	mean.norm.yellow	0.0899172106146353
arsenictrioxide	QX374	mean.norm.yellow	0.0529689270481268
arsenictrioxide	QX394	mean.norm.yellow	-0.0619716916739408
arsenictrioxide	QX242	mean.TOF	2.61580790380336
arsenictrioxide	QX349	mean.TOF	11.1508750728021
arsenictrioxide	QX374	mean.TOF	1.00236489017235
arsenictrioxide	QX394	mean.TOF	-6.75411315302695
arsenictrioxide	QX242	norm.n	-8.96191062694557
arsenictrioxide	QX349	norm.n	28.8798319227878
arsenictrioxide	QX374	norm.n	4.62567004518971
arsenictrioxide	QX394	norm.n	6.21881967359113
arsenictrioxide	QX458	mean.norm.EXT	-0.11583682088667
arsenictrioxide	QX494	mean.norm.EXT	-0.191184595410076
arsenictrioxide	QX244	mean.norm.EXT	-0.234680042786721
arsenictrioxide	QX523	mean.norm.EXT	-0.0046383970529976
arsenictrioxide	QX474	mean.norm.EXT	-0.2563495346275
arsenictrioxide	QX458	mean.norm.yellow	-0.122058679434356
arsenictrioxide	QX494	mean.norm.yellow	-0.0773071134690916
arsenictrioxide	QX244	mean.norm.yellow	-0.162261755470448
arsenictrioxide	QX523	mean.norm.yellow	0.0322099627371546
arsenictrioxide	QX474	mean.norm.yellow	-0.151176844935251
arsenictrioxide	QX458	mean.TOF	-8.01338458340978
arsenictrioxide	QX494	mean.TOF	-1.05424712950917
arsenictrioxide	QX244	mean.TOF	-33.5152204833493
arsenictrioxide	QX523	mean.TOF	-1.51095658802749
arsenictrioxide	QX474	mean.TOF	-6.43391080983082
arsenictrioxide	QX458	norm.n	30.4872550202798
arsenictrioxide	QX494	norm.n	-25.8068647241557
arsenictrioxide	QX244	norm.n	-4.70148294770296
arsenictrioxide	QX523	norm.n	8.15348009705311
arsenictrioxide	QX474	norm.n	2.16600791327125
arsenictrioxide	QX526	mean.norm.EXT	-0.239227889804566
arsenictrioxide	QX490	mean.norm.EXT	-0.0778585164006122
arsenictrioxide	QX560	mean.norm.EXT	0.291755379561385
arsenictrioxide	QX301	mean.norm.EXT	0.070064578711245
arsenictrioxide	QX526	mean.norm.yellow	-0.142554019281394
arsenictrioxide	QX490	mean.norm.yellow	-0.0827594907883533
arsenictrioxide	QX560	mean.norm.yellow	0.134603792400011
arsenictrioxide	QX301	mean.norm.yellow	0.0656552381814913
arsenictrioxide	QX526	mean.TOF	-6.18528772559535
arsenictrioxide	QX490	mean.TOF	1.19110133351235
arsenictrioxide	QX560	mean.TOF	17.2595512349511
arsenictrioxide	QX301	mean.TOF	-0.448216554738988
arsenictrioxide	QX526	norm.n	-52.8982088959837
arsenictrioxide	QX490	norm.n	0.829108171757771
arsenictrioxide	QX560	norm.n	-2.80151133009629
arsenictrioxide	QX301	norm.n	63.6183513824181
arsenictrioxide	QX549	mean.norm.EXT	-0.1135218211959
arsenictrioxide	QX361	mean.norm.EXT	0.18120761334955
arsenictrioxide	QX594	mean.norm.EXT	0.00550425940169333
arsenictrioxide	QX376	mean.norm.EXT	0.239654257352381
arsenictrioxide	QX549	mean.norm.yellow	-0.128937978274709
arsenictrioxide	QX361	mean.norm.yellow	0.00850440867457343
arsenictrioxide	QX594	mean.norm.yellow	0.0190527075257728
arsenictrioxide	QX376	mean.norm.yellow	0.0364273542610439
arsenictrioxide	QX549	mean.TOF	9.94491739870461
arsenictrioxide	QX361	mean.TOF	10.9369543830607
arsenictrioxide	QX594	mean.TOF	14.3476236756718
arsenictrioxide	QX376	mean.TOF	11.5809102499859
arsenictrioxide	QX549	norm.n	-51.4080613328967
arsenictrioxide	QX361	norm.n	16.2336485528962
arsenictrioxide	QX594	norm.n	-10.3284921464322
arsenictrioxide	QX376	norm.n	8.98180781204038
arsenictrioxide	QX385	mean.norm.EXT	0.0620981981948493
arsenictrioxide	QX273	mean.norm.EXT	0.0227685434293902
arsenictrioxide	QX345	mean.norm.EXT	0.0511550737812566
arsenictrioxide	QX531	mean.norm.EXT	-0.137631961654776
arsenictrioxide	QX513	mean.norm.EXT	-0.132741553502013
arsenictrioxide	QX539	mean.norm.EXT	-0.0434584746346848
arsenictrioxide	QX261	mean.norm.EXT	-0.0512792600357464
arsenictrioxide	QX288	mean.norm.EXT	-0.0128486806557047
arsenictrioxide	QX385	mean.norm.yellow	0.0579471267634181
arsenictrioxide	QX273	mean.norm.yellow	0.0582117134653417
arsenictrioxide	QX345	mean.norm.yellow	0.106462407641015
arsenictrioxide	QX531	mean.norm.yellow	-0.0974359739781802
arsenictrioxide	QX513	mean.norm.yellow	-0.0322946664394689
arsenictrioxide	QX539	mean.norm.yellow	0.0301020863003419
arsenictrioxide	QX261	mean.norm.yellow	0.087142131472954
arsenictrioxide	QX288	mean.norm.yellow	-0.0319361718239534
arsenictrioxide	QX385	mean.TOF	10.8145136465395
arsenictrioxide	QX273	mean.TOF	37.7595291121859
arsenictrioxide	QX345	mean.TOF	-3.73729246772285
arsenictrioxide	QX531	mean.TOF	-6.91150070054346
arsenictrioxide	QX513	mean.TOF	-6.25650566743463
arsenictrioxide	QX539	mean.TOF	-6.74622917953231
arsenictrioxide	QX261	mean.TOF	10.2999180401871
arsenictrioxide	QX288	mean.TOF	4.79881928110149
arsenictrioxide	QX385	norm.n	19.7936983754901
arsenictrioxide	QX273	norm.n	8.30184786880294
arsenictrioxide	QX345	norm.n	2.32016261771311
arsenictrioxide	QX531	norm.n	-6.13792746602226
arsenictrioxide	QX513	norm.n	59.7115649638135
arsenictrioxide	QX539	norm.n	-40.2798816186736
arsenictrioxide	QX261	norm.n	26.2319366377112
arsenictrioxide	QX288	norm.n	-12.4563151244602
arsenictrioxide	QX579	mean.norm.EXT	-0.0618627095980673
arsenictrioxide	QX339	mean.norm.EXT	0.208079897526068
arsenictrioxide	QX555	mean.norm.EXT	0.0223143039658283
arsenictrioxide	QX479	mean.norm.EXT	0.0158319228796173
arsenictrioxide	QX441	mean.norm.EXT	-0.475899585279962
arsenictrioxide	QX370	mean.norm.EXT	0.225441636013789
arsenictrioxide	QX573	mean.norm.EXT	0.123125120585956
arsenictrioxide	QX579	mean.norm.yellow	-0.0519314438547701
arsenictrioxide	QX339	mean.norm.yellow	0.0500640247471555
arsenictrioxide	QX555	mean.norm.yellow	0.217767217427311
arsenictrioxide	QX479	mean.norm.yellow	0.0679726782242784
arsenictrioxide	QX441	mean.norm.yellow	-0.203254270536868
arsenictrioxide	QX370	mean.norm.yellow	-0.00614082105344339
arsenictrioxide	QX573	mean.norm.yellow	-0.0238254641026948
arsenictrioxide	QX579	mean.TOF	4.87535403828366
arsenictrioxide	QX339	mean.TOF	15.1286820214361
arsenictrioxide	QX555	mean.TOF	-3.43256439105785
arsenictrioxide	QX479	mean.TOF	15.5205813989094
arsenictrioxide	QX441	mean.TOF	-69.9625408558403
arsenictrioxide	QX370	mean.TOF	19.3008259944409
arsenictrioxide	QX573	mean.TOF	20.2796165907262
arsenictrioxide	QX579	norm.n	22.3336769352895
arsenictrioxide	QX339	norm.n	-6.66196739173223
arsenictrioxide	QX555	norm.n	19.2221210028532
arsenictrioxide	QX479	norm.n	30.4299063123182
arsenictrioxide	QX441	norm.n	-32.4522055938322
arsenictrioxide	QX370	norm.n	-21.9395491194169
arsenictrioxide	QX573	norm.n	-21.6321311365856
arsenictrioxide	QX570	mean.norm.EXT	0.0943924818936593
arsenictrioxide	QX340	mean.norm.EXT	-0.31236722381113
arsenictrioxide	QX285	mean.norm.EXT	-0.11111400946808
arsenictrioxide	QX284	mean.norm.EXT	0.0626997256586274
arsenictrioxide	QX362	mean.norm.EXT	-0.0439035562730431
arsenictrioxide	QX570	mean.norm.yellow	0.130138030514738
arsenictrioxide	QX340	mean.norm.yellow	-0.0940724438165842
arsenictrioxide	QX285	mean.norm.yellow	-0.156641610673019
arsenictrioxide	QX284	mean.norm.yellow	0.035420193119603
arsenictrioxide	QX362	mean.norm.yellow	0.00581282683925141
arsenictrioxide	QX570	mean.TOF	10.7499958669882
arsenictrioxide	QX340	mean.TOF	-44.8788510645695
arsenictrioxide	QX285	mean.TOF	-20.0158537591995
arsenictrioxide	QX284	mean.TOF	21.5484747969612
arsenictrioxide	QX362	mean.TOF	3.82257873413505
arsenictrioxide	QX570	norm.n	15.3755416331733
arsenictrioxide	QX340	norm.n	-23.0626485691723
arsenictrioxide	QX285	norm.n	-8.148150227767
arsenictrioxide	QX284	norm.n	21.3053675262099
arsenictrioxide	QX362	norm.n	44.8852025163244
arsenictrioxide	QX241	mean.norm.EXT	-0.0600156288501352
arsenictrioxide	QX319	mean.norm.EXT	0.335579586247277
arsenictrioxide	QX498	mean.norm.EXT	-0.180828408416771
arsenictrioxide	QX414	mean.norm.EXT	0.0400596929411328
arsenictrioxide	QX298	mean.norm.EXT	-0.100439257017151
arsenictrioxide	QX241	mean.norm.yellow	0.0172398506289205
arsenictrioxide	QX319	mean.norm.yellow	0.249018034940896
arsenictrioxide	QX498	mean.norm.yellow	-0.0696060455779013
arsenictrioxide	QX414	mean.norm.yellow	0.00185275281832529
arsenictrioxide	QX298	mean.norm.yellow	-0.0470921417879959
arsenictrioxide	QX241	mean.TOF	0.690745420703361
arsenictrioxide	QX319	mean.TOF	30.8476425006586
arsenictrioxide	QX498	mean.TOF	-9.6197480276655
arsenictrioxide	QX414	mean.TOF	6.14487684942153
arsenictrioxide	QX298	mean.TOF	-8.6307298101013
arsenictrioxide	QX241	norm.n	20.1530702151464
arsenictrioxide	QX319	norm.n	7.32783096405768
arsenictrioxide	QX498	norm.n	-14.0587590368845
arsenictrioxide	QX414	norm.n	19.7113449259732
arsenictrioxide	QX298	norm.n	31.2182520257244
arsenictrioxide	QX384	mean.norm.EXT	0.12955546607927
arsenictrioxide	QX469	mean.norm.EXT	-0.0741892028692799
arsenictrioxide	QX483	mean.norm.EXT	0.192997967462001
arsenictrioxide	QX508	mean.norm.EXT	0.0971823465616288
arsenictrioxide	QX584	mean.norm.EXT	0.0888323275639706
arsenictrioxide	QX585	mean.norm.EXT	0.210146695429624
arsenictrioxide	QX447	mean.norm.EXT	0.158363847693826
arsenictrioxide	QX384	mean.norm.yellow	0.0969209506554868
arsenictrioxide	QX469	mean.norm.yellow	-0.0336582596384785
arsenictrioxide	QX483	mean.norm.yellow	0.146837352239815
arsenictrioxide	QX508	mean.norm.yellow	0.0235994830595722
arsenictrioxide	QX584	mean.norm.yellow	0.0679089753774172
arsenictrioxide	QX585	mean.norm.yellow	0.120036838455687
arsenictrioxide	QX447	mean.norm.yellow	0.0425502546614346
arsenictrioxide	QX384	mean.TOF	17.8819861356993
arsenictrioxide	QX469	mean.TOF	-16.368106216928
arsenictrioxide	QX483	mean.TOF	27.6989498611468
arsenictrioxide	QX508	mean.TOF	17.7347222840197
arsenictrioxide	QX584	mean.TOF	35.4138767214065
arsenictrioxide	QX585	mean.TOF	36.7520193596463
arsenictrioxide	QX447	mean.TOF	27.3652374599664
arsenictrioxide	QX384	norm.n	-15.1237488069933
arsenictrioxide	QX469	norm.n	-29.2463650648156
arsenictrioxide	QX483	norm.n	31.8941854243977
arsenictrioxide	QX508	norm.n	12.6501774223072
arsenictrioxide	QX584	norm.n	-7.22944169157686
arsenictrioxide	QX585	norm.n	1.13219207925122
arsenictrioxide	QX447	norm.n	43.116520699731
arsenictrioxide	QX357	mean.norm.EXT	-0.194341567961591
arsenictrioxide	QX283	mean.norm.EXT	-0.33078353231841
arsenictrioxide	QX461	mean.norm.EXT	0.128120855039925
arsenictrioxide	QX357	mean.norm.yellow	-0.132515813026143
arsenictrioxide	QX283	mean.norm.yellow	-0.148661788350328
arsenictrioxide	QX461	mean.norm.yellow	0.066891964909366
arsenictrioxide	QX357	mean.TOF	-35.4068766943718
arsenictrioxide	QX283	mean.TOF	-39.4028575875226
arsenictrioxide	QX461	mean.TOF	59.6818011455657
arsenictrioxide	QX357	norm.n	-1.81396542263361
arsenictrioxide	QX283	norm.n	-11.6688024094163
arsenictrioxide	QX461	norm.n	0.411259778793197
arsenictrioxide	QX365	mean.norm.EXT	-0.222969233284719
arsenictrioxide	QX481	mean.norm.EXT	0.160371552175554
arsenictrioxide	QX489	mean.norm.EXT	0.0542483248012585
arsenictrioxide	QX309	mean.norm.EXT	0.255069285492524
arsenictrioxide	QX580	mean.norm.EXT	0.0272526904650956
arsenictrioxide	QX296	mean.norm.EXT	0.0292208687847288
arsenictrioxide	QX428	mean.norm.EXT	-0.036745027980545
arsenictrioxide	QX409	mean.norm.EXT	0.1197419670248
arsenictrioxide	QX365	mean.norm.yellow	-0.0648977490753495
arsenictrioxide	QX481	mean.norm.yellow	0.112167124519261
arsenictrioxide	QX489	mean.norm.yellow	0.0394957772606493
arsenictrioxide	QX309	mean.norm.yellow	0.14255571300421
arsenictrioxide	QX580	mean.norm.yellow	0.0710137224957164
arsenictrioxide	QX296	mean.norm.yellow	0.00296346299140343
arsenictrioxide	QX428	mean.norm.yellow	0.0130649138944024
arsenictrioxide	QX409	mean.norm.yellow	0.101299515965948
arsenictrioxide	QX365	mean.TOF	-13.2838308825155
arsenictrioxide	QX481	mean.TOF	4.89704715216289
arsenictrioxide	QX489	mean.TOF	-1.22697754665882
arsenictrioxide	QX309	mean.TOF	-5.96193518165941
arsenictrioxide	QX580	mean.TOF	19.9734354818461
arsenictrioxide	QX296	mean.TOF	7.86373103182297
arsenictrioxide	QX428	mean.TOF	54.5047696166119
arsenictrioxide	QX409	mean.TOF	16.5206735417444
arsenictrioxide	QX365	norm.n	13.6759106042867
arsenictrioxide	QX481	norm.n	12.4500455868262
arsenictrioxide	QX489	norm.n	-21.6296812791235
arsenictrioxide	QX309	norm.n	32.7121718723544
arsenictrioxide	QX580	norm.n	14.7321625919571
arsenictrioxide	QX296	norm.n	8.28351186054132
arsenictrioxide	QX428	norm.n	64.6780967398199
arsenictrioxide	QX409	norm.n	6.55243683085782
arsenictrioxide	QX550	mean.norm.EXT	-0.08489893278882
arsenictrioxide	QX533	mean.norm.EXT	0.114929875293415
arsenictrioxide	QX316	mean.norm.EXT	-0.21450161725251
arsenictrioxide	QX343	mean.norm.EXT	-0.0876860996362224
arsenictrioxide	QX291	mean.norm.EXT	-0.0732382552443538
arsenictrioxide	QX369	mean.norm.EXT	-0.344231606840033
arsenictrioxide	QX550	mean.norm.yellow	0.00513477483663841
arsenictrioxide	QX533	mean.norm.yellow	0.0765333956549735
arsenictrioxide	QX316	mean.norm.yellow	-0.0813102944402154
arsenictrioxide	QX343	mean.norm.yellow	0.00149995523624136
arsenictrioxide	QX291	mean.norm.yellow	-0.00954110073652373
arsenictrioxide	QX369	mean.norm.yellow	-0.206365788707231
arsenictrioxide	QX550	mean.TOF	-0.05266844979181
arsenictrioxide	QX533	mean.TOF	7.68621820528149
arsenictrioxide	QX316	mean.TOF	-19.6717800057601
arsenictrioxide	QX343	mean.TOF	14.7207769171966
arsenictrioxide	QX291	mean.TOF	-1.8821157569155
arsenictrioxide	QX369	mean.TOF	-30.6258922242524
arsenictrioxide	QX550	norm.n	15.5002016899895
arsenictrioxide	QX533	norm.n	10.6566180143133
arsenictrioxide	QX316	norm.n	11.9110933414077
arsenictrioxide	QX343	norm.n	6.73273023982377
arsenictrioxide	QX291	norm.n	15.5381048292832
arsenictrioxide	QX369	norm.n	-32.6342191458754
arsenictrioxide	QX330	mean.norm.EXT	-0.0246380515450606
arsenictrioxide	QX330	mean.norm.yellow	-0.128673654000079
arsenictrioxide	QX330	mean.TOF	7.9747198807348
arsenictrioxide	QX330	norm.n	8.0043048492565
arsenictrioxide	QX512	mean.norm.EXT	0.201454680356612
arsenictrioxide	QX470	mean.norm.EXT	-0.101469965896776
arsenictrioxide	QX367	mean.norm.EXT	0.153555762808143
arsenictrioxide	QX525	mean.norm.EXT	-0.495964679547444
arsenictrioxide	QX377	mean.norm.EXT	0.0151859632175147
arsenictrioxide	QX512	mean.norm.yellow	0.178735110232544
arsenictrioxide	QX470	mean.norm.yellow	-0.0352352083291277
arsenictrioxide	QX367	mean.norm.yellow	0.054691228318179
arsenictrioxide	QX525	mean.norm.yellow	-0.136526691915136
arsenictrioxide	QX377	mean.norm.yellow	-0.0226707036197471
arsenictrioxide	QX512	mean.TOF	39.8909967348846
arsenictrioxide	QX470	mean.TOF	-10.1030768672966
arsenictrioxide	QX367	mean.TOF	30.4722545813605
arsenictrioxide	QX525	mean.TOF	-89.439591377129
arsenictrioxide	QX377	mean.TOF	10.7138379844261
arsenictrioxide	QX512	norm.n	2.0547447763532
arsenictrioxide	QX470	norm.n	-1.26268987773019
arsenictrioxide	QX367	norm.n	-6.80187919630883
arsenictrioxide	QX525	norm.n	-54.1717187746234
arsenictrioxide	QX377	norm.n	13.0838401614444
arsenictrioxide	QX495	mean.norm.EXT	-0.0618733164243166
arsenictrioxide	QX323	mean.norm.EXT	0.0399303500128557
arsenictrioxide	QX286	mean.norm.EXT	-0.137269911772825
arsenictrioxide	QX407	mean.norm.EXT	0.0635040392521338
arsenictrioxide	QX454	mean.norm.EXT	0.149614514589384
arsenictrioxide	QX495	mean.norm.yellow	-0.0416333571026696
arsenictrioxide	QX323	mean.norm.yellow	0.0613493064119551
arsenictrioxide	QX286	mean.norm.yellow	-0.0409299123289596
arsenictrioxide	QX407	mean.norm.yellow	0.0256821750877105
arsenictrioxide	QX454	mean.norm.yellow	-0.0326927875398218
arsenictrioxide	QX495	mean.TOF	-0.113471168914223
arsenictrioxide	QX323	mean.TOF	4.85073717623249
arsenictrioxide	QX286	mean.TOF	0.56829750219152
arsenictrioxide	QX407	mean.TOF	17.5586682055531
arsenictrioxide	QX454	mean.TOF	-24.2255589031128
arsenictrioxide	QX495	norm.n	-20.2260477808535
arsenictrioxide	QX323	norm.n	-24.2731908021024
arsenictrioxide	QX286	norm.n	8.28322803660796
arsenictrioxide	QX407	norm.n	12.1951465687966
arsenictrioxide	QX454	norm.n	-63.4664578536857
arsenictrioxide	QX450	mean.norm.EXT	-0.177989330890538
arsenictrioxide	QX542	mean.norm.EXT	-0.0218064721497253
arsenictrioxide	QX556	mean.norm.EXT	0.110587934922717
arsenictrioxide	QX312	mean.norm.EXT	-0.192754807470488
arsenictrioxide	QX598	mean.norm.EXT	0.125683056480445
arsenictrioxide	QX331	mean.norm.EXT	0.0171091056466891
arsenictrioxide	QX450	mean.norm.yellow	-0.133102131731218
arsenictrioxide	QX542	mean.norm.yellow	-0.017495836654886
arsenictrioxide	QX556	mean.norm.yellow	0.0958504091754349
arsenictrioxide	QX312	mean.norm.yellow	-0.114388452891172
arsenictrioxide	QX598	mean.norm.yellow	0.0324509803136669
arsenictrioxide	QX331	mean.norm.yellow	0.0146973135469515
arsenictrioxide	QX450	mean.TOF	3.50063875109182
arsenictrioxide	QX542	mean.TOF	1.33824444450867
arsenictrioxide	QX556	mean.TOF	25.5288392237653
arsenictrioxide	QX312	mean.TOF	-55.8542595510784
arsenictrioxide	QX598	mean.TOF	5.42475652113384
arsenictrioxide	QX331	mean.TOF	8.55764912748892
arsenictrioxide	QX450	norm.n	-25.4482230871804
arsenictrioxide	QX542	norm.n	18.2370421523298
arsenictrioxide	QX556	norm.n	24.5042889952632
arsenictrioxide	QX312	norm.n	-52.8368303260623
arsenictrioxide	QX598	norm.n	25.1954303927299
arsenictrioxide	QX331	norm.n	21.8522381541045
arsenictrioxide	QX280	mean.norm.EXT	-0.134941007919556
arsenictrioxide	QX392	mean.norm.EXT	0.137445077587521
arsenictrioxide	QX412	mean.norm.EXT	0.260062357742993
arsenictrioxide	QX390	mean.norm.EXT	0.113025278207476
arsenictrioxide	QX280	mean.norm.yellow	-0.0450839128750776
arsenictrioxide	QX392	mean.norm.yellow	0.039233445943219
arsenictrioxide	QX412	mean.norm.yellow	0.165133197548709
arsenictrioxide	QX390	mean.norm.yellow	0.0639691821589631
arsenictrioxide	QX280	mean.TOF	-6.01676320458176
arsenictrioxide	QX392	mean.TOF	24.3635980535368
arsenictrioxide	QX412	mean.TOF	57.5947203718935
arsenictrioxide	QX390	mean.TOF	28.2382392810238
arsenictrioxide	QX280	norm.n	15.6423785942
arsenictrioxide	QX392	norm.n	-12.635554223263
arsenictrioxide	QX412	norm.n	16.7298079582111
arsenictrioxide	QX390	norm.n	2.42731622400315
arsenictrioxide	QX368	mean.norm.EXT	0.297678832995827
arsenictrioxide	QX354	mean.norm.EXT	-0.246624707084826
arsenictrioxide	QX460	mean.norm.EXT	0.156378016958958
arsenictrioxide	QX396	mean.norm.EXT	0.219053625309924
arsenictrioxide	QX400	mean.norm.EXT	-0.485534953768884
arsenictrioxide	QX356	mean.norm.EXT	-0.00755280849884673
arsenictrioxide	QX366	mean.norm.EXT	0.125063327633602
arsenictrioxide	QX527	mean.norm.EXT	-0.15401657385815
arsenictrioxide	QX294	mean.norm.EXT	-0.0483549884872019
arsenictrioxide	QX368	mean.norm.yellow	0.174741307971073
arsenictrioxide	QX354	mean.norm.yellow	-0.163546763735287
arsenictrioxide	QX460	mean.norm.yellow	0.0888539682411123
arsenictrioxide	QX396	mean.norm.yellow	0.170566570503395
arsenictrioxide	QX400	mean.norm.yellow	-0.177444263465225
arsenictrioxide	QX356	mean.norm.yellow	0.018598462255022
arsenictrioxide	QX366	mean.norm.yellow	0.220425600171098
arsenictrioxide	QX527	mean.norm.yellow	-0.101090781566758
arsenictrioxide	QX294	mean.norm.yellow	0.0299547137785106
arsenictrioxide	QX368	mean.TOF	27.6166945714379
arsenictrioxide	QX354	mean.TOF	-13.6525205023855
arsenictrioxide	QX460	mean.TOF	-0.343904427362743
arsenictrioxide	QX396	mean.TOF	6.40971590395282
arsenictrioxide	QX400	mean.TOF	-48.201587684894
arsenictrioxide	QX356	mean.TOF	6.87355201201647
arsenictrioxide	QX366	mean.TOF	27.4439145559714
arsenictrioxide	QX527	mean.TOF	-25.9345179504201
arsenictrioxide	QX294	mean.TOF	-6.2377500343984
arsenictrioxide	QX368	norm.n	-16.8067557428033
arsenictrioxide	QX354	norm.n	-19.3324220835105
arsenictrioxide	QX460	norm.n	-45.5603466674834
arsenictrioxide	QX396	norm.n	21.5958032208178
arsenictrioxide	QX400	norm.n	-7.78517106095299
arsenictrioxide	QX356	norm.n	-12.4123067154202
arsenictrioxide	QX366	norm.n	38.5990858050646
arsenictrioxide	QX527	norm.n	-6.28979036976021
arsenictrioxide	QX294	norm.n	-5.38035723700214
arsenictrioxide	QX265	mean.norm.EXT	-0.0392660775606126
arsenictrioxide	QX324	mean.norm.EXT	0.255991138016955
arsenictrioxide	QX268	mean.norm.EXT	-0.0139884274185986
arsenictrioxide	QX387	mean.norm.EXT	0.035865765373747
arsenictrioxide	QX263	mean.norm.EXT	0.0623952693376675
arsenictrioxide	QX329	mean.norm.EXT	0.0987044139128689
arsenictrioxide	QX265	mean.norm.yellow	-0.124305422164673
arsenictrioxide	QX324	mean.norm.yellow	0.245129454528795
arsenictrioxide	QX268	mean.norm.yellow	-0.022057660111559
arsenictrioxide	QX387	mean.norm.yellow	-0.0299248290849993
arsenictrioxide	QX263	mean.norm.yellow	-0.0161447751429352
arsenictrioxide	QX329	mean.norm.yellow	-0.00878201126048975
arsenictrioxide	QX265	mean.TOF	-8.55066478999004
arsenictrioxide	QX324	mean.TOF	24.8656330342565
arsenictrioxide	QX268	mean.TOF	-0.660442985738453
arsenictrioxide	QX387	mean.TOF	4.61168736238304
arsenictrioxide	QX263	mean.TOF	-8.1732976523857
arsenictrioxide	QX329	mean.TOF	46.7727009194422
arsenictrioxide	QX265	norm.n	-45.9331600257372
arsenictrioxide	QX324	norm.n	56.4714510887811
arsenictrioxide	QX268	norm.n	35.6206735007931
arsenictrioxide	QX387	norm.n	15.1812969289603
arsenictrioxide	QX263	norm.n	11.8011293373847
arsenictrioxide	QX329	norm.n	-1.09675427093213
arsenictrioxide	QX381	mean.norm.EXT	-0.124976118879794
arsenictrioxide	QX282	mean.norm.EXT	0.0456481737305927
arsenictrioxide	QX457	mean.norm.EXT	-0.0512306782146923
arsenictrioxide	QX564	mean.norm.EXT	-0.177146282216053
arsenictrioxide	QX478	mean.norm.EXT	0.0591547567081664
arsenictrioxide	QX346	mean.norm.EXT	-0.230436010349979
arsenictrioxide	QX381	mean.norm.yellow	-0.0543514185678058
arsenictrioxide	QX282	mean.norm.yellow	0.047534167914663
arsenictrioxide	QX457	mean.norm.yellow	-0.0401956811062191
arsenictrioxide	QX564	mean.norm.yellow	-0.0891379988658088
arsenictrioxide	QX478	mean.norm.yellow	-0.0361536563295327
arsenictrioxide	QX346	mean.norm.yellow	-0.14680798628488
arsenictrioxide	QX381	mean.TOF	-3.84696598342017
arsenictrioxide	QX282	mean.TOF	5.7180332996209
arsenictrioxide	QX457	mean.TOF	4.34614693626489
arsenictrioxide	QX564	mean.TOF	-16.5000552258803
arsenictrioxide	QX478	mean.TOF	3.36464118279523
arsenictrioxide	QX346	mean.TOF	-10.8282819494316
arsenictrioxide	QX381	norm.n	-4.72505439708674
arsenictrioxide	QX282	norm.n	1.56726571016287
arsenictrioxide	QX457	norm.n	40.3536633175777
arsenictrioxide	QX564	norm.n	3.30353852463644
arsenictrioxide	QX478	norm.n	-30.3681496143696
arsenictrioxide	QX346	norm.n	-9.95234750579887
arsenictrioxide	QX281	mean.norm.EXT	-0.479197287530684
arsenictrioxide	QX300	mean.norm.EXT	0.143920661276184
arsenictrioxide	QX281	mean.norm.yellow	-0.140901809095084
arsenictrioxide	QX300	mean.norm.yellow	0.00663469574940067
arsenictrioxide	QX281	mean.TOF	-58.0955795042489
arsenictrioxide	QX300	mean.TOF	25.8583504776194
arsenictrioxide	QX281	norm.n	-12.9553217406935
arsenictrioxide	QX300	norm.n	-49.9316486358989
arsenictrioxide	QX353	mean.norm.EXT	0.189212992709884
arsenictrioxide	QX572	mean.norm.EXT	-0.0229980018509159
arsenictrioxide	QX391	mean.norm.EXT	0.14411004085856
arsenictrioxide	QX379	mean.norm.EXT	0.127723613841418
arsenictrioxide	QX583	mean.norm.EXT	0.0104029999078675
arsenictrioxide	QX501	mean.norm.EXT	-0.24252071816039
arsenictrioxide	QX353	mean.norm.yellow	0.149681077010462
arsenictrioxide	QX572	mean.norm.yellow	0.0536652279008157
arsenictrioxide	QX391	mean.norm.yellow	0.113807502251394
arsenictrioxide	QX379	mean.norm.yellow	0.0785376138579663
arsenictrioxide	QX583	mean.norm.yellow	0.0383151632243642
arsenictrioxide	QX501	mean.norm.yellow	-0.0703266273274458
arsenictrioxide	QX353	mean.TOF	15.0285335118942
arsenictrioxide	QX572	mean.TOF	20.3017980971135
arsenictrioxide	QX391	mean.TOF	13.8344012940613
arsenictrioxide	QX379	mean.TOF	22.6523403710867
arsenictrioxide	QX583	mean.TOF	-3.54107820874023
arsenictrioxide	QX501	mean.TOF	-8.08199057520971
arsenictrioxide	QX353	norm.n	20.6079951123132
arsenictrioxide	QX572	norm.n	21.9876807561798
arsenictrioxide	QX391	norm.n	3.84853124349371
arsenictrioxide	QX379	norm.n	-2.18565245673886
arsenictrioxide	QX583	norm.n	32.7961683349566
arsenictrioxide	QX501	norm.n	10.4507055048644
arsenictrioxide	QX464	mean.norm.EXT	-0.0590047035896782
arsenictrioxide	QX471	mean.norm.EXT	0.134603322851114
arsenictrioxide	QX410	mean.norm.EXT	-0.00982072000823064
arsenictrioxide	QX424	mean.norm.EXT	-0.0603748772809745
arsenictrioxide	QX389	mean.norm.EXT	-0.296027054851679
arsenictrioxide	QX464	mean.norm.yellow	-0.00274861346868235
arsenictrioxide	QX471	mean.norm.yellow	0.168449642386685
arsenictrioxide	QX410	mean.norm.yellow	-0.0193845277606019
arsenictrioxide	QX424	mean.norm.yellow	-0.045673083448643
arsenictrioxide	QX389	mean.norm.yellow	-0.054527275964057
arsenictrioxide	QX464	mean.TOF	-1.13853576185594
arsenictrioxide	QX471	mean.TOF	18.6860498974902
arsenictrioxide	QX410	mean.TOF	3.30707723712895
arsenictrioxide	QX424	mean.TOF	-6.80149311594738
arsenictrioxide	QX389	mean.TOF	-16.4618621336506
arsenictrioxide	QX464	norm.n	19.7424069765933
arsenictrioxide	QX471	norm.n	49.0455052056878
arsenictrioxide	QX410	norm.n	-28.8459522550802
arsenictrioxide	QX424	norm.n	-2.13407723390875
arsenictrioxide	QX389	norm.n	-33.1818615038489
arsenictrioxide	QX320	mean.norm.EXT	-0.163094599556412
arsenictrioxide	QX287	mean.norm.EXT	-0.735918205056147
arsenictrioxide	QX302	mean.norm.EXT	-0.277868180742674
arsenictrioxide	QX320	mean.norm.yellow	-0.068228805762902
arsenictrioxide	QX287	mean.norm.yellow	-0.319592583940202
arsenictrioxide	QX302	mean.norm.yellow	-0.108803631155583
arsenictrioxide	QX320	mean.TOF	-14.7539612961765
arsenictrioxide	QX287	mean.TOF	-80.4999992755057
arsenictrioxide	QX302	mean.TOF	-26.9752901062552
arsenictrioxide	QX320	norm.n	6.49304558044335
arsenictrioxide	QX287	norm.n	-73.5964330929702
arsenictrioxide	QX302	norm.n	-11.2004895639362
arsenictrioxide	QX530	mean.norm.EXT	0.203033058097138
arsenictrioxide	QX258	mean.norm.EXT	0.125216452010607
arsenictrioxide	QX398	mean.norm.EXT	0.258465586371302
arsenictrioxide	QX545	mean.norm.EXT	-0.396782029531053
arsenictrioxide	QX395	mean.norm.EXT	-0.210271705389423
arsenictrioxide	QX530	mean.norm.yellow	0.210398988712464
arsenictrioxide	QX258	mean.norm.yellow	0.124325304266306
arsenictrioxide	QX398	mean.norm.yellow	0.212974748884142
arsenictrioxide	QX545	mean.norm.yellow	-0.178218732065706
arsenictrioxide	QX395	mean.norm.yellow	-0.130946047733985
arsenictrioxide	QX530	mean.TOF	76.8749158211283
arsenictrioxide	QX258	mean.TOF	37.6493984168215
arsenictrioxide	QX398	mean.TOF	17.3122040589078
arsenictrioxide	QX545	mean.TOF	-40.439757619373
arsenictrioxide	QX395	mean.TOF	-22.4722077073246
arsenictrioxide	QX530	norm.n	-28.2521398574607
arsenictrioxide	QX258	norm.n	-6.72999348545022
arsenictrioxide	QX398	norm.n	-14.8009044215553
arsenictrioxide	QX545	norm.n	-25.6295552211502
arsenictrioxide	QX395	norm.n	-23.2360923838356
arsenictrioxide	QX240	PC1	-1.5364136118755
arsenictrioxide	QX241	PC1	0.236102072718715
arsenictrioxide	QX242	PC1	0.640281406709834
arsenictrioxide	QX243	PC1	1.08326463698279
arsenictrioxide	QX244	PC1	-2.26876731589735
arsenictrioxide	QX245	PC1	0.606309228409613
arsenictrioxide	QX250	PC1	-2.5871658519236
arsenictrioxide	QX252	PC1	1.97352191319139
arsenictrioxide	QX253	PC1	1.85266610311686
arsenictrioxide	QX254	PC1	1.72361641420041
arsenictrioxide	QX258	PC1	1.74174689033202
arsenictrioxide	QX261	PC1	0.914373556143044
arsenictrioxide	QX263	PC1	0.0945027458464963
arsenictrioxide	QX265	PC1	-1.55245822902501
arsenictrioxide	QX266	PC1	1.32979278590597
arsenictrioxide	QX267	PC1	-1.40342551283258
arsenictrioxide	QX268	PC1	0.348815056790609
arsenictrioxide	QX269	PC1	0.914208494029836
arsenictrioxide	QX270	PC1	-0.101117295122635
arsenictrioxide	QX272	PC1	2.24481945718319
arsenictrioxide	QX273	PC1	1.33016161212549
arsenictrioxide	QX274	PC1	-1.8239058590623
arsenictrioxide	QX276	PC1	1.10587997082143
arsenictrioxide	QX277	PC1	0.932365325656506
arsenictrioxide	QX278	PC1	-0.922679083224408
arsenictrioxide	QX279	PC1	-0.789887079209362
arsenictrioxide	QX280	PC1	-0.501887323782653
arsenictrioxide	QX281	PC1	-3.49856587034806
arsenictrioxide	QX282	PC1	0.537745829630483
arsenictrioxide	QX283	PC1	-2.6939456035824
arsenictrioxide	QX284	PC1	1.14762732723319
arsenictrioxide	QX285	PC1	-1.64557348740689
arsenictrioxide	QX286	PC1	-0.444009558290627
arsenictrioxide	QX287	PC1	-6.46479818302263
arsenictrioxide	QX288	PC1	-0.246491096928095
arsenictrioxide	QX290	PC1	-0.553478189213624
arsenictrioxide	QX291	PC1	-0.0585623036992098
arsenictrioxide	QX294	PC1	-0.174656749403286
arsenictrioxide	QX296	PC1	0.405121777850159
arsenictrioxide	QX298	PC1	-0.257181414760174
arsenictrioxide	QX299	PC1	0.222343683188458
arsenictrioxide	QX300	PC1	0.331286088548704
arsenictrioxide	QX301	PC1	1.42506385563691
arsenictrioxide	QX302	PC1	-2.06186162625059
arsenictrioxide	QX304	PC1	1.09123453574621
arsenictrioxide	QX305	PC1	-0.513993727215663
arsenictrioxide	QX306	PC1	1.40224923746641
arsenictrioxide	QX307	PC1	-1.74855148383003
arsenictrioxide	QX309	PC1	1.78153016636631
arsenictrioxide	QX311	PC1	-1.97106710612117
arsenictrioxide	QX312	PC1	-3.07045250695128
arsenictrioxide	QX313	PC1	-1.3774470831382
arsenictrioxide	QX315	PC1	-4.03316376893494
arsenictrioxide	QX316	PC1	-1.26213170600081
arsenictrioxide	QX318	PC1	-0.883890552595528
arsenictrioxide	QX319	PC1	3.00986732803386
arsenictrioxide	QX320	PC1	-1.01882225732577
arsenictrioxide	QX321	PC1	1.18479908336238
arsenictrioxide	QX323	PC1	0.213852409668329
arsenictrioxide	QX324	PC1	3.31963252383098
arsenictrioxide	QX325	PC1	1.57749725204922
arsenictrioxide	QX326	PC1	0.0703677672994979
arsenictrioxide	QX328	PC1	-1.05816365070031
arsenictrioxide	QX329	PC1	1.2678577019792
arsenictrioxide	QX330	PC1	-0.418773008033048
arsenictrioxide	QX331	PC1	0.635368958193325
arsenictrioxide	QX332	PC1	-3.45813293047
arsenictrioxide	QX333	PC1	3.75417286046885
arsenictrioxide	QX334	PC1	0.268885673730817
arsenictrioxide	QX336	PC1	-1.19649794030631
arsenictrioxide	QX337	PC1	-0.00251101916344205
arsenictrioxide	QX339	PC1	1.09655186659137
arsenictrioxide	QX340	PC1	-2.64323725412065
arsenictrioxide	QX341	PC1	-0.808369769598554
arsenictrioxide	QX343	PC1	0.201966491771039
arsenictrioxide	QX345	PC1	0.655674892592326
arsenictrioxide	QX346	PC1	-1.74977809703787
arsenictrioxide	QX348	PC1	-1.19519559150335
arsenictrioxide	QX349	PC1	1.52144510556651
arsenictrioxide	QX352	PC1	-3.67800660991444
arsenictrioxide	QX353	PC1	1.92993354187179
arsenictrioxide	QX354	PC1	-2.07322953491118
arsenictrioxide	QX355	PC1	-3.11365250564639
arsenictrioxide	QX356	PC1	0.0728617692029556
arsenictrioxide	QX357	PC1	-2.00609764866322
arsenictrioxide	QX358	PC1	1.35696940039345
arsenictrioxide	QX359	PC1	1.37564957736061
arsenictrioxide	QX360	PC1	2.04605082042638
arsenictrioxide	QX361	PC1	1.03521338137473
arsenictrioxide	QX362	PC1	0.635764499808088
arsenictrioxide	QX363	PC1	1.44016875351459
arsenictrioxide	QX365	PC1	-1.03619269008107
arsenictrioxide	QX366	PC1	2.63717472892051
arsenictrioxide	QX367	PC1	1.30538648990666
arsenictrioxide	QX368	PC1	2.11783036015255
arsenictrioxide	QX369	PC1	-3.12383439761681
arsenictrioxide	QX370	PC1	0.737497744428496
arsenictrioxide	QX372	PC1	0.987501416614067
arsenictrioxide	QX373	PC1	-1.31994431642927
arsenictrioxide	QX374	PC1	0.35781429923803
arsenictrioxide	QX375	PC1	-1.61192329189638
arsenictrioxide	QX376	PC1	1.25401424189268
arsenictrioxide	QX377	PC1	0.364814011178095
arsenictrioxide	QX378	PC1	1.09614980347956
arsenictrioxide	QX379	PC1	1.24668000009746
arsenictrioxide	QX380	PC1	-0.337622472915746
arsenictrioxide	QX381	PC1	-0.756796975334518
arsenictrioxide	QX382	PC1	-0.734601693353127
arsenictrioxide	QX383	PC1	0.190128069978789
arsenictrioxide	QX384	PC1	1.06035599479648
arsenictrioxide	QX385	PC1	1.0028455480252
arsenictrioxide	QX386	PC1	2.32794039122476
arsenictrioxide	QX387	PC1	0.279703075452695
arsenictrioxide	QX389	PC1	-1.90859484246314
arsenictrioxide	QX390	PC1	1.3188922023917
arsenictrioxide	QX391	PC1	1.36158751593249
arsenictrioxide	QX392	PC1	0.965451228812449
arsenictrioxide	QX393	PC1	1.79200866074634
arsenictrioxide	QX394	PC1	-0.607708086436294
arsenictrioxide	QX395	PC1	-2.05459604370405
arsenictrioxide	QX396	PC1	1.94304941531125
arsenictrioxide	QX397	PC1	0.521124015348369
arsenictrioxide	QX398	PC1	2.00415017778034
arsenictrioxide	QX399	PC1	0.48954782121302
arsenictrioxide	QX400	PC1	-3.41238596667037
arsenictrioxide	QX401	PC1	1.28508215614505
arsenictrioxide	QX402	PC1	2.39403814466789
arsenictrioxide	QX403	PC1	-4.29667265365173
arsenictrioxide	QX404	PC1	0.983048841544925
arsenictrioxide	QX406	PC1	-0.650413411513078
arsenictrioxide	QX407	PC1	0.885268626140075
arsenictrioxide	QX409	PC1	1.32677716658991
arsenictrioxide	QX410	PC1	-0.434838336369113
arsenictrioxide	QX411	PC1	0.525170303533258
arsenictrioxide	QX412	PC1	3.09273395940692
arsenictrioxide	QX413	PC1	0.127908491887191
arsenictrioxide	QX414	PC1	0.550593401450125
arsenictrioxide	QX416	PC1	1.88797665664766
arsenictrioxide	QX417	PC1	-1.5217681019609
arsenictrioxide	QX418	PC1	-0.8022080208833
arsenictrioxide	QX421	PC1	1.05885359062623
arsenictrioxide	QX423	PC1	-1.92312295173343
arsenictrioxide	QX424	PC1	-0.56177907815656
arsenictrioxide	QX426	PC1	0.278985405484041
arsenictrioxide	QX428	PC1	2.0878075124593
arsenictrioxide	QX429	PC1	0.638567542737939
arsenictrioxide	QX430	PC1	1.69261628890264
arsenictrioxide	QX431	PC1	1.65139360637383
arsenictrioxide	QX435	PC1	0.826024533196032
arsenictrioxide	QX436	PC1	1.7679827912578
arsenictrioxide	QX437	PC1	-0.714974517866287
arsenictrioxide	QX438	PC1	-1.72434817156627
arsenictrioxide	QX441	PC1	-4.34124892568392
arsenictrioxide	QX442	PC1	-0.167756853522454
arsenictrioxide	QX444	PC1	-1.53296600840339
arsenictrioxide	QX445	PC1	0.122752934546511
arsenictrioxide	QX446	PC1	0.355728234193658
arsenictrioxide	QX447	PC1	1.88235529453647
arsenictrioxide	QX448	PC1	0.00804880861108981
arsenictrioxide	QX450	PC1	-1.43261035273941
arsenictrioxide	QX452	PC1	2.39108652361447
arsenictrioxide	QX453	PC1	2.4499602396984
arsenictrioxide	QX454	PC1	-1.14856027981354
arsenictrioxide	QX455	PC1	-0.0408643627171145
arsenictrioxide	QX456	PC1	1.1299399937269
arsenictrioxide	QX457	PC1	0.3288721594461
arsenictrioxide	QX458	PC1	-0.679552474053824
arsenictrioxide	QX459	PC1	0.309991782858109
arsenictrioxide	QX460	PC1	0.267865550033819
arsenictrioxide	QX461	PC1	2.04255199011736
arsenictrioxide	QX463	PC1	-0.847059775081951
arsenictrioxide	QX464	PC1	0.090680774392091
arsenictrioxide	QX465	PC1	-0.79522815085331
arsenictrioxide	QX466	PC1	-0.0910941284038748
arsenictrioxide	QX467	PC1	-1.09039295132108
arsenictrioxide	QX468	PC1	-2.05871191758689
arsenictrioxide	QX469	PC1	-1.12731313089224
arsenictrioxide	QX470	PC1	-0.683744830959408
arsenictrioxide	QX471	PC1	2.35001806123638
arsenictrioxide	QX473	PC1	0.833165147635488
arsenictrioxide	QX474	PC1	-1.57864334302373
arsenictrioxide	QX475	PC1	-1.39351598021103
arsenictrioxide	QX476	PC1	0.49486512238139
arsenictrioxide	QX477	PC1	-3.36789474262532
arsenictrioxide	QX478	PC1	-0.348287288475569
arsenictrioxide	QX479	PC1	1.17709910137921
arsenictrioxide	QX480	PC1	2.0158716245858
arsenictrioxide	QX481	PC1	1.32066193451146
arsenictrioxide	QX482	PC1	0.750851936498176
arsenictrioxide	QX483	PC1	2.36285632024783
arsenictrioxide	QX484	PC1	1.73592843463931
arsenictrioxide	QX485	PC1	2.62088955069139
arsenictrioxide	QX486	PC1	0.326956157364297
arsenictrioxide	QX487	PC1	1.05302983116112
arsenictrioxide	QX488	PC1	-3.22193897873827
arsenictrioxide	QX489	PC1	0.0445769759999519
arsenictrioxide	QX490	PC1	-0.582125623067079
arsenictrioxide	QX492	PC1	0.0829386263177938
arsenictrioxide	QX493	PC1	-1.05716867477205
arsenictrioxide	QX494	PC1	-1.2899640179918
arsenictrioxide	QX495	PC1	-0.649164996867641
arsenictrioxide	QX496	PC1	0.555270034325434
arsenictrioxide	QX498	PC1	-1.24764012393088
arsenictrioxide	QX501	PC1	-1.04830490597262
arsenictrioxide	QX506	PC1	-3.24105802400229
arsenictrioxide	QX508	PC1	0.978649468279555
arsenictrioxide	QX511	PC1	-2.10749643726353
arsenictrioxide	QX512	PC1	2.40373592938388
arsenictrioxide	QX513	PC1	0.177171069180498
arsenictrioxide	QX514	PC1	-2.09174783981744
arsenictrioxide	QX515	PC1	-1.25821969830763
arsenictrioxide	QX517	PC1	-0.414657017800726
arsenictrioxide	QX521	PC1	2.11461473694164
arsenictrioxide	QX523	PC1	0.251283137159389
arsenictrioxide	QX524	PC1	-2.85050840931525
arsenictrioxide	QX525	PC1	-4.78866188336706
arsenictrioxide	QX526	PC1	-2.24722501484207
arsenictrioxide	QX527	PC1	-1.58621479162562
arsenictrioxide	QX528	PC1	1.7895429298701
arsenictrioxide	QX529	PC1	2.31256133362659
arsenictrioxide	QX530	PC1	2.96552060819732
arsenictrioxide	QX531	PC1	-1.09949771212523
arsenictrioxide	QX533	PC1	1.04874764793349
arsenictrioxide	QX534	PC1	0.290443883019307
arsenictrioxide	QX539	PC1	-0.656869258158982
arsenictrioxide	QX542	PC1	0.152738478027357
arsenictrioxide	QX545	PC1	-3.24582541397731
arsenictrioxide	QX549	PC1	-1.45043874622892
arsenictrioxide	QX550	PC1	0.0238233581516666
arsenictrioxide	QX551	PC1	1.24591283270577
arsenictrioxide	QX553	PC1	-1.08653168016166
arsenictrioxide	QX554	PC1	-2.5830184306908
arsenictrioxide	QX555	PC1	1.38573407956441
arsenictrioxide	QX556	PC1	1.7221410910587
arsenictrioxide	QX559	PC1	0.970167440181127
arsenictrioxide	QX560	PC1	1.86223966418514
arsenictrioxide	QX561	PC1	-1.03390539458688
arsenictrioxide	QX564	PC1	-1.24770894937276
arsenictrioxide	QX565	PC1	-0.375269837584895
arsenictrioxide	QX570	PC1	1.39870077812579
arsenictrioxide	QX572	PC1	0.984087085409921
arsenictrioxide	QX573	PC1	0.388083563371614
arsenictrioxide	QX579	PC1	0.00038618785423622
arsenictrioxide	QX580	PC1	1.10450803269814
arsenictrioxide	QX583	PC1	0.62223136925879
arsenictrioxide	QX584	PC1	1.29587343732064
arsenictrioxide	QX585	PC1	2.04590731459966
arsenictrioxide	QX587	PC1	-2.49015470142239
arsenictrioxide	QX588	PC1	0.371763338394023
arsenictrioxide	QX594	PC1	0.30566429953003
arsenictrioxide	QX597	PC1	1.24663872145141
arsenictrioxide	QX598	PC1	1.00574205288008
arsenictrioxide	QX240	PC2	0.30124635280578
arsenictrioxide	QX241	PC2	0.674221667701698
arsenictrioxide	QX242	PC2	-0.743723231880048
arsenictrioxide	QX243	PC2	-0.822287638040835
arsenictrioxide	QX244	PC2	0.578117231488349
arsenictrioxide	QX245	PC2	-0.382285769676025
arsenictrioxide	QX250	PC2	0.513304977126565
arsenictrioxide	QX252	PC2	0.286420177799884
arsenictrioxide	QX253	PC2	1.80737769643393
arsenictrioxide	QX254	PC2	-2.70328950849265
arsenictrioxide	QX258	PC2	-1.0286760405384
arsenictrioxide	QX261	PC2	0.725262468496209
arsenictrioxide	QX263	PC2	0.320207447642172
arsenictrioxide	QX265	PC2	-1.45972130719967
arsenictrioxide	QX266	PC2	0.432756480344031
arsenictrioxide	QX267	PC2	-0.175450519708362
arsenictrioxide	QX268	PC2	1.16514221496484
arsenictrioxide	QX269	PC2	1.36768389853066
arsenictrioxide	QX270	PC2	-0.371875083993258
arsenictrioxide	QX272	PC2	-1.72487308598379
arsenictrioxide	QX273	PC2	-0.33175468730677
arsenictrioxide	QX274	PC2	1.82030391933249
arsenictrioxide	QX276	PC2	0.0437370562063826
arsenictrioxide	QX277	PC2	1.00371424272486
arsenictrioxide	QX278	PC2	-0.281308350629786
arsenictrioxide	QX279	PC2	-0.188995258035356
arsenictrioxide	QX280	PC2	0.740587776707616
arsenictrioxide	QX281	PC2	0.966905385010771
arsenictrioxide	QX282	PC2	-0.199680726795414
arsenictrioxide	QX283	PC2	0.554769481081377
arsenictrioxide	QX284	PC2	0.260905422826563
arsenictrioxide	QX285	PC2	0.100902906585741
arsenictrioxide	QX286	PC2	0.409016803140592
arsenictrioxide	QX287	PC2	-0.376322179619015
arsenictrioxide	QX288	PC2	-0.550071910830009
arsenictrioxide	QX290	PC2	-0.0871266598639179
arsenictrioxide	QX291	PC2	0.577801264924395
arsenictrioxide	QX294	PC2	-0.139378451985926
arsenictrioxide	QX296	PC2	0.046154457693842
arsenictrioxide	QX298	PC2	1.25480923865013
arsenictrioxide	QX299	PC2	-1.30110774970163
arsenictrioxide	QX300	PC2	-2.35152389925434
arsenictrioxide	QX301	PC2	1.96132675061167
arsenictrioxide	QX302	PC2	0.321482474324555
arsenictrioxide	QX304	PC2	-0.0411566550972789
arsenictrioxide	QX305	PC2	-0.130709081391897
arsenictrioxide	QX306	PC2	2.61120013400813
arsenictrioxide	QX307	PC2	-2.04017304834585
arsenictrioxide	QX309	PC2	0.654835588329737
arsenictrioxide	QX311	PC2	-0.133894851595048
arsenictrioxide	QX312	PC2	-0.881011005214849
arsenictrioxide	QX313	PC2	-0.380469212722486
arsenictrioxide	QX315	PC2	0.102673564499133
arsenictrioxide	QX316	PC2	0.916781802427115
arsenictrioxide	QX318	PC2	1.52452190616411
arsenictrioxide	QX319	PC2	-0.833001920166905
arsenictrioxide	QX320	PC2	0.58616067477079
arsenictrioxide	QX321	PC2	-0.308030248370362
arsenictrioxide	QX323	PC2	-1.07204743235999
arsenictrioxide	QX324	PC2	1.05135692447776
arsenictrioxide	QX325	PC2	-0.449188169622117
arsenictrioxide	QX326	PC2	-0.37713302858492
arsenictrioxide	QX328	PC2	-0.185654423963223
arsenictrioxide	QX329	PC2	-0.857732531904877
arsenictrioxide	QX330	PC2	0.166821807970958
arsenictrioxide	QX331	PC2	0.517612625376189
arsenictrioxide	QX332	PC2	0.27613713238875
arsenictrioxide	QX333	PC2	1.95814699426358
arsenictrioxide	QX334	PC2	0.436644172980488
arsenictrioxide	QX336	PC2	-0.0973838042160294
arsenictrioxide	QX337	PC2	-0.242194753031252
arsenictrioxide	QX339	PC2	-0.849494774565988
arsenictrioxide	QX340	PC2	0.182658237232696
arsenictrioxide	QX341	PC2	-0.0841916433622974
arsenictrioxide	QX343	PC2	0.0894014559075078
arsenictrioxide	QX345	PC2	-0.0876310179455423
arsenictrioxide	QX346	PC2	0.106317569639079
arsenictrioxide	QX348	PC2	1.19023361767061
arsenictrioxide	QX349	PC2	0.507029117508172
arsenictrioxide	QX352	PC2	-0.56794073055576
arsenictrioxide	QX353	PC2	0.079957777926403
arsenictrioxide	QX354	PC2	-0.149658912609402
arsenictrioxide	QX355	PC2	-0.900879277278635
arsenictrioxide	QX356	PC2	-0.600907386833083
arsenictrioxide	QX357	PC2	0.627304218330005
arsenictrioxide	QX358	PC2	-0.77147884802072
arsenictrioxide	QX359	PC2	0.435526911771347
arsenictrioxide	QX360	PC2	-1.66516022214318
arsenictrioxide	QX361	PC2	0.0446145136758945
arsenictrioxide	QX362	PC2	1.46375250942176
arsenictrioxide	QX363	PC2	0.78429728447363
arsenictrioxide	QX365	PC2	0.90570014765439
arsenictrioxide	QX366	PC2	0.617376074584519
arsenictrioxide	QX367	PC2	-0.960819102336682
arsenictrioxide	QX368	PC2	-1.53559944281312
arsenictrioxide	QX369	PC2	-0.230766408971341
arsenictrioxide	QX370	PC2	-1.43122243087493
arsenictrioxide	QX372	PC2	0.253359001576041
arsenictrioxide	QX373	PC2	0.0468735162774485
arsenictrioxide	QX374	PC2	0.0422332728333231
arsenictrioxide	QX375	PC2	-0.48378127707548
arsenictrioxide	QX376	PC2	-0.312641796666882
arsenictrioxide	QX377	PC2	0.206895390430579
arsenictrioxide	QX378	PC2	-0.091134136526569
arsenictrioxide	QX379	PC2	-0.675047318642447
arsenictrioxide	QX380	PC2	-1.22098486145627
arsenictrioxide	QX381	PC2	0.00295633046482252
arsenictrioxide	QX382	PC2	0.418985657142231
arsenictrioxide	QX383	PC2	-0.246343263271165
arsenictrioxide	QX384	PC2	-1.06990992859757
arsenictrioxide	QX385	PC2	0.333827982853629
arsenictrioxide	QX386	PC2	0.096388547182035
arsenictrioxide	QX387	PC2	0.324784071262642
arsenictrioxide	QX389	PC2	-0.554310264575482
arsenictrioxide	QX390	PC2	-0.557479217579502
arsenictrioxide	QX391	PC2	-0.397670518030019
arsenictrioxide	QX392	PC2	-1.05524188832057
arsenictrioxide	QX393	PC2	1.47211649620594
arsenictrioxide	QX394	PC2	0.361711306240646
arsenictrioxide	QX395	PC2	-0.243121248861552
arsenictrioxide	QX396	PC2	0.166249967842697
arsenictrioxide	QX397	PC2	-0.660791908867672
arsenictrioxide	QX398	PC2	-1.29347360774644
arsenictrioxide	QX399	PC2	-1.25126133833234
arsenictrioxide	QX400	PC2	1.04574718988871
arsenictrioxide	QX401	PC2	0.555876757781884
arsenictrioxide	QX402	PC2	-0.00495279255316339
arsenictrioxide	QX403	PC2	-0.500665150256951
arsenictrioxide	QX404	PC2	0.429079849997122
arsenictrioxide	QX406	PC2	0.150030390807762
arsenictrioxide	QX407	PC2	-0.000255012559776169
arsenictrioxide	QX409	PC2	-0.295752462590618
arsenictrioxide	QX410	PC2	-1.10344966682205
arsenictrioxide	QX411	PC2	0.616350775153162
arsenictrioxide	QX412	PC2	-0.692279005665326
arsenictrioxide	QX413	PC2	0.317818264744789
arsenictrioxide	QX414	PC2	0.443180007466492
arsenictrioxide	QX416	PC2	1.33972649133218
arsenictrioxide	QX417	PC2	-0.525803360726511
arsenictrioxide	QX418	PC2	-0.0845922759165886
arsenictrioxide	QX421	PC2	0.800620412230385
arsenictrioxide	QX423	PC2	0.360841494510028
arsenictrioxide	QX424	PC2	0.0253883972491601
arsenictrioxide	QX426	PC2	-0.557646325595271
arsenictrioxide	QX428	PC2	1.50518943290231
arsenictrioxide	QX429	PC2	1.43014455754608
arsenictrioxide	QX430	PC2	0.190056339868843
arsenictrioxide	QX431	PC2	0.425141358254046
arsenictrioxide	QX435	PC2	0.616664175618994
arsenictrioxide	QX436	PC2	0.41011721168917
arsenictrioxide	QX437	PC2	0.301847554240459
arsenictrioxide	QX438	PC2	0.375387438188624
arsenictrioxide	QX441	PC2	0.461847007358401
arsenictrioxide	QX442	PC2	-0.0931765781358089
arsenictrioxide	QX444	PC2	1.76357468287519
arsenictrioxide	QX445	PC2	0.413079501492734
arsenictrioxide	QX446	PC2	-1.42153525660721
arsenictrioxide	QX447	PC2	0.78756297910856
arsenictrioxide	QX448	PC2	1.76189672050697
arsenictrioxide	QX450	PC2	-0.687867139679041
arsenictrioxide	QX452	PC2	0.142349480070139
arsenictrioxide	QX453	PC2	0.115792094204808
arsenictrioxide	QX454	PC2	-2.1935721507075
arsenictrioxide	QX455	PC2	1.12419348685461
arsenictrioxide	QX456	PC2	0.806893239756868
arsenictrioxide	QX457	PC2	1.33005865634007
arsenictrioxide	QX458	PC2	1.27351030137419
arsenictrioxide	QX459	PC2	0.410159797345665
arsenictrioxide	QX460	PC2	-1.92839209795115
arsenictrioxide	QX461	PC2	-1.03821775991533
arsenictrioxide	QX463	PC2	-0.219032072260149
arsenictrioxide	QX464	PC2	0.688462390453243
arsenictrioxide	QX465	PC2	0.490088784664894
arsenictrioxide	QX466	PC2	0.373802828548857
arsenictrioxide	QX467	PC2	-0.851715910019094
arsenictrioxide	QX468	PC2	-0.0209916357898901
arsenictrioxide	QX469	PC2	-0.770348693712164
arsenictrioxide	QX470	PC2	0.155499912275796
arsenictrioxide	QX471	PC2	1.08815176332429
arsenictrioxide	QX473	PC2	0.0171074446008997
arsenictrioxide	QX474	PC2	0.509665410882634
arsenictrioxide	QX475	PC2	-1.57351343406928
arsenictrioxide	QX476	PC2	0.48243721964984
arsenictrioxide	QX477	PC2	0.345241163387301
arsenictrioxide	QX478	PC2	-1.25662890064947
arsenictrioxide	QX479	PC2	0.70856820763077
arsenictrioxide	QX480	PC2	-0.525205513215517
arsenictrioxide	QX481	PC2	-0.0169210357987247
arsenictrioxide	QX482	PC2	-0.882611106656099
arsenictrioxide	QX483	PC2	0.306458825733685
arsenictrioxide	QX484	PC2	0.87441211377147
arsenictrioxide	QX485	PC2	0.0536765968348077
arsenictrioxide	QX486	PC2	-0.401992268562052
arsenictrioxide	QX487	PC2	0.819248660994648
arsenictrioxide	QX488	PC2	1.15704550710134
arsenictrioxide	QX489	PC2	-0.920524144521786
arsenictrioxide	QX490	PC2	0.0693025848550237
arsenictrioxide	QX492	PC2	-0.477521172768586
arsenictrioxide	QX493	PC2	-0.229157677479866
arsenictrioxide	QX494	PC2	-0.644296689286571
arsenictrioxide	QX495	PC2	-0.677011132879784
arsenictrioxide	QX496	PC2	0.692784504019706
arsenictrioxide	QX498	PC2	-0.154476274263725
arsenictrioxide	QX501	PC2	0.763130688968898
arsenictrioxide	QX506	PC2	0.429635567992399
arsenictrioxide	QX508	PC2	-0.0379979659573696
arsenictrioxide	QX511	PC2	0.226703388503817
arsenictrioxide	QX512	PC2	-0.892484722884978
arsenictrioxide	QX513	PC2	2.24776871733491
arsenictrioxide	QX514	PC2	-0.0804030534551308
arsenictrioxide	QX515	PC2	0.239248818210218
arsenictrioxide	QX517	PC2	-0.0212992220840467
arsenictrioxide	QX521	PC2	-0.0459378829054348
arsenictrioxide	QX523	PC2	0.198585892426623
arsenictrioxide	QX524	PC2	-0.33594275933574
arsenictrioxide	QX525	PC2	-0.0373147166139443
arsenictrioxide	QX526	PC2	-1.4126458489704
arsenictrioxide	QX527	PC2	0.283269899349291
arsenictrioxide	QX528	PC2	0.132853204116915
arsenictrioxide	QX529	PC2	-1.08549278256617
arsenictrioxide	QX530	PC2	-2.40205121877992
arsenictrioxide	QX531	PC2	0.0276127753878196
arsenictrioxide	QX533	PC2	-0.0295700735772984
arsenictrioxide	QX534	PC2	1.16491267823216
arsenictrioxide	QX539	PC2	-1.33838392293616
arsenictrioxide	QX542	PC2	0.554351321946678
arsenictrioxide	QX545	PC2	0.20115817930981
arsenictrioxide	QX549	PC2	-1.75908625042416
arsenictrioxide	QX550	PC2	0.566553418147251
arsenictrioxide	QX551	PC2	-0.862333962455961
arsenictrioxide	QX553	PC2	-0.439699511050199
arsenictrioxide	QX554	PC2	-0.798796079390968
arsenictrioxide	QX555	PC2	0.492113108075595
arsenictrioxide	QX556	PC2	0.225514489160763
arsenictrioxide	QX559	PC2	-1.09992700720981
arsenictrioxide	QX560	PC2	-0.90350849530718
arsenictrioxide	QX561	PC2	0.94097049608393
arsenictrioxide	QX564	PC2	0.527592267753653
arsenictrioxide	QX565	PC2	0.391117951615619
arsenictrioxide	QX570	PC2	0.106569625197546
arsenictrioxide	QX572	PC2	0.42515917129336
arsenictrioxide	QX573	PC2	-1.26835450841338
arsenictrioxide	QX579	PC2	0.725873362896618
arsenictrioxide	QX580	PC2	0.0962919278077591
arsenictrioxide	QX583	PC2	1.04379918546618
arsenictrioxide	QX584	PC2	-0.941359721426361
arsenictrioxide	QX585	PC2	-0.877264760994987
arsenictrioxide	QX587	PC2	-1.24225209265045
arsenictrioxide	QX588	PC2	0.558461813098818
arsenictrioxide	QX594	PC2	-0.641741501857491
arsenictrioxide	QX597	PC2	-0.923671775841761
arsenictrioxide	QX598	PC2	0.496869522903162
arsenictrioxide	QX240	PC3	-0.445681185043192
arsenictrioxide	QX241	PC3	-0.126679434900892
arsenictrioxide	QX242	PC3	0.353432287622766
arsenictrioxide	QX243	PC3	0.332676263726987
arsenictrioxide	QX244	PC3	-0.0230502197160259
arsenictrioxide	QX245	PC3	0.00987787204863969
arsenictrioxide	QX250	PC3	0.0199659387158423
arsenictrioxide	QX252	PC3	0.397242457371257
arsenictrioxide	QX253	PC3	-0.230363806299289
arsenictrioxide	QX254	PC3	0.775612576864298
arsenictrioxide	QX258	PC3	-0.421908279559235
arsenictrioxide	QX261	PC3	-0.103215819316495
arsenictrioxide	QX263	PC3	0.199407416791948
arsenictrioxide	QX265	PC3	-0.191239349730469
arsenictrioxide	QX266	PC3	0.0968033227312463
arsenictrioxide	QX267	PC3	0.325726563097869
arsenictrioxide	QX268	PC3	-0.303602562687237
arsenictrioxide	QX269	PC3	0.722437376380652
arsenictrioxide	QX270	PC3	0.182727402336762
arsenictrioxide	QX272	PC3	0.7639035707257
arsenictrioxide	QX273	PC3	-0.980673676898391
arsenictrioxide	QX274	PC3	-0.25510721017013
arsenictrioxide	QX276	PC3	1.56593594329253
arsenictrioxide	QX277	PC3	0.760918003815755
arsenictrioxide	QX278	PC3	0.121846153837191
arsenictrioxide	QX279	PC3	0.336699203559592
arsenictrioxide	QX280	PC3	-0.302849999932886
arsenictrioxide	QX281	PC3	0.626953131424711
arsenictrioxide	QX282	PC3	0.0968741087537329
arsenictrioxide	QX283	PC3	0.152522486301328
arsenictrioxide	QX284	PC3	-0.571743472871553
arsenictrioxide	QX285	PC3	-0.263504295691273
arsenictrioxide	QX286	PC3	-0.466610390266292
arsenictrioxide	QX287	PC3	0.414530662534564
arsenictrioxide	QX288	PC3	-0.291492805443935
arsenictrioxide	QX290	PC3	0.0264856407595887
arsenictrioxide	QX291	PC3	-0.174073798582537
arsenictrioxide	QX294	PC3	0.315468932533067
arsenictrioxide	QX296	PC3	-0.262090114610398
arsenictrioxide	QX298	PC3	-0.259627782011387
arsenictrioxide	QX299	PC3	0.449158100522943
arsenictrioxide	QX300	PC3	-0.396314847752865
arsenictrioxide	QX301	PC3	0.113980660984481
arsenictrioxide	QX302	PC3	0.0126330157184536
arsenictrioxide	QX304	PC3	0.199161624192177
arsenictrioxide	QX305	PC3	-0.247604591290191
arsenictrioxide	QX306	PC3	0.787767699594045
arsenictrioxide	QX307	PC3	-0.175814521938188
arsenictrioxide	QX309	PC3	1.09855673136067
arsenictrioxide	QX311	PC3	-0.0400458716638697
arsenictrioxide	QX312	PC3	1.27045406473235
arsenictrioxide	QX313	PC3	-0.306315236570703
arsenictrioxide	QX315	PC3	0.128457193071194
arsenictrioxide	QX316	PC3	-0.121752314980291
arsenictrioxide	QX318	PC3	-0.122669856145008
arsenictrioxide	QX319	PC3	0.659244693242882
arsenictrioxide	QX320	PC3	-0.122443558023545
arsenictrioxide	QX321	PC3	0.308594429667429
arsenictrioxide	QX323	PC3	0.321207816607946
arsenictrioxide	QX324	PC3	0.484074366019906
arsenictrioxide	QX325	PC3	-0.168349826601126
arsenictrioxide	QX326	PC3	0.179740552223533
arsenictrioxide	QX328	PC3	-0.171381715438523
arsenictrioxide	QX329	PC3	-1.48152222997072
arsenictrioxide	QX330	PC3	-1.01956393644141
arsenictrioxide	QX331	PC3	-0.309109237705735
arsenictrioxide	QX332	PC3	1.28605174559058
arsenictrioxide	QX333	PC3	0.301657620853916
arsenictrioxide	QX334	PC3	-0.42500619707376
arsenictrioxide	QX336	PC3	-0.535618403125523
arsenictrioxide	QX337	PC3	0.20804189807265
arsenictrioxide	QX339	PC3	0.052297360902815
arsenictrioxide	QX340	PC3	0.700992955096957
arsenictrioxide	QX341	PC3	-0.249074926140133
arsenictrioxide	QX343	PC3	-0.644814877595033
arsenictrioxide	QX345	PC3	0.721923205385117
arsenictrioxide	QX346	PC3	-0.66714839647667
arsenictrioxide	QX348	PC3	0.0338306251351415
arsenictrioxide	QX349	PC3	0.123969171905492
arsenictrioxide	QX352	PC3	-0.0215425776997189
arsenictrioxide	QX353	PC3	0.410025815977111
arsenictrioxide	QX354	PC3	-0.633698851195872
arsenictrioxide	QX355	PC3	-0.225321000245803
arsenictrioxide	QX356	PC3	-0.0912996884701343
arsenictrioxide	QX357	PC3	0.233210083366639
arsenictrioxide	QX358	PC3	0.782090064582083
arsenictrioxide	QX359	PC3	0.389480946040709
arsenictrioxide	QX360	PC3	-0.320254808591918
arsenictrioxide	QX361	PC3	-0.175556514407848
arsenictrioxide	QX362	PC3	-0.394786354008177
arsenictrioxide	QX363	PC3	0.298530432172602
arsenictrioxide	QX365	PC3	-0.269643871852934
arsenictrioxide	QX366	PC3	0.187616759804943
arsenictrioxide	QX367	PC3	-0.50664959089478
arsenictrioxide	QX368	PC3	0.453472754115028
arsenictrioxide	QX369	PC3	-0.351428072267918
arsenictrioxide	QX370	PC3	-0.278487879411773
arsenictrioxide	QX372	PC3	-0.442486746131267
arsenictrioxide	QX373	PC3	0.0192197496216051
arsenictrioxide	QX374	PC3	0.197672236796435
arsenictrioxide	QX375	PC3	-0.408045105069077
arsenictrioxide	QX376	PC3	0.0620239704157561
arsenictrioxide	QX377	PC3	-0.533254419714727
arsenictrioxide	QX378	PC3	0.0425743784378048
arsenictrioxide	QX379	PC3	-0.179432487191236
arsenictrioxide	QX380	PC3	-0.0931368490390906
arsenictrioxide	QX381	PC3	-0.30685060576488
arsenictrioxide	QX382	PC3	0.0810586448285356
arsenictrioxide	QX383	PC3	0.0402267775232474
arsenictrioxide	QX384	PC3	0.143293849136626
arsenictrioxide	QX385	PC3	-0.0897910684439871
arsenictrioxide	QX386	PC3	-1.06837183631961
arsenictrioxide	QX387	PC3	-0.350785555819827
arsenictrioxide	QX389	PC3	0.0316594377375835
arsenictrioxide	QX390	PC3	-0.484258807867651
arsenictrioxide	QX391	PC3	0.288960312596449
arsenictrioxide	QX392	PC3	-0.374897100471881
arsenictrioxide	QX393	PC3	-0.974997364715401
arsenictrioxide	QX394	PC3	-0.2576336811877
arsenictrioxide	QX395	PC3	-0.102326500476636
arsenictrioxide	QX396	PC3	0.840393242401174
arsenictrioxide	QX397	PC3	0.00356950632850726
arsenictrioxide	QX398	PC3	0.933913953228864
arsenictrioxide	QX399	PC3	-0.528383410200969
arsenictrioxide	QX400	PC3	0.0724507405613241
arsenictrioxide	QX401	PC3	0.778907665655646
arsenictrioxide	QX402	PC3	1.59619696304623
arsenictrioxide	QX403	PC3	1.53661363749604
arsenictrioxide	QX404	PC3	0.335279438957636
arsenictrioxide	QX406	PC3	-0.154422549350631
arsenictrioxide	QX407	PC3	-0.441979743499065
arsenictrioxide	QX409	PC3	0.0884791764466583
arsenictrioxide	QX410	PC3	-0.0893252904234739
arsenictrioxide	QX411	PC3	1.29744320207543
arsenictrioxide	QX412	PC3	-0.81616357987525
arsenictrioxide	QX413	PC3	-0.102403673585912
arsenictrioxide	QX414	PC3	-0.254233503614572
arsenictrioxide	QX416	PC3	1.0103698076649
arsenictrioxide	QX417	PC3	0.2497767617766
arsenictrioxide	QX418	PC3	-0.0792893712589472
arsenictrioxide	QX421	PC3	0.474666221540039
arsenictrioxide	QX423	PC3	-0.499048988632178
arsenictrioxide	QX424	PC3	-0.0911009872914267
arsenictrioxide	QX426	PC3	-0.894654547717384
arsenictrioxide	QX428	PC3	-2.1384829623619
arsenictrioxide	QX429	PC3	0.188853185746673
arsenictrioxide	QX430	PC3	0.71952969293734
arsenictrioxide	QX431	PC3	-0.0509098714095398
arsenictrioxide	QX435	PC3	-0.221461021660334
arsenictrioxide	QX436	PC3	-0.461318999466015
arsenictrioxide	QX437	PC3	0.256224304916484
arsenictrioxide	QX438	PC3	-0.605973478874455
arsenictrioxide	QX441	PC3	0.80201557724887
arsenictrioxide	QX442	PC3	0.179190951905805
arsenictrioxide	QX444	PC3	-0.150415057064369
arsenictrioxide	QX445	PC3	-0.626386427539513
arsenictrioxide	QX446	PC3	-0.277402685931992
arsenictrioxide	QX447	PC3	-0.713142277801939
arsenictrioxide	QX448	PC3	0.291507576160379
arsenictrioxide	QX450	PC3	-0.925953537684075
arsenictrioxide	QX452	PC3	0.0155063203501941
arsenictrioxide	QX453	PC3	0.262790594623953
arsenictrioxide	QX454	PC3	1.14593286183501
arsenictrioxide	QX455	PC3	-0.123010505696174
arsenictrioxide	QX456	PC3	0.115525566852432
arsenictrioxide	QX457	PC3	-0.6380206434264
arsenictrioxide	QX458	PC3	-0.686423744021658
arsenictrioxide	QX459	PC3	-0.56336033966826
arsenictrioxide	QX460	PC3	0.89913272364334
arsenictrioxide	QX461	PC3	-1.48763068551615
arsenictrioxide	QX463	PC3	-0.652697545224929
arsenictrioxide	QX464	PC3	-0.166128401852779
arsenictrioxide	QX465	PC3	-0.447611118338613
arsenictrioxide	QX466	PC3	-0.259968665431912
arsenictrioxide	QX467	PC3	-0.650704482789737
arsenictrioxide	QX468	PC3	0.148358470544097
arsenictrioxide	QX469	PC3	0.409789170252659
arsenictrioxide	QX470	PC3	0.0146000106268289
arsenictrioxide	QX471	PC3	0.169165641489576
arsenictrioxide	QX473	PC3	0.0118003418975615
arsenictrioxide	QX474	PC3	-0.932124527145975
arsenictrioxide	QX475	PC3	0.964534416449047
arsenictrioxide	QX476	PC3	0.271027263350678
arsenictrioxide	QX477	PC3	0.095725258255456
arsenictrioxide	QX478	PC3	-0.0796342688541505
arsenictrioxide	QX479	PC3	-0.309694747471059
arsenictrioxide	QX480	PC3	0.821053148347629
arsenictrioxide	QX481	PC3	0.556320504537588
arsenictrioxide	QX482	PC3	0.4235963854646
arsenictrioxide	QX483	PC3	-0.0796306565199307
arsenictrioxide	QX484	PC3	-0.216678296854182
arsenictrioxide	QX485	PC3	1.37048155951542
arsenictrioxide	QX486	PC3	0.75002306509896
arsenictrioxide	QX487	PC3	0.13106537326334
arsenictrioxide	QX488	PC3	0.757040907378227
arsenictrioxide	QX489	PC3	0.41582198696874
arsenictrioxide	QX490	PC3	-0.588522596418221
arsenictrioxide	QX492	PC3	-0.090986073493577
arsenictrioxide	QX493	PC3	0.506104445272695
arsenictrioxide	QX494	PC3	-0.4996697421947
arsenictrioxide	QX495	PC3	-0.203317032550112
arsenictrioxide	QX496	PC3	1.07294901557288
arsenictrioxide	QX498	PC3	-0.21992978612684
arsenictrioxide	QX501	PC3	-0.480784583629741
arsenictrioxide	QX506	PC3	-0.725283090207564
arsenictrioxide	QX508	PC3	-0.416536730667622
arsenictrioxide	QX511	PC3	-0.2622775653263
arsenictrioxide	QX512	PC3	-0.157878198760446
arsenictrioxide	QX513	PC3	-0.449166944322936
arsenictrioxide	QX514	PC3	0.579727767073286
arsenictrioxide	QX515	PC3	-0.358061913074864
arsenictrioxide	QX517	PC3	-0.351232927258384
arsenictrioxide	QX521	PC3	1.60376988830685
arsenictrioxide	QX523	PC3	0.158542677416132
arsenictrioxide	QX524	PC3	-0.895032876581341
arsenictrioxide	QX525	PC3	1.88215834202436
arsenictrioxide	QX526	PC3	-0.593520295378618
arsenictrioxide	QX527	PC3	0.156535806707596
arsenictrioxide	QX528	PC3	0.600464556661415
arsenictrioxide	QX529	PC3	0.422612095183857
arsenictrioxide	QX530	PC3	-1.07091396989847
arsenictrioxide	QX531	PC3	-0.438079697834204
arsenictrioxide	QX533	PC3	0.227239278734965
arsenictrioxide	QX534	PC3	0.285998087576315
arsenictrioxide	QX539	PC3	0.516794379574885
arsenictrioxide	QX542	PC3	-0.26864072331765
arsenictrioxide	QX545	PC3	0.0172570662594127
arsenictrioxide	QX549	PC3	-0.902398263818752
arsenictrioxide	QX550	PC3	-0.174018027265404
arsenictrioxide	QX551	PC3	-0.223877156519762
arsenictrioxide	QX553	PC3	-0.00355078649250011
arsenictrioxide	QX554	PC3	-0.293521179367947
arsenictrioxide	QX555	PC3	1.16634956956958
arsenictrioxide	QX556	PC3	-0.343481862778926
arsenictrioxide	QX559	PC3	-0.208910111290024
arsenictrioxide	QX560	PC3	0.511412996940726
arsenictrioxide	QX561	PC3	0.269589986956829
arsenictrioxide	QX564	PC3	-0.175226837453877
arsenictrioxide	QX565	PC3	0.727262208850229
arsenictrioxide	QX570	PC3	0.35257739840464
arsenictrioxide	QX572	PC3	-0.551911355277761
arsenictrioxide	QX573	PC3	-0.539634247200721
arsenictrioxide	QX579	PC3	-0.639229301373342
arsenictrioxide	QX580	PC3	-0.347654501550145
arsenictrioxide	QX583	PC3	0.152753598097151
arsenictrioxide	QX584	PC3	-0.686023418010714
arsenictrioxide	QX585	PC3	-0.342081851867606
arsenictrioxide	QX587	PC3	-0.443815543222398
arsenictrioxide	QX588	PC3	-0.228282019529894
arsenictrioxide	QX594	PC3	-0.331561218875619
arsenictrioxide	QX597	PC3	-0.595915695066915
arsenictrioxide	QX598	PC3	0.0139694027008839
