# Supplementary material for: Natural variation in C. elegans arsenic toxicity is explained by differences in branched chain amino acid metabolism
Source: eLife. 2019 Apr 8;8:e40260. doi: 10.7554/eLife.40260 (PMC6453569; doi:10.7554/eLife.40260)
Supplement: Figure 1—source data 3. — (Used to generate Figure 1A, Figure 1—figure supplement 5, and Figure 1—figure supplement 7). [file elife-40260-fig1-data3.tsv]

marker	chr	pos	trait	lod	threshold	iteration	var_exp	eff_size	ci_l_marker	ci_l_pos	ci_r_marker	ci_r_pos
CE1-105	I	39041	.mean.norm.EXT	0.234032653629062	3.01329865066461	1	NA	NA	NA	NA	NA	NA
UCE1-501	I	55881	.mean.norm.EXT	0.234032653629062	3.01329865066461	1	NA	NA	NA	NA	NA	NA
CE1-1	I	134126	.mean.norm.EXT	0.234032653629062	3.01329865066461	1	NA	NA	NA	NA	NA	NA
UCE1-515	I	183575	.mean.norm.EXT	0.234032653629062	3.01329865066461	1	NA	NA	NA	NA	NA	NA
UCE1-526	I	303835	.mean.norm.EXT	0.234032653629062	3.01329865066461	1	NA	NA	NA	NA	NA	NA
CE1-106	I	470143	.mean.norm.EXT	0.3200401168033	3.01329865066461	1	NA	NA	NA	NA	NA	NA
UCE1-542	I	491763	.mean.norm.EXT	0.3200401168033	3.01329865066461	1	NA	NA	NA	NA	NA	NA
CE1-107	I	562689	.mean.norm.EXT	0.3200401168033	3.01329865066461	1	NA	NA	NA	NA	NA	NA
UCE1-557	I	637474	.mean.norm.EXT	0.3200401168033	3.01329865066461	1	NA	NA	NA	NA	NA	NA
UCE1-574	I	796692	.mean.norm.EXT	0.393633640244017	3.01329865066461	1	NA	NA	NA	NA	NA	NA
CE1-27	I	825026	.mean.norm.EXT	0.376955874439355	3.01329865066461	1	NA	NA	NA	NA	NA	NA
CE1-159	I	884389	.mean.norm.EXT	0.214112267080641	3.01329865066461	1	NA	NA	NA	NA	NA	NA
CE1-101	I	984038	.mean.norm.EXT	0.555954811283726	3.01329865066461	1	NA	NA	NA	NA	NA	NA
CE1-244	I	990149	.mean.norm.EXT	0.555954811283726	3.01329865066461	1	NA	NA	NA	NA	NA	NA
CE1-102	I	1079163	.mean.norm.EXT	0.295191246621349	3.01329865066461	1	NA	NA	NA	NA	NA	NA
CE1-103	I	1130936	.mean.norm.EXT	0.178804264487197	3.01329865066461	1	NA	NA	NA	NA	NA	NA
CE1-249	I	1265968	.mean.norm.EXT	0.249466422539315	3.01329865066461	1	NA	NA	NA	NA	NA	NA
CE1-104	I	1272590	.mean.norm.EXT	0.275873930630168	3.01329865066461	1	NA	NA	NA	NA	NA	NA
CE1-250	I	1433303	.mean.norm.EXT	0.30856214082384	3.01329865066461	1	NA	NA	NA	NA	NA	NA
CE1-237	I	1451409	.mean.norm.EXT	0.217923713968399	3.01329865066461	1	NA	NA	NA	NA	NA	NA
CE1-108	I	1452096	.mean.norm.EXT	0.217923713968399	3.01329865066461	1	NA	NA	NA	NA	NA	NA
CE1-252	I	1563140	.mean.norm.EXT	0.142034774215663	3.01329865066461	1	NA	NA	NA	NA	NA	NA
CE1-172	I	1644596	.mean.norm.EXT	0.0137018992325505	3.01329865066461	1	NA	NA	NA	NA	NA	NA
UCE1-610	I	1644910	.mean.norm.EXT	0.0137018992325505	3.01329865066461	1	NA	NA	NA	NA	NA	NA
UCE1-616	I	1661176	.mean.norm.EXT	0.0137018992325505	3.01329865066461	1	NA	NA	NA	NA	NA	NA
UCE1-620	I	1823873	.mean.norm.EXT	0.158289301183793	3.01329865066461	1	NA	NA	NA	NA	NA	NA
UCE1-624	I	2068166	.mean.norm.EXT	0.099553065494185	3.01329865066461	1	NA	NA	NA	NA	NA	NA
UCE1-628	I	2162879	.mean.norm.EXT	0.138355809279793	3.01329865066461	1	NA	NA	NA	NA	NA	NA
CE1-242	I	2310074	.mean.norm.EXT	0.247422497431657	3.01329865066461	1	NA	NA	NA	NA	NA	NA
CE1-240	I	2318112	.mean.norm.EXT	0.247422497431657	3.01329865066461	1	NA	NA	NA	NA	NA	NA
CE1-238	I	2318439	.mean.norm.EXT	0.247422497431657	3.01329865066461	1	NA	NA	NA	NA	NA	NA
CE1-253	I	2448168	.mean.norm.EXT	0.111746998338685	3.01329865066461	1	NA	NA	NA	NA	NA	NA
UCE1-652	I	2448380	.mean.norm.EXT	0.111746998338685	3.01329865066461	1	NA	NA	NA	NA	NA	NA
UCE1-667	I	2538741	.mean.norm.EXT	0.123680783628286	3.01329865066461	1	NA	NA	NA	NA	NA	NA
UCE1-682	I	2590695	.mean.norm.EXT	0.104132544467226	3.01329865066461	1	NA	NA	NA	NA	NA	NA
UCE1-686	I	2653235	.mean.norm.EXT	0.122482730868407	3.01329865066461	1	NA	NA	NA	NA	NA	NA
UCE1-694	I	2751594	.mean.norm.EXT	0.0309486711623745	3.01329865066461	1	NA	NA	NA	NA	NA	NA
UCE1-746	I	2837731	.mean.norm.EXT	0.00715732820837244	3.01329865066461	1	NA	NA	NA	NA	NA	NA
CE1-152	I	2852466	.mean.norm.EXT	0.0148774398602282	3.01329865066461	1	NA	NA	NA	NA	NA	NA
CE1-110	I	2949030	.mean.norm.EXT	0.0292828116146401	3.01329865066461	1	NA	NA	NA	NA	NA	NA
CE1-131	I	3100226	.mean.norm.EXT	0.289239667242681	3.01329865066461	1	NA	NA	NA	NA	NA	NA
CE1-2	I	3123825	.mean.norm.EXT	0.363318998226091	3.01329865066461	1	NA	NA	NA	NA	NA	NA
CE1-132	I	3180958	.mean.norm.EXT	0.500469717607919	3.01329865066461	1	NA	NA	NA	NA	NA	NA
UCE1-762	I	3260998	.mean.norm.EXT	1.32504571935338	3.01329865066461	1	NA	NA	NA	NA	NA	NA
CE1-161	I	3273271	.mean.norm.EXT	1.32504571935338	3.01329865066461	1	NA	NA	NA	NA	NA	NA
CE1-133	I	3368660	.mean.norm.EXT	1.6506423937102	3.01329865066461	1	NA	NA	NA	NA	NA	NA
UCE1-772	I	3433602	.mean.norm.EXT	1.02696863110495	3.01329865066461	1	NA	NA	NA	NA	NA	NA
CE1-134	I	3445312	.mean.norm.EXT	1.02696863110495	3.01329865066461	1	NA	NA	NA	NA	NA	NA
CE1-135	I	3502473	.mean.norm.EXT	1.06178721675568	3.01329865066461	1	NA	NA	NA	NA	NA	NA
UCE1-777	I	3560132	.mean.norm.EXT	1.1710324767377	3.01329865066461	1	NA	NA	NA	NA	NA	NA
CE1-136	I	3573191	.mean.norm.EXT	0.960040326634702	3.01329865066461	1	NA	NA	NA	NA	NA	NA
CE1-254	I	3674998	.mean.norm.EXT	0.452160905610329	3.01329865066461	1	NA	NA	NA	NA	NA	NA
UCE1-789	I	3684806	.mean.norm.EXT	0.452160905610329	3.01329865066461	1	NA	NA	NA	NA	NA	NA
CE1-150	I	3806107	.mean.norm.EXT	0.367151028217944	3.01329865066461	1	NA	NA	NA	NA	NA	NA
UCE1-796	I	3871122	.mean.norm.EXT	0.331613135517271	3.01329865066461	1	NA	NA	NA	NA	NA	NA
UCE1-797	I	3890033	.mean.norm.EXT	0.331613135517271	3.01329865066461	1	NA	NA	NA	NA	NA	NA
CE1-137	I	3989629	.mean.norm.EXT	0.262313782144634	3.01329865066461	1	NA	NA	NA	NA	NA	NA
CE1-146	I	4078433	.mean.norm.EXT	0.424503981608928	3.01329865066461	1	NA	NA	NA	NA	NA	NA
CE1-138	I	4175487	.mean.norm.EXT	0.527247187352851	3.01329865066461	1	NA	NA	NA	NA	NA	NA
CE1-122	I	4237066	.mean.norm.EXT	0.527247187352851	3.01329865066461	1	NA	NA	NA	NA	NA	NA
CE1-123	I	4338252	.mean.norm.EXT	0.57601605864849	3.01329865066461	1	NA	NA	NA	NA	NA	NA
UCE1-829	I	4436682	.mean.norm.EXT	0.50396844735052	3.01329865066461	1	NA	NA	NA	NA	NA	NA
UCE1-835	I	4516442	.mean.norm.EXT	0.578888097375552	3.01329865066461	1	NA	NA	NA	NA	NA	NA
CE1-124	I	4533146	.mean.norm.EXT	0.578888097375552	3.01329865066461	1	NA	NA	NA	NA	NA	NA
CE1-228	I	4590527	.mean.norm.EXT	0.26612924026579	3.01329865066461	1	NA	NA	NA	NA	NA	NA
UCE1-848	I	4651938	.mean.norm.EXT	0.139115376472048	3.01329865066461	1	NA	NA	NA	NA	NA	NA
UCE1-855	I	4696914	.mean.norm.EXT	0.139115376472048	3.01329865066461	1	NA	NA	NA	NA	NA	NA
CE1-125	I	4845514	.mean.norm.EXT	0.13978744176814	3.01329865066461	1	NA	NA	NA	NA	NA	NA
UCE1-863	I	4976879	.mean.norm.EXT	0.294755200462132	3.01329865066461	1	NA	NA	NA	NA	NA	NA
UCE1-864	I	4977200	.mean.norm.EXT	0.246165617223781	3.01329865066461	1	NA	NA	NA	NA	NA	NA
UCE1-869	I	5052407	.mean.norm.EXT	0.246165617223781	3.01329865066461	1	NA	NA	NA	NA	NA	NA
CE1-151	I	5083458	.mean.norm.EXT	0.299024434420905	3.01329865066461	1	NA	NA	NA	NA	NA	NA
UCE1-871	I	5196015	.mean.norm.EXT	0.352295633401747	3.01329865066461	1	NA	NA	NA	NA	NA	NA
UCE1-875	I	5428703	.mean.norm.EXT	0.73277420889401	3.01329865066461	1	NA	NA	NA	NA	NA	NA
CE1-256	I	5521984	.mean.norm.EXT	0.670881001715128	3.01329865066461	1	NA	NA	NA	NA	NA	NA
CE1-127	I	5626781	.mean.norm.EXT	0.684790775915176	3.01329865066461	1	NA	NA	NA	NA	NA	NA
UCE1-887	I	5683303	.mean.norm.EXT	0.732356282383377	3.01329865066461	1	NA	NA	NA	NA	NA	NA
CE1-128	I	5715297	.mean.norm.EXT	0.816540998374586	3.01329865066461	1	NA	NA	NA	NA	NA	NA
CE1-19	I	5756860	.mean.norm.EXT	0.816540998374586	3.01329865066461	1	NA	NA	NA	NA	NA	NA
CE1-130	I	5885306	.mean.norm.EXT	0.816540998374586	3.01329865066461	1	NA	NA	NA	NA	NA	NA
CE1-163	I	6070814	.mean.norm.EXT	0.539660283683448	3.01329865066461	1	NA	NA	NA	NA	NA	NA
CE1-145	I	6166275	.mean.norm.EXT	0.539660283683448	3.01329865066461	1	NA	NA	NA	NA	NA	NA
CE1-173	I	6256994	.mean.norm.EXT	0.539660283683448	3.01329865066461	1	NA	NA	NA	NA	NA	NA
CE1-112	I	6351803	.mean.norm.EXT	0.539660283683448	3.01329865066461	1	NA	NA	NA	NA	NA	NA
UCE1-906	I	6385320	.mean.norm.EXT	0.539660283683448	3.01329865066461	1	NA	NA	NA	NA	NA	NA
CE1-144	I	6593042	.mean.norm.EXT	0.695177610681401	3.01329865066461	1	NA	NA	NA	NA	NA	NA
CE1-113	I	6651082	.mean.norm.EXT	0.695177610681401	3.01329865066461	1	NA	NA	NA	NA	NA	NA
CE1-257	I	6724980	.mean.norm.EXT	0.654341087443528	3.01329865066461	1	NA	NA	NA	NA	NA	NA
CE1-171	I	6795673	.mean.norm.EXT	0.700627369273184	3.01329865066461	1	NA	NA	NA	NA	NA	NA
CE1-165	I	7057032	.mean.norm.EXT	0.664320317378389	3.01329865066461	1	NA	NA	NA	NA	NA	NA
CE1-114	I	7118752	.mean.norm.EXT	0.664320317378389	3.01329865066461	1	NA	NA	NA	NA	NA	NA
UCE1-924	I	7254665	.mean.norm.EXT	0.789679104912591	3.01329865066461	1	NA	NA	NA	NA	NA	NA
CE1-166	I	7273652	.mean.norm.EXT	0.789679104912591	3.01329865066461	1	NA	NA	NA	NA	NA	NA
CE1-28	I	7410355	.mean.norm.EXT	1.08126872481649	3.01329865066461	1	NA	NA	NA	NA	NA	NA
CE1-115	I	7436829	.mean.norm.EXT	1.1843440461489	3.01329865066461	1	NA	NA	NA	NA	NA	NA
UCE1-927	I	7478907	.mean.norm.EXT	1.39951201537271	3.01329865066461	1	NA	NA	NA	NA	NA	NA
CE1-160	I	7492498	.mean.norm.EXT	1.39951201537271	3.01329865066461	1	NA	NA	NA	NA	NA	NA
CE1-116	I	7581805	.mean.norm.EXT	1.39951201537271	3.01329865066461	1	NA	NA	NA	NA	NA	NA
UCE1-935	I	7628157	.mean.norm.EXT	1.37522767441312	3.01329865066461	1	NA	NA	NA	NA	NA	NA
CE1-117	I	7677536	.mean.norm.EXT	1.37522767441312	3.01329865066461	1	NA	NA	NA	NA	NA	NA
UCE1-941	I	7759537	.mean.norm.EXT	1.40845439191331	3.01329865066461	1	NA	NA	NA	NA	NA	NA
CE1-118	I	7833563	.mean.norm.EXT	1.40845439191331	3.01329865066461	1	NA	NA	NA	NA	NA	NA
CE1-24	I	7886023	.mean.norm.EXT	1.57379179666156	3.01329865066461	1	NA	NA	NA	NA	NA	NA
CE1-149	I	7899299	.mean.norm.EXT	1.57379179666156	3.01329865066461	1	NA	NA	NA	NA	NA	NA
CE1-233	I	7916198	.mean.norm.EXT	1.57379179666156	3.01329865066461	1	NA	NA	NA	NA	NA	NA
CE1-232	I	7917218	.mean.norm.EXT	1.57379179666156	3.01329865066461	1	NA	NA	NA	NA	NA	NA
CE1-231	I	7918001	.mean.norm.EXT	1.57379179666156	3.01329865066461	1	NA	NA	NA	NA	NA	NA
CE1-234	I	7934585	.mean.norm.EXT	1.40555762359113	3.01329865066461	1	NA	NA	NA	NA	NA	NA
CE1-236	I	7937798	.mean.norm.EXT	1.40555762359113	3.01329865066461	1	NA	NA	NA	NA	NA	NA
CE1-235	I	7938296	.mean.norm.EXT	1.40555762359113	3.01329865066461	1	NA	NA	NA	NA	NA	NA
CE1-119	I	7997352	.mean.norm.EXT	1.32000978751846	3.01329865066461	1	NA	NA	NA	NA	NA	NA
UCE1-955	I	8069196	.mean.norm.EXT	1.36152931910283	3.01329865066461	1	NA	NA	NA	NA	NA	NA
CE1-120	I	8083413	.mean.norm.EXT	1.36152931910283	3.01329865066461	1	NA	NA	NA	NA	NA	NA
CE1-153	I	8158564	.mean.norm.EXT	1.36152931910283	3.01329865066461	1	NA	NA	NA	NA	NA	NA
UCE1-967	I	8203505	.mean.norm.EXT	1.36152931910283	3.01329865066461	1	NA	NA	NA	NA	NA	NA
CE1-17	I	8278637	.mean.norm.EXT	1.36152931910283	3.01329865066461	1	NA	NA	NA	NA	NA	NA
CE1-170	I	8292948	.mean.norm.EXT	1.36152931910283	3.01329865066461	1	NA	NA	NA	NA	NA	NA
CE1-139	I	8361431	.mean.norm.EXT	1.52554000616293	3.01329865066461	1	NA	NA	NA	NA	NA	NA
UCE1-972	I	8455570	.mean.norm.EXT	1.52554000616293	3.01329865066461	1	NA	NA	NA	NA	NA	NA
UCE1-977	I	8540004	.mean.norm.EXT	1.76287783597631	3.01329865066461	1	NA	NA	NA	NA	NA	NA
CE1-154	I	8550716	.mean.norm.EXT	1.76287783597631	3.01329865066461	1	NA	NA	NA	NA	NA	NA
CE1-158	I	8642739	.mean.norm.EXT	1.76287783597631	3.01329865066461	1	NA	NA	NA	NA	NA	NA
CE1-21	I	8646304	.mean.norm.EXT	1.76287783597631	3.01329865066461	1	NA	NA	NA	NA	NA	NA
UCE1-987	I	8730375	.mean.norm.EXT	1.76287783597631	3.01329865066461	1	NA	NA	NA	NA	NA	NA
CE1-157	I	8828155	.mean.norm.EXT	1.53376875358426	3.01329865066461	1	NA	NA	NA	NA	NA	NA
UCE1-997	I	8842911	.mean.norm.EXT	1.53376875358426	3.01329865066461	1	NA	NA	NA	NA	NA	NA
CE1-162	I	8920670	.mean.norm.EXT	1.53376875358426	3.01329865066461	1	NA	NA	NA	NA	NA	NA
CE1-140	I	9026464	.mean.norm.EXT	1.53376875358426	3.01329865066461	1	NA	NA	NA	NA	NA	NA
UCE1-1010	I	9101085	.mean.norm.EXT	1.53376875358426	3.01329865066461	1	NA	NA	NA	NA	NA	NA
UCE1-1013	I	9126239	.mean.norm.EXT	1.53376875358426	3.01329865066461	1	NA	NA	NA	NA	NA	NA
CE1-141	I	9190202	.mean.norm.EXT	1.67873174175028	3.01329865066461	1	NA	NA	NA	NA	NA	NA
CE1-142	I	9279944	.mean.norm.EXT	1.67873174175028	3.01329865066461	1	NA	NA	NA	NA	NA	NA
CE1-143	I	9372163	.mean.norm.EXT	1.67873174175028	3.01329865066461	1	NA	NA	NA	NA	NA	NA
CE1-176	I	9471290	.mean.norm.EXT	1.79629590270232	3.01329865066461	1	NA	NA	NA	NA	NA	NA
CE1-177	I	9561574	.mean.norm.EXT	2.07379666311472	3.01329865066461	1	NA	NA	NA	NA	NA	NA
CE1-8	I	9603896	.mean.norm.EXT	2.07379666311472	3.01329865066461	1	NA	NA	NA	NA	NA	NA
UCE1-1038	I	9657799	.mean.norm.EXT	2.07379666311472	3.01329865066461	1	NA	NA	NA	NA	NA	NA
CE1-179	I	9743549	.mean.norm.EXT	2.07379666311472	3.01329865066461	1	NA	NA	NA	NA	NA	NA
CE1-20	I	9759703	.mean.norm.EXT	2.07379666311472	3.01329865066461	1	NA	NA	NA	NA	NA	NA
CE1-180	I	9838710	.mean.norm.EXT	1.7399893514475	3.01329865066461	1	NA	NA	NA	NA	NA	NA
UCE1-1050	I	9882159	.mean.norm.EXT	1.7399893514475	3.01329865066461	1	NA	NA	NA	NA	NA	NA
CE1-181	I	9899728	.mean.norm.EXT	2.0884217236017	3.01329865066461	1	NA	NA	NA	NA	NA	NA
CE1-182	I	9958073	.mean.norm.EXT	2.23470562892593	3.01329865066461	1	NA	NA	NA	NA	NA	NA
CE1-183	I	10069741	.mean.norm.EXT	2.27789677816188	3.01329865066461	1	NA	NA	NA	NA	NA	NA
CE1-184	I	10163992	.mean.norm.EXT	2.09161995621685	3.01329865066461	1	NA	NA	NA	NA	NA	NA
CE1-3	I	10170689	.mean.norm.EXT	2.13900540227415	3.01329865066461	1	NA	NA	NA	NA	NA	NA
CE1-14	I	10238046	.mean.norm.EXT	2.13900540227415	3.01329865066461	1	NA	NA	NA	NA	NA	NA
UCE1-1068	I	10331101	.mean.norm.EXT	2.38134326877893	3.01329865066461	1	NA	NA	NA	NA	NA	NA
CE1-185	I	10366104	.mean.norm.EXT	2.38134326877893	3.01329865066461	1	NA	NA	NA	NA	NA	NA
UCE1-1075	I	10427208	.mean.norm.EXT	2.3149900888669	3.01329865066461	1	NA	NA	NA	NA	NA	NA
CE1-187	I	10533236	.mean.norm.EXT	2.37814571773894	3.01329865066461	1	NA	NA	NA	NA	NA	NA
UCE1-1079	I	10535281	.mean.norm.EXT	2.37814571773894	3.01329865066461	1	NA	NA	NA	NA	NA	NA
CE1-188	I	10614690	.mean.norm.EXT	2.30600489233571	3.01329865066461	1	NA	NA	NA	NA	NA	NA
CE1-247	I	10722158	.mean.norm.EXT	1.55177822085524	3.01329865066461	1	NA	NA	NA	NA	NA	NA
UCE1-1091	I	10722400	.mean.norm.EXT	1.55177822085524	3.01329865066461	1	NA	NA	NA	NA	NA	NA
CE1-190	I	10793142	.mean.norm.EXT	1.48096727246472	3.01329865066461	1	NA	NA	NA	NA	NA	NA
CE1-191	I	10924244	.mean.norm.EXT	1.82032939248576	3.01329865066461	1	NA	NA	NA	NA	NA	NA
CE1-192	I	11077240	.mean.norm.EXT	1.3577695163027	3.01329865066461	1	NA	NA	NA	NA	NA	NA
UCE1-1139	I	11133785	.mean.norm.EXT	1.49086021190847	3.01329865066461	1	NA	NA	NA	NA	NA	NA
CE1-194	I	11263149	.mean.norm.EXT	1.35811485468469	3.01329865066461	1	NA	NA	NA	NA	NA	NA
CE1-26	I	11283523	.mean.norm.EXT	1.35811485468469	3.01329865066461	1	NA	NA	NA	NA	NA	NA
CE1-195	I	11330012	.mean.norm.EXT	0.78774007703596	3.01329865066461	1	NA	NA	NA	NA	NA	NA
CE1-196	I	11415252	.mean.norm.EXT	0.405318272146504	3.01329865066461	1	NA	NA	NA	NA	NA	NA
CE1-197	I	11494140	.mean.norm.EXT	0.493177012962375	3.01329865066461	1	NA	NA	NA	NA	NA	NA
UCE1-1167	I	11600964	.mean.norm.EXT	0.330492992572523	3.01329865066461	1	NA	NA	NA	NA	NA	NA
CE1-199	I	11648488	.mean.norm.EXT	0.226207315758538	3.01329865066461	1	NA	NA	NA	NA	NA	NA
UCE1-1174	I	11648672	.mean.norm.EXT	0.226207315758538	3.01329865066461	1	NA	NA	NA	NA	NA	NA
UCE1-1186	I	11722293	.mean.norm.EXT	0.150632756183949	3.01329865066461	1	NA	NA	NA	NA	NA	NA
CE1-200	I	11737892	.mean.norm.EXT	0.179351171573544	3.01329865066461	1	NA	NA	NA	NA	NA	NA
CE1-201	I	11805363	.mean.norm.EXT	0.138109300863449	3.01329865066461	1	NA	NA	NA	NA	NA	NA
CE1-202	I	11875873	.mean.norm.EXT	0.189898760704418	3.01329865066461	1	NA	NA	NA	NA	NA	NA
UCE1-1206	I	11912204	.mean.norm.EXT	0.189898760704418	3.01329865066461	1	NA	NA	NA	NA	NA	NA
CE1-203	I	11956752	.mean.norm.EXT	0.10952071919576	3.01329865066461	1	NA	NA	NA	NA	NA	NA
UCE1-1215	I	12080473	.mean.norm.EXT	0.00536346102739247	3.01329865066461	1	NA	NA	NA	NA	NA	NA
UCE1-1253	I	12166168	.mean.norm.EXT	2.7871329407104e-05	3.01329865066461	1	NA	NA	NA	NA	NA	NA
UCE1-1260	I	12205651	.mean.norm.EXT	0.012583815079453	3.01329865066461	1	NA	NA	NA	NA	NA	NA
UCE1-1284	I	12334129	.mean.norm.EXT	0.0111147927921999	3.01329865066461	1	NA	NA	NA	NA	NA	NA
CE1-18	I	12365039	.mean.norm.EXT	0.010545722396612	3.01329865066461	1	NA	NA	NA	NA	NA	NA
CE1-7	I	12433096	.mean.norm.EXT	0.0576312669219747	3.01329865066461	1	NA	NA	NA	NA	NA	NA
UCE1-1308	I	12456612	.mean.norm.EXT	0.0576312669219747	3.01329865066461	1	NA	NA	NA	NA	NA	NA
UCE1-1312	I	12498918	.mean.norm.EXT	0.0398242327739263	3.01329865066461	1	NA	NA	NA	NA	NA	NA
CE1-207	I	12567424	.mean.norm.EXT	4.93568568957716e-05	3.01329865066461	1	NA	NA	NA	NA	NA	NA
UCE1-1333	I	12612109	.mean.norm.EXT	0.00637408880910831	3.01329865066461	1	NA	NA	NA	NA	NA	NA
CE1-208	I	12654702	.mean.norm.EXT	0.0187993078984905	3.01329865066461	1	NA	NA	NA	NA	NA	NA
UCE1-1352	I	12655003	.mean.norm.EXT	0.0187993078984905	3.01329865066461	1	NA	NA	NA	NA	NA	NA
UCE1-1361	I	12729824	.mean.norm.EXT	0.000587588051410991	3.01329865066461	1	NA	NA	NA	NA	NA	NA
CE1-209	I	12738906	.mean.norm.EXT	0.000587588051410991	3.01329865066461	1	NA	NA	NA	NA	NA	NA
UCE1-1389	I	12873388	.mean.norm.EXT	0.971948140237682	3.01329865066461	1	NA	NA	NA	NA	NA	NA
CE1-210	I	12936946	.mean.norm.EXT	0.938273352358371	3.01329865066461	1	NA	NA	NA	NA	NA	NA
UCE1-1392	I	12967087	.mean.norm.EXT	0.887358800781068	3.01329865066461	1	NA	NA	NA	NA	NA	NA
UCE1-1400	I	13140506	.mean.norm.EXT	1.73270646490593	3.01329865066461	1	NA	NA	NA	NA	NA	NA
UCE1-1415	I	13219648	.mean.norm.EXT	0.896172994942185	3.01329865066461	1	NA	NA	NA	NA	NA	NA
CE1-213	I	13294213	.mean.norm.EXT	0.915274115517272	3.01329865066461	1	NA	NA	NA	NA	NA	NA
UCE1-1426	I	13375914	.mean.norm.EXT	0.804402260713951	3.01329865066461	1	NA	NA	NA	NA	NA	NA
UCE1-1433	I	13424265	.mean.norm.EXT	0.667719119311595	3.01329865066461	1	NA	NA	NA	NA	NA	NA
UCE1-1448	I	13713134	.mean.norm.EXT	0.743607367434085	3.01329865066461	1	NA	NA	NA	NA	NA	NA
CE1-10	I	13727565	.mean.norm.EXT	0.743607367434085	3.01329865066461	1	NA	NA	NA	NA	NA	NA
CE1-217	I	13845130	.mean.norm.EXT	0.581297037603061	3.01329865066461	1	NA	NA	NA	NA	NA	NA
CE1-248	I	13850057	.mean.norm.EXT	0.581297037603061	3.01329865066461	1	NA	NA	NA	NA	NA	NA
CE1-218	I	13938775	.mean.norm.EXT	0.372957000613027	3.01329865066461	1	NA	NA	NA	NA	NA	NA
CE1-219	I	14026319	.mean.norm.EXT	0.588913727717776	3.01329865066461	1	NA	NA	NA	NA	NA	NA
CE1-220	I	14113178	.mean.norm.EXT	0.662271206522552	3.01329865066461	1	NA	NA	NA	NA	NA	NA
UCE1-1512	I	14155589	.mean.norm.EXT	0.663337754205718	3.01329865066461	1	NA	NA	NA	NA	NA	NA
CE1-221	I	14189381	.mean.norm.EXT	0.636629100882617	3.01329865066461	1	NA	NA	NA	NA	NA	NA
UCE1-1518	I	14266541	.mean.norm.EXT	0.496252622626663	3.01329865066461	1	NA	NA	NA	NA	NA	NA
CE1-222	I	14267225	.mean.norm.EXT	0.496252622626663	3.01329865066461	1	NA	NA	NA	NA	NA	NA
CE1-258	I	14307038	.mean.norm.EXT	0.496252622626663	3.01329865066461	1	NA	NA	NA	NA	NA	NA
UCE1-1540	I	14325188	.mean.norm.EXT	0.461463657346859	3.01329865066461	1	NA	NA	NA	NA	NA	NA
CE1-223	I	14444012	.mean.norm.EXT	0.620345368429483	3.01329865066461	1	NA	NA	NA	NA	NA	NA
UCE1-1555	I	14535072	.mean.norm.EXT	0.444569430690267	3.01329865066461	1	NA	NA	NA	NA	NA	NA
UCE1-1557	I	14576690	.mean.norm.EXT	0.652245558494963	3.01329865066461	1	NA	NA	NA	NA	NA	NA
UCE1-1565	I	14638558	.mean.norm.EXT	0.626533896270618	3.01329865066461	1	NA	NA	NA	NA	NA	NA
CE1-225	I	14737603	.mean.norm.EXT	0.35879216197508	3.01329865066461	1	NA	NA	NA	NA	NA	NA
UCE1-1573	I	14768030	.mean.norm.EXT	0.572936034307241	3.01329865066461	1	NA	NA	NA	NA	NA	NA
CE1-11	I	14845874	.mean.norm.EXT	0.184827478271557	3.01329865066461	1	NA	NA	NA	NA	NA	NA
CE1-227	I	14904802	.mean.norm.EXT	0.0612699784130981	3.01329865066461	1	NA	NA	NA	NA	NA	NA
UCE1-1602	I	14910551	.mean.norm.EXT	0.0612699784130981	3.01329865066461	1	NA	NA	NA	NA	NA	NA
UCE1-1612	I	15010607	.mean.norm.EXT	0.101038396106769	3.01329865066461	1	NA	NA	NA	NA	NA	NA
UCE2-503	II	65038	.mean.norm.EXT	0.310840728412866	3.01329865066461	1	NA	NA	NA	NA	NA	NA
CE2-225	II	180755	.mean.norm.EXT	0.310840728412866	3.01329865066461	1	NA	NA	NA	NA	NA	NA
UCE2-508	II	193948	.mean.norm.EXT	0.310840728412866	3.01329865066461	1	NA	NA	NA	NA	NA	NA
CE2-229	II	417416	.mean.norm.EXT	0.198626465205056	3.01329865066461	1	NA	NA	NA	NA	NA	NA
UCE2-522	II	426625	.mean.norm.EXT	0.198626465205056	3.01329865066461	1	NA	NA	NA	NA	NA	NA
UCE2-525	II	441358	.mean.norm.EXT	0.198626465205056	3.01329865066461	1	NA	NA	NA	NA	NA	NA
UCE2-528	II	505542	.mean.norm.EXT	0.161926631104291	3.01329865066461	1	NA	NA	NA	NA	NA	NA
CE2-102	II	534283	.mean.norm.EXT	0.161926631104291	3.01329865066461	1	NA	NA	NA	NA	NA	NA
CE2-32	II	661216	.mean.norm.EXT	0.342804681973631	3.01329865066461	1	NA	NA	NA	NA	NA	NA
CE2-239	II	762234	.mean.norm.EXT	0.656393445159834	3.01329865066461	1	NA	NA	NA	NA	NA	NA
UCE2-545	II	828258	.mean.norm.EXT	0.696638697415847	3.01329865066461	1	NA	NA	NA	NA	NA	NA
CE2-104	II	866657	.mean.norm.EXT	0.758050851825299	3.01329865066461	1	NA	NA	NA	NA	NA	NA
UCE2-554	II	880737	.mean.norm.EXT	0.64210450482571	3.01329865066461	1	NA	NA	NA	NA	NA	NA
UCE2-590	II	960271	.mean.norm.EXT	0.675679989533185	3.01329865066461	1	NA	NA	NA	NA	NA	NA
CE2-105	II	962511	.mean.norm.EXT	0.641983270837562	3.01329865066461	1	NA	NA	NA	NA	NA	NA
UCE2-653	II	1043218	.mean.norm.EXT	0.989202738272634	3.01329865066461	1	NA	NA	NA	NA	NA	NA
UCE2-702	II	1156980	.mean.norm.EXT	0.989202738272634	3.01329865066461	1	NA	NA	NA	NA	NA	NA
UCE2-705	II	1158964	.mean.norm.EXT	0.989202738272634	3.01329865066461	1	NA	NA	NA	NA	NA	NA
UCE2-728	II	1228803	.mean.norm.EXT	1.24818176183542	3.01329865066461	1	NA	NA	NA	NA	NA	NA
UCE2-742	II	1284033	.mean.norm.EXT	1.04215217154029	3.01329865066461	1	NA	NA	NA	NA	NA	NA
CE2-108	II	1407379	.mean.norm.EXT	1.7123389609764	3.01329865066461	1	NA	NA	NA	NA	NA	NA
CE2-109	II	1486584	.mean.norm.EXT	2.06414586634489	3.01329865066461	1	NA	NA	NA	NA	NA	NA
UCE2-778	II	1593566	.mean.norm.EXT	2.03038894201253	3.01329865066461	1	NA	NA	NA	NA	NA	NA
UCE2-843	II	1708758	.mean.norm.EXT	2.20189223782878	3.01329865066461	1	NA	NA	NA	NA	NA	NA
UCE2-856	II	1750141	.mean.norm.EXT	2.20189223782878	3.01329865066461	1	NA	NA	NA	NA	NA	NA
UCE2-915	II	1808240	.mean.norm.EXT	2.20189223782878	3.01329865066461	1	NA	NA	NA	NA	NA	NA
UCE2-947	II	1939184	.mean.norm.EXT	2.20189223782878	3.01329865066461	1	NA	NA	NA	NA	NA	NA
CE2-114	II	2065809	.mean.norm.EXT	2.20189223782878	3.01329865066461	1	NA	NA	NA	NA	NA	NA
CE2-115	II	2121017	.mean.norm.EXT	2.67356822914817	3.01329865066461	1	NA	NA	NA	NA	NA	NA
UCE2-985	II	2182380	.mean.norm.EXT	2.63649481815765	3.01329865066461	1	NA	NA	NA	NA	NA	NA
CE2-230	II	2218904	.mean.norm.EXT	2.97173876071709	3.01329865066461	1	NA	NA	NA	NA	NA	NA
UCE2-1054	II	2301116	.mean.norm.EXT	2.99099049177249	3.01329865066461	1	NA	NA	NA	NA	NA	NA
UCE2-1078	II	2354170	.mean.norm.EXT	2.831213472332	3.01329865066461	1	NA	NA	NA	NA	NA	NA
CE2-117	II	2482895	.mean.norm.EXT	2.08588350809389	3.01329865066461	1	NA	NA	NA	NA	NA	NA
CE2-24	II	2486663	.mean.norm.EXT	2.08588350809389	3.01329865066461	1	NA	NA	NA	NA	NA	NA
UCE2-1120	II	2601220	.mean.norm.EXT	2.79606898863306	3.01329865066461	1	NA	NA	NA	NA	NA	NA
UCE2-1129	II	2688584	.mean.norm.EXT	2.36446279045588	3.01329865066461	1	NA	NA	NA	NA	NA	NA
CE2-119	II	2691194	.mean.norm.EXT	2.36446279045588	3.01329865066461	1	NA	NA	NA	NA	NA	NA
CE2-20	II	2749534	.mean.norm.EXT	2.98779838332198	3.01329865066461	1	NA	NA	NA	NA	NA	NA
UCE2-1154	II	2795341	.mean.norm.EXT	2.88591745713457	3.01329865066461	1	NA	NA	NA	NA	NA	NA
UCE2-1158	II	2808859	.mean.norm.EXT	2.62816329756963	3.01329865066461	1	NA	NA	NA	NA	NA	NA
UCE2-1200	II	2933625	.mean.norm.EXT	4.92971760927439	3.01329865066461	1	NA	NA	NA	NA	NA	NA
CE2-121	II	2947751	.mean.norm.EXT	4.92971760927439	3.01329865066461	1	NA	NA	NA	NA	NA	NA
UCE2-1213	II	3001228	.mean.norm.EXT	4.73501080020647	3.01329865066461	1	NA	NA	NA	NA	NA	NA
CE2-122	II	3044540	.mean.norm.EXT	5.25586034886019	3.01329865066461	1	NA	NA	NA	NA	NA	NA
UCE2-1230	II	3093405	.mean.norm.EXT	5.46005596739529	3.01329865066461	1	NA	NA	NA	NA	NA	NA
UCE2-1259	II	3254903	.mean.norm.EXT	6.07997894733716	3.01329865066461	1	NA	NA	NA	NA	NA	NA
CE2-123	II	3272786	.mean.norm.EXT	6.07127280325411	3.01329865066461	1	NA	NA	NA	NA	NA	NA
UCE2-1312	II	3397006	.mean.norm.EXT	7.12060350920099	3.01329865066461	1	NA	NA	NA	NA	NA	NA
UCE2-1313	II	3397690	.mean.norm.EXT	7.12060350920099	3.01329865066461	1	NA	NA	NA	NA	NA	NA
UCE2-1377	II	3576987	.mean.norm.EXT	9.25708256178843	3.01329865066461	1	NA	NA	NA	NA	NA	NA
UCE2-1456	II	3703996	.mean.norm.EXT	9.66021943528058	3.01329865066461	1	NA	NA	NA	NA	NA	NA
UCE2-1482	II	3729095	.mean.norm.EXT	9.66021943528058	3.01329865066461	1	NA	NA	NA	NA	NA	NA
CE2-126	II	3729984	.mean.norm.EXT	9.66021943528058	3.01329865066461	1	NA	NA	NA	NA	NA	NA
CE2-16	II	3828606	.mean.norm.EXT	9.56944441853384	3.01329865066461	1	NA	NA	NA	NA	NA	NA
UCE2-1515	II	3968044	.mean.norm.EXT	10.5850979105509	3.01329865066461	1	NA	NA	NA	NA	NA	NA
CE2-128	II	4003600	.mean.norm.EXT	10.5850979105509	3.01329865066461	1	NA	NA	NA	NA	NA	NA
CE2-129	II	4092535	.mean.norm.EXT	10.5850979105509	3.01329865066461	1	NA	NA	NA	NA	NA	NA
UCE2-1552	II	4145255	.mean.norm.EXT	11.6676214817827	3.01329865066461	1	NA	NA	NA	NA	NA	NA
CE2-130	II	4188424	.mean.norm.EXT	11.9607409877908	3.01329865066461	1	NA	NA	NA	NA	NA	NA
CE2-131	II	4278694	.mean.norm.EXT	13.6675285267754	3.01329865066461	1	NA	NA	NA	NA	NA	NA
UCE2-1559	II	4317270	.mean.norm.EXT	13.6675285267754	3.01329865066461	1	NA	NA	NA	NA	NA	NA
CE2-2	II	4406589	.mean.norm.EXT	14.3524334019185	3.01329865066461	1	NA	NA	NA	NA	NA	NA
CE2-132	II	4434620	.mean.norm.EXT	13.9212711157434	3.01329865066461	1	NA	NA	NA	NA	NA	NA
UCE2-1577	II	4472001	.mean.norm.EXT	13.5676822495628	3.01329865066461	1	NA	NA	NA	NA	NA	NA
CE2-133	II	4537330	.mean.norm.EXT	14.2397572234292	3.01329865066461	1	NA	NA	NA	NA	NA	NA
CE2-134	II	4676304	.mean.norm.EXT	14.8817370040368	3.01329865066461	1	NA	NA	NA	NA	NA	NA
UCE2-1582	II	4692073	.mean.norm.EXT	14.8817370040368	3.01329865066461	1	NA	NA	NA	NA	NA	NA
UCE2-1586	II	4740943	.mean.norm.EXT	15.5204133435251	3.01329865066461	1	NA	NA	NA	NA	NA	NA
CE2-242	II	4800881	.mean.norm.EXT	16.1074412827416	3.01329865066461	1	NA	NA	NA	NA	NA	NA
UCE2-1597	II	4934764	.mean.norm.EXT	17.0308420715408	3.01329865066461	1	NA	NA	NA	NA	NA	NA
UCE2-1602	II	5048629	.mean.norm.EXT	16.5806254781315	3.01329865066461	1	NA	NA	NA	NA	NA	NA
CE2-235	II	5150074	.mean.norm.EXT	17.1019038546266	3.01329865066461	1	NA	NA	NA	NA	NA	NA
CE2-137	II	5202399	.mean.norm.EXT	17.7977636068967	3.01329865066461	1	NA	NA	NA	NA	NA	NA
UCE2-1610	II	5235792	.mean.norm.EXT	17.7977636068967	3.01329865066461	1	NA	NA	NA	NA	NA	NA
CE2-138	II	5274777	.mean.norm.EXT	17.6807816079439	3.01329865066461	1	NA	NA	NA	NA	NA	NA
CE2-8	II	5329529	.mean.norm.EXT	17.8633463428254	3.01329865066461	1	NA	NA	NA	NA	NA	NA
CE2-139	II	5351472	.mean.norm.EXT	17.8633463428254	3.01329865066461	1	NA	NA	NA	NA	NA	NA
CE2-140	II	5401608	.mean.norm.EXT	18.1260700734851	3.01329865066461	1	NA	NA	NA	NA	NA	NA
CE2-141	II	5598634	.mean.norm.EXT	18.2063628073053	3.01329865066461	1	NA	NA	NA	NA	NA	NA
UCE2-1644	II	5860848	.mean.norm.EXT	18.7017741159903	3.01329865066461	1	NA	NA	NA	NA	NA	NA
CE2-143	II	5862837	.mean.norm.EXT	18.7017741159903	3.01329865066461	1	NA	NA	NA	NA	NA	NA
CE2-144	II	5949974	.mean.norm.EXT	19.7939854760991	3.01329865066461	1	NA	NA	NA	NA	NA	NA
UCE2-1651	II	5983010	.mean.norm.EXT	19.7939854760991	3.01329865066461	1	NA	NA	NA	NA	NA	NA
UCE2-1654	II	6014872	.mean.norm.EXT	19.7939854760991	3.01329865066461	1	NA	NA	NA	NA	NA	NA
CE2-145	II	6175537	.mean.norm.EXT	20.4714881351778	3.01329865066461	1	NA	NA	NA	NA	NA	NA
UCE2-1658	II	6231700	.mean.norm.EXT	20.4714881351778	3.01329865066461	1	NA	NA	NA	NA	NA	NA
CE2-147	II	6348750	.mean.norm.EXT	21.3515874543335	3.01329865066461	1	NA	NA	NA	NA	NA	NA
UCE2-1665	II	6406372	.mean.norm.EXT	21.3515874543335	3.01329865066461	1	NA	NA	NA	NA	NA	NA
CE2-148	II	6441119	.mean.norm.EXT	21.3515874543335	3.01329865066461	1	NA	NA	NA	NA	NA	NA
CE2-149	II	6538875	.mean.norm.EXT	21.3515874543335	3.01329865066461	1	NA	NA	NA	NA	NA	NA
CE2-150	II	6627113	.mean.norm.EXT	22.0927693452816	3.01329865066461	1	NA	NA	NA	NA	NA	NA
CE2-22	II	6672390	.mean.norm.EXT	22.0927693452816	3.01329865066461	1	NA	NA	NA	NA	NA	NA
UCE2-1676	II	6765631	.mean.norm.EXT	22.0927693452816	3.01329865066461	1	NA	NA	NA	NA	NA	NA
CE2-151	II	6765801	.mean.norm.EXT	22.0927693452816	3.01329865066461	1	NA	NA	NA	NA	NA	NA
UCE2-1690	II	6825820	.mean.norm.EXT	21.2791972599167	3.01329865066461	1	NA	NA	NA	NA	NA	NA
UCE2-1697	II	6919173	.mean.norm.EXT	22.679125852296	3.01329865066461	1	NA	NA	NA	NA	NA	NA
UCE2-1703	II	6979082	.mean.norm.EXT	22.679125852296	3.01329865066461	1	NA	NA	NA	NA	NA	NA
CE2-153	II	7041451	.mean.norm.EXT	24.5667821171425	3.01329865066461	1	NA	NA	NA	NA	NA	NA
CE2-154	II	7108023	.mean.norm.EXT	24.5667821171425	3.01329865066461	1	NA	NA	NA	NA	NA	NA
UCE2-1708	II	7143437	.mean.norm.EXT	24.5667821171425	3.01329865066461	1	NA	NA	NA	NA	NA	NA
UCE2-1709	II	7207215	.mean.norm.EXT	24.5667821171425	3.01329865066461	1	NA	NA	NA	NA	NA	NA
UCE2-1730	II	7296342	.mean.norm.EXT	25.6429085557728	3.01329865066461	1	0.373916874259771	0.610272952980626	CE2-153	7041451	CE2-168	8866137
CE2-155	II	7298396	.mean.norm.EXT	25.6429085557728	3.01329865066461	1	NA	NA	NA	NA	NA	NA
UCE2-1736	II	7340740	.mean.norm.EXT	25.6429085557728	3.01329865066461	1	NA	NA	NA	NA	NA	NA
CE2-156	II	7375266	.mean.norm.EXT	25.6429085557728	3.01329865066461	1	NA	NA	NA	NA	NA	NA
UCE2-1748	II	7491161	.mean.norm.EXT	25.6429085557728	3.01329865066461	1	NA	NA	NA	NA	NA	NA
CE2-13	II	7538363	.mean.norm.EXT	25.6429085557728	3.01329865066461	1	NA	NA	NA	NA	NA	NA
UCE2-1755	II	7671375	.mean.norm.EXT	25.6429085557728	3.01329865066461	1	NA	NA	NA	NA	NA	NA
UCE2-1756	II	7671735	.mean.norm.EXT	25.6429085557728	3.01329865066461	1	NA	NA	NA	NA	NA	NA
CE2-158	II	7740331	.mean.norm.EXT	25.6429085557728	3.01329865066461	1	NA	NA	NA	NA	NA	NA
UCE2-1763	II	7807091	.mean.norm.EXT	25.6429085557728	3.01329865066461	1	NA	NA	NA	NA	NA	NA
CE2-159	II	7814106	.mean.norm.EXT	25.6429085557728	3.01329865066461	1	NA	NA	NA	NA	NA	NA
CE2-160	II	7872221	.mean.norm.EXT	25.6429085557728	3.01329865066461	1	NA	NA	NA	NA	NA	NA
UCE2-1768	II	7934439	.mean.norm.EXT	25.6429085557728	3.01329865066461	1	NA	NA	NA	NA	NA	NA
CE2-162	II	8035239	.mean.norm.EXT	25.6429085557728	3.01329865066461	1	NA	NA	NA	NA	NA	NA
UCE2-1775	II	8117708	.mean.norm.EXT	25.6429085557728	3.01329865066461	1	NA	NA	NA	NA	NA	NA
CE2-163	II	8132878	.mean.norm.EXT	25.6429085557728	3.01329865066461	1	NA	NA	NA	NA	NA	NA
UCE2-1778	II	8204439	.mean.norm.EXT	25.6429085557728	3.01329865066461	1	NA	NA	NA	NA	NA	NA
CE2-164	II	8387150	.mean.norm.EXT	25.6429085557728	3.01329865066461	1	NA	NA	NA	NA	NA	NA
CE2-11	II	8418781	.mean.norm.EXT	25.6429085557728	3.01329865066461	1	NA	NA	NA	NA	NA	NA
CE2-166	II	8571691	.mean.norm.EXT	25.6429085557728	3.01329865066461	1	NA	NA	NA	NA	NA	NA
CE2-167	II	8702092	.mean.norm.EXT	25.6429085557728	3.01329865066461	1	NA	NA	NA	NA	NA	NA
CE2-28	II	8712868	.mean.norm.EXT	24.5445948834344	3.01329865066461	1	NA	NA	NA	NA	NA	NA
CE2-10	II	8844665	.mean.norm.EXT	24.5445948834344	3.01329865066461	1	NA	NA	NA	NA	NA	NA
CE2-168	II	8866137	.mean.norm.EXT	24.5445948834344	3.01329865066461	1	NA	NA	NA	NA	NA	NA
CE2-169	II	8927601	.mean.norm.EXT	23.1390166466964	3.01329865066461	1	NA	NA	NA	NA	NA	NA
CE2-170	II	9008082	.mean.norm.EXT	21.8721894194815	3.01329865066461	1	NA	NA	NA	NA	NA	NA
CE2-18	II	9052556	.mean.norm.EXT	21.3084613693605	3.01329865066461	1	NA	NA	NA	NA	NA	NA
CE2-171	II	9064600	.mean.norm.EXT	21.3084613693605	3.01329865066461	1	NA	NA	NA	NA	NA	NA
CE2-236	II	9141923	.mean.norm.EXT	21.3084613693605	3.01329865066461	1	NA	NA	NA	NA	NA	NA
CE2-172	II	9145190	.mean.norm.EXT	21.3084613693605	3.01329865066461	1	NA	NA	NA	NA	NA	NA
UCE2-1832	II	9216890	.mean.norm.EXT	20.6174819834797	3.01329865066461	1	NA	NA	NA	NA	NA	NA
UCE2-1837	II	9307882	.mean.norm.EXT	20.3386676407026	3.01329865066461	1	NA	NA	NA	NA	NA	NA
UCE2-1850	II	9551104	.mean.norm.EXT	20.0929726989192	3.01329865066461	1	NA	NA	NA	NA	NA	NA
UCE2-1862	II	9621467	.mean.norm.EXT	20.0929726989192	3.01329865066461	1	NA	NA	NA	NA	NA	NA
CE2-177	II	9782651	.mean.norm.EXT	20.0929726989192	3.01329865066461	1	NA	NA	NA	NA	NA	NA
CE2-178	II	9835892	.mean.norm.EXT	20.0929726989192	3.01329865066461	1	NA	NA	NA	NA	NA	NA
CE2-179	II	9917291	.mean.norm.EXT	19.8540052803819	3.01329865066461	1	NA	NA	NA	NA	NA	NA
CE2-180	II	10013275	.mean.norm.EXT	19.8540052803819	3.01329865066461	1	NA	NA	NA	NA	NA	NA
CE2-14	II	10051451	.mean.norm.EXT	18.5626011916912	3.01329865066461	1	NA	NA	NA	NA	NA	NA
UCE2-1879	II	10073315	.mean.norm.EXT	18.5626011916912	3.01329865066461	1	NA	NA	NA	NA	NA	NA
CE2-181	II	10180861	.mean.norm.EXT	18.5626011916912	3.01329865066461	1	NA	NA	NA	NA	NA	NA
UCE2-1883	II	10201103	.mean.norm.EXT	17.1561230904479	3.01329865066461	1	NA	NA	NA	NA	NA	NA
CE2-182	II	10244804	.mean.norm.EXT	16.0485260296213	3.01329865066461	1	NA	NA	NA	NA	NA	NA
UCE2-1884	II	10315619	.mean.norm.EXT	15.2840344974414	3.01329865066461	1	NA	NA	NA	NA	NA	NA
CE2-183	II	10328505	.mean.norm.EXT	15.2840344974414	3.01329865066461	1	NA	NA	NA	NA	NA	NA
CE2-184	II	10414168	.mean.norm.EXT	14.8564734419424	3.01329865066461	1	NA	NA	NA	NA	NA	NA
UCE2-1897	II	10437365	.mean.norm.EXT	14.8564734419424	3.01329865066461	1	NA	NA	NA	NA	NA	NA
CE2-185	II	10507029	.mean.norm.EXT	14.0223823286239	3.01329865066461	1	NA	NA	NA	NA	NA	NA
CE2-3	II	10665818	.mean.norm.EXT	13.1706039171229	3.01329865066461	1	NA	NA	NA	NA	NA	NA
CE2-186	II	10695028	.mean.norm.EXT	13.1706039171229	3.01329865066461	1	NA	NA	NA	NA	NA	NA
CE2-187	II	10759158	.mean.norm.EXT	13.1706039171229	3.01329865066461	1	NA	NA	NA	NA	NA	NA
UCE2-1939	II	10821883	.mean.norm.EXT	12.648470091662	3.01329865066461	1	NA	NA	NA	NA	NA	NA
UCE2-1946	II	10900135	.mean.norm.EXT	12.2340095948521	3.01329865066461	1	NA	NA	NA	NA	NA	NA
CE2-188	II	10928943	.mean.norm.EXT	12.2340095948521	3.01329865066461	1	NA	NA	NA	NA	NA	NA
UCE2-1949	II	10993623	.mean.norm.EXT	12.2340095948521	3.01329865066461	1	NA	NA	NA	NA	NA	NA
CE2-189	II	11021073	.mean.norm.EXT	12.0575768022009	3.01329865066461	1	NA	NA	NA	NA	NA	NA
UCE2-1985	II	11260931	.mean.norm.EXT	11.9278091941594	3.01329865066461	1	NA	NA	NA	NA	NA	NA
UCE2-1991	II	11305582	.mean.norm.EXT	12.0493351018604	3.01329865066461	1	NA	NA	NA	NA	NA	NA
CE2-12	II	11359226	.mean.norm.EXT	12.5876724443022	3.01329865066461	1	NA	NA	NA	NA	NA	NA
UCE2-2012	II	11413777	.mean.norm.EXT	12.5876724443022	3.01329865066461	1	NA	NA	NA	NA	NA	NA
CE2-192	II	11492171	.mean.norm.EXT	13.420963062376	3.01329865066461	1	NA	NA	NA	NA	NA	NA
CE2-193	II	11589498	.mean.norm.EXT	13.4138109001532	3.01329865066461	1	NA	NA	NA	NA	NA	NA
UCE2-2019	II	11590790	.mean.norm.EXT	13.4138109001532	3.01329865066461	1	NA	NA	NA	NA	NA	NA
UCE2-2020	II	11619253	.mean.norm.EXT	13.4138109001532	3.01329865066461	1	NA	NA	NA	NA	NA	NA
CE2-194	II	11671955	.mean.norm.EXT	13.4138109001532	3.01329865066461	1	NA	NA	NA	NA	NA	NA
UCE2-2028	II	11709833	.mean.norm.EXT	12.2880232505894	3.01329865066461	1	NA	NA	NA	NA	NA	NA
CE2-195	II	11749256	.mean.norm.EXT	12.2880232505894	3.01329865066461	1	NA	NA	NA	NA	NA	NA
UCE2-2047	II	11833729	.mean.norm.EXT	11.7399736113323	3.01329865066461	1	NA	NA	NA	NA	NA	NA
CE2-196	II	11908334	.mean.norm.EXT	11.0382045828688	3.01329865066461	1	NA	NA	NA	NA	NA	NA
CE2-237	II	11910256	.mean.norm.EXT	11.0382045828688	3.01329865066461	1	NA	NA	NA	NA	NA	NA
UCE2-2058	II	12008179	.mean.norm.EXT	7.27761048056658	3.01329865066461	1	NA	NA	NA	NA	NA	NA
CE2-197	II	12008345	.mean.norm.EXT	7.27761048056658	3.01329865066461	1	NA	NA	NA	NA	NA	NA
UCE2-2081	II	12109462	.mean.norm.EXT	5.54848658447238	3.01329865066461	1	NA	NA	NA	NA	NA	NA
CE2-198	II	12181234	.mean.norm.EXT	4.09328686588014	3.01329865066461	1	NA	NA	NA	NA	NA	NA
UCE2-2092	II	12280369	.mean.norm.EXT	3.57320242914753	3.01329865066461	1	NA	NA	NA	NA	NA	NA
CE2-31	II	12350541	.mean.norm.EXT	3.56768653221126	3.01329865066461	1	NA	NA	NA	NA	NA	NA
CE2-17	II	12419580	.mean.norm.EXT	3.21437739399694	3.01329865066461	1	NA	NA	NA	NA	NA	NA
CE2-201	II	12471133	.mean.norm.EXT	2.60568833243749	3.01329865066461	1	NA	NA	NA	NA	NA	NA
UCE2-2119	II	12522648	.mean.norm.EXT	2.1667214800746	3.01329865066461	1	NA	NA	NA	NA	NA	NA
CE2-202	II	12567913	.mean.norm.EXT	1.59028288088242	3.01329865066461	1	NA	NA	NA	NA	NA	NA
UCE2-2137	II	12654716	.mean.norm.EXT	1.13710558219919	3.01329865066461	1	NA	NA	NA	NA	NA	NA
UCE2-2141	II	12659977	.mean.norm.EXT	1.13710558219919	3.01329865066461	1	NA	NA	NA	NA	NA	NA
CE2-204	II	12734720	.mean.norm.EXT	1.75590610834574	3.01329865066461	1	NA	NA	NA	NA	NA	NA
CE2-245	II	12787837	.mean.norm.EXT	1.37272340046755	3.01329865066461	1	NA	NA	NA	NA	NA	NA
UCE2-2150	II	12889513	.mean.norm.EXT	1.38317575922688	3.01329865066461	1	NA	NA	NA	NA	NA	NA
UCE2-2153	II	12955857	.mean.norm.EXT	0.335989187866313	3.01329865066461	1	NA	NA	NA	NA	NA	NA
CE2-205	II	12986629	.mean.norm.EXT	0.370610442173355	3.01329865066461	1	NA	NA	NA	NA	NA	NA
UCE2-2169	II	13076591	.mean.norm.EXT	0.232302787155209	3.01329865066461	1	NA	NA	NA	NA	NA	NA
CE2-206	II	13081987	.mean.norm.EXT	0.196697460229394	3.01329865066461	1	NA	NA	NA	NA	NA	NA
UCE2-2174	II	13123798	.mean.norm.EXT	0.135768892919024	3.01329865066461	1	NA	NA	NA	NA	NA	NA
CE2-207	II	13178810	.mean.norm.EXT	0.0308680890204084	3.01329865066461	1	NA	NA	NA	NA	NA	NA
UCE2-2182	II	13181705	.mean.norm.EXT	0.0308680890204084	3.01329865066461	1	NA	NA	NA	NA	NA	NA
UCE2-2192	II	13213485	.mean.norm.EXT	0.0650163179234922	3.01329865066461	1	NA	NA	NA	NA	NA	NA
CE2-208	II	13279530	.mean.norm.EXT	0.126628606878209	3.01329865066461	1	NA	NA	NA	NA	NA	NA
UCE2-2227	II	13409083	.mean.norm.EXT	1.67001708776529	3.01329865066461	1	NA	NA	NA	NA	NA	NA
UCE2-2243	II	13419095	.mean.norm.EXT	1.55767846434353	3.01329865066461	1	NA	NA	NA	NA	NA	NA
UCE2-2248	II	13516355	.mean.norm.EXT	0.47612274705223	3.01329865066461	1	NA	NA	NA	NA	NA	NA
CE2-210	II	13601254	.mean.norm.EXT	0.172272125622101	3.01329865066461	1	NA	NA	NA	NA	NA	NA
CE2-211	II	13694662	.mean.norm.EXT	0.0414785818635491	3.01329865066461	1	NA	NA	NA	NA	NA	NA
CE2-238	II	13813123	.mean.norm.EXT	0.0143929890963428	3.01329865066461	1	NA	NA	NA	NA	NA	NA
UCE2-2279	II	13874519	.mean.norm.EXT	0.0846193901973276	3.01329865066461	1	NA	NA	NA	NA	NA	NA
UCE2-2281	II	13927252	.mean.norm.EXT	0.0427523866028311	3.01329865066461	1	NA	NA	NA	NA	NA	NA
CE2-233	II	13980654	.mean.norm.EXT	0.0660948713672376	3.01329865066461	1	NA	NA	NA	NA	NA	NA
UCE2-2289	II	14040961	.mean.norm.EXT	0.0289772629408144	3.01329865066461	1	NA	NA	NA	NA	NA	NA
CE2-214	II	14041134	.mean.norm.EXT	0.0289772629408144	3.01329865066461	1	NA	NA	NA	NA	NA	NA
CE2-215	II	14132575	.mean.norm.EXT	0.0122771807827966	3.01329865066461	1	NA	NA	NA	NA	NA	NA
CE2-216	II	14204646	.mean.norm.EXT	0.194763235950451	3.01329865066461	1	NA	NA	NA	NA	NA	NA
UCE2-2306	II	14276218	.mean.norm.EXT	0.255523722359424	3.01329865066461	1	NA	NA	NA	NA	NA	NA
UCE2-2313	II	14358558	.mean.norm.EXT	0.165486887374554	3.01329865066461	1	NA	NA	NA	NA	NA	NA
UCE2-2326	II	14490878	.mean.norm.EXT	0.129280918213491	3.01329865066461	1	NA	NA	NA	NA	NA	NA
UCE2-2332	II	14543467	.mean.norm.EXT	0.129280918213491	3.01329865066461	1	NA	NA	NA	NA	NA	NA
CE2-219	II	14580904	.mean.norm.EXT	0.099837330914638	3.01329865066461	1	NA	NA	NA	NA	NA	NA
UCE2-2338	II	14636334	.mean.norm.EXT	0.0347673623234774	3.01329865066461	1	NA	NA	NA	NA	NA	NA
UCE2-2339	II	14649955	.mean.norm.EXT	0.0347673623234774	3.01329865066461	1	NA	NA	NA	NA	NA	NA
CE2-221	II	14772528	.mean.norm.EXT	0.0347673623234774	3.01329865066461	1	NA	NA	NA	NA	NA	NA
CE2-29	II	14856444	.mean.norm.EXT	0.0347673623234774	3.01329865066461	1	NA	NA	NA	NA	NA	NA
UCE2-2385	II	14940758	.mean.norm.EXT	0.0347673623234774	3.01329865066461	1	NA	NA	NA	NA	NA	NA
CE2-222	II	14955754	.mean.norm.EXT	0.0347673623234774	3.01329865066461	1	NA	NA	NA	NA	NA	NA
CE2-223	II	15025491	.mean.norm.EXT	0.0347673623234774	3.01329865066461	1	NA	NA	NA	NA	NA	NA
UCE2-2397	II	15025714	.mean.norm.EXT	0.0631858407990591	3.01329865066461	1	NA	NA	NA	NA	NA	NA
UCE2-2400	II	15101387	.mean.norm.EXT	0.0631858407990591	3.01329865066461	1	NA	NA	NA	NA	NA	NA
CE3-28	III	21514	.mean.norm.EXT	0.576420835368999	3.01329865066461	1	NA	NA	NA	NA	NA	NA
UCE3-537	III	49790	.mean.norm.EXT	0.576420835368999	3.01329865066461	1	NA	NA	NA	NA	NA	NA
UCE3-563	III	137702	.mean.norm.EXT	0.576420835368999	3.01329865066461	1	NA	NA	NA	NA	NA	NA
UCE3-584	III	173670	.mean.norm.EXT	0.576420835368999	3.01329865066461	1	NA	NA	NA	NA	NA	NA
UCE3-590	III	236354	.mean.norm.EXT	0.576420835368999	3.01329865066461	1	NA	NA	NA	NA	NA	NA
CE3-102	III	252491	.mean.norm.EXT	0.576420835368999	3.01329865066461	1	NA	NA	NA	NA	NA	NA
CE3-103	III	360483	.mean.norm.EXT	0.452233955756915	3.01329865066461	1	NA	NA	NA	NA	NA	NA
UCE3-594	III	371939	.mean.norm.EXT	0.452233955756915	3.01329865066461	1	NA	NA	NA	NA	NA	NA
UCE3-595	III	447773	.mean.norm.EXT	0.452233955756915	3.01329865066461	1	NA	NA	NA	NA	NA	NA
CE3-104	III	540367	.mean.norm.EXT	0.452233955756915	3.01329865066461	1	NA	NA	NA	NA	NA	NA
UCE3-614	III	694500	.mean.norm.EXT	0.269468570202453	3.01329865066461	1	NA	NA	NA	NA	NA	NA
CE3-21	III	746765	.mean.norm.EXT	0.0906792362899367	3.01329865066461	1	NA	NA	NA	NA	NA	NA
UCE3-619	III	811710	.mean.norm.EXT	0.0585837319085066	3.01329865066461	1	NA	NA	NA	NA	NA	NA
UCE3-622	III	844846	.mean.norm.EXT	0.0341807325171936	3.01329865066461	1	NA	NA	NA	NA	NA	NA
CE3-106	III	901710	.mean.norm.EXT	0.00149739213104103	3.01329865066461	1	NA	NA	NA	NA	NA	NA
UCE3-627	III	919704	.mean.norm.EXT	0.00573616766662998	3.01329865066461	1	NA	NA	NA	NA	NA	NA
UCE3-692	III	1061277	.mean.norm.EXT	0.000112478964872826	3.01329865066461	1	NA	NA	NA	NA	NA	NA
CE3-108	III	1142959	.mean.norm.EXT	0.000393908094712199	3.01329865066461	1	NA	NA	NA	NA	NA	NA
UCE3-699	III	1187970	.mean.norm.EXT	0.00350026979065877	3.01329865066461	1	NA	NA	NA	NA	NA	NA
CE3-109	III	1237695	.mean.norm.EXT	0.00308634404747958	3.01329865066461	1	NA	NA	NA	NA	NA	NA
CE3-111	III	1586498	.mean.norm.EXT	0.354179899524116	3.01329865066461	1	NA	NA	NA	NA	NA	NA
UCE3-702	III	1616476	.mean.norm.EXT	0.356382983458831	3.01329865066461	1	NA	NA	NA	NA	NA	NA
CE3-112	III	1638869	.mean.norm.EXT	0.740991869025994	3.01329865066461	1	NA	NA	NA	NA	NA	NA
UCE3-721	III	1765670	.mean.norm.EXT	0.320444322840124	3.01329865066461	1	NA	NA	NA	NA	NA	NA
UCE3-730	III	1803905	.mean.norm.EXT	0.491399917742133	3.01329865066461	1	NA	NA	NA	NA	NA	NA
UCE3-738	III	1842885	.mean.norm.EXT	0.339250557991734	3.01329865066461	1	NA	NA	NA	NA	NA	NA
CE3-216	III	1893300	.mean.norm.EXT	0.374712587973089	3.01329865066461	1	NA	NA	NA	NA	NA	NA
CE3-114	III	1893393	.mean.norm.EXT	0.374712587973089	3.01329865066461	1	NA	NA	NA	NA	NA	NA
UCE3-746	III	1972641	.mean.norm.EXT	0.379009198312452	3.01329865066461	1	NA	NA	NA	NA	NA	NA
CE3-115	III	1974785	.mean.norm.EXT	0.379009198312452	3.01329865066461	1	NA	NA	NA	NA	NA	NA
CE3-116	III	2164487	.mean.norm.EXT	0.00366418738357131	3.01329865066461	1	NA	NA	NA	NA	NA	NA
CE3-117	III	2255597	.mean.norm.EXT	0.0737062387375597	3.01329865066461	1	NA	NA	NA	NA	NA	NA
CE3-118	III	2370352	.mean.norm.EXT	0.0630902834815922	3.01329865066461	1	NA	NA	NA	NA	NA	NA
UCE3-761	III	2453411	.mean.norm.EXT	0.0262865135787828	3.01329865066461	1	NA	NA	NA	NA	NA	NA
UCE3-764	III	2487752	.mean.norm.EXT	0.0379878347474421	3.01329865066461	1	NA	NA	NA	NA	NA	NA
UCE3-767	III	2545524	.mean.norm.EXT	0.010103083339157	3.01329865066461	1	NA	NA	NA	NA	NA	NA
UCE3-777	III	2655414	.mean.norm.EXT	0.00702659400249312	3.01329865066461	1	NA	NA	NA	NA	NA	NA
CE3-122	III	2750398	.mean.norm.EXT	0.112267477229711	3.01329865066461	1	NA	NA	NA	NA	NA	NA
UCE3-786	III	2750517	.mean.norm.EXT	0.112267477229711	3.01329865066461	1	NA	NA	NA	NA	NA	NA
UCE3-788	III	2752193	.mean.norm.EXT	0.0997536401196514	3.01329865066461	1	NA	NA	NA	NA	NA	NA
UCE3-789	III	2812987	.mean.norm.EXT	0.0254945163164523	3.01329865066461	1	NA	NA	NA	NA	NA	NA
UCE3-792	III	2851790	.mean.norm.EXT	0.147288922636105	3.01329865066461	1	NA	NA	NA	NA	NA	NA
UCE3-798	III	2941128	.mean.norm.EXT	0.12942469415567	3.01329865066461	1	NA	NA	NA	NA	NA	NA
UCE3-799	III	2941327	.mean.norm.EXT	0.12942469415567	3.01329865066461	1	NA	NA	NA	NA	NA	NA
CE3-123	III	3046964	.mean.norm.EXT	0.0747371106838104	3.01329865066461	1	NA	NA	NA	NA	NA	NA
UCE3-811	III	3067674	.mean.norm.EXT	0.0325977875632737	3.01329865066461	1	NA	NA	NA	NA	NA	NA
CE3-3	III	3188932	.mean.norm.EXT	0.235427139933863	3.01329865066461	1	NA	NA	NA	NA	NA	NA
UCE3-821	III	3329669	.mean.norm.EXT	0.186090818744289	3.01329865066461	1	NA	NA	NA	NA	NA	NA
UCE3-825	III	3346549	.mean.norm.EXT	0.158868536525405	3.01329865066461	1	NA	NA	NA	NA	NA	NA
CE3-127	III	3359043	.mean.norm.EXT	0.0769179303185453	3.01329865066461	1	NA	NA	NA	NA	NA	NA
UCE3-832	III	3435060	.mean.norm.EXT	0.0869989425165261	3.01329865066461	1	NA	NA	NA	NA	NA	NA
CE3-128	III	3451859	.mean.norm.EXT	0.126218904869426	3.01329865066461	1	NA	NA	NA	NA	NA	NA
CE3-129	III	3553029	.mean.norm.EXT	0.0606715282900753	3.01329865066461	1	NA	NA	NA	NA	NA	NA
UCE3-835	III	3574930	.mean.norm.EXT	0.072889152081735	3.01329865066461	1	NA	NA	NA	NA	NA	NA
CE3-15	III	3591549	.mean.norm.EXT	0.0591727038538401	3.01329865066461	1	NA	NA	NA	NA	NA	NA
CE3-130	III	3633294	.mean.norm.EXT	0.0391648628221355	3.01329865066461	1	NA	NA	NA	NA	NA	NA
CE3-132	III	3863268	.mean.norm.EXT	0.0865105419874839	3.01329865066461	1	NA	NA	NA	NA	NA	NA
UCE3-855	III	3992967	.mean.norm.EXT	0.0962021532518118	3.01329865066461	1	NA	NA	NA	NA	NA	NA
UCE3-859	III	4076893	.mean.norm.EXT	0.0634350879126286	3.01329865066461	1	NA	NA	NA	NA	NA	NA
UCE3-862	III	4086235	.mean.norm.EXT	0.0634350879126286	3.01329865066461	1	NA	NA	NA	NA	NA	NA
CE3-134	III	4138153	.mean.norm.EXT	0.0634350879126286	3.01329865066461	1	NA	NA	NA	NA	NA	NA
CE3-135	III	4279579	.mean.norm.EXT	0.00988647597539009	3.01329865066461	1	NA	NA	NA	NA	NA	NA
CE3-136	III	4356506	.mean.norm.EXT	0.0189037331781027	3.01329865066461	1	NA	NA	NA	NA	NA	NA
CE3-138	III	4611281	.mean.norm.EXT	0.0189037331781027	3.01329865066461	1	NA	NA	NA	NA	NA	NA
UCE3-867	III	4640995	.mean.norm.EXT	0.0189037331781027	3.01329865066461	1	NA	NA	NA	NA	NA	NA
CE3-139	III	4681429	.mean.norm.EXT	0.0189037331781027	3.01329865066461	1	NA	NA	NA	NA	NA	NA
CE3-140	III	4791191	.mean.norm.EXT	0.0189037331781027	3.01329865066461	1	NA	NA	NA	NA	NA	NA
CE3-141	III	4877080	.mean.norm.EXT	0.00684709031492092	3.01329865066461	1	NA	NA	NA	NA	NA	NA
UCE3-894	III	5150289	.mean.norm.EXT	0.00280610919765203	3.01329865066461	1	NA	NA	NA	NA	NA	NA
CE3-7	III	5188050	.mean.norm.EXT	0.00280610919765203	3.01329865066461	1	NA	NA	NA	NA	NA	NA
CE3-142	III	5290903	.mean.norm.EXT	0.00280610919765203	3.01329865066461	1	NA	NA	NA	NA	NA	NA
CE3-143	III	5346432	.mean.norm.EXT	0.00280610919765203	3.01329865066461	1	NA	NA	NA	NA	NA	NA
CE3-144	III	5438354	.mean.norm.EXT	0.0657605221815852	3.01329865066461	1	NA	NA	NA	NA	NA	NA
UCE3-905	III	5479398	.mean.norm.EXT	0.0355028880748826	3.01329865066461	1	NA	NA	NA	NA	NA	NA
UCE3-909	III	5504149	.mean.norm.EXT	0.0663623837160095	3.01329865066461	1	NA	NA	NA	NA	NA	NA
UCE3-917	III	5603656	.mean.norm.EXT	0.0663623837160095	3.01329865066461	1	NA	NA	NA	NA	NA	NA
CE3-145	III	5624285	.mean.norm.EXT	0.0663623837160095	3.01329865066461	1	NA	NA	NA	NA	NA	NA
UCE3-920	III	5684035	.mean.norm.EXT	0.0663623837160095	3.01329865066461	1	NA	NA	NA	NA	NA	NA
UCE3-933	III	5732723	.mean.norm.EXT	0.0663623837160095	3.01329865066461	1	NA	NA	NA	NA	NA	NA
CE3-146	III	5756098	.mean.norm.EXT	0.0839837680330569	3.01329865066461	1	NA	NA	NA	NA	NA	NA
UCE3-940	III	5932206	.mean.norm.EXT	0.186068305147151	3.01329865066461	1	NA	NA	NA	NA	NA	NA
CE3-148	III	6069775	.mean.norm.EXT	0.186068305147151	3.01329865066461	1	NA	NA	NA	NA	NA	NA
CE3-149	III	6144905	.mean.norm.EXT	0.168263825425756	3.01329865066461	1	NA	NA	NA	NA	NA	NA
CE3-150	III	6330537	.mean.norm.EXT	0.154389247776446	3.01329865066461	1	NA	NA	NA	NA	NA	NA
CE3-151	III	6411873	.mean.norm.EXT	0.154389247776446	3.01329865066461	1	NA	NA	NA	NA	NA	NA
CE3-152	III	6578798	.mean.norm.EXT	0.154389247776446	3.01329865066461	1	NA	NA	NA	NA	NA	NA
CE3-217	III	6678775	.mean.norm.EXT	0.276888792316848	3.01329865066461	1	NA	NA	NA	NA	NA	NA
CE3-153	III	6679526	.mean.norm.EXT	0.276888792316848	3.01329865066461	1	NA	NA	NA	NA	NA	NA
CE3-13	III	6699565	.mean.norm.EXT	0.276888792316848	3.01329865066461	1	NA	NA	NA	NA	NA	NA
CE3-154	III	6752450	.mean.norm.EXT	0.276888792316848	3.01329865066461	1	NA	NA	NA	NA	NA	NA
UCE3-960	III	6793064	.mean.norm.EXT	0.276888792316848	3.01329865066461	1	NA	NA	NA	NA	NA	NA
CE3-155	III	6847236	.mean.norm.EXT	0.235101796362815	3.01329865066461	1	NA	NA	NA	NA	NA	NA
UCE3-972	III	6927365	.mean.norm.EXT	0.206225813994115	3.01329865066461	1	NA	NA	NA	NA	NA	NA
UCE3-975	III	6951452	.mean.norm.EXT	0.103245481417838	3.01329865066461	1	NA	NA	NA	NA	NA	NA
CE3-157	III	7037286	.mean.norm.EXT	0.103245481417838	3.01329865066461	1	NA	NA	NA	NA	NA	NA
UCE3-988	III	7070739	.mean.norm.EXT	0.103245481417838	3.01329865066461	1	NA	NA	NA	NA	NA	NA
CE3-159	III	7232419	.mean.norm.EXT	0.103245481417838	3.01329865066461	1	NA	NA	NA	NA	NA	NA
UCE3-993	III	7244202	.mean.norm.EXT	0.103245481417838	3.01329865066461	1	NA	NA	NA	NA	NA	NA
CE3-160	III	7320521	.mean.norm.EXT	0.103245481417838	3.01329865066461	1	NA	NA	NA	NA	NA	NA
UCE3-1010	III	7385473	.mean.norm.EXT	0.151991835289442	3.01329865066461	1	NA	NA	NA	NA	NA	NA
CE3-161	III	7394794	.mean.norm.EXT	0.151991835289442	3.01329865066461	1	NA	NA	NA	NA	NA	NA
CE3-162	III	7465593	.mean.norm.EXT	0.151991835289442	3.01329865066461	1	NA	NA	NA	NA	NA	NA
CE3-163	III	7533871	.mean.norm.EXT	0.196758953387571	3.01329865066461	1	NA	NA	NA	NA	NA	NA
CE3-164	III	7605648	.mean.norm.EXT	0.248390868837946	3.01329865066461	1	NA	NA	NA	NA	NA	NA
UCE3-1020	III	7605818	.mean.norm.EXT	0.248390868837946	3.01329865066461	1	NA	NA	NA	NA	NA	NA
CE3-165	III	7658126	.mean.norm.EXT	0.248390868837946	3.01329865066461	1	NA	NA	NA	NA	NA	NA
UCE3-1035	III	7730677	.mean.norm.EXT	0.168636540548065	3.01329865066461	1	NA	NA	NA	NA	NA	NA
CE3-9	III	7805071	.mean.norm.EXT	0.192119444165167	3.01329865066461	1	NA	NA	NA	NA	NA	NA
CE3-166	III	7829085	.mean.norm.EXT	0.192119444165167	3.01329865066461	1	NA	NA	NA	NA	NA	NA
CE3-167	III	7909214	.mean.norm.EXT	0.256552667574924	3.01329865066461	1	NA	NA	NA	NA	NA	NA
UCE3-1056	III	7952470	.mean.norm.EXT	0.276487523929139	3.01329865066461	1	NA	NA	NA	NA	NA	NA
CE3-168	III	8008262	.mean.norm.EXT	0.276487523929139	3.01329865066461	1	NA	NA	NA	NA	NA	NA
UCE3-1060	III	8126357	.mean.norm.EXT	0.290273547165376	3.01329865066461	1	NA	NA	NA	NA	NA	NA
CE3-169	III	8230926	.mean.norm.EXT	0.290273547165376	3.01329865066461	1	NA	NA	NA	NA	NA	NA
CE3-170	III	8318640	.mean.norm.EXT	0.177030430297278	3.01329865066461	1	NA	NA	NA	NA	NA	NA
UCE3-1065	III	8322069	.mean.norm.EXT	0.177030430297278	3.01329865066461	1	NA	NA	NA	NA	NA	NA
UCE3-1068	III	8365279	.mean.norm.EXT	0.174795812694578	3.01329865066461	1	NA	NA	NA	NA	NA	NA
CE3-171	III	8400243	.mean.norm.EXT	0.171910871965484	3.01329865066461	1	NA	NA	NA	NA	NA	NA
CE3-172	III	8498585	.mean.norm.EXT	0.171910871965484	3.01329865066461	1	NA	NA	NA	NA	NA	NA
UCE3-1075	III	8626507	.mean.norm.EXT	0.171910871965484	3.01329865066461	1	NA	NA	NA	NA	NA	NA
UCE3-1076	III	8628437	.mean.norm.EXT	0.233049505789423	3.01329865066461	1	NA	NA	NA	NA	NA	NA
CE3-173	III	8677841	.mean.norm.EXT	0.130294595752006	3.01329865066461	1	NA	NA	NA	NA	NA	NA
CE3-174	III	8804664	.mean.norm.EXT	0.159259043680174	3.01329865066461	1	NA	NA	NA	NA	NA	NA
UCE3-1088	III	8933656	.mean.norm.EXT	0.119715784892102	3.01329865066461	1	NA	NA	NA	NA	NA	NA
CE3-176	III	9028379	.mean.norm.EXT	0.119715784892102	3.01329865066461	1	NA	NA	NA	NA	NA	NA
UCE3-1091	III	9182068	.mean.norm.EXT	0.126305606765055	3.01329865066461	1	NA	NA	NA	NA	NA	NA
CE3-178	III	9219144	.mean.norm.EXT	0.0826234399904754	3.01329865066461	1	NA	NA	NA	NA	NA	NA
UCE3-1101	III	9288020	.mean.norm.EXT	0.0826234399904754	3.01329865066461	1	NA	NA	NA	NA	NA	NA
CE3-179	III	9308961	.mean.norm.EXT	0.0826234399904754	3.01329865066461	1	NA	NA	NA	NA	NA	NA
CE3-180	III	9400295	.mean.norm.EXT	0.0826234399904754	3.01329865066461	1	NA	NA	NA	NA	NA	NA
UCE3-1106	III	9432119	.mean.norm.EXT	0.0826234399904754	3.01329865066461	1	NA	NA	NA	NA	NA	NA
CE3-181	III	9474276	.mean.norm.EXT	0.0826234399904754	3.01329865066461	1	NA	NA	NA	NA	NA	NA
CE3-27	III	9550779	.mean.norm.EXT	0.107536936662693	3.01329865066461	1	NA	NA	NA	NA	NA	NA
CE3-213	III	9558557	.mean.norm.EXT	0.107536936662693	3.01329865066461	1	NA	NA	NA	NA	NA	NA
CE3-182	III	9742951	.mean.norm.EXT	0.0603557470810454	3.01329865066461	1	NA	NA	NA	NA	NA	NA
UCE3-1116	III	9748051	.mean.norm.EXT	0.0603557470810454	3.01329865066461	1	NA	NA	NA	NA	NA	NA
CE3-183	III	9834210	.mean.norm.EXT	0.0677556743976681	3.01329865066461	1	NA	NA	NA	NA	NA	NA
UCE3-1123	III	9834317	.mean.norm.EXT	0.0677556743976681	3.01329865066461	1	NA	NA	NA	NA	NA	NA
UCE3-1129	III	9997192	.mean.norm.EXT	0.0484017527609518	3.01329865066461	1	NA	NA	NA	NA	NA	NA
UCE3-1130	III	10031225	.mean.norm.EXT	0.0484017527609518	3.01329865066461	1	NA	NA	NA	NA	NA	NA
CE3-185	III	10095008	.mean.norm.EXT	0.0484017527609518	3.01329865066461	1	NA	NA	NA	NA	NA	NA
CE3-186	III	10192454	.mean.norm.EXT	0.0862425749391282	3.01329865066461	1	NA	NA	NA	NA	NA	NA
CE3-218	III	10244022	.mean.norm.EXT	0.0862425749391282	3.01329865066461	1	NA	NA	NA	NA	NA	NA
CE3-187	III	10275321	.mean.norm.EXT	0.0862425749391282	3.01329865066461	1	NA	NA	NA	NA	NA	NA
UCE3-1146	III	10301685	.mean.norm.EXT	0.0862425749391282	3.01329865066461	1	NA	NA	NA	NA	NA	NA
CE3-18	III	10385195	.mean.norm.EXT	0.0788570659349235	3.01329865066461	1	NA	NA	NA	NA	NA	NA
UCE3-1158	III	10399821	.mean.norm.EXT	0.0751578730840912	3.01329865066461	1	NA	NA	NA	NA	NA	NA
UCE3-1159	III	10437993	.mean.norm.EXT	0.0573128067392423	3.01329865066461	1	NA	NA	NA	NA	NA	NA
CE3-8	III	10526338	.mean.norm.EXT	0.100041953500011	3.01329865066461	1	NA	NA	NA	NA	NA	NA
CE3-188	III	10539297	.mean.norm.EXT	0.100041953500011	3.01329865066461	1	NA	NA	NA	NA	NA	NA
UCE3-1180	III	10602620	.mean.norm.EXT	0.122236758290869	3.01329865066461	1	NA	NA	NA	NA	NA	NA
UCE3-1192	III	10675443	.mean.norm.EXT	0.0407213309549312	3.01329865066461	1	NA	NA	NA	NA	NA	NA
CE3-190	III	10720884	.mean.norm.EXT	0.0342559354678214	3.01329865066461	1	NA	NA	NA	NA	NA	NA
CE3-191	III	10817996	.mean.norm.EXT	0.0136200148788479	3.01329865066461	1	NA	NA	NA	NA	NA	NA
UCE3-1202	III	10837364	.mean.norm.EXT	0.0136200148788479	3.01329865066461	1	NA	NA	NA	NA	NA	NA
CE3-192	III	10914982	.mean.norm.EXT	0.000601945310501636	3.01329865066461	1	NA	NA	NA	NA	NA	NA
UCE3-1206	III	10924145	.mean.norm.EXT	0.000601945310501636	3.01329865066461	1	NA	NA	NA	NA	NA	NA
UCE3-1217	III	11116636	.mean.norm.EXT	0.119390970035362	3.01329865066461	1	NA	NA	NA	NA	NA	NA
UCE3-1220	III	11144097	.mean.norm.EXT	0.0794024313827625	3.01329865066461	1	NA	NA	NA	NA	NA	NA
CE3-193	III	11200393	.mean.norm.EXT	0.0296270762435269	3.01329865066461	1	NA	NA	NA	NA	NA	NA
UCE3-1226	III	11241333	.mean.norm.EXT	0.0193979834521339	3.01329865066461	1	NA	NA	NA	NA	NA	NA
CE3-194	III	11336075	.mean.norm.EXT	0.00194487687136793	3.01329865066461	1	NA	NA	NA	NA	NA	NA
UCE3-1234	III	11378231	.mean.norm.EXT	0.004428457395824	3.01329865066461	1	NA	NA	NA	NA	NA	NA
CE3-195	III	11428604	.mean.norm.EXT	0.0073458219015445	3.01329865066461	1	NA	NA	NA	NA	NA	NA
UCE3-1247	III	11543073	.mean.norm.EXT	0.143376221406586	3.01329865066461	1	NA	NA	NA	NA	NA	NA
UCE3-1258	III	11659908	.mean.norm.EXT	0.193276404350136	3.01329865066461	1	NA	NA	NA	NA	NA	NA
CE3-197	III	11700038	.mean.norm.EXT	0.246549732531088	3.01329865066461	1	NA	NA	NA	NA	NA	NA
CE3-19	III	11766559	.mean.norm.EXT	0.25567488308031	3.01329865066461	1	NA	NA	NA	NA	NA	NA
CE3-198	III	11801666	.mean.norm.EXT	0.180772504146566	3.01329865066461	1	NA	NA	NA	NA	NA	NA
UCE3-1270	III	11810541	.mean.norm.EXT	0.403095513863219	3.01329865066461	1	NA	NA	NA	NA	NA	NA
UCE3-1284	III	11874240	.mean.norm.EXT	0.280115603710842	3.01329865066461	1	NA	NA	NA	NA	NA	NA
UCE3-1290	III	11916803	.mean.norm.EXT	0.19462990875022	3.01329865066461	1	NA	NA	NA	NA	NA	NA
UCE3-1296	III	12013231	.mean.norm.EXT	0.240809590526673	3.01329865066461	1	NA	NA	NA	NA	NA	NA
UCE3-1302	III	12020040	.mean.norm.EXT	0.240809590526673	3.01329865066461	1	NA	NA	NA	NA	NA	NA
CE3-200	III	12161208	.mean.norm.EXT	0.450701596975101	3.01329865066461	1	NA	NA	NA	NA	NA	NA
CE3-202	III	12302078	.mean.norm.EXT	0.640031796791372	3.01329865066461	1	NA	NA	NA	NA	NA	NA
CE3-204	III	12528394	.mean.norm.EXT	0.22769803769044	3.01329865066461	1	NA	NA	NA	NA	NA	NA
UCE3-1341	III	12589611	.mean.norm.EXT	0.563406816896858	3.01329865066461	1	NA	NA	NA	NA	NA	NA
UCE3-1349	III	12614803	.mean.norm.EXT	0.918047399722282	3.01329865066461	1	NA	NA	NA	NA	NA	NA
UCE3-1354	III	12690007	.mean.norm.EXT	0.634449147576053	3.01329865066461	1	NA	NA	NA	NA	NA	NA
UCE3-1355	III	12690136	.mean.norm.EXT	0.510825815644134	3.01329865066461	1	NA	NA	NA	NA	NA	NA
UCE3-1366	III	12788795	.mean.norm.EXT	0.330913871201875	3.01329865066461	1	NA	NA	NA	NA	NA	NA
CE3-12	III	12806910	.mean.norm.EXT	0.330913871201875	3.01329865066461	1	NA	NA	NA	NA	NA	NA
UCE3-1379	III	12883463	.mean.norm.EXT	0.39614141232563	3.01329865066461	1	NA	NA	NA	NA	NA	NA
UCE3-1382	III	12960693	.mean.norm.EXT	0.422440812792638	3.01329865066461	1	NA	NA	NA	NA	NA	NA
UCE3-1385	III	12963142	.mean.norm.EXT	0.418280277241201	3.01329865066461	1	NA	NA	NA	NA	NA	NA
UCE3-1386	III	13024812	.mean.norm.EXT	0.411910066363253	3.01329865066461	1	NA	NA	NA	NA	NA	NA
CE3-207	III	13071042	.mean.norm.EXT	0.325686368519359	3.01329865066461	1	NA	NA	NA	NA	NA	NA
CE3-209	III	13363556	.mean.norm.EXT	0.390363678857867	3.01329865066461	1	NA	NA	NA	NA	NA	NA
CE3-210	III	13444320	.mean.norm.EXT	0.390363678857867	3.01329865066461	1	NA	NA	NA	NA	NA	NA
UCE3-1397	III	13463856	.mean.norm.EXT	0.390363678857867	3.01329865066461	1	NA	NA	NA	NA	NA	NA
CE3-211	III	13540003	.mean.norm.EXT	0.390363678857867	3.01329865066461	1	NA	NA	NA	NA	NA	NA
CE3-10	III	13572317	.mean.norm.EXT	0.390363678857867	3.01329865066461	1	NA	NA	NA	NA	NA	NA
CE3-212	III	13605392	.mean.norm.EXT	0.390363678857867	3.01329865066461	1	NA	NA	NA	NA	NA	NA
UCE3-1422	III	13678738	.mean.norm.EXT	0.390363678857867	3.01329865066461	1	NA	NA	NA	NA	NA	NA
UCE3-1429	III	13719486	.mean.norm.EXT	0.390363678857867	3.01329865066461	1	NA	NA	NA	NA	NA	NA
UCE3-1433	III	13762683	.mean.norm.EXT	0.390363678857867	3.01329865066461	1	NA	NA	NA	NA	NA	NA
CE4-100	IV	419847	.mean.norm.EXT	0.0579144159459798	3.01329865066461	1	NA	NA	NA	NA	NA	NA
CE4-101	IV	657969	.mean.norm.EXT	0.0579144159459798	3.01329865066461	1	NA	NA	NA	NA	NA	NA
UCE4-507	IV	781321	.mean.norm.EXT	0.318457076425703	3.01329865066461	1	NA	NA	NA	NA	NA	NA
UCE4-513	IV	795262	.mean.norm.EXT	0.401128107791756	3.01329865066461	1	NA	NA	NA	NA	NA	NA
UCE4-519	IV	831646	.mean.norm.EXT	0.278672827965746	3.01329865066461	1	NA	NA	NA	NA	NA	NA
UCE4-521	IV	955056	.mean.norm.EXT	0.109889638490149	3.01329865066461	1	NA	NA	NA	NA	NA	NA
CE4-228	IV	1063709	.mean.norm.EXT	0.0283121298877846	3.01329865066461	1	NA	NA	NA	NA	NA	NA
UCE4-526	IV	1087026	.mean.norm.EXT	0.0184125343886298	3.01329865066461	1	NA	NA	NA	NA	NA	NA
UCE4-532	IV	1322900	.mean.norm.EXT	0.036763057288563	3.01329865066461	1	NA	NA	NA	NA	NA	NA
UCE4-537	IV	1335369	.mean.norm.EXT	0.0141840784883504	3.01329865066461	1	NA	NA	NA	NA	NA	NA
CE4-105	IV	1396331	.mean.norm.EXT	0.0135623344203519	3.01329865066461	1	NA	NA	NA	NA	NA	NA
UCE4-545	IV	1428841	.mean.norm.EXT	0.0179219886075564	3.01329865066461	1	NA	NA	NA	NA	NA	NA
UCE4-566	IV	1488729	.mean.norm.EXT	0.0138589586311707	3.01329865066461	1	NA	NA	NA	NA	NA	NA
CE4-106	IV	1577500	.mean.norm.EXT	0.120291434274088	3.01329865066461	1	NA	NA	NA	NA	NA	NA
UCE4-592	IV	1601255	.mean.norm.EXT	0.0504030489407473	3.01329865066461	1	NA	NA	NA	NA	NA	NA
CE4-223	IV	1751639	.mean.norm.EXT	0.087702684392565	3.01329865066461	1	NA	NA	NA	NA	NA	NA
UCE4-605	IV	1873298	.mean.norm.EXT	0.0127485092584116	3.01329865066461	1	NA	NA	NA	NA	NA	NA
CE4-108	IV	1942489	.mean.norm.EXT	0.0814440437720909	3.01329865066461	1	NA	NA	NA	NA	NA	NA
UCE4-618	IV	2052489	.mean.norm.EXT	0.080915121431542	3.01329865066461	1	NA	NA	NA	NA	NA	NA
CE4-109	IV	2095590	.mean.norm.EXT	0.304755520731505	3.01329865066461	1	NA	NA	NA	NA	NA	NA
UCE4-629	IV	2161590	.mean.norm.EXT	0.17354863434521	3.01329865066461	1	NA	NA	NA	NA	NA	NA
CE4-23	IV	2172528	.mean.norm.EXT	0.067369051753857	3.01329865066461	1	NA	NA	NA	NA	NA	NA
UCE4-654	IV	2249914	.mean.norm.EXT	0.312198315453157	3.01329865066461	1	NA	NA	NA	NA	NA	NA
CE4-110	IV	2289096	.mean.norm.EXT	0.36693308735911	3.01329865066461	1	NA	NA	NA	NA	NA	NA
UCE4-659	IV	2328157	.mean.norm.EXT	0.489606808027391	3.01329865066461	1	NA	NA	NA	NA	NA	NA
UCE4-670	IV	2457186	.mean.norm.EXT	0.138401271417614	3.01329865066461	1	NA	NA	NA	NA	NA	NA
CE4-112	IV	2495182	.mean.norm.EXT	0.132983638028868	3.01329865066461	1	NA	NA	NA	NA	NA	NA
CE4-113	IV	2555939	.mean.norm.EXT	0.300564445496344	3.01329865066461	1	NA	NA	NA	NA	NA	NA
UCE4-676	IV	2556586	.mean.norm.EXT	0.300564445496344	3.01329865066461	1	NA	NA	NA	NA	NA	NA
CE4-114	IV	2640687	.mean.norm.EXT	0.186592617653506	3.01329865066461	1	NA	NA	NA	NA	NA	NA
UCE4-694	IV	2803162	.mean.norm.EXT	0.0363683025524782	3.01329865066461	1	NA	NA	NA	NA	NA	NA
UCE4-700	IV	2914279	.mean.norm.EXT	0.0841021973031223	3.01329865066461	1	NA	NA	NA	NA	NA	NA
UCE4-705	IV	3008358	.mean.norm.EXT	0.0832557506851773	3.01329865066461	1	NA	NA	NA	NA	NA	NA
UCE4-708	IV	3049107	.mean.norm.EXT	0.255515854161775	3.01329865066461	1	NA	NA	NA	NA	NA	NA
CE4-118	IV	3152471	.mean.norm.EXT	0.243085384032954	3.01329865066461	1	NA	NA	NA	NA	NA	NA
UCE4-716	IV	3171606	.mean.norm.EXT	0.182944649883406	3.01329865066461	1	NA	NA	NA	NA	NA	NA
UCE4-744	IV	3341446	.mean.norm.EXT	0.0711803883153057	3.01329865066461	1	NA	NA	NA	NA	NA	NA
UCE4-745	IV	3383191	.mean.norm.EXT	0.0247359922114671	3.01329865066461	1	NA	NA	NA	NA	NA	NA
CE4-120	IV	3480462	.mean.norm.EXT	0.00839872224477697	3.01329865066461	1	NA	NA	NA	NA	NA	NA
UCE4-765	IV	3502604	.mean.norm.EXT	4.97919857756595e-05	3.01329865066461	1	NA	NA	NA	NA	NA	NA
UCE4-773	IV	3559415	.mean.norm.EXT	0.0328795814558139	3.01329865066461	1	NA	NA	NA	NA	NA	NA
CE4-121	IV	3579831	.mean.norm.EXT	0.102965060318059	3.01329865066461	1	NA	NA	NA	NA	NA	NA
UCE4-787	IV	3645626	.mean.norm.EXT	0.244482654739222	3.01329865066461	1	NA	NA	NA	NA	NA	NA
CE4-123	IV	3737430	.mean.norm.EXT	0.761177062365753	3.01329865066461	1	NA	NA	NA	NA	NA	NA
CE4-124	IV	3813656	.mean.norm.EXT	0.994015644231531	3.01329865066461	1	NA	NA	NA	NA	NA	NA
UCE4-817	IV	3882714	.mean.norm.EXT	0.703378483257585	3.01329865066461	1	NA	NA	NA	NA	NA	NA
CE4-232	IV	3886472	.mean.norm.EXT	0.703378483257585	3.01329865066461	1	NA	NA	NA	NA	NA	NA
CE4-224	IV	4009430	.mean.norm.EXT	0.915755283806897	3.01329865066461	1	NA	NA	NA	NA	NA	NA
CE4-15	IV	4051266	.mean.norm.EXT	1.38752691628019	3.01329865066461	1	NA	NA	NA	NA	NA	NA
UCE4-847	IV	4069361	.mean.norm.EXT	1.42764926936734	3.01329865066461	1	NA	NA	NA	NA	NA	NA
UCE4-864	IV	4173391	.mean.norm.EXT	1.15721383646089	3.01329865066461	1	NA	NA	NA	NA	NA	NA
UCE4-877	IV	4265791	.mean.norm.EXT	1.2115182757768	3.01329865066461	1	NA	NA	NA	NA	NA	NA
CE4-225	IV	4281922	.mean.norm.EXT	1.01129011301061	3.01329865066461	1	NA	NA	NA	NA	NA	NA
UCE4-886	IV	4369098	.mean.norm.EXT	0.952248357799743	3.01329865066461	1	NA	NA	NA	NA	NA	NA
CE4-21	IV	4526752	.mean.norm.EXT	0.628003761732115	3.01329865066461	1	NA	NA	NA	NA	NA	NA
UCE4-892	IV	4579410	.mean.norm.EXT	0.503257517525901	3.01329865066461	1	NA	NA	NA	NA	NA	NA
CE4-125	IV	4625317	.mean.norm.EXT	0.503257517525901	3.01329865066461	1	NA	NA	NA	NA	NA	NA
CE4-126	IV	4779025	.mean.norm.EXT	0.40766423024387	3.01329865066461	1	NA	NA	NA	NA	NA	NA
UCE4-901	IV	4877370	.mean.norm.EXT	0.49206920250184	3.01329865066461	1	NA	NA	NA	NA	NA	NA
CE4-127	IV	4978605	.mean.norm.EXT	0.332629902204375	3.01329865066461	1	NA	NA	NA	NA	NA	NA
UCE4-905	IV	5034091	.mean.norm.EXT	0.237673886043811	3.01329865066461	1	NA	NA	NA	NA	NA	NA
UCE4-907	IV	5039083	.mean.norm.EXT	0.237673886043811	3.01329865066461	1	NA	NA	NA	NA	NA	NA
CE4-128	IV	5140536	.mean.norm.EXT	0.237673886043811	3.01329865066461	1	NA	NA	NA	NA	NA	NA
CE4-129	IV	5228880	.mean.norm.EXT	0.17786362477554	3.01329865066461	1	NA	NA	NA	NA	NA	NA
UCE4-913	IV	5230238	.mean.norm.EXT	0.17786362477554	3.01329865066461	1	NA	NA	NA	NA	NA	NA
CE4-131	IV	5513234	.mean.norm.EXT	0.148628579293032	3.01329865066461	1	NA	NA	NA	NA	NA	NA
UCE4-920	IV	5732338	.mean.norm.EXT	0.223712567680046	3.01329865066461	1	NA	NA	NA	NA	NA	NA
CE4-12	IV	5766609	.mean.norm.EXT	0.223712567680046	3.01329865066461	1	NA	NA	NA	NA	NA	NA
CE4-132	IV	5819743	.mean.norm.EXT	0.182045042719093	3.01329865066461	1	NA	NA	NA	NA	NA	NA
UCE4-935	IV	5847069	.mean.norm.EXT	0.182045042719093	3.01329865066461	1	NA	NA	NA	NA	NA	NA
UCE4-940	IV	5993753	.mean.norm.EXT	0.111445254741207	3.01329865066461	1	NA	NA	NA	NA	NA	NA
CE4-133	IV	6077574	.mean.norm.EXT	0.160010138674259	3.01329865066461	1	NA	NA	NA	NA	NA	NA
UCE4-941	IV	6104031	.mean.norm.EXT	0.160010138674259	3.01329865066461	1	NA	NA	NA	NA	NA	NA
CE4-134	IV	6173575	.mean.norm.EXT	0.142184813447354	3.01329865066461	1	NA	NA	NA	NA	NA	NA
UCE4-944	IV	6194920	.mean.norm.EXT	0.142184813447354	3.01329865066461	1	NA	NA	NA	NA	NA	NA
CE4-135	IV	6260307	.mean.norm.EXT	0.142184813447354	3.01329865066461	1	NA	NA	NA	NA	NA	NA
UCE4-948	IV	6278876	.mean.norm.EXT	0.142184813447354	3.01329865066461	1	NA	NA	NA	NA	NA	NA
UCE4-949	IV	6384389	.mean.norm.EXT	0.142184813447354	3.01329865066461	1	NA	NA	NA	NA	NA	NA
CE4-137	IV	6414209	.mean.norm.EXT	0.142184813447354	3.01329865066461	1	NA	NA	NA	NA	NA	NA
UCE4-953	IV	6462009	.mean.norm.EXT	0.142184813447354	3.01329865066461	1	NA	NA	NA	NA	NA	NA
CE4-226	IV	6507448	.mean.norm.EXT	0.142184813447354	3.01329865066461	1	NA	NA	NA	NA	NA	NA
UCE4-956	IV	6544155	.mean.norm.EXT	0.142184813447354	3.01329865066461	1	NA	NA	NA	NA	NA	NA
CE4-138	IV	6602025	.mean.norm.EXT	0.142184813447354	3.01329865066461	1	NA	NA	NA	NA	NA	NA
UCE4-963	IV	6645028	.mean.norm.EXT	0.142184813447354	3.01329865066461	1	NA	NA	NA	NA	NA	NA
UCE4-971	IV	6790463	.mean.norm.EXT	0.0967034029176757	3.01329865066461	1	NA	NA	NA	NA	NA	NA
CE4-139	IV	6790565	.mean.norm.EXT	0.0967034029176757	3.01329865066461	1	NA	NA	NA	NA	NA	NA
UCE4-974	IV	6975046	.mean.norm.EXT	0.102153147320413	3.01329865066461	1	NA	NA	NA	NA	NA	NA
CE4-141	IV	7081695	.mean.norm.EXT	0.00722202291544788	3.01329865066461	1	NA	NA	NA	NA	NA	NA
UCE4-978	IV	7360423	.mean.norm.EXT	0.00517598218832964	3.01329865066461	1	NA	NA	NA	NA	NA	NA
CE4-14	IV	7405262	.mean.norm.EXT	0.00517598218832964	3.01329865066461	1	NA	NA	NA	NA	NA	NA
UCE4-985	IV	7428006	.mean.norm.EXT	0.00517598218832964	3.01329865066461	1	NA	NA	NA	NA	NA	NA
UCE4-988	IV	7470770	.mean.norm.EXT	0.00517598218832964	3.01329865066461	1	NA	NA	NA	NA	NA	NA
CE4-145	IV	7517279	.mean.norm.EXT	0.00517598218832964	3.01329865066461	1	NA	NA	NA	NA	NA	NA
UCE4-995	IV	7556641	.mean.norm.EXT	0.00517598218832964	3.01329865066461	1	NA	NA	NA	NA	NA	NA
CE4-146	IV	7610592	.mean.norm.EXT	0.00517598218832964	3.01329865066461	1	NA	NA	NA	NA	NA	NA
CE4-147	IV	7692816	.mean.norm.EXT	0.0171246601737605	3.01329865066461	1	NA	NA	NA	NA	NA	NA
UCE4-1012	IV	7712399	.mean.norm.EXT	0.0171246601737605	3.01329865066461	1	NA	NA	NA	NA	NA	NA
CE4-148	IV	7827630	.mean.norm.EXT	0.0171246601737605	3.01329865066461	1	NA	NA	NA	NA	NA	NA
UCE4-1016	IV	7849434	.mean.norm.EXT	0.0171246601737605	3.01329865066461	1	NA	NA	NA	NA	NA	NA
CE4-233	IV	7900266	.mean.norm.EXT	0.029809503656803	3.01329865066461	1	NA	NA	NA	NA	NA	NA
CE4-149	IV	7919693	.mean.norm.EXT	0.0401693249641718	3.01329865066461	1	NA	NA	NA	NA	NA	NA
UCE4-1018	IV	7963446	.mean.norm.EXT	0.084322506945309	3.01329865066461	1	NA	NA	NA	NA	NA	NA
CE4-150	IV	8014478	.mean.norm.EXT	0.0577191664255269	3.01329865066461	1	NA	NA	NA	NA	NA	NA
UCE4-1020	IV	8046258	.mean.norm.EXT	0.0577191664255269	3.01329865066461	1	NA	NA	NA	NA	NA	NA
CE4-151	IV	8162297	.mean.norm.EXT	0.0746500308881124	3.01329865066461	1	NA	NA	NA	NA	NA	NA
CE4-152	IV	8228724	.mean.norm.EXT	0.121799165745621	3.01329865066461	1	NA	NA	NA	NA	NA	NA
CE4-153	IV	8286662	.mean.norm.EXT	0.121799165745621	3.01329865066461	1	NA	NA	NA	NA	NA	NA
CE4-154	IV	8346590	.mean.norm.EXT	0.11111886003617	3.01329865066461	1	NA	NA	NA	NA	NA	NA
CE4-155	IV	8434422	.mean.norm.EXT	0.11111886003617	3.01329865066461	1	NA	NA	NA	NA	NA	NA
UCE4-1053	IV	8448940	.mean.norm.EXT	0.11111886003617	3.01329865066461	1	NA	NA	NA	NA	NA	NA
UCE4-1055	IV	8491497	.mean.norm.EXT	0.11111886003617	3.01329865066461	1	NA	NA	NA	NA	NA	NA
UCE4-1059	IV	8569571	.mean.norm.EXT	0.11111886003617	3.01329865066461	1	NA	NA	NA	NA	NA	NA
CE4-156	IV	8587439	.mean.norm.EXT	0.16032810364086	3.01329865066461	1	NA	NA	NA	NA	NA	NA
CE4-157	IV	8674308	.mean.norm.EXT	0.16032810364086	3.01329865066461	1	NA	NA	NA	NA	NA	NA
CE4-6	IV	8676487	.mean.norm.EXT	0.16032810364086	3.01329865066461	1	NA	NA	NA	NA	NA	NA
CE4-158	IV	8767566	.mean.norm.EXT	0.16032810364086	3.01329865066461	1	NA	NA	NA	NA	NA	NA
CE4-159	IV	8859198	.mean.norm.EXT	0.16032810364086	3.01329865066461	1	NA	NA	NA	NA	NA	NA
CE4-160	IV	8921816	.mean.norm.EXT	0.11111886003617	3.01329865066461	1	NA	NA	NA	NA	NA	NA
CE4-161	IV	9002954	.mean.norm.EXT	0.11111886003617	3.01329865066461	1	NA	NA	NA	NA	NA	NA
CE4-162	IV	9100923	.mean.norm.EXT	0.11111886003617	3.01329865066461	1	NA	NA	NA	NA	NA	NA
CE4-163	IV	9192122	.mean.norm.EXT	0.105102945816955	3.01329865066461	1	NA	NA	NA	NA	NA	NA
UCE4-1071	IV	9225966	.mean.norm.EXT	0.105102945816955	3.01329865066461	1	NA	NA	NA	NA	NA	NA
CE4-32	IV	9318663	.mean.norm.EXT	0.105102945816955	3.01329865066461	1	NA	NA	NA	NA	NA	NA
CE4-165	IV	9353939	.mean.norm.EXT	0.105102945816955	3.01329865066461	1	NA	NA	NA	NA	NA	NA
UCE4-1080	IV	9548910	.mean.norm.EXT	0.103200846633838	3.01329865066461	1	NA	NA	NA	NA	NA	NA
CE4-166	IV	9619050	.mean.norm.EXT	0.0648855979410016	3.01329865066461	1	NA	NA	NA	NA	NA	NA
UCE4-1081	IV	9673353	.mean.norm.EXT	0.0648855979410016	3.01329865066461	1	NA	NA	NA	NA	NA	NA
CE4-167	IV	9715431	.mean.norm.EXT	0.0494398521972876	3.01329865066461	1	NA	NA	NA	NA	NA	NA
UCE4-1084	IV	9867164	.mean.norm.EXT	0.0494398521972876	3.01329865066461	1	NA	NA	NA	NA	NA	NA
CE4-169	IV	9884332	.mean.norm.EXT	0.0494398521972876	3.01329865066461	1	NA	NA	NA	NA	NA	NA
CE4-170	IV	9967712	.mean.norm.EXT	0.0494398521972876	3.01329865066461	1	NA	NA	NA	NA	NA	NA
UCE4-1086	IV	10073944	.mean.norm.EXT	0.0494398521972876	3.01329865066461	1	NA	NA	NA	NA	NA	NA
UCE4-1090	IV	10112225	.mean.norm.EXT	0.0494398521972876	3.01329865066461	1	NA	NA	NA	NA	NA	NA
UCE4-1093	IV	10151829	.mean.norm.EXT	0.0494398521972876	3.01329865066461	1	NA	NA	NA	NA	NA	NA
UCE4-1094	IV	10228875	.mean.norm.EXT	0.0494398521972876	3.01329865066461	1	NA	NA	NA	NA	NA	NA
CE4-26	IV	10258692	.mean.norm.EXT	0.0494398521972876	3.01329865066461	1	NA	NA	NA	NA	NA	NA
UCE4-1110	IV	10279605	.mean.norm.EXT	0.0494398521972876	3.01329865066461	1	NA	NA	NA	NA	NA	NA
UCE4-1113	IV	10613516	.mean.norm.EXT	0.112444660285721	3.01329865066461	1	NA	NA	NA	NA	NA	NA
UCE4-1116	IV	10653107	.mean.norm.EXT	0.112444660285721	3.01329865066461	1	NA	NA	NA	NA	NA	NA
CE4-172	IV	10677558	.mean.norm.EXT	0.0718131880235654	3.01329865066461	1	NA	NA	NA	NA	NA	NA
CE4-173	IV	10835807	.mean.norm.EXT	0.0904785154474053	3.01329865066461	1	NA	NA	NA	NA	NA	NA
CE4-20	IV	10909583	.mean.norm.EXT	0.0904785154474053	3.01329865066461	1	NA	NA	NA	NA	NA	NA
CE4-174	IV	11083001	.mean.norm.EXT	0.0904785154474053	3.01329865066461	1	NA	NA	NA	NA	NA	NA
CE4-175	IV	11166291	.mean.norm.EXT	0.0904785154474053	3.01329865066461	1	NA	NA	NA	NA	NA	NA
UCE4-1138	IV	11247312	.mean.norm.EXT	0.0904785154474053	3.01329865066461	1	NA	NA	NA	NA	NA	NA
CE4-229	IV	11259374	.mean.norm.EXT	0.0904785154474053	3.01329865066461	1	NA	NA	NA	NA	NA	NA
CE4-9	IV	11315748	.mean.norm.EXT	0.0904785154474053	3.01329865066461	1	NA	NA	NA	NA	NA	NA
CE4-176	IV	11349430	.mean.norm.EXT	0.0904785154474053	3.01329865066461	1	NA	NA	NA	NA	NA	NA
UCE4-1144	IV	11401788	.mean.norm.EXT	0.0871883797641622	3.01329865066461	1	NA	NA	NA	NA	NA	NA
CE4-177	IV	11438942	.mean.norm.EXT	0.0871883797641622	3.01329865066461	1	NA	NA	NA	NA	NA	NA
UCE4-1146	IV	11474630	.mean.norm.EXT	0.0780863399409017	3.01329865066461	1	NA	NA	NA	NA	NA	NA
UCE4-1147	IV	11508379	.mean.norm.EXT	0.0780863399409017	3.01329865066461	1	NA	NA	NA	NA	NA	NA
CE4-178	IV	11603978	.mean.norm.EXT	0.201451388194465	3.01329865066461	1	NA	NA	NA	NA	NA	NA
CE4-179	IV	11667016	.mean.norm.EXT	0.201451388194465	3.01329865066461	1	NA	NA	NA	NA	NA	NA
CE4-1	IV	11668265	.mean.norm.EXT	0.201451388194465	3.01329865066461	1	NA	NA	NA	NA	NA	NA
UCE4-1155	IV	11747270	.mean.norm.EXT	0.270208634412877	3.01329865066461	1	NA	NA	NA	NA	NA	NA
CE4-180	IV	11753110	.mean.norm.EXT	0.270208634412877	3.01329865066461	1	NA	NA	NA	NA	NA	NA
CE4-19	IV	11830245	.mean.norm.EXT	0.270208634412877	3.01329865066461	1	NA	NA	NA	NA	NA	NA
CE4-181	IV	11839682	.mean.norm.EXT	0.270208634412877	3.01329865066461	1	NA	NA	NA	NA	NA	NA
UCE4-1163	IV	11912069	.mean.norm.EXT	0.270208634412877	3.01329865066461	1	NA	NA	NA	NA	NA	NA
UCE4-1167	IV	12050039	.mean.norm.EXT	0.204228946179314	3.01329865066461	1	NA	NA	NA	NA	NA	NA
UCE4-1171	IV	12124893	.mean.norm.EXT	0.200287344561426	3.01329865066461	1	NA	NA	NA	NA	NA	NA
UCE4-1175	IV	12207650	.mean.norm.EXT	0.207452960408646	3.01329865066461	1	NA	NA	NA	NA	NA	NA
UCE4-1176	IV	12290042	.mean.norm.EXT	0.224294278148458	3.01329865066461	1	NA	NA	NA	NA	NA	NA
UCE4-1177	IV	12291313	.mean.norm.EXT	0.224294278148458	3.01329865066461	1	NA	NA	NA	NA	NA	NA
CE4-185	IV	12382932	.mean.norm.EXT	0.192984749119869	3.01329865066461	1	NA	NA	NA	NA	NA	NA
UCE4-1180	IV	12429795	.mean.norm.EXT	0.192984749119869	3.01329865066461	1	NA	NA	NA	NA	NA	NA
CE4-186	IV	12453653	.mean.norm.EXT	0.192984749119869	3.01329865066461	1	NA	NA	NA	NA	NA	NA
CE4-187	IV	12524302	.mean.norm.EXT	0.192984749119869	3.01329865066461	1	NA	NA	NA	NA	NA	NA
UCE4-1185	IV	12534731	.mean.norm.EXT	0.192984749119869	3.01329865066461	1	NA	NA	NA	NA	NA	NA
CE4-188	IV	12613441	.mean.norm.EXT	0.192984749119869	3.01329865066461	1	NA	NA	NA	NA	NA	NA
CE4-189	IV	12694976	.mean.norm.EXT	0.103845514741785	3.01329865066461	1	NA	NA	NA	NA	NA	NA
UCE4-1192	IV	12758880	.mean.norm.EXT	0.146598647926585	3.01329865066461	1	NA	NA	NA	NA	NA	NA
UCE4-1194	IV	12780117	.mean.norm.EXT	0.146775727369594	3.01329865066461	1	NA	NA	NA	NA	NA	NA
CE4-28	IV	12841540	.mean.norm.EXT	0.103698805163472	3.01329865066461	1	NA	NA	NA	NA	NA	NA
UCE4-1202	IV	12884825	.mean.norm.EXT	0.0595152110054291	3.01329865066461	1	NA	NA	NA	NA	NA	NA
CE4-234	IV	12908590	.mean.norm.EXT	0.0387911921350792	3.01329865066461	1	NA	NA	NA	NA	NA	NA
UCE4-1207	IV	12920262	.mean.norm.EXT	0.0387911921350792	3.01329865066461	1	NA	NA	NA	NA	NA	NA
CE4-230	IV	12971779	.mean.norm.EXT	0.0353607200000481	3.01329865066461	1	NA	NA	NA	NA	NA	NA
UCE4-1229	IV	13005770	.mean.norm.EXT	0.0678403456939971	3.01329865066461	1	NA	NA	NA	NA	NA	NA
UCE4-1238	IV	13082526	.mean.norm.EXT	0.0182713158538489	3.01329865066461	1	NA	NA	NA	NA	NA	NA
UCE4-1239	IV	13097029	.mean.norm.EXT	0.0182713158538489	3.01329865066461	1	NA	NA	NA	NA	NA	NA
UCE4-1244	IV	13239153	.mean.norm.EXT	0.0027128559983413	3.01329865066461	1	NA	NA	NA	NA	NA	NA
CE4-10	IV	13241019	.mean.norm.EXT	0.0027128559983413	3.01329865066461	1	NA	NA	NA	NA	NA	NA
CE4-194	IV	13370581	.mean.norm.EXT	0.0383386125130313	3.01329865066461	1	NA	NA	NA	NA	NA	NA
UCE4-1253	IV	13532237	.mean.norm.EXT	0.000255793651957266	3.01329865066461	1	NA	NA	NA	NA	NA	NA
CE4-195	IV	13629815	.mean.norm.EXT	0.00637521384483751	3.01329865066461	1	NA	NA	NA	NA	NA	NA
UCE4-1258	IV	13706680	.mean.norm.EXT	0.00309357497258239	3.01329865066461	1	NA	NA	NA	NA	NA	NA
UCE4-1263	IV	13730774	.mean.norm.EXT	0.000697485286043095	3.01329865066461	1	NA	NA	NA	NA	NA	NA
CE4-196	IV	13809837	.mean.norm.EXT	0.00622508199705136	3.01329865066461	1	NA	NA	NA	NA	NA	NA
CE4-244	IV	13898242	.mean.norm.EXT	0.00622508199705136	3.01329865066461	1	NA	NA	NA	NA	NA	NA
UCE4-1266	IV	13904356	.mean.norm.EXT	0.0011412521868269	3.01329865066461	1	NA	NA	NA	NA	NA	NA
UCE4-1269	IV	13996144	.mean.norm.EXT	0.000273101076552345	3.01329865066461	1	NA	NA	NA	NA	NA	NA
UCE4-1275	IV	14027747	.mean.norm.EXT	0.0254017902200386	3.01329865066461	1	NA	NA	NA	NA	NA	NA
CE4-197	IV	14091495	.mean.norm.EXT	0.00209939336048298	3.01329865066461	1	NA	NA	NA	NA	NA	NA
UCE4-1283	IV	14112591	.mean.norm.EXT	0.00209939336048298	3.01329865066461	1	NA	NA	NA	NA	NA	NA
UCE4-1284	IV	14153942	.mean.norm.EXT	0.00209939336048298	3.01329865066461	1	NA	NA	NA	NA	NA	NA
CE4-198	IV	14176920	.mean.norm.EXT	0.00209939336048298	3.01329865066461	1	NA	NA	NA	NA	NA	NA
CE4-199	IV	14263814	.mean.norm.EXT	0.00209939336048298	3.01329865066461	1	NA	NA	NA	NA	NA	NA
UCE4-1314	IV	14264166	.mean.norm.EXT	0.00209939336048298	3.01329865066461	1	NA	NA	NA	NA	NA	NA
UCE4-1320	IV	14335341	.mean.norm.EXT	0.000132634274854304	3.01329865066461	1	NA	NA	NA	NA	NA	NA
CE4-200	IV	14357860	.mean.norm.EXT	0.000463687982743528	3.01329865066461	1	NA	NA	NA	NA	NA	NA
UCE4-1337	IV	14423657	.mean.norm.EXT	0.0283955058314568	3.01329865066461	1	NA	NA	NA	NA	NA	NA
UCE4-1345	IV	14424486	.mean.norm.EXT	0.0283955058314568	3.01329865066461	1	NA	NA	NA	NA	NA	NA
UCE4-1356	IV	14517178	.mean.norm.EXT	0.0263913136617493	3.01329865066461	1	NA	NA	NA	NA	NA	NA
UCE4-1363	IV	14608282	.mean.norm.EXT	0.0295349559513841	3.01329865066461	1	NA	NA	NA	NA	NA	NA
UCE4-1369	IV	14664130	.mean.norm.EXT	0.0433659844264399	3.01329865066461	1	NA	NA	NA	NA	NA	NA
CE4-204	IV	14843150	.mean.norm.EXT	0.126173176511382	3.01329865066461	1	NA	NA	NA	NA	NA	NA
UCE4-1380	IV	14857092	.mean.norm.EXT	0.126173176511382	3.01329865066461	1	NA	NA	NA	NA	NA	NA
UCE4-1408	IV	15008977	.mean.norm.EXT	0.0536765027732057	3.01329865066461	1	NA	NA	NA	NA	NA	NA
UCE4-1414	IV	15013780	.mean.norm.EXT	0.0536765027732057	3.01329865066461	1	NA	NA	NA	NA	NA	NA
CE4-205	IV	15020297	.mean.norm.EXT	0.0147469846742913	3.01329865066461	1	NA	NA	NA	NA	NA	NA
CE4-206	IV	15105523	.mean.norm.EXT	0.0499139344223213	3.01329865066461	1	NA	NA	NA	NA	NA	NA
UCE4-1424	IV	15105679	.mean.norm.EXT	0.0499139344223213	3.01329865066461	1	NA	NA	NA	NA	NA	NA
CE4-207	IV	15181532	.mean.norm.EXT	0.0940948223065528	3.01329865066461	1	NA	NA	NA	NA	NA	NA
CE4-208	IV	15280834	.mean.norm.EXT	0.133763201650615	3.01329865066461	1	NA	NA	NA	NA	NA	NA
UCE4-1438	IV	15324822	.mean.norm.EXT	0.198800071943999	3.01329865066461	1	NA	NA	NA	NA	NA	NA
UCE4-1450	IV	15369550	.mean.norm.EXT	0.0965219696268179	3.01329865066461	1	NA	NA	NA	NA	NA	NA
UCE4-1455	IV	15383794	.mean.norm.EXT	0.0784429965738795	3.01329865066461	1	NA	NA	NA	NA	NA	NA
CE4-245	IV	15429543	.mean.norm.EXT	0.00974408013795696	3.01329865066461	1	NA	NA	NA	NA	NA	NA
UCE4-1456	IV	15466666	.mean.norm.EXT	0.013474567675937	3.01329865066461	1	NA	NA	NA	NA	NA	NA
CE4-209	IV	15568713	.mean.norm.EXT	0.000465610811262523	3.01329865066461	1	NA	NA	NA	NA	NA	NA
CE4-210	IV	15632676	.mean.norm.EXT	0.0201199116586744	3.01329865066461	1	NA	NA	NA	NA	NA	NA
UCE4-1468	IV	15706670	.mean.norm.EXT	0.0964836657184139	3.01329865066461	1	NA	NA	NA	NA	NA	NA
CE4-211	IV	15731760	.mean.norm.EXT	0.152460674144786	3.01329865066461	1	NA	NA	NA	NA	NA	NA
CE4-227	IV	15784912	.mean.norm.EXT	0.152460674144786	3.01329865066461	1	NA	NA	NA	NA	NA	NA
UCE4-1495	IV	15849940	.mean.norm.EXT	0.233890709747608	3.01329865066461	1	NA	NA	NA	NA	NA	NA
CE4-212	IV	15879951	.mean.norm.EXT	0.342995458504631	3.01329865066461	1	NA	NA	NA	NA	NA	NA
CE4-235	IV	15907521	.mean.norm.EXT	0.233431571228649	3.01329865066461	1	NA	NA	NA	NA	NA	NA
UCE4-1520	IV	16006324	.mean.norm.EXT	0.116737498762302	3.01329865066461	1	NA	NA	NA	NA	NA	NA
UCE4-1522	IV	16006590	.mean.norm.EXT	0.116737498762302	3.01329865066461	1	NA	NA	NA	NA	NA	NA
UCE4-1523	IV	16090703	.mean.norm.EXT	0.0914830499362552	3.01329865066461	1	NA	NA	NA	NA	NA	NA
UCE4-1525	IV	16160242	.mean.norm.EXT	0.104074291761647	3.01329865066461	1	NA	NA	NA	NA	NA	NA
UCE4-1531	IV	16170793	.mean.norm.EXT	0.105540266423946	3.01329865066461	1	NA	NA	NA	NA	NA	NA
UCE4-1536	IV	16206511	.mean.norm.EXT	0.14671280697375	3.01329865066461	1	NA	NA	NA	NA	NA	NA
UCE4-1545	IV	16259338	.mean.norm.EXT	0.120741686356234	3.01329865066461	1	NA	NA	NA	NA	NA	NA
CE4-213	IV	16277985	.mean.norm.EXT	0.146345251252939	3.01329865066461	1	NA	NA	NA	NA	NA	NA
UCE4-1581	IV	16403255	.mean.norm.EXT	0.0935259883952734	3.01329865066461	1	NA	NA	NA	NA	NA	NA
UCE4-1586	IV	16442619	.mean.norm.EXT	0.116072337738133	3.01329865066461	1	NA	NA	NA	NA	NA	NA
CE4-214	IV	16474167	.mean.norm.EXT	0.11483519349406	3.01329865066461	1	NA	NA	NA	NA	NA	NA
UCE4-1593	IV	16579044	.mean.norm.EXT	0.23074833364731	3.01329865066461	1	NA	NA	NA	NA	NA	NA
UCE4-1601	IV	16624582	.mean.norm.EXT	0.202824428389054	3.01329865066461	1	NA	NA	NA	NA	NA	NA
CE4-215	IV	16645856	.mean.norm.EXT	0.214448183692077	3.01329865066461	1	NA	NA	NA	NA	NA	NA
UCE4-1606	IV	16777568	.mean.norm.EXT	0.0691491754170221	3.01329865066461	1	NA	NA	NA	NA	NA	NA
CE4-217	IV	16778962	.mean.norm.EXT	0.0691491754170221	3.01329865066461	1	NA	NA	NA	NA	NA	NA
UCE4-1610	IV	16863500	.mean.norm.EXT	0.0901070755920578	3.01329865066461	1	NA	NA	NA	NA	NA	NA
UCE4-1612	IV	16888487	.mean.norm.EXT	0.0901070755920578	3.01329865066461	1	NA	NA	NA	NA	NA	NA
CE4-218	IV	16947797	.mean.norm.EXT	0.0901070755920578	3.01329865066461	1	NA	NA	NA	NA	NA	NA
UCE4-1623	IV	17152812	.mean.norm.EXT	0.0901070755920578	3.01329865066461	1	NA	NA	NA	NA	NA	NA
UCE4-1635	IV	17237301	.mean.norm.EXT	0.0901070755920578	3.01329865066461	1	NA	NA	NA	NA	NA	NA
UCE4-1641	IV	17321360	.mean.norm.EXT	0.0901070755920578	3.01329865066461	1	NA	NA	NA	NA	NA	NA
UCE4-1644	IV	17340954	.mean.norm.EXT	0.0901070755920578	3.01329865066461	1	NA	NA	NA	NA	NA	NA
CE4-222	IV	17392826	.mean.norm.EXT	0.0901070755920578	3.01329865066461	1	NA	NA	NA	NA	NA	NA
UCE4-1649	IV	17413993	.mean.norm.EXT	0.0901070755920578	3.01329865066461	1	NA	NA	NA	NA	NA	NA
CE5-17	V	16796	.mean.norm.EXT	0.406763767249461	3.01329865066461	1	NA	NA	NA	NA	NA	NA
UCE5-504	V	80490	.mean.norm.EXT	0.406763767249461	3.01329865066461	1	NA	NA	NA	NA	NA	NA
CE5-101	V	93558	.mean.norm.EXT	0.406763767249461	3.01329865066461	1	NA	NA	NA	NA	NA	NA
CE5-102	V	147789	.mean.norm.EXT	0.406763767249461	3.01329865066461	1	NA	NA	NA	NA	NA	NA
CE5-104	V	293594	.mean.norm.EXT	0.406763767249461	3.01329865066461	1	NA	NA	NA	NA	NA	NA
CE5-105	V	399751	.mean.norm.EXT	0.449912867893848	3.01329865066461	1	NA	NA	NA	NA	NA	NA
CE5-2	V	497943	.mean.norm.EXT	0.449912867893848	3.01329865066461	1	NA	NA	NA	NA	NA	NA
CE5-106	V	499845	.mean.norm.EXT	0.449912867893848	3.01329865066461	1	NA	NA	NA	NA	NA	NA
CE5-107	V	591256	.mean.norm.EXT	0.449912867893848	3.01329865066461	1	NA	NA	NA	NA	NA	NA
UCE5-594	V	606864	.mean.norm.EXT	0.449912867893848	3.01329865066461	1	NA	NA	NA	NA	NA	NA
UCE5-599	V	679520	.mean.norm.EXT	0.449912867893848	3.01329865066461	1	NA	NA	NA	NA	NA	NA
UCE5-601	V	679779	.mean.norm.EXT	0.449912867893848	3.01329865066461	1	NA	NA	NA	NA	NA	NA
UCE5-654	V	853902	.mean.norm.EXT	0.278520842636639	3.01329865066461	1	NA	NA	NA	NA	NA	NA
CE5-110	V	872771	.mean.norm.EXT	0.234322520144754	3.01329865066461	1	NA	NA	NA	NA	NA	NA
CE5-111	V	1038830	.mean.norm.EXT	0.573402843717511	3.01329865066461	1	NA	NA	NA	NA	NA	NA
UCE5-678	V	1073079	.mean.norm.EXT	0.488549122390831	3.01329865066461	1	NA	NA	NA	NA	NA	NA
CE5-112	V	1129299	.mean.norm.EXT	0.488782271969098	3.01329865066461	1	NA	NA	NA	NA	NA	NA
UCE5-698	V	1129410	.mean.norm.EXT	0.488782271969098	3.01329865066461	1	NA	NA	NA	NA	NA	NA
CE5-113	V	1200643	.mean.norm.EXT	0.424045798352485	3.01329865066461	1	NA	NA	NA	NA	NA	NA
UCE5-709	V	1277223	.mean.norm.EXT	0.388484828537891	3.01329865066461	1	NA	NA	NA	NA	NA	NA
CE5-114	V	1297642	.mean.norm.EXT	0.305138052573286	3.01329865066461	1	NA	NA	NA	NA	NA	NA
CE5-116	V	1486128	.mean.norm.EXT	0.241438961555521	3.01329865066461	1	NA	NA	NA	NA	NA	NA
UCE5-726	V	1564017	.mean.norm.EXT	0.262311718287058	3.01329865066461	1	NA	NA	NA	NA	NA	NA
CE5-270	V	1577099	.mean.norm.EXT	0.284356810791546	3.01329865066461	1	NA	NA	NA	NA	NA	NA
UCE5-731	V	1625842	.mean.norm.EXT	0.254028750440002	3.01329865066461	1	NA	NA	NA	NA	NA	NA
UCE5-740	V	1699762	.mean.norm.EXT	0.307389805570564	3.01329865066461	1	NA	NA	NA	NA	NA	NA
UCE5-756	V	1796786	.mean.norm.EXT	0.79228770634255	3.01329865066461	1	NA	NA	NA	NA	NA	NA
UCE5-759	V	1796919	.mean.norm.EXT	0.79228770634255	3.01329865066461	1	NA	NA	NA	NA	NA	NA
CE5-119	V	1937385	.mean.norm.EXT	0.987720757421671	3.01329865066461	1	NA	NA	NA	NA	NA	NA
CE5-120	V	2028290	.mean.norm.EXT	1.12898849711793	3.01329865066461	1	NA	NA	NA	NA	NA	NA
CE5-121	V	2099106	.mean.norm.EXT	1.20606413204277	3.01329865066461	1	NA	NA	NA	NA	NA	NA
UCE5-776	V	2134534	.mean.norm.EXT	1.20606413204277	3.01329865066461	1	NA	NA	NA	NA	NA	NA
CE5-122	V	2190026	.mean.norm.EXT	0.97040669448701	3.01329865066461	1	NA	NA	NA	NA	NA	NA
CE5-273	V	2225355	.mean.norm.EXT	0.9210685770834	3.01329865066461	1	NA	NA	NA	NA	NA	NA
UCE5-787	V	2251173	.mean.norm.EXT	0.751296851137615	3.01329865066461	1	NA	NA	NA	NA	NA	NA
UCE5-808	V	2304297	.mean.norm.EXT	0.597912736605163	3.01329865066461	1	NA	NA	NA	NA	NA	NA
UCE5-810	V	2575300	.mean.norm.EXT	0.587804279372383	3.01329865066461	1	NA	NA	NA	NA	NA	NA
UCE5-820	V	2675410	.mean.norm.EXT	0.376934075455201	3.01329865066461	1	NA	NA	NA	NA	NA	NA
UCE5-833	V	2755393	.mean.norm.EXT	0.399827840404493	3.01329865066461	1	NA	NA	NA	NA	NA	NA
UCE5-835	V	2779146	.mean.norm.EXT	0.30722414068348	3.01329865066461	1	NA	NA	NA	NA	NA	NA
UCE5-866	V	2917640	.mean.norm.EXT	0.252838943090655	3.01329865066461	1	NA	NA	NA	NA	NA	NA
CE5-127	V	2919447	.mean.norm.EXT	0.252838943090655	3.01329865066461	1	NA	NA	NA	NA	NA	NA
UCE5-877	V	2984478	.mean.norm.EXT	0.324849376641159	3.01329865066461	1	NA	NA	NA	NA	NA	NA
CE5-129	V	3081026	.mean.norm.EXT	0.299797720482304	3.01329865066461	1	NA	NA	NA	NA	NA	NA
UCE5-905	V	3111901	.mean.norm.EXT	0.282011970011175	3.01329865066461	1	NA	NA	NA	NA	NA	NA
UCE5-921	V	3199729	.mean.norm.EXT	0.588923518203092	3.01329865066461	1	NA	NA	NA	NA	NA	NA
CE5-130	V	3258653	.mean.norm.EXT	0.632506340306602	3.01329865066461	1	NA	NA	NA	NA	NA	NA
UCE5-934	V	3260344	.mean.norm.EXT	0.705536689843006	3.01329865066461	1	NA	NA	NA	NA	NA	NA
UCE5-954	V	3319272	.mean.norm.EXT	0.705536689843006	3.01329865066461	1	NA	NA	NA	NA	NA	NA
CE5-131	V	3319413	.mean.norm.EXT	0.705536689843006	3.01329865066461	1	NA	NA	NA	NA	NA	NA
UCE5-1011	V	3473275	.mean.norm.EXT	0.884593135507622	3.01329865066461	1	NA	NA	NA	NA	NA	NA
UCE5-1012	V	3473550	.mean.norm.EXT	0.884593135507622	3.01329865066461	1	NA	NA	NA	NA	NA	NA
CE5-133	V	3545006	.mean.norm.EXT	0.680181630259486	3.01329865066461	1	NA	NA	NA	NA	NA	NA
UCE5-1023	V	3584842	.mean.norm.EXT	0.680181630259486	3.01329865066461	1	NA	NA	NA	NA	NA	NA
UCE5-1030	V	3637192	.mean.norm.EXT	0.753150235700192	3.01329865066461	1	NA	NA	NA	NA	NA	NA
CE5-36	V	3682108	.mean.norm.EXT	0.601395817424809	3.01329865066461	1	NA	NA	NA	NA	NA	NA
CE5-134	V	3730275	.mean.norm.EXT	0.874972568992106	3.01329865066461	1	NA	NA	NA	NA	NA	NA
UCE5-1067	V	3819945	.mean.norm.EXT	0.825376481304068	3.01329865066461	1	NA	NA	NA	NA	NA	NA
UCE5-1070	V	3846200	.mean.norm.EXT	0.74621555384523	3.01329865066461	1	NA	NA	NA	NA	NA	NA
UCE5-1143	V	3930009	.mean.norm.EXT	0.831846800658647	3.01329865066461	1	NA	NA	NA	NA	NA	NA
UCE5-1146	V	3934976	.mean.norm.EXT	0.831846800658647	3.01329865066461	1	NA	NA	NA	NA	NA	NA
UCE5-1182	V	4043502	.mean.norm.EXT	0.907920952095848	3.01329865066461	1	NA	NA	NA	NA	NA	NA
CE5-6	V	4090657	.mean.norm.EXT	1.06469495005252	3.01329865066461	1	NA	NA	NA	NA	NA	NA
UCE5-1198	V	4296845	.mean.norm.EXT	0.87779252776172	3.01329865066461	1	NA	NA	NA	NA	NA	NA
CE5-137	V	4298848	.mean.norm.EXT	0.87779252776172	3.01329865066461	1	NA	NA	NA	NA	NA	NA
UCE5-1233	V	4442141	.mean.norm.EXT	0.764434536623203	3.01329865066461	1	NA	NA	NA	NA	NA	NA
CE5-138	V	4500931	.mean.norm.EXT	0.60974168334374	3.01329865066461	1	NA	NA	NA	NA	NA	NA
CE5-139	V	4588383	.mean.norm.EXT	0.907097526589476	3.01329865066461	1	NA	NA	NA	NA	NA	NA
UCE5-1244	V	4616415	.mean.norm.EXT	0.625738216134481	3.01329865066461	1	NA	NA	NA	NA	NA	NA
UCE5-1245	V	4842551	.mean.norm.EXT	0.413271224350608	3.01329865066461	1	NA	NA	NA	NA	NA	NA
UCE5-1247	V	4889130	.mean.norm.EXT	0.593454358950033	3.01329865066461	1	NA	NA	NA	NA	NA	NA
UCE5-1251	V	4927583	.mean.norm.EXT	0.593454358950033	3.01329865066461	1	NA	NA	NA	NA	NA	NA
UCE5-1289	V	5105751	.mean.norm.EXT	0.703918358556092	3.01329865066461	1	NA	NA	NA	NA	NA	NA
UCE5-1293	V	5106824	.mean.norm.EXT	0.703918358556092	3.01329865066461	1	NA	NA	NA	NA	NA	NA
UCE5-1311	V	5173502	.mean.norm.EXT	0.803042031649304	3.01329865066461	1	NA	NA	NA	NA	NA	NA
CE5-143	V	5175241	.mean.norm.EXT	0.803042031649304	3.01329865066461	1	NA	NA	NA	NA	NA	NA
CE5-145	V	5281983	.mean.norm.EXT	0.829786028536671	3.01329865066461	1	NA	NA	NA	NA	NA	NA
UCE5-1345	V	5321934	.mean.norm.EXT	0.760021053533354	3.01329865066461	1	NA	NA	NA	NA	NA	NA
CE5-146	V	5369574	.mean.norm.EXT	0.872785538363424	3.01329865066461	1	NA	NA	NA	NA	NA	NA
CE5-147	V	5462244	.mean.norm.EXT	0.963527580755751	3.01329865066461	1	NA	NA	NA	NA	NA	NA
CE5-148	V	5546284	.mean.norm.EXT	0.89690638408026	3.01329865066461	1	NA	NA	NA	NA	NA	NA
CE5-149	V	5617790	.mean.norm.EXT	0.89690638408026	3.01329865066461	1	NA	NA	NA	NA	NA	NA
UCE5-1371	V	5648293	.mean.norm.EXT	0.838400682136152	3.01329865066461	1	NA	NA	NA	NA	NA	NA
UCE5-1379	V	5692425	.mean.norm.EXT	0.838400682136152	3.01329865066461	1	NA	NA	NA	NA	NA	NA
CE5-151	V	5795729	.mean.norm.EXT	0.879730962456774	3.01329865066461	1	NA	NA	NA	NA	NA	NA
UCE5-1395	V	5814022	.mean.norm.EXT	1.02368502507839	3.01329865066461	1	NA	NA	NA	NA	NA	NA
UCE5-1401	V	5850665	.mean.norm.EXT	1.17405567561286	3.01329865066461	1	NA	NA	NA	NA	NA	NA
UCE5-1409	V	5894814	.mean.norm.EXT	1.13085582330617	3.01329865066461	1	NA	NA	NA	NA	NA	NA
UCE5-1413	V	5981011	.mean.norm.EXT	1.08574755320996	3.01329865066461	1	NA	NA	NA	NA	NA	NA
UCE5-1416	V	6008940	.mean.norm.EXT	1.10117395996007	3.01329865066461	1	NA	NA	NA	NA	NA	NA
CE5-153	V	6064863	.mean.norm.EXT	1.10117395996007	3.01329865066461	1	NA	NA	NA	NA	NA	NA
CE5-12	V	6259765	.mean.norm.EXT	1.16075714182516	3.01329865066461	1	NA	NA	NA	NA	NA	NA
CE5-1	V	6336157	.mean.norm.EXT	1.16075714182516	3.01329865066461	1	NA	NA	NA	NA	NA	NA
CE5-156	V	6444128	.mean.norm.EXT	1.25380131713622	3.01329865066461	1	NA	NA	NA	NA	NA	NA
CE5-278	V	6618053	.mean.norm.EXT	1.34146996255879	3.01329865066461	1	NA	NA	NA	NA	NA	NA
UCE5-1468	V	6630374	.mean.norm.EXT	1.34146996255879	3.01329865066461	1	NA	NA	NA	NA	NA	NA
UCE5-1487	V	6760669	.mean.norm.EXT	1.34146996255879	3.01329865066461	1	NA	NA	NA	NA	NA	NA
UCE5-1491	V	6784673	.mean.norm.EXT	1.34146996255879	3.01329865066461	1	NA	NA	NA	NA	NA	NA
CE5-158	V	6879012	.mean.norm.EXT	1.34146996255879	3.01329865066461	1	NA	NA	NA	NA	NA	NA
UCE5-1507	V	6914807	.mean.norm.EXT	1.34146996255879	3.01329865066461	1	NA	NA	NA	NA	NA	NA
UCE5-1509	V	6982234	.mean.norm.EXT	1.34146996255879	3.01329865066461	1	NA	NA	NA	NA	NA	NA
CE5-159	V	7067131	.mean.norm.EXT	1.21009522682073	3.01329865066461	1	NA	NA	NA	NA	NA	NA
CE5-35	V	7112245	.mean.norm.EXT	1.30291779301903	3.01329865066461	1	NA	NA	NA	NA	NA	NA
CE5-160	V	7146052	.mean.norm.EXT	1.30291779301903	3.01329865066461	1	NA	NA	NA	NA	NA	NA
CE5-161	V	7239362	.mean.norm.EXT	1.30291779301903	3.01329865066461	1	NA	NA	NA	NA	NA	NA
UCE5-1519	V	7240858	.mean.norm.EXT	1.30291779301903	3.01329865066461	1	NA	NA	NA	NA	NA	NA
CE5-162	V	7302298	.mean.norm.EXT	1.19003242206155	3.01329865066461	1	NA	NA	NA	NA	NA	NA
UCE5-1534	V	7402639	.mean.norm.EXT	1.23994522850115	3.01329865066461	1	NA	NA	NA	NA	NA	NA
UCE5-1544	V	7482174	.mean.norm.EXT	1.20610881539999	3.01329865066461	1	NA	NA	NA	NA	NA	NA
CE5-164	V	7489854	.mean.norm.EXT	1.20610881539999	3.01329865066461	1	NA	NA	NA	NA	NA	NA
CE5-165	V	7580686	.mean.norm.EXT	1.18533048411894	3.01329865066461	1	NA	NA	NA	NA	NA	NA
UCE5-1563	V	7601425	.mean.norm.EXT	1.18533048411894	3.01329865066461	1	NA	NA	NA	NA	NA	NA
CE5-166	V	7758331	.mean.norm.EXT	1.26369740888751	3.01329865066461	1	NA	NA	NA	NA	NA	NA
UCE5-1703	V	7759062	.mean.norm.EXT	1.26369740888751	3.01329865066461	1	NA	NA	NA	NA	NA	NA
CE5-167	V	7835308	.mean.norm.EXT	1.26369740888751	3.01329865066461	1	NA	NA	NA	NA	NA	NA
CE5-168	V	7972098	.mean.norm.EXT	1.26369740888751	3.01329865066461	1	NA	NA	NA	NA	NA	NA
UCE5-1719	V	8012277	.mean.norm.EXT	1.28120128261119	3.01329865066461	1	NA	NA	NA	NA	NA	NA
CE5-169	V	8156968	.mean.norm.EXT	1.58693116528571	3.01329865066461	1	NA	NA	NA	NA	NA	NA
CE5-170	V	8270403	.mean.norm.EXT	1.64659800166491	3.01329865066461	1	NA	NA	NA	NA	NA	NA
CE5-275	V	8270497	.mean.norm.EXT	1.64659800166491	3.01329865066461	1	NA	NA	NA	NA	NA	NA
CE5-171	V	8362449	.mean.norm.EXT	1.62797466178521	3.01329865066461	1	NA	NA	NA	NA	NA	NA
UCE5-1724	V	8398703	.mean.norm.EXT	1.56280455309674	3.01329865066461	1	NA	NA	NA	NA	NA	NA
UCE5-1726	V	8498683	.mean.norm.EXT	1.56280455309674	3.01329865066461	1	NA	NA	NA	NA	NA	NA
UCE5-1734	V	8716227	.mean.norm.EXT	1.33581530848225	3.01329865066461	1	NA	NA	NA	NA	NA	NA
UCE5-1735	V	8717736	.mean.norm.EXT	1.33581530848225	3.01329865066461	1	NA	NA	NA	NA	NA	NA
CE5-172	V	8968606	.mean.norm.EXT	1.17067555504148	3.01329865066461	1	NA	NA	NA	NA	NA	NA
CE5-173	V	9039083	.mean.norm.EXT	1.17067555504148	3.01329865066461	1	NA	NA	NA	NA	NA	NA
CE5-174	V	9092634	.mean.norm.EXT	1.17067555504148	3.01329865066461	1	NA	NA	NA	NA	NA	NA
UCE5-1742	V	9248471	.mean.norm.EXT	1.17067555504148	3.01329865066461	1	NA	NA	NA	NA	NA	NA
CE5-176	V	9287514	.mean.norm.EXT	1.17067555504148	3.01329865066461	1	NA	NA	NA	NA	NA	NA
UCE5-1746	V	9343160	.mean.norm.EXT	1.17067555504148	3.01329865066461	1	NA	NA	NA	NA	NA	NA
CE5-177	V	9379355	.mean.norm.EXT	1.17067555504148	3.01329865066461	1	NA	NA	NA	NA	NA	NA
UCE5-1780	V	9482677	.mean.norm.EXT	1.17067555504148	3.01329865066461	1	NA	NA	NA	NA	NA	NA
CE5-15	V	9507575	.mean.norm.EXT	1.17067555504148	3.01329865066461	1	NA	NA	NA	NA	NA	NA
CE5-179	V	9542083	.mean.norm.EXT	1.20667554654898	3.01329865066461	1	NA	NA	NA	NA	NA	NA
CE5-180	V	9593131	.mean.norm.EXT	1.20667554654898	3.01329865066461	1	NA	NA	NA	NA	NA	NA
CE5-181	V	9674892	.mean.norm.EXT	1.20667554654898	3.01329865066461	1	NA	NA	NA	NA	NA	NA
UCE5-1790	V	9792619	.mean.norm.EXT	1.20667554654898	3.01329865066461	1	NA	NA	NA	NA	NA	NA
UCE5-1791	V	9794201	.mean.norm.EXT	1.20667554654898	3.01329865066461	1	NA	NA	NA	NA	NA	NA
CE5-184	V	9903872	.mean.norm.EXT	1.29476324600175	3.01329865066461	1	NA	NA	NA	NA	NA	NA
CE5-283	V	10124453	.mean.norm.EXT	1.4986446369599	3.01329865066461	1	NA	NA	NA	NA	NA	NA
CE5-185	V	10240582	.mean.norm.EXT	1.50564468595346	3.01329865066461	1	NA	NA	NA	NA	NA	NA
UCE5-1809	V	10248696	.mean.norm.EXT	1.50564468595346	3.01329865066461	1	NA	NA	NA	NA	NA	NA
CE5-186	V	10356094	.mean.norm.EXT	1.50564468595346	3.01329865066461	1	NA	NA	NA	NA	NA	NA
UCE5-1813	V	10367865	.mean.norm.EXT	1.50564468595346	3.01329865066461	1	NA	NA	NA	NA	NA	NA
CE5-187	V	10444691	.mean.norm.EXT	1.50564468595346	3.01329865066461	1	NA	NA	NA	NA	NA	NA
CE5-188	V	10568558	.mean.norm.EXT	1.50147717492363	3.01329865066461	1	NA	NA	NA	NA	NA	NA
UCE5-1830	V	10594241	.mean.norm.EXT	1.50147717492363	3.01329865066461	1	NA	NA	NA	NA	NA	NA
CE5-189	V	10695909	.mean.norm.EXT	1.50147717492363	3.01329865066461	1	NA	NA	NA	NA	NA	NA
UCE5-1839	V	10720948	.mean.norm.EXT	1.53886208795442	3.01329865066461	1	NA	NA	NA	NA	NA	NA
UCE5-1841	V	10839540	.mean.norm.EXT	1.57477704928049	3.01329865066461	1	NA	NA	NA	NA	NA	NA
CE5-190	V	10847018	.mean.norm.EXT	1.57477704928049	3.01329865066461	1	NA	NA	NA	NA	NA	NA
CE5-191	V	10943453	.mean.norm.EXT	1.57477704928049	3.01329865066461	1	NA	NA	NA	NA	NA	NA
CE5-20	V	11004172	.mean.norm.EXT	1.62759209830296	3.01329865066461	1	NA	NA	NA	NA	NA	NA
UCE5-1858	V	11036055	.mean.norm.EXT	1.62759209830296	3.01329865066461	1	NA	NA	NA	NA	NA	NA
UCE5-1861	V	11114697	.mean.norm.EXT	1.32199335482069	3.01329865066461	1	NA	NA	NA	NA	NA	NA
CE5-192	V	11132252	.mean.norm.EXT	1.32199335482069	3.01329865066461	1	NA	NA	NA	NA	NA	NA
UCE5-1862	V	11199004	.mean.norm.EXT	1.4724840287434	3.01329865066461	1	NA	NA	NA	NA	NA	NA
UCE5-1863	V	11220257	.mean.norm.EXT	1.4724840287434	3.01329865066461	1	NA	NA	NA	NA	NA	NA
CE5-194	V	11321934	.mean.norm.EXT	1.78975912306468	3.01329865066461	1	NA	NA	NA	NA	NA	NA
UCE5-1869	V	11340482	.mean.norm.EXT	1.78975912306468	3.01329865066461	1	NA	NA	NA	NA	NA	NA
UCE5-1871	V	11402842	.mean.norm.EXT	1.78975912306468	3.01329865066461	1	NA	NA	NA	NA	NA	NA
CE5-195	V	11411390	.mean.norm.EXT	1.78975912306468	3.01329865066461	1	NA	NA	NA	NA	NA	NA
CE5-8	V	11467158	.mean.norm.EXT	1.78975912306468	3.01329865066461	1	NA	NA	NA	NA	NA	NA
UCE5-1879	V	11476329	.mean.norm.EXT	1.78975912306468	3.01329865066461	1	NA	NA	NA	NA	NA	NA
UCE5-1882	V	11611821	.mean.norm.EXT	1.50643798654877	3.01329865066461	1	NA	NA	NA	NA	NA	NA
CE5-196	V	11680792	.mean.norm.EXT	1.85061045582981	3.01329865066461	1	NA	NA	NA	NA	NA	NA
CE5-197	V	11779486	.mean.norm.EXT	1.91212242084799	3.01329865066461	1	NA	NA	NA	NA	NA	NA
UCE5-1887	V	11791994	.mean.norm.EXT	1.540893337188	3.01329865066461	1	NA	NA	NA	NA	NA	NA
UCE5-1890	V	11869708	.mean.norm.EXT	1.19103105238278	3.01329865066461	1	NA	NA	NA	NA	NA	NA
UCE5-1892	V	11878335	.mean.norm.EXT	1.19103105238278	3.01329865066461	1	NA	NA	NA	NA	NA	NA
UCE5-1905	V	11980469	.mean.norm.EXT	1.17857700536033	3.01329865066461	1	NA	NA	NA	NA	NA	NA
UCE5-1908	V	12010180	.mean.norm.EXT	1.17857700536033	3.01329865066461	1	NA	NA	NA	NA	NA	NA
CE5-198	V	12125475	.mean.norm.EXT	1.50295984253994	3.01329865066461	1	NA	NA	NA	NA	NA	NA
CE5-18	V	12153760	.mean.norm.EXT	1.74830341174241	3.01329865066461	1	NA	NA	NA	NA	NA	NA
CE5-199	V	12220657	.mean.norm.EXT	1.56371768935554	3.01329865066461	1	NA	NA	NA	NA	NA	NA
UCE5-1932	V	12222734	.mean.norm.EXT	1.56371768935554	3.01329865066461	1	NA	NA	NA	NA	NA	NA
UCE5-1939	V	12288279	.mean.norm.EXT	1.79661224133365	3.01329865066461	1	NA	NA	NA	NA	NA	NA
CE5-200	V	12314153	.mean.norm.EXT	1.98597483999887	3.01329865066461	1	NA	NA	NA	NA	NA	NA
UCE5-1966	V	12426796	.mean.norm.EXT	1.86548851774263	3.01329865066461	1	NA	NA	NA	NA	NA	NA
UCE5-1973	V	12460837	.mean.norm.EXT	1.86548851774263	3.01329865066461	1	NA	NA	NA	NA	NA	NA
CE5-201	V	12487117	.mean.norm.EXT	1.86548851774263	3.01329865066461	1	NA	NA	NA	NA	NA	NA
CE5-202	V	12583154	.mean.norm.EXT	1.86548851774263	3.01329865066461	1	NA	NA	NA	NA	NA	NA
UCE5-1983	V	12638434	.mean.norm.EXT	1.9046340072171	3.01329865066461	1	NA	NA	NA	NA	NA	NA
UCE5-1992	V	12750733	.mean.norm.EXT	2.10222802319587	3.01329865066461	1	NA	NA	NA	NA	NA	NA
CE5-204	V	12835928	.mean.norm.EXT	2.10222802319587	3.01329865066461	1	NA	NA	NA	NA	NA	NA
CE5-205	V	12935237	.mean.norm.EXT	2.29830723122929	3.01329865066461	1	NA	NA	NA	NA	NA	NA
UCE5-2003	V	12985405	.mean.norm.EXT	2.11824646813024	3.01329865066461	1	NA	NA	NA	NA	NA	NA
CE5-206	V	13031375	.mean.norm.EXT	2.02252936677218	3.01329865066461	1	NA	NA	NA	NA	NA	NA
CE5-28	V	13051213	.mean.norm.EXT	2.02252936677218	3.01329865066461	1	NA	NA	NA	NA	NA	NA
CE5-207	V	13120449	.mean.norm.EXT	2.02252936677218	3.01329865066461	1	NA	NA	NA	NA	NA	NA
UCE5-2013	V	13185964	.mean.norm.EXT	2.02252936677218	3.01329865066461	1	NA	NA	NA	NA	NA	NA
CE5-208	V	13213906	.mean.norm.EXT	2.02252936677218	3.01329865066461	1	NA	NA	NA	NA	NA	NA
UCE5-2018	V	13263781	.mean.norm.EXT	2.03045863964221	3.01329865066461	1	NA	NA	NA	NA	NA	NA
CE5-272	V	13311336	.mean.norm.EXT	2.03045863964221	3.01329865066461	1	NA	NA	NA	NA	NA	NA
CE5-209	V	13370671	.mean.norm.EXT	1.9447761668929	3.01329865066461	1	NA	NA	NA	NA	NA	NA
UCE5-2023	V	13372451	.mean.norm.EXT	1.9447761668929	3.01329865066461	1	NA	NA	NA	NA	NA	NA
UCE5-2027	V	13438096	.mean.norm.EXT	1.72565544931828	3.01329865066461	1	NA	NA	NA	NA	NA	NA
CE5-210	V	13540719	.mean.norm.EXT	1.76469047868889	3.01329865066461	1	NA	NA	NA	NA	NA	NA
CE5-211	V	13628670	.mean.norm.EXT	1.76469047868889	3.01329865066461	1	NA	NA	NA	NA	NA	NA
UCE5-2033	V	13662296	.mean.norm.EXT	1.70634045849281	3.01329865066461	1	NA	NA	NA	NA	NA	NA
UCE5-2038	V	13749344	.mean.norm.EXT	1.61339504938931	3.01329865066461	1	NA	NA	NA	NA	NA	NA
UCE5-2039	V	13751825	.mean.norm.EXT	1.61339504938931	3.01329865066461	1	NA	NA	NA	NA	NA	NA
UCE5-2042	V	13915848	.mean.norm.EXT	1.46976591390173	3.01329865066461	1	NA	NA	NA	NA	NA	NA
CE5-213	V	13947691	.mean.norm.EXT	1.46976591390173	3.01329865066461	1	NA	NA	NA	NA	NA	NA
CE5-11	V	14140433	.mean.norm.EXT	1.03464280404491	3.01329865066461	1	NA	NA	NA	NA	NA	NA
CE5-214	V	14150476	.mean.norm.EXT	1.03464280404491	3.01329865066461	1	NA	NA	NA	NA	NA	NA
CE5-216	V	14322724	.mean.norm.EXT	1.03353281431292	3.01329865066461	1	NA	NA	NA	NA	NA	NA
UCE5-2079	V	14355684	.mean.norm.EXT	1.03353281431292	3.01329865066461	1	NA	NA	NA	NA	NA	NA
CE5-217	V	14420693	.mean.norm.EXT	1.03353281431292	3.01329865066461	1	NA	NA	NA	NA	NA	NA
UCE5-2083	V	14422993	.mean.norm.EXT	1.03353281431292	3.01329865066461	1	NA	NA	NA	NA	NA	NA
CE5-219	V	14585502	.mean.norm.EXT	0.865039538547468	3.01329865066461	1	NA	NA	NA	NA	NA	NA
CE5-220	V	14642834	.mean.norm.EXT	0.994067309881363	3.01329865066461	1	NA	NA	NA	NA	NA	NA
UCE5-2087	V	14720499	.mean.norm.EXT	1.06929388738662	3.01329865066461	1	NA	NA	NA	NA	NA	NA
CE5-221	V	14804200	.mean.norm.EXT	1.06109861473717	3.01329865066461	1	NA	NA	NA	NA	NA	NA
CE5-13	V	14856207	.mean.norm.EXT	1.07979451002706	3.01329865066461	1	NA	NA	NA	NA	NA	NA
UCE5-2093	V	14870937	.mean.norm.EXT	1.07979451002706	3.01329865066461	1	NA	NA	NA	NA	NA	NA
UCE5-2103	V	14941812	.mean.norm.EXT	1.12349243214718	3.01329865066461	1	NA	NA	NA	NA	NA	NA
CE5-223	V	14992741	.mean.norm.EXT	1.12349243214718	3.01329865066461	1	NA	NA	NA	NA	NA	NA
CE5-224	V	15087826	.mean.norm.EXT	1.12349243214718	3.01329865066461	1	NA	NA	NA	NA	NA	NA
UCE5-2107	V	15182809	.mean.norm.EXT	0.943723848123938	3.01329865066461	1	NA	NA	NA	NA	NA	NA
UCE5-2118	V	15196535	.mean.norm.EXT	0.879619690916143	3.01329865066461	1	NA	NA	NA	NA	NA	NA
UCE5-2133	V	15329062	.mean.norm.EXT	1.06924042673886	3.01329865066461	1	NA	NA	NA	NA	NA	NA
CE5-226	V	15349211	.mean.norm.EXT	1.03628956876957	3.01329865066461	1	NA	NA	NA	NA	NA	NA
CE5-10	V	15367698	.mean.norm.EXT	1.03628956876957	3.01329865066461	1	NA	NA	NA	NA	NA	NA
UCE5-2137	V	15418181	.mean.norm.EXT	1.03628956876957	3.01329865066461	1	NA	NA	NA	NA	NA	NA
CE5-227	V	15426078	.mean.norm.EXT	1.03628956876957	3.01329865066461	1	NA	NA	NA	NA	NA	NA
CE5-228	V	15512135	.mean.norm.EXT	1.37776276979771	3.01329865066461	1	NA	NA	NA	NA	NA	NA
CE5-229	V	15591082	.mean.norm.EXT	1.37776276979771	3.01329865066461	1	NA	NA	NA	NA	NA	NA
UCE5-2206	V	15790133	.mean.norm.EXT	1.37673656702622	3.01329865066461	1	NA	NA	NA	NA	NA	NA
UCE5-2208	V	15800596	.mean.norm.EXT	1.19684331863741	3.01329865066461	1	NA	NA	NA	NA	NA	NA
UCE5-2218	V	15884254	.mean.norm.EXT	1.19684331863741	3.01329865066461	1	NA	NA	NA	NA	NA	NA
UCE5-2222	V	15885513	.mean.norm.EXT	1.19684331863741	3.01329865066461	1	NA	NA	NA	NA	NA	NA
CE5-233	V	16021146	.mean.norm.EXT	1.21193005058721	3.01329865066461	1	NA	NA	NA	NA	NA	NA
UCE5-2291	V	16056020	.mean.norm.EXT	1.34328579199529	3.01329865066461	1	NA	NA	NA	NA	NA	NA
CE5-234	V	16120959	.mean.norm.EXT	1.43372943134533	3.01329865066461	1	NA	NA	NA	NA	NA	NA
UCE5-2331	V	16253803	.mean.norm.EXT	1.07235077128164	3.01329865066461	1	NA	NA	NA	NA	NA	NA
UCE5-2344	V	16275872	.mean.norm.EXT	0.715001335398963	3.01329865066461	1	NA	NA	NA	NA	NA	NA
CE5-236	V	16385614	.mean.norm.EXT	0.916033907691146	3.01329865066461	1	NA	NA	NA	NA	NA	NA
UCE5-2369	V	16407619	.mean.norm.EXT	0.967586127778354	3.01329865066461	1	NA	NA	NA	NA	NA	NA
UCE5-2383	V	16442127	.mean.norm.EXT	0.708081971729942	3.01329865066461	1	NA	NA	NA	NA	NA	NA
UCE5-2401	V	16502413	.mean.norm.EXT	0.621121566667168	3.01329865066461	1	NA	NA	NA	NA	NA	NA
CE5-237	V	16543059	.mean.norm.EXT	0.680052112619481	3.01329865066461	1	NA	NA	NA	NA	NA	NA
UCE5-2435	V	16623909	.mean.norm.EXT	0.654129349422991	3.01329865066461	1	NA	NA	NA	NA	NA	NA
UCE5-2460	V	16778383	.mean.norm.EXT	0.753873218610492	3.01329865066461	1	NA	NA	NA	NA	NA	NA
UCE5-2463	V	16780160	.mean.norm.EXT	0.753873218610492	3.01329865066461	1	NA	NA	NA	NA	NA	NA
UCE5-2486	V	16837198	.mean.norm.EXT	0.644619723965152	3.01329865066461	1	NA	NA	NA	NA	NA	NA
CE5-240	V	16888417	.mean.norm.EXT	0.354359161815582	3.01329865066461	1	NA	NA	NA	NA	NA	NA
UCE5-2496	V	16899534	.mean.norm.EXT	0.289206558086261	3.01329865066461	1	NA	NA	NA	NA	NA	NA
UCE5-2497	V	16900811	.mean.norm.EXT	0.289206558086261	3.01329865066461	1	NA	NA	NA	NA	NA	NA
CE5-241	V	16977620	.mean.norm.EXT	0.235140945919575	3.01329865066461	1	NA	NA	NA	NA	NA	NA
UCE5-2500	V	17012179	.mean.norm.EXT	0.235140945919575	3.01329865066461	1	NA	NA	NA	NA	NA	NA
CE5-242	V	17072000	.mean.norm.EXT	0.291532243510381	3.01329865066461	1	NA	NA	NA	NA	NA	NA
CE5-243	V	17165568	.mean.norm.EXT	0.226233502513588	3.01329865066461	1	NA	NA	NA	NA	NA	NA
CE5-21	V	17205287	.mean.norm.EXT	0.226233502513588	3.01329865066461	1	NA	NA	NA	NA	NA	NA
CE5-244	V	17374573	.mean.norm.EXT	0.24173217977173	3.01329865066461	1	NA	NA	NA	NA	NA	NA
CE5-5	V	17375170	.mean.norm.EXT	0.311312669235949	3.01329865066461	1	NA	NA	NA	NA	NA	NA
CE5-245	V	17520526	.mean.norm.EXT	0.311312669235949	3.01329865066461	1	NA	NA	NA	NA	NA	NA
UCE5-2560	V	17520814	.mean.norm.EXT	0.311312669235949	3.01329865066461	1	NA	NA	NA	NA	NA	NA
UCE5-2565	V	17589991	.mean.norm.EXT	0.249224755595409	3.01329865066461	1	NA	NA	NA	NA	NA	NA
UCE5-2685	V	17697789	.mean.norm.EXT	0.311551990010426	3.01329865066461	1	NA	NA	NA	NA	NA	NA
CE5-247	V	17704409	.mean.norm.EXT	0.311551990010426	3.01329865066461	1	NA	NA	NA	NA	NA	NA
UCE5-2721	V	17795874	.mean.norm.EXT	0.505253058153738	3.01329865066461	1	NA	NA	NA	NA	NA	NA
CE5-248	V	17796346	.mean.norm.EXT	0.505253058153738	3.01329865066461	1	NA	NA	NA	NA	NA	NA
CE5-249	V	17914138	.mean.norm.EXT	0.258590324849007	3.01329865066461	1	NA	NA	NA	NA	NA	NA
UCE5-2758	V	18007475	.mean.norm.EXT	0.0377383952028824	3.01329865066461	1	NA	NA	NA	NA	NA	NA
UCE5-2760	V	18009785	.mean.norm.EXT	0.0164785718522832	3.01329865066461	1	NA	NA	NA	NA	NA	NA
UCE5-2771	V	18120377	.mean.norm.EXT	0.0960689548793248	3.01329865066461	1	NA	NA	NA	NA	NA	NA
UCE5-2776	V	18168689	.mean.norm.EXT	0.0869234350633184	3.01329865066461	1	NA	NA	NA	NA	NA	NA
UCE5-2793	V	18262349	.mean.norm.EXT	0.100032221109449	3.01329865066461	1	NA	NA	NA	NA	NA	NA
CE5-251	V	18262734	.mean.norm.EXT	0.122687259877807	3.01329865066461	1	NA	NA	NA	NA	NA	NA
UCE5-2796	V	18278636	.mean.norm.EXT	0.0970918341799395	3.01329865066461	1	NA	NA	NA	NA	NA	NA
UCE5-2802	V	18354580	.mean.norm.EXT	0.0534046899542184	3.01329865066461	1	NA	NA	NA	NA	NA	NA
CE5-9	V	18392679	.mean.norm.EXT	0.109186546422302	3.01329865066461	1	NA	NA	NA	NA	NA	NA
UCE5-2837	V	18498923	.mean.norm.EXT	0.195010017324567	3.01329865066461	1	NA	NA	NA	NA	NA	NA
CE5-285	V	18554948	.mean.norm.EXT	0.163583553352029	3.01329865066461	1	NA	NA	NA	NA	NA	NA
UCE5-2847	V	18637669	.mean.norm.EXT	0.00893036463270935	3.01329865066461	1	NA	NA	NA	NA	NA	NA
CE5-252	V	18657983	.mean.norm.EXT	0.0217329825754279	3.01329865066461	1	NA	NA	NA	NA	NA	NA
CE5-253	V	18757423	.mean.norm.EXT	0.0627240752405043	3.01329865066461	1	NA	NA	NA	NA	NA	NA
CE5-254	V	18824551	.mean.norm.EXT	0.0440834458454765	3.01329865066461	1	NA	NA	NA	NA	NA	NA
CE5-19	V	18921084	.mean.norm.EXT	0.0279644125728069	3.01329865066461	1	NA	NA	NA	NA	NA	NA
CE5-43	V	18924203	.mean.norm.EXT	0.0279644125728069	3.01329865066461	1	NA	NA	NA	NA	NA	NA
CE5-286	V	19131352	.mean.norm.EXT	0.0871015721817941	3.01329865066461	1	NA	NA	NA	NA	NA	NA
UCE5-2890	V	19135309	.mean.norm.EXT	0.0871015721817941	3.01329865066461	1	NA	NA	NA	NA	NA	NA
UCE5-2896	V	19210948	.mean.norm.EXT	0.00135849711425592	3.01329865066461	1	NA	NA	NA	NA	NA	NA
UCE5-2902	V	19231588	.mean.norm.EXT	0.00327479311008771	3.01329865066461	1	NA	NA	NA	NA	NA	NA
UCE5-3001	V	19391105	.mean.norm.EXT	0.17909145767413	3.01329865066461	1	NA	NA	NA	NA	NA	NA
CE5-257	V	19515221	.mean.norm.EXT	0.162314063316715	3.01329865066461	1	NA	NA	NA	NA	NA	NA
UCE5-3010	V	19515395	.mean.norm.EXT	0.162314063316715	3.01329865066461	1	NA	NA	NA	NA	NA	NA
UCE5-3033	V	19596297	.mean.norm.EXT	0.0942224551644321	3.01329865066461	1	NA	NA	NA	NA	NA	NA
CE5-258	V	19608929	.mean.norm.EXT	0.0942224551644321	3.01329865066461	1	NA	NA	NA	NA	NA	NA
CE5-259	V	19671530	.mean.norm.EXT	0.1512247730719	3.01329865066461	1	NA	NA	NA	NA	NA	NA
UCE5-3044	V	19715353	.mean.norm.EXT	0.0920153409866338	3.01329865066461	1	NA	NA	NA	NA	NA	NA
UCE5-3087	V	19779158	.mean.norm.EXT	0.0544915660732281	3.01329865066461	1	NA	NA	NA	NA	NA	NA
UCE5-3094	V	19897614	.mean.norm.EXT	0.0246103130751515	3.01329865066461	1	NA	NA	NA	NA	NA	NA
UCE5-3097	V	19938544	.mean.norm.EXT	0.00785513005594004	3.01329865066461	1	NA	NA	NA	NA	NA	NA
CE5-263	V	20117398	.mean.norm.EXT	0.0656223694835521	3.01329865066461	1	NA	NA	NA	NA	NA	NA
UCE5-3106	V	20201477	.mean.norm.EXT	0.0574798666290784	3.01329865066461	1	NA	NA	NA	NA	NA	NA
UCE5-3113	V	20203280	.mean.norm.EXT	0.0574798666290784	3.01329865066461	1	NA	NA	NA	NA	NA	NA
UCE5-3168	V	20269537	.mean.norm.EXT	0.0574798666290784	3.01329865066461	1	NA	NA	NA	NA	NA	NA
CE5-31	V	20295380	.mean.norm.EXT	0.0850595037388244	3.01329865066461	1	NA	NA	NA	NA	NA	NA
CE5-265	V	20388406	.mean.norm.EXT	0.194989243024846	3.01329865066461	1	NA	NA	NA	NA	NA	NA
UCE5-3182	V	20439777	.mean.norm.EXT	0.194989243024846	3.01329865066461	1	NA	NA	NA	NA	NA	NA
UCE5-3195	V	20442580	.mean.norm.EXT	0.194989243024846	3.01329865066461	1	NA	NA	NA	NA	NA	NA
CE5-267	V	20631210	.mean.norm.EXT	0.194989243024846	3.01329865066461	1	NA	NA	NA	NA	NA	NA
UCE5-3397	V	20656052	.mean.norm.EXT	0.194989243024846	3.01329865066461	1	NA	NA	NA	NA	NA	NA
UCE5-3416	V	20829591	.mean.norm.EXT	0.194989243024846	3.01329865066461	1	NA	NA	NA	NA	NA	NA
CE5-269	V	20867097	.mean.norm.EXT	0.194989243024846	3.01329865066461	1	NA	NA	NA	NA	NA	NA
UCE6-531	X	350084	.mean.norm.EXT	0.135386518903649	3.01329865066461	1	NA	NA	NA	NA	NA	NA
CE6-103	X	387180	.mean.norm.EXT	0.135386518903649	3.01329865066461	1	NA	NA	NA	NA	NA	NA
CE6-104	X	478347	.mean.norm.EXT	0.159044477656552	3.01329865066461	1	NA	NA	NA	NA	NA	NA
CE6-105	X	543067	.mean.norm.EXT	0.159044477656552	3.01329865066461	1	NA	NA	NA	NA	NA	NA
UCE6-543	X	547547	.mean.norm.EXT	0.159044477656552	3.01329865066461	1	NA	NA	NA	NA	NA	NA
UCE6-544	X	596094	.mean.norm.EXT	0.197204658831388	3.01329865066461	1	NA	NA	NA	NA	NA	NA
CE6-106	X	636851	.mean.norm.EXT	0.197204658831388	3.01329865066461	1	NA	NA	NA	NA	NA	NA
UCE6-548	X	718524	.mean.norm.EXT	0.0646515280509834	3.01329865066461	1	NA	NA	NA	NA	NA	NA
CE6-107	X	734973	.mean.norm.EXT	0.0822431266807992	3.01329865066461	1	NA	NA	NA	NA	NA	NA
CE6-108	X	789667	.mean.norm.EXT	0.121589150613793	3.01329865066461	1	NA	NA	NA	NA	NA	NA
UCE6-560	X	911873	.mean.norm.EXT	0.418219927727145	3.01329865066461	1	NA	NA	NA	NA	NA	NA
CE6-110	X	982567	.mean.norm.EXT	0.280018309608533	3.01329865066461	1	NA	NA	NA	NA	NA	NA
UCE6-566	X	1001415	.mean.norm.EXT	0.280018309608533	3.01329865066461	1	NA	NA	NA	NA	NA	NA
CE6-220	X	1127314	.mean.norm.EXT	0.131380852565299	3.01329865066461	1	NA	NA	NA	NA	NA	NA
UCE6-577	X	1182004	.mean.norm.EXT	0.137633622600796	3.01329865066461	1	NA	NA	NA	NA	NA	NA
CE6-111	X	1215430	.mean.norm.EXT	0.279857647215266	3.01329865066461	1	NA	NA	NA	NA	NA	NA
UCE6-584	X	1310703	.mean.norm.EXT	0.320656686456975	3.01329865066461	1	NA	NA	NA	NA	NA	NA
CE6-20	X	1358171	.mean.norm.EXT	0.282157846376958	3.01329865066461	1	NA	NA	NA	NA	NA	NA
UCE6-593	X	1447265	.mean.norm.EXT	0.198233104916897	3.01329865066461	1	NA	NA	NA	NA	NA	NA
UCE6-598	X	1447829	.mean.norm.EXT	0.198233104916897	3.01329865066461	1	NA	NA	NA	NA	NA	NA
UCE6-600	X	1502703	.mean.norm.EXT	0.198233104916897	3.01329865066461	1	NA	NA	NA	NA	NA	NA
CE6-221	X	1549462	.mean.norm.EXT	0.166407828035592	3.01329865066461	1	NA	NA	NA	NA	NA	NA
UCE6-641	X	1613530	.mean.norm.EXT	0.180252166464447	3.01329865066461	1	NA	NA	NA	NA	NA	NA
CE6-223	X	1785501	.mean.norm.EXT	0.413516405270824	3.01329865066461	1	NA	NA	NA	NA	NA	NA
UCE6-703	X	1850474	.mean.norm.EXT	0.403728120624971	3.01329865066461	1	NA	NA	NA	NA	NA	NA
CE6-112	X	1922795	.mean.norm.EXT	0.462627070451188	3.01329865066461	1	NA	NA	NA	NA	NA	NA
CE6-113	X	2013375	.mean.norm.EXT	0.680712117298842	3.01329865066461	1	NA	NA	NA	NA	NA	NA
CE6-114	X	2090669	.mean.norm.EXT	0.205160684480453	3.01329865066461	1	NA	NA	NA	NA	NA	NA
CE6-18	X	2090778	.mean.norm.EXT	0.205160684480453	3.01329865066461	1	NA	NA	NA	NA	NA	NA
CE6-115	X	2184818	.mean.norm.EXT	0.150194838759661	3.01329865066461	1	NA	NA	NA	NA	NA	NA
UCE6-725	X	2214392	.mean.norm.EXT	0.150194838759661	3.01329865066461	1	NA	NA	NA	NA	NA	NA
CE6-116	X	2275888	.mean.norm.EXT	0.13000243509817	3.01329865066461	1	NA	NA	NA	NA	NA	NA
UCE6-738	X	2357670	.mean.norm.EXT	0.0659739417084912	3.01329865066461	1	NA	NA	NA	NA	NA	NA
UCE6-754	X	2406952	.mean.norm.EXT	0.0209092791320455	3.01329865066461	1	NA	NA	NA	NA	NA	NA
CE6-118	X	2452827	.mean.norm.EXT	0.0304315672986665	3.01329865066461	1	NA	NA	NA	NA	NA	NA
UCE6-761	X	2550907	.mean.norm.EXT	0.0535711414776234	3.01329865066461	1	NA	NA	NA	NA	NA	NA
UCE6-763	X	2552397	.mean.norm.EXT	0.0535711414776234	3.01329865066461	1	NA	NA	NA	NA	NA	NA
UCE6-764	X	2611074	.mean.norm.EXT	0.000418724886787782	3.01329865066461	1	NA	NA	NA	NA	NA	NA
UCE6-769	X	2701237	.mean.norm.EXT	0.0412386552484893	3.01329865066461	1	NA	NA	NA	NA	NA	NA
CE6-120	X	2727327	.mean.norm.EXT	0.00667517260302885	3.01329865066461	1	NA	NA	NA	NA	NA	NA
UCE6-775	X	2778646	.mean.norm.EXT	0.0438426817748293	3.01329865066461	1	NA	NA	NA	NA	NA	NA
UCE6-776	X	2844476	.mean.norm.EXT	0.0719441597162382	3.01329865066461	1	NA	NA	NA	NA	NA	NA
CE6-122	X	2877428	.mean.norm.EXT	0.0134107414186305	3.01329865066461	1	NA	NA	NA	NA	NA	NA
UCE6-783	X	2924234	.mean.norm.EXT	0.00137968446874633	3.01329865066461	1	NA	NA	NA	NA	NA	NA
UCE6-786	X	3015800	.mean.norm.EXT	0.0170662407136864	3.01329865066461	1	NA	NA	NA	NA	NA	NA
UCE6-790	X	3040014	.mean.norm.EXT	0.00433064716315191	3.01329865066461	1	NA	NA	NA	NA	NA	NA
UCE6-802	X	3119430	.mean.norm.EXT	0.00348420031860289	3.01329865066461	1	NA	NA	NA	NA	NA	NA
CE6-9	X	3195452	.mean.norm.EXT	0.0177386261646288	3.01329865066461	1	NA	NA	NA	NA	NA	NA
UCE6-808	X	3204637	.mean.norm.EXT	0.0177386261646288	3.01329865066461	1	NA	NA	NA	NA	NA	NA
CE6-125	X	3281651	.mean.norm.EXT	0.0314034495713758	3.01329865066461	1	NA	NA	NA	NA	NA	NA
UCE6-814	X	3350520	.mean.norm.EXT	0.0389948264498093	3.01329865066461	1	NA	NA	NA	NA	NA	NA
UCE6-817	X	3401672	.mean.norm.EXT	0.00296294106031713	3.01329865066461	1	NA	NA	NA	NA	NA	NA
CE6-126	X	3421831	.mean.norm.EXT	0.00296294106031713	3.01329865066461	1	NA	NA	NA	NA	NA	NA
CE6-127	X	3527085	.mean.norm.EXT	0.00831279467412448	3.01329865066461	1	NA	NA	NA	NA	NA	NA
UCE6-833	X	3679254	.mean.norm.EXT	0.0141647272700071	3.01329865066461	1	NA	NA	NA	NA	NA	NA
UCE6-835	X	3716925	.mean.norm.EXT	0.0141647272700071	3.01329865066461	1	NA	NA	NA	NA	NA	NA
UCE6-839	X	3814926	.mean.norm.EXT	1.72606889861138e-05	3.01329865066461	1	NA	NA	NA	NA	NA	NA
UCE6-840	X	3820231	.mean.norm.EXT	0.000136759328667226	3.01329865066461	1	NA	NA	NA	NA	NA	NA
CE6-128	X	3921103	.mean.norm.EXT	0.0084098700352665	3.01329865066461	1	NA	NA	NA	NA	NA	NA
CE6-129	X	4060862	.mean.norm.EXT	0.000561601475708219	3.01329865066461	1	NA	NA	NA	NA	NA	NA
UCE6-854	X	4279629	.mean.norm.EXT	0.0377374070471329	3.01329865066461	1	NA	NA	NA	NA	NA	NA
CE6-130	X	4309992	.mean.norm.EXT	0.0466287811039878	3.01329865066461	1	NA	NA	NA	NA	NA	NA
UCE6-858	X	4389248	.mean.norm.EXT	0.0619015043709803	3.01329865066461	1	NA	NA	NA	NA	NA	NA
CE6-131	X	4401775	.mean.norm.EXT	0.0619015043709803	3.01329865066461	1	NA	NA	NA	NA	NA	NA
CE6-132	X	4500398	.mean.norm.EXT	0.0841915017466156	3.01329865066461	1	NA	NA	NA	NA	NA	NA
UCE6-865	X	4507538	.mean.norm.EXT	0.0841915017466156	3.01329865066461	1	NA	NA	NA	NA	NA	NA
UCE6-870	X	4571114	.mean.norm.EXT	0.184571382151612	3.01329865066461	1	NA	NA	NA	NA	NA	NA
UCE6-871	X	4615781	.mean.norm.EXT	0.184571382151612	3.01329865066461	1	NA	NA	NA	NA	NA	NA
UCE6-872	X	4649227	.mean.norm.EXT	0.290883763221626	3.01329865066461	1	NA	NA	NA	NA	NA	NA
CE6-216	X	4745942	.mean.norm.EXT	0.231201526541034	3.01329865066461	1	NA	NA	NA	NA	NA	NA
CE6-134	X	4753798	.mean.norm.EXT	0.231201526541034	3.01329865066461	1	NA	NA	NA	NA	NA	NA
CE6-4	X	4900911	.mean.norm.EXT	0.114623243667939	3.01329865066461	1	NA	NA	NA	NA	NA	NA
CE6-135	X	4927329	.mean.norm.EXT	0.202176369133431	3.01329865066461	1	NA	NA	NA	NA	NA	NA
CE6-136	X	5022140	.mean.norm.EXT	0.230923310037998	3.01329865066461	1	NA	NA	NA	NA	NA	NA
UCE6-886	X	5033476	.mean.norm.EXT	0.258340890378627	3.01329865066461	1	NA	NA	NA	NA	NA	NA
UCE6-888	X	5152523	.mean.norm.EXT	0.265644702192194	3.01329865066461	1	NA	NA	NA	NA	NA	NA
UCE6-890	X	5153218	.mean.norm.EXT	0.265644702192194	3.01329865066461	1	NA	NA	NA	NA	NA	NA
UCE6-904	X	5234795	.mean.norm.EXT	0.296296754571454	3.01329865066461	1	NA	NA	NA	NA	NA	NA
CE6-139	X	5274023	.mean.norm.EXT	0.296296754571454	3.01329865066461	1	NA	NA	NA	NA	NA	NA
UCE6-929	X	5414493	.mean.norm.EXT	1.0238377076858	3.01329865066461	1	NA	NA	NA	NA	NA	NA
CE6-140	X	5466250	.mean.norm.EXT	1.0238377076858	3.01329865066461	1	NA	NA	NA	NA	NA	NA
CE6-141	X	5562633	.mean.norm.EXT	0.780098454884853	3.01329865066461	1	NA	NA	NA	NA	NA	NA
UCE6-940	X	5569019	.mean.norm.EXT	0.780098454884853	3.01329865066461	1	NA	NA	NA	NA	NA	NA
CE6-29	X	5621475	.mean.norm.EXT	0.716288305413629	3.01329865066461	1	NA	NA	NA	NA	NA	NA
CE6-142	X	5729225	.mean.norm.EXT	0.721849268594246	3.01329865066461	1	NA	NA	NA	NA	NA	NA
UCE6-952	X	5759109	.mean.norm.EXT	0.721849268594246	3.01329865066461	1	NA	NA	NA	NA	NA	NA
UCE6-962	X	5819606	.mean.norm.EXT	0.87675192372846	3.01329865066461	1	NA	NA	NA	NA	NA	NA
UCE6-965	X	5877842	.mean.norm.EXT	0.920701408245847	3.01329865066461	1	NA	NA	NA	NA	NA	NA
UCE6-983	X	5961200	.mean.norm.EXT	0.920701408245847	3.01329865066461	1	NA	NA	NA	NA	NA	NA
UCE6-985	X	5963651	.mean.norm.EXT	0.920701408245847	3.01329865066461	1	NA	NA	NA	NA	NA	NA
CE6-144	X	6014392	.mean.norm.EXT	0.920701408245847	3.01329865066461	1	NA	NA	NA	NA	NA	NA
CE6-145	X	6073126	.mean.norm.EXT	0.920701408245847	3.01329865066461	1	NA	NA	NA	NA	NA	NA
CE6-8	X	6152563	.mean.norm.EXT	0.920701408245847	3.01329865066461	1	NA	NA	NA	NA	NA	NA
UCE6-988	X	6248567	.mean.norm.EXT	0.824338120546641	3.01329865066461	1	NA	NA	NA	NA	NA	NA
UCE6-990	X	6310642	.mean.norm.EXT	0.897317227985981	3.01329865066461	1	NA	NA	NA	NA	NA	NA
UCE6-991	X	6319934	.mean.norm.EXT	0.778130472353699	3.01329865066461	1	NA	NA	NA	NA	NA	NA
CE6-14	X	6519035	.mean.norm.EXT	0.850992385184344	3.01329865066461	1	NA	NA	NA	NA	NA	NA
CE6-146	X	6528357	.mean.norm.EXT	0.850992385184344	3.01329865066461	1	NA	NA	NA	NA	NA	NA
CE6-147	X	6579127	.mean.norm.EXT	0.850992385184344	3.01329865066461	1	NA	NA	NA	NA	NA	NA
CE6-13	X	6581274	.mean.norm.EXT	0.850992385184344	3.01329865066461	1	NA	NA	NA	NA	NA	NA
CE6-148	X	6739708	.mean.norm.EXT	0.7564780732273	3.01329865066461	1	NA	NA	NA	NA	NA	NA
UCE6-1000	X	6762384	.mean.norm.EXT	0.836979042835941	3.01329865066461	1	NA	NA	NA	NA	NA	NA
CE6-149	X	6940805	.mean.norm.EXT	0.732753265539751	3.01329865066461	1	NA	NA	NA	NA	NA	NA
UCE6-1007	X	6955053	.mean.norm.EXT	0.806978109150049	3.01329865066461	1	NA	NA	NA	NA	NA	NA
CE6-150	X	7009811	.mean.norm.EXT	0.92181274883887	3.01329865066461	1	NA	NA	NA	NA	NA	NA
UCE6-1009	X	7143519	.mean.norm.EXT	0.864586840513331	3.01329865066461	1	NA	NA	NA	NA	NA	NA
CE6-30	X	7144845	.mean.norm.EXT	0.864586840513331	3.01329865066461	1	NA	NA	NA	NA	NA	NA
UCE6-1011	X	7266228	.mean.norm.EXT	1.05292578521785	3.01329865066461	1	NA	NA	NA	NA	NA	NA
UCE6-1012	X	7266903	.mean.norm.EXT	1.05292578521785	3.01329865066461	1	NA	NA	NA	NA	NA	NA
CE6-225	X	7322783	.mean.norm.EXT	1.05292578521785	3.01329865066461	1	NA	NA	NA	NA	NA	NA
UCE6-1021	X	7336107	.mean.norm.EXT	1.15114809722071	3.01329865066461	1	NA	NA	NA	NA	NA	NA
UCE6-1037	X	7513586	.mean.norm.EXT	1.42384153340636	3.01329865066461	1	NA	NA	NA	NA	NA	NA
UCE6-1041	X	7564252	.mean.norm.EXT	1.28708260744937	3.01329865066461	1	NA	NA	NA	NA	NA	NA
CE6-153	X	7613186	.mean.norm.EXT	1.28708260744937	3.01329865066461	1	NA	NA	NA	NA	NA	NA
UCE6-1044	X	7727638	.mean.norm.EXT	1.6010954812411	3.01329865066461	1	NA	NA	NA	NA	NA	NA
UCE6-1045	X	7743294	.mean.norm.EXT	1.6010954812411	3.01329865066461	1	NA	NA	NA	NA	NA	NA
UCE6-1051	X	7821527	.mean.norm.EXT	1.57120995783198	3.01329865066461	1	NA	NA	NA	NA	NA	NA
UCE6-1056	X	7940989	.mean.norm.EXT	1.57120995783198	3.01329865066461	1	NA	NA	NA	NA	NA	NA
UCE6-1063	X	7964283	.mean.norm.EXT	1.57120995783198	3.01329865066461	1	NA	NA	NA	NA	NA	NA
UCE6-1076	X	8083582	.mean.norm.EXT	1.60316878010166	3.01329865066461	1	NA	NA	NA	NA	NA	NA
UCE6-1079	X	8247067	.mean.norm.EXT	1.58546802965445	3.01329865066461	1	NA	NA	NA	NA	NA	NA
UCE6-1080	X	8248240	.mean.norm.EXT	1.58546802965445	3.01329865066461	1	NA	NA	NA	NA	NA	NA
CE6-24	X	8357074	.mean.norm.EXT	2.27000903417171	3.01329865066461	1	NA	NA	NA	NA	NA	NA
CE6-155	X	8394314	.mean.norm.EXT	2.27000903417171	3.01329865066461	1	NA	NA	NA	NA	NA	NA
UCE6-1086	X	8426407	.mean.norm.EXT	2.27000903417171	3.01329865066461	1	NA	NA	NA	NA	NA	NA
UCE6-1088	X	8501811	.mean.norm.EXT	2.08979368998728	3.01329865066461	1	NA	NA	NA	NA	NA	NA
CE6-157	X	8548985	.mean.norm.EXT	2.08979368998728	3.01329865066461	1	NA	NA	NA	NA	NA	NA
UCE6-1091	X	8665332	.mean.norm.EXT	2.03357666577998	3.01329865066461	1	NA	NA	NA	NA	NA	NA
CE6-217	X	8691743	.mean.norm.EXT	2.03357666577998	3.01329865066461	1	NA	NA	NA	NA	NA	NA
CE6-159	X	8751562	.mean.norm.EXT	2.03357666577998	3.01329865066461	1	NA	NA	NA	NA	NA	NA
UCE6-1095	X	8832447	.mean.norm.EXT	1.7078006298319	3.01329865066461	1	NA	NA	NA	NA	NA	NA
CE6-160	X	8923366	.mean.norm.EXT	2.07200417758477	3.01329865066461	1	NA	NA	NA	NA	NA	NA
UCE6-1102	X	8952779	.mean.norm.EXT	2.07200417758477	3.01329865066461	1	NA	NA	NA	NA	NA	NA
CE6-161	X	9021970	.mean.norm.EXT	2.07200417758477	3.01329865066461	1	NA	NA	NA	NA	NA	NA
CE6-26	X	9025527	.mean.norm.EXT	2.07200417758477	3.01329865066461	1	NA	NA	NA	NA	NA	NA
CE6-162	X	9093651	.mean.norm.EXT	2.07200417758477	3.01329865066461	1	NA	NA	NA	NA	NA	NA
CE6-164	X	9287876	.mean.norm.EXT	2.41880319577755	3.01329865066461	1	NA	NA	NA	NA	NA	NA
UCE6-1114	X	9303941	.mean.norm.EXT	2.41880319577755	3.01329865066461	1	NA	NA	NA	NA	NA	NA
CE6-165	X	9483592	.mean.norm.EXT	2.79754464546834	3.01329865066461	1	NA	NA	NA	NA	NA	NA
CE6-211	X	9525353	.mean.norm.EXT	2.79754464546834	3.01329865066461	1	NA	NA	NA	NA	NA	NA
CE6-212	X	9542472	.mean.norm.EXT	2.79754464546834	3.01329865066461	1	NA	NA	NA	NA	NA	NA
CE6-213	X	9552349	.mean.norm.EXT	2.79754464546834	3.01329865066461	1	NA	NA	NA	NA	NA	NA
CE6-214	X	9570275	.mean.norm.EXT	2.79754464546834	3.01329865066461	1	NA	NA	NA	NA	NA	NA
CE6-166	X	9678816	.mean.norm.EXT	2.48703873989902	3.01329865066461	1	NA	NA	NA	NA	NA	NA
UCE6-1127	X	9710280	.mean.norm.EXT	2.48703873989902	3.01329865066461	1	NA	NA	NA	NA	NA	NA
CE6-167	X	9822894	.mean.norm.EXT	2.72484567372196	3.01329865066461	1	NA	NA	NA	NA	NA	NA
CE6-168	X	9902384	.mean.norm.EXT	2.377920905086	3.01329865066461	1	NA	NA	NA	NA	NA	NA
UCE6-1134	X	9967633	.mean.norm.EXT	2.377920905086	3.01329865066461	1	NA	NA	NA	NA	NA	NA
UCE6-1144	X	10037311	.mean.norm.EXT	2.377920905086	3.01329865066461	1	NA	NA	NA	NA	NA	NA
CE6-170	X	10076581	.mean.norm.EXT	2.377920905086	3.01329865066461	1	NA	NA	NA	NA	NA	NA
CE6-171	X	10203392	.mean.norm.EXT	2.38743439242582	3.01329865066461	1	NA	NA	NA	NA	NA	NA
CE6-25	X	10227009	.mean.norm.EXT	2.82910177821849	3.01329865066461	1	NA	NA	NA	NA	NA	NA
CE6-172	X	10286687	.mean.norm.EXT	2.82910177821849	3.01329865066461	1	NA	NA	NA	NA	NA	NA
UCE6-1156	X	10317270	.mean.norm.EXT	2.82910177821849	3.01329865066461	1	NA	NA	NA	NA	NA	NA
CE6-173	X	10376836	.mean.norm.EXT	2.82910177821849	3.01329865066461	1	NA	NA	NA	NA	NA	NA
UCE6-1165	X	10424860	.mean.norm.EXT	3.02065359238714	3.01329865066461	1	NA	NA	NA	NA	NA	NA
CE6-174	X	10461299	.mean.norm.EXT	3.10332920466394	3.01329865066461	1	NA	NA	NA	NA	NA	NA
UCE6-1178	X	10550269	.mean.norm.EXT	2.98951257693504	3.01329865066461	1	NA	NA	NA	NA	NA	NA
CE6-175	X	10552885	.mean.norm.EXT	2.98951257693504	3.01329865066461	1	NA	NA	NA	NA	NA	NA
CE6-176	X	10648932	.mean.norm.EXT	2.78337167019722	3.01329865066461	1	NA	NA	NA	NA	NA	NA
UCE6-1184	X	10662630	.mean.norm.EXT	2.63512589788043	3.01329865066461	1	NA	NA	NA	NA	NA	NA
UCE6-1186	X	10731114	.mean.norm.EXT	2.48474971109474	3.01329865066461	1	NA	NA	NA	NA	NA	NA
CE6-177	X	10739637	.mean.norm.EXT	2.48474971109474	3.01329865066461	1	NA	NA	NA	NA	NA	NA
CE6-178	X	10791728	.mean.norm.EXT	2.48474971109474	3.01329865066461	1	NA	NA	NA	NA	NA	NA
UCE6-1198	X	10862586	.mean.norm.EXT	2.75034257717827	3.01329865066461	1	NA	NA	NA	NA	NA	NA
UCE6-1199	X	10869315	.mean.norm.EXT	2.75034257717827	3.01329865066461	1	NA	NA	NA	NA	NA	NA
CE6-227	X	10944653	.mean.norm.EXT	2.72804764133316	3.01329865066461	1	NA	NA	NA	NA	NA	NA
CE6-179	X	11071568	.mean.norm.EXT	2.13183447471549	3.01329865066461	1	NA	NA	NA	NA	NA	NA
UCE6-1204	X	11096536	.mean.norm.EXT	1.79344185409785	3.01329865066461	1	NA	NA	NA	NA	NA	NA
UCE6-1207	X	11128033	.mean.norm.EXT	1.99222172769664	3.01329865066461	1	NA	NA	NA	NA	NA	NA
UCE6-1212	X	11342635	.mean.norm.EXT	2.64422885203339	3.01329865066461	1	NA	NA	NA	NA	NA	NA
CE6-180	X	11346776	.mean.norm.EXT	2.64422885203339	3.01329865066461	1	NA	NA	NA	NA	NA	NA
CE6-181	X	11433487	.mean.norm.EXT	2.63478723741081	3.01329865066461	1	NA	NA	NA	NA	NA	NA
UCE6-1215	X	11453047	.mean.norm.EXT	2.63478723741081	3.01329865066461	1	NA	NA	NA	NA	NA	NA
CE6-7	X	11517299	.mean.norm.EXT	2.80669352011545	3.01329865066461	1	NA	NA	NA	NA	NA	NA
CE6-182	X	11530572	.mean.norm.EXT	2.80669352011545	3.01329865066461	1	NA	NA	NA	NA	NA	NA
CE6-183	X	11622495	.mean.norm.EXT	2.82751177934301	3.01329865066461	1	NA	NA	NA	NA	NA	NA
CE6-27	X	11836735	.mean.norm.EXT	3.52223789936592	3.01329865066461	1	NA	NA	NA	NA	NA	NA
CE6-185	X	11952501	.mean.norm.EXT	3.7913542545301	3.01329865066461	1	NA	NA	NA	NA	NA	NA
UCE6-1244	X	12022253	.mean.norm.EXT	3.88664574834796	3.01329865066461	1	NA	NA	NA	NA	NA	NA
CE6-186	X	12076330	.mean.norm.EXT	3.96018832441433	3.01329865066461	1	NA	NA	NA	NA	NA	NA
CE6-187	X	12208336	.mean.norm.EXT	3.33827462389688	3.01329865066461	1	NA	NA	NA	NA	NA	NA
CE6-188	X	12293183	.mean.norm.EXT	2.76326134660321	3.01329865066461	1	NA	NA	NA	NA	NA	NA
CE6-189	X	12359528	.mean.norm.EXT	2.76326134660321	3.01329865066461	1	NA	NA	NA	NA	NA	NA
CE6-218	X	12364484	.mean.norm.EXT	2.76326134660321	3.01329865066461	1	NA	NA	NA	NA	NA	NA
UCE6-1264	X	12533105	.mean.norm.EXT	2.25042753743457	3.01329865066461	1	NA	NA	NA	NA	NA	NA
CE6-191	X	12750794	.mean.norm.EXT	2.35107782340414	3.01329865066461	1	NA	NA	NA	NA	NA	NA
UCE6-1296	X	12763186	.mean.norm.EXT	2.35107782340414	3.01329865066461	1	NA	NA	NA	NA	NA	NA
UCE6-1304	X	12878202	.mean.norm.EXT	2.43529406910785	3.01329865066461	1	NA	NA	NA	NA	NA	NA
UCE6-1314	X	12974362	.mean.norm.EXT	1.56720685343067	3.01329865066461	1	NA	NA	NA	NA	NA	NA
CE6-192	X	12990166	.mean.norm.EXT	1.56720685343067	3.01329865066461	1	NA	NA	NA	NA	NA	NA
CE6-193	X	13050574	.mean.norm.EXT	1.57192676095906	3.01329865066461	1	NA	NA	NA	NA	NA	NA
UCE6-1337	X	13262770	.mean.norm.EXT	1.84878054945384	3.01329865066461	1	NA	NA	NA	NA	NA	NA
CE6-194	X	13339646	.mean.norm.EXT	1.76035741181222	3.01329865066461	1	NA	NA	NA	NA	NA	NA
UCE6-1343	X	13378175	.mean.norm.EXT	1.76035741181222	3.01329865066461	1	NA	NA	NA	NA	NA	NA
CE6-195	X	13482151	.mean.norm.EXT	1.74978383099518	3.01329865066461	1	NA	NA	NA	NA	NA	NA
CE6-196	X	13557364	.mean.norm.EXT	1.81124380453029	3.01329865066461	1	NA	NA	NA	NA	NA	NA
CE6-15	X	13600798	.mean.norm.EXT	1.6138578271134	3.01329865066461	1	NA	NA	NA	NA	NA	NA
CE6-197	X	13656665	.mean.norm.EXT	1.55280635622886	3.01329865066461	1	NA	NA	NA	NA	NA	NA
UCE6-1358	X	13676330	.mean.norm.EXT	1.55907303641395	3.01329865066461	1	NA	NA	NA	NA	NA	NA
UCE6-1360	X	13733951	.mean.norm.EXT	1.55907303641395	3.01329865066461	1	NA	NA	NA	NA	NA	NA
CE6-198	X	13812925	.mean.norm.EXT	1.64506116240571	3.01329865066461	1	NA	NA	NA	NA	NA	NA
CE6-199	X	13893864	.mean.norm.EXT	0.684168787906699	3.01329865066461	1	NA	NA	NA	NA	NA	NA
UCE6-1369	X	14072897	.mean.norm.EXT	0.413662666304925	3.01329865066461	1	NA	NA	NA	NA	NA	NA
CE6-201	X	14089716	.mean.norm.EXT	0.338119754000083	3.01329865066461	1	NA	NA	NA	NA	NA	NA
CE6-202	X	14180076	.mean.norm.EXT	0.188373031704866	3.01329865066461	1	NA	NA	NA	NA	NA	NA
UCE6-1386	X	14252181	.mean.norm.EXT	0.0817141225118616	3.01329865066461	1	NA	NA	NA	NA	NA	NA
CE6-203	X	14271457	.mean.norm.EXT	0.0817141225118616	3.01329865066461	1	NA	NA	NA	NA	NA	NA
CE6-204	X	14364921	.mean.norm.EXT	0.124133282623493	3.01329865066461	1	NA	NA	NA	NA	NA	NA
UCE6-1397	X	14365344	.mean.norm.EXT	0.124133282623493	3.01329865066461	1	NA	NA	NA	NA	NA	NA
UCE6-1429	X	14437157	.mean.norm.EXT	0.185006810385599	3.01329865066461	1	NA	NA	NA	NA	NA	NA
CE6-205	X	14451350	.mean.norm.EXT	0.124321518845072	3.01329865066461	1	NA	NA	NA	NA	NA	NA
UCE6-1456	X	14542184	.mean.norm.EXT	0.10207993655108	3.01329865066461	1	NA	NA	NA	NA	NA	NA
CE6-206	X	14547285	.mean.norm.EXT	0.147896960249733	3.01329865066461	1	NA	NA	NA	NA	NA	NA
UCE6-1468	X	14600541	.mean.norm.EXT	0.0870289259094238	3.01329865066461	1	NA	NA	NA	NA	NA	NA
CE6-207	X	14636485	.mean.norm.EXT	0.0945304044302847	3.01329865066461	1	NA	NA	NA	NA	NA	NA
CE6-219	X	14679068	.mean.norm.EXT	0.0945304044302847	3.01329865066461	1	NA	NA	NA	NA	NA	NA
CE6-208	X	14739716	.mean.norm.EXT	0.070744566241879	3.01329865066461	1	NA	NA	NA	NA	NA	NA
UCE6-1490	X	14740428	.mean.norm.EXT	0.070744566241879	3.01329865066461	1	NA	NA	NA	NA	NA	NA
CE6-209	X	14791232	.mean.norm.EXT	0.00354767526386038	3.01329865066461	1	NA	NA	NA	NA	NA	NA
CE6-210	X	14888501	.mean.norm.EXT	0.0585831824002205	3.01329865066461	1	NA	NA	NA	NA	NA	NA
UCE6-1507	X	14961483	.mean.norm.EXT	0.103041231922022	3.01329865066461	1	NA	NA	NA	NA	NA	NA
UCE6-1508	X	14961898	.mean.norm.EXT	0.103041231922022	3.01329865066461	1	NA	NA	NA	NA	NA	NA
UCE6-1516	X	15074697	.mean.norm.EXT	0.131996325994627	3.01329865066461	1	NA	NA	NA	NA	NA	NA
CE6-230	X	15137708	.mean.norm.EXT	0.0603713250103295	3.01329865066461	1	NA	NA	NA	NA	NA	NA
UCE6-1520	X	15138179	.mean.norm.EXT	0.0603713250103295	3.01329865066461	1	NA	NA	NA	NA	NA	NA
UCE6-1528	X	15196877	.mean.norm.EXT	0.0621291082127794	3.01329865066461	1	NA	NA	NA	NA	NA	NA
CE6-231	X	15252326	.mean.norm.EXT	0.0661800750557946	3.01329865066461	1	NA	NA	NA	NA	NA	NA
UCE6-1548	X	15330819	.mean.norm.EXT	0.0100401084900706	3.01329865066461	1	NA	NA	NA	NA	NA	NA
CE6-5	X	15366199	.mean.norm.EXT	0.0100401084900706	3.01329865066461	1	NA	NA	NA	NA	NA	NA
UCE6-1556	X	15500661	.mean.norm.EXT	0.0123535685017062	3.01329865066461	1	NA	NA	NA	NA	NA	NA
UCE6-1557	X	15500794	.mean.norm.EXT	0.0123535685017062	3.01329865066461	1	NA	NA	NA	NA	NA	NA
CE6-232	X	15560939	.mean.norm.EXT	0.020816345409374	3.01329865066461	1	NA	NA	NA	NA	NA	NA
UCE6-1565	X	15563674	.mean.norm.EXT	2.43159740740502e-05	3.01329865066461	1	NA	NA	NA	NA	NA	NA
UCE6-1580	X	15659029	.mean.norm.EXT	0.00189919182712385	3.01329865066461	1	NA	NA	NA	NA	NA	NA
UCE6-1585	X	15697792	.mean.norm.EXT	0.00263501267131761	3.01329865066461	1	NA	NA	NA	NA	NA	NA
UCE6-1590	X	15820602	.mean.norm.EXT	0.000481145845078551	3.01329865066461	1	NA	NA	NA	NA	NA	NA
CE6-233	X	15842431	.mean.norm.EXT	0.00764777955352336	3.01329865066461	1	NA	NA	NA	NA	NA	NA
UCE6-1606	X	16035642	.mean.norm.EXT	0.0477920277443885	3.01329865066461	1	NA	NA	NA	NA	NA	NA
UCE6-1607	X	16072927	.mean.norm.EXT	0.0607561416518642	3.01329865066461	1	NA	NA	NA	NA	NA	NA
UCE6-1612	X	16203779	.mean.norm.EXT	0.161466162132062	3.01329865066461	1	NA	NA	NA	NA	NA	NA
CE6-236	X	16227222	.mean.norm.EXT	0.212796047730625	3.01329865066461	1	NA	NA	NA	NA	NA	NA
CE6-237	X	16327359	.mean.norm.EXT	0.229870808447603	3.01329865066461	1	NA	NA	NA	NA	NA	NA
UCE6-1621	X	16505945	.mean.norm.EXT	0.202354800984677	3.01329865066461	1	NA	NA	NA	NA	NA	NA
UCE6-1624	X	16596182	.mean.norm.EXT	0.202354800984677	3.01329865066461	1	NA	NA	NA	NA	NA	NA
UCE6-1628	X	16641522	.mean.norm.EXT	0.220063682232147	3.01329865066461	1	NA	NA	NA	NA	NA	NA
CE6-239	X	16892140	.mean.norm.EXT	0.314990588142373	3.01329865066461	1	NA	NA	NA	NA	NA	NA
UCE6-1639	X	16916949	.mean.norm.EXT	0.314990588142373	3.01329865066461	1	NA	NA	NA	NA	NA	NA
CE6-240	X	17034327	.mean.norm.EXT	0.314990588142373	3.01329865066461	1	NA	NA	NA	NA	NA	NA
CE6-241	X	17215840	.mean.norm.EXT	0.314990588142373	3.01329865066461	1	NA	NA	NA	NA	NA	NA
CE6-242	X	17339609	.mean.norm.EXT	0.314990588142373	3.01329865066461	1	NA	NA	NA	NA	NA	NA
UCE6-1649	X	17474961	.mean.norm.EXT	0.314990588142373	3.01329865066461	1	NA	NA	NA	NA	NA	NA
CE6-243	X	17498532	.mean.norm.EXT	0.314990588142373	3.01329865066461	1	NA	NA	NA	NA	NA	NA
CE6-244	X	17618953	.mean.norm.EXT	0.314990588142373	3.01329865066461	1	NA	NA	NA	NA	NA	NA
CE1-105	I	39041	.mean.norm.yellow	0.0218048993619844	3.01329865066461	1	NA	NA	NA	NA	NA	NA
UCE1-501	I	55881	.mean.norm.yellow	0.0218048993619844	3.01329865066461	1	NA	NA	NA	NA	NA	NA
CE1-1	I	134126	.mean.norm.yellow	0.0218048993619844	3.01329865066461	1	NA	NA	NA	NA	NA	NA
UCE1-515	I	183575	.mean.norm.yellow	0.0218048993619844	3.01329865066461	1	NA	NA	NA	NA	NA	NA
UCE1-526	I	303835	.mean.norm.yellow	0.0218048993619844	3.01329865066461	1	NA	NA	NA	NA	NA	NA
CE1-106	I	470143	.mean.norm.yellow	0.00243625981302267	3.01329865066461	1	NA	NA	NA	NA	NA	NA
UCE1-542	I	491763	.mean.norm.yellow	0.00243625981302267	3.01329865066461	1	NA	NA	NA	NA	NA	NA
CE1-107	I	562689	.mean.norm.yellow	0.00243625981302267	3.01329865066461	1	NA	NA	NA	NA	NA	NA
UCE1-557	I	637474	.mean.norm.yellow	0.00243625981302267	3.01329865066461	1	NA	NA	NA	NA	NA	NA
UCE1-574	I	796692	.mean.norm.yellow	2.39476598565898e-05	3.01329865066461	1	NA	NA	NA	NA	NA	NA
CE1-27	I	825026	.mean.norm.yellow	0.00187505499437958	3.01329865066461	1	NA	NA	NA	NA	NA	NA
CE1-159	I	884389	.mean.norm.yellow	0.0011801611057984	3.01329865066461	1	NA	NA	NA	NA	NA	NA
CE1-101	I	984038	.mean.norm.yellow	0.0495420003174326	3.01329865066461	1	NA	NA	NA	NA	NA	NA
CE1-244	I	990149	.mean.norm.yellow	0.0495420003174326	3.01329865066461	1	NA	NA	NA	NA	NA	NA
CE1-102	I	1079163	.mean.norm.yellow	0.0208037058768568	3.01329865066461	1	NA	NA	NA	NA	NA	NA
CE1-103	I	1130936	.mean.norm.yellow	0.000218066704775002	3.01329865066461	1	NA	NA	NA	NA	NA	NA
CE1-249	I	1265968	.mean.norm.yellow	0.00428969717087991	3.01329865066461	1	NA	NA	NA	NA	NA	NA
CE1-104	I	1272590	.mean.norm.yellow	0.010543745497619	3.01329865066461	1	NA	NA	NA	NA	NA	NA
CE1-250	I	1433303	.mean.norm.yellow	0.00102587137803039	3.01329865066461	1	NA	NA	NA	NA	NA	NA
CE1-237	I	1451409	.mean.norm.yellow	0.0104640366975259	3.01329865066461	1	NA	NA	NA	NA	NA	NA
CE1-108	I	1452096	.mean.norm.yellow	0.0104640366975259	3.01329865066461	1	NA	NA	NA	NA	NA	NA
CE1-252	I	1563140	.mean.norm.yellow	0.000749558809499112	3.01329865066461	1	NA	NA	NA	NA	NA	NA
CE1-172	I	1644596	.mean.norm.yellow	0.023222979200818	3.01329865066461	1	NA	NA	NA	NA	NA	NA
UCE1-610	I	1644910	.mean.norm.yellow	0.023222979200818	3.01329865066461	1	NA	NA	NA	NA	NA	NA
UCE1-616	I	1661176	.mean.norm.yellow	0.023222979200818	3.01329865066461	1	NA	NA	NA	NA	NA	NA
UCE1-620	I	1823873	.mean.norm.yellow	8.65780718088587e-05	3.01329865066461	1	NA	NA	NA	NA	NA	NA
UCE1-624	I	2068166	.mean.norm.yellow	0.00589087868032704	3.01329865066461	1	NA	NA	NA	NA	NA	NA
UCE1-628	I	2162879	.mean.norm.yellow	0.00341167070028019	3.01329865066461	1	NA	NA	NA	NA	NA	NA
CE1-242	I	2310074	.mean.norm.yellow	0.00727058360662542	3.01329865066461	1	NA	NA	NA	NA	NA	NA
CE1-240	I	2318112	.mean.norm.yellow	0.00727058360662542	3.01329865066461	1	NA	NA	NA	NA	NA	NA
CE1-238	I	2318439	.mean.norm.yellow	0.00727058360662542	3.01329865066461	1	NA	NA	NA	NA	NA	NA
CE1-253	I	2448168	.mean.norm.yellow	0.000372237324110224	3.01329865066461	1	NA	NA	NA	NA	NA	NA
UCE1-652	I	2448380	.mean.norm.yellow	0.000372237324110224	3.01329865066461	1	NA	NA	NA	NA	NA	NA
UCE1-667	I	2538741	.mean.norm.yellow	0.012265237671845	3.01329865066461	1	NA	NA	NA	NA	NA	NA
UCE1-682	I	2590695	.mean.norm.yellow	0.00721719254053699	3.01329865066461	1	NA	NA	NA	NA	NA	NA
UCE1-686	I	2653235	.mean.norm.yellow	0.000212038769758012	3.01329865066461	1	NA	NA	NA	NA	NA	NA
UCE1-694	I	2751594	.mean.norm.yellow	0.00653546347368299	3.01329865066461	1	NA	NA	NA	NA	NA	NA
UCE1-746	I	2837731	.mean.norm.yellow	0.0142639861172905	3.01329865066461	1	NA	NA	NA	NA	NA	NA
CE1-152	I	2852466	.mean.norm.yellow	0.00750844506301408	3.01329865066461	1	NA	NA	NA	NA	NA	NA
CE1-110	I	2949030	.mean.norm.yellow	0.0013583875117911	3.01329865066461	1	NA	NA	NA	NA	NA	NA
CE1-131	I	3100226	.mean.norm.yellow	0.137662530960101	3.01329865066461	1	NA	NA	NA	NA	NA	NA
CE1-2	I	3123825	.mean.norm.yellow	0.293664112473451	3.01329865066461	1	NA	NA	NA	NA	NA	NA
CE1-132	I	3180958	.mean.norm.yellow	0.304212727490466	3.01329865066461	1	NA	NA	NA	NA	NA	NA
UCE1-762	I	3260998	.mean.norm.yellow	0.550465895851949	3.01329865066461	1	NA	NA	NA	NA	NA	NA
CE1-161	I	3273271	.mean.norm.yellow	0.550465895851949	3.01329865066461	1	NA	NA	NA	NA	NA	NA
CE1-133	I	3368660	.mean.norm.yellow	0.599867578238744	3.01329865066461	1	NA	NA	NA	NA	NA	NA
UCE1-772	I	3433602	.mean.norm.yellow	0.341584779132355	3.01329865066461	1	NA	NA	NA	NA	NA	NA
CE1-134	I	3445312	.mean.norm.yellow	0.341584779132355	3.01329865066461	1	NA	NA	NA	NA	NA	NA
CE1-135	I	3502473	.mean.norm.yellow	0.426972502589673	3.01329865066461	1	NA	NA	NA	NA	NA	NA
UCE1-777	I	3560132	.mean.norm.yellow	0.63154415717904	3.01329865066461	1	NA	NA	NA	NA	NA	NA
CE1-136	I	3573191	.mean.norm.yellow	0.502066970969777	3.01329865066461	1	NA	NA	NA	NA	NA	NA
CE1-254	I	3674998	.mean.norm.yellow	0.162833464031165	3.01329865066461	1	NA	NA	NA	NA	NA	NA
UCE1-789	I	3684806	.mean.norm.yellow	0.162833464031165	3.01329865066461	1	NA	NA	NA	NA	NA	NA
CE1-150	I	3806107	.mean.norm.yellow	0.164691375874416	3.01329865066461	1	NA	NA	NA	NA	NA	NA
UCE1-796	I	3871122	.mean.norm.yellow	0.12342939413757	3.01329865066461	1	NA	NA	NA	NA	NA	NA
UCE1-797	I	3890033	.mean.norm.yellow	0.12342939413757	3.01329865066461	1	NA	NA	NA	NA	NA	NA
CE1-137	I	3989629	.mean.norm.yellow	0.104035578051862	3.01329865066461	1	NA	NA	NA	NA	NA	NA
CE1-146	I	4078433	.mean.norm.yellow	0.184883099210015	3.01329865066461	1	NA	NA	NA	NA	NA	NA
CE1-138	I	4175487	.mean.norm.yellow	0.242347965577581	3.01329865066461	1	NA	NA	NA	NA	NA	NA
CE1-122	I	4237066	.mean.norm.yellow	0.242347965577581	3.01329865066461	1	NA	NA	NA	NA	NA	NA
CE1-123	I	4338252	.mean.norm.yellow	0.345391334760303	3.01329865066461	1	NA	NA	NA	NA	NA	NA
UCE1-829	I	4436682	.mean.norm.yellow	0.299912821606505	3.01329865066461	1	NA	NA	NA	NA	NA	NA
UCE1-835	I	4516442	.mean.norm.yellow	0.384954802361693	3.01329865066461	1	NA	NA	NA	NA	NA	NA
CE1-124	I	4533146	.mean.norm.yellow	0.384954802361693	3.01329865066461	1	NA	NA	NA	NA	NA	NA
CE1-228	I	4590527	.mean.norm.yellow	0.0929679511821712	3.01329865066461	1	NA	NA	NA	NA	NA	NA
UCE1-848	I	4651938	.mean.norm.yellow	0.0303686773465941	3.01329865066461	1	NA	NA	NA	NA	NA	NA
UCE1-855	I	4696914	.mean.norm.yellow	0.0303686773465941	3.01329865066461	1	NA	NA	NA	NA	NA	NA
CE1-125	I	4845514	.mean.norm.yellow	0.0187166749873689	3.01329865066461	1	NA	NA	NA	NA	NA	NA
UCE1-863	I	4976879	.mean.norm.yellow	0.136870236131043	3.01329865066461	1	NA	NA	NA	NA	NA	NA
UCE1-864	I	4977200	.mean.norm.yellow	0.0971974173724045	3.01329865066461	1	NA	NA	NA	NA	NA	NA
UCE1-869	I	5052407	.mean.norm.yellow	0.0971974173724045	3.01329865066461	1	NA	NA	NA	NA	NA	NA
CE1-151	I	5083458	.mean.norm.yellow	0.133827550983387	3.01329865066461	1	NA	NA	NA	NA	NA	NA
UCE1-871	I	5196015	.mean.norm.yellow	0.165379491745285	3.01329865066461	1	NA	NA	NA	NA	NA	NA
UCE1-875	I	5428703	.mean.norm.yellow	0.282302514940616	3.01329865066461	1	NA	NA	NA	NA	NA	NA
CE1-256	I	5521984	.mean.norm.yellow	0.257045311965129	3.01329865066461	1	NA	NA	NA	NA	NA	NA
CE1-127	I	5626781	.mean.norm.yellow	0.238068882634581	3.01329865066461	1	NA	NA	NA	NA	NA	NA
UCE1-887	I	5683303	.mean.norm.yellow	0.278593522064656	3.01329865066461	1	NA	NA	NA	NA	NA	NA
CE1-128	I	5715297	.mean.norm.yellow	0.343891754136117	3.01329865066461	1	NA	NA	NA	NA	NA	NA
CE1-19	I	5756860	.mean.norm.yellow	0.343891754136117	3.01329865066461	1	NA	NA	NA	NA	NA	NA
CE1-130	I	5885306	.mean.norm.yellow	0.343891754136117	3.01329865066461	1	NA	NA	NA	NA	NA	NA
CE1-163	I	6070814	.mean.norm.yellow	0.151536252639321	3.01329865066461	1	NA	NA	NA	NA	NA	NA
CE1-145	I	6166275	.mean.norm.yellow	0.151536252639321	3.01329865066461	1	NA	NA	NA	NA	NA	NA
CE1-173	I	6256994	.mean.norm.yellow	0.151536252639321	3.01329865066461	1	NA	NA	NA	NA	NA	NA
CE1-112	I	6351803	.mean.norm.yellow	0.151536252639321	3.01329865066461	1	NA	NA	NA	NA	NA	NA
UCE1-906	I	6385320	.mean.norm.yellow	0.151536252639321	3.01329865066461	1	NA	NA	NA	NA	NA	NA
CE1-144	I	6593042	.mean.norm.yellow	0.219851067416609	3.01329865066461	1	NA	NA	NA	NA	NA	NA
CE1-113	I	6651082	.mean.norm.yellow	0.219851067416609	3.01329865066461	1	NA	NA	NA	NA	NA	NA
CE1-257	I	6724980	.mean.norm.yellow	0.166477863705375	3.01329865066461	1	NA	NA	NA	NA	NA	NA
CE1-171	I	6795673	.mean.norm.yellow	0.153362325368847	3.01329865066461	1	NA	NA	NA	NA	NA	NA
CE1-165	I	7057032	.mean.norm.yellow	0.103396713727941	3.01329865066461	1	NA	NA	NA	NA	NA	NA
CE1-114	I	7118752	.mean.norm.yellow	0.103396713727941	3.01329865066461	1	NA	NA	NA	NA	NA	NA
UCE1-924	I	7254665	.mean.norm.yellow	0.130943817324571	3.01329865066461	1	NA	NA	NA	NA	NA	NA
CE1-166	I	7273652	.mean.norm.yellow	0.130943817324571	3.01329865066461	1	NA	NA	NA	NA	NA	NA
CE1-28	I	7410355	.mean.norm.yellow	0.215555804187227	3.01329865066461	1	NA	NA	NA	NA	NA	NA
CE1-115	I	7436829	.mean.norm.yellow	0.272902747084917	3.01329865066461	1	NA	NA	NA	NA	NA	NA
UCE1-927	I	7478907	.mean.norm.yellow	0.432439870640773	3.01329865066461	1	NA	NA	NA	NA	NA	NA
CE1-160	I	7492498	.mean.norm.yellow	0.432439870640773	3.01329865066461	1	NA	NA	NA	NA	NA	NA
CE1-116	I	7581805	.mean.norm.yellow	0.432439870640773	3.01329865066461	1	NA	NA	NA	NA	NA	NA
UCE1-935	I	7628157	.mean.norm.yellow	0.440876726694664	3.01329865066461	1	NA	NA	NA	NA	NA	NA
CE1-117	I	7677536	.mean.norm.yellow	0.440876726694664	3.01329865066461	1	NA	NA	NA	NA	NA	NA
UCE1-941	I	7759537	.mean.norm.yellow	0.469801864467864	3.01329865066461	1	NA	NA	NA	NA	NA	NA
CE1-118	I	7833563	.mean.norm.yellow	0.469801864467864	3.01329865066461	1	NA	NA	NA	NA	NA	NA
CE1-24	I	7886023	.mean.norm.yellow	0.599852538429786	3.01329865066461	1	NA	NA	NA	NA	NA	NA
CE1-149	I	7899299	.mean.norm.yellow	0.599852538429786	3.01329865066461	1	NA	NA	NA	NA	NA	NA
CE1-233	I	7916198	.mean.norm.yellow	0.599852538429786	3.01329865066461	1	NA	NA	NA	NA	NA	NA
CE1-232	I	7917218	.mean.norm.yellow	0.599852538429786	3.01329865066461	1	NA	NA	NA	NA	NA	NA
CE1-231	I	7918001	.mean.norm.yellow	0.599852538429786	3.01329865066461	1	NA	NA	NA	NA	NA	NA
CE1-234	I	7934585	.mean.norm.yellow	0.472067058837398	3.01329865066461	1	NA	NA	NA	NA	NA	NA
CE1-236	I	7937798	.mean.norm.yellow	0.472067058837398	3.01329865066461	1	NA	NA	NA	NA	NA	NA
CE1-235	I	7938296	.mean.norm.yellow	0.472067058837398	3.01329865066461	1	NA	NA	NA	NA	NA	NA
CE1-119	I	7997352	.mean.norm.yellow	0.372072310190416	3.01329865066461	1	NA	NA	NA	NA	NA	NA
UCE1-955	I	8069196	.mean.norm.yellow	0.40016611542168	3.01329865066461	1	NA	NA	NA	NA	NA	NA
CE1-120	I	8083413	.mean.norm.yellow	0.40016611542168	3.01329865066461	1	NA	NA	NA	NA	NA	NA
CE1-153	I	8158564	.mean.norm.yellow	0.40016611542168	3.01329865066461	1	NA	NA	NA	NA	NA	NA
UCE1-967	I	8203505	.mean.norm.yellow	0.40016611542168	3.01329865066461	1	NA	NA	NA	NA	NA	NA
CE1-17	I	8278637	.mean.norm.yellow	0.40016611542168	3.01329865066461	1	NA	NA	NA	NA	NA	NA
CE1-170	I	8292948	.mean.norm.yellow	0.40016611542168	3.01329865066461	1	NA	NA	NA	NA	NA	NA
CE1-139	I	8361431	.mean.norm.yellow	0.517225030482339	3.01329865066461	1	NA	NA	NA	NA	NA	NA
UCE1-972	I	8455570	.mean.norm.yellow	0.517225030482339	3.01329865066461	1	NA	NA	NA	NA	NA	NA
UCE1-977	I	8540004	.mean.norm.yellow	0.547956957598655	3.01329865066461	1	NA	NA	NA	NA	NA	NA
CE1-154	I	8550716	.mean.norm.yellow	0.547956957598655	3.01329865066461	1	NA	NA	NA	NA	NA	NA
CE1-158	I	8642739	.mean.norm.yellow	0.547956957598655	3.01329865066461	1	NA	NA	NA	NA	NA	NA
CE1-21	I	8646304	.mean.norm.yellow	0.547956957598655	3.01329865066461	1	NA	NA	NA	NA	NA	NA
UCE1-987	I	8730375	.mean.norm.yellow	0.547956957598655	3.01329865066461	1	NA	NA	NA	NA	NA	NA
CE1-157	I	8828155	.mean.norm.yellow	0.410174573723854	3.01329865066461	1	NA	NA	NA	NA	NA	NA
UCE1-997	I	8842911	.mean.norm.yellow	0.410174573723854	3.01329865066461	1	NA	NA	NA	NA	NA	NA
CE1-162	I	8920670	.mean.norm.yellow	0.410174573723854	3.01329865066461	1	NA	NA	NA	NA	NA	NA
CE1-140	I	9026464	.mean.norm.yellow	0.410174573723854	3.01329865066461	1	NA	NA	NA	NA	NA	NA
UCE1-1010	I	9101085	.mean.norm.yellow	0.410174573723854	3.01329865066461	1	NA	NA	NA	NA	NA	NA
UCE1-1013	I	9126239	.mean.norm.yellow	0.410174573723854	3.01329865066461	1	NA	NA	NA	NA	NA	NA
CE1-141	I	9190202	.mean.norm.yellow	0.444340749494262	3.01329865066461	1	NA	NA	NA	NA	NA	NA
CE1-142	I	9279944	.mean.norm.yellow	0.444340749494262	3.01329865066461	1	NA	NA	NA	NA	NA	NA
CE1-143	I	9372163	.mean.norm.yellow	0.444340749494262	3.01329865066461	1	NA	NA	NA	NA	NA	NA
CE1-176	I	9471290	.mean.norm.yellow	0.457698999469971	3.01329865066461	1	NA	NA	NA	NA	NA	NA
CE1-177	I	9561574	.mean.norm.yellow	0.577875171942626	3.01329865066461	1	NA	NA	NA	NA	NA	NA
CE1-8	I	9603896	.mean.norm.yellow	0.577875171942626	3.01329865066461	1	NA	NA	NA	NA	NA	NA
UCE1-1038	I	9657799	.mean.norm.yellow	0.577875171942626	3.01329865066461	1	NA	NA	NA	NA	NA	NA
CE1-179	I	9743549	.mean.norm.yellow	0.577875171942626	3.01329865066461	1	NA	NA	NA	NA	NA	NA
CE1-20	I	9759703	.mean.norm.yellow	0.577875171942626	3.01329865066461	1	NA	NA	NA	NA	NA	NA
CE1-180	I	9838710	.mean.norm.yellow	0.435027275182428	3.01329865066461	1	NA	NA	NA	NA	NA	NA
UCE1-1050	I	9882159	.mean.norm.yellow	0.435027275182428	3.01329865066461	1	NA	NA	NA	NA	NA	NA
CE1-181	I	9899728	.mean.norm.yellow	0.515267549099034	3.01329865066461	1	NA	NA	NA	NA	NA	NA
CE1-182	I	9958073	.mean.norm.yellow	0.572450564260703	3.01329865066461	1	NA	NA	NA	NA	NA	NA
CE1-183	I	10069741	.mean.norm.yellow	0.783155435737001	3.01329865066461	1	NA	NA	NA	NA	NA	NA
CE1-184	I	10163992	.mean.norm.yellow	0.657435296964852	3.01329865066461	1	NA	NA	NA	NA	NA	NA
CE1-3	I	10170689	.mean.norm.yellow	0.752025385241429	3.01329865066461	1	NA	NA	NA	NA	NA	NA
CE1-14	I	10238046	.mean.norm.yellow	0.752025385241429	3.01329865066461	1	NA	NA	NA	NA	NA	NA
UCE1-1068	I	10331101	.mean.norm.yellow	1.28469401275325	3.01329865066461	1	NA	NA	NA	NA	NA	NA
CE1-185	I	10366104	.mean.norm.yellow	1.28469401275325	3.01329865066461	1	NA	NA	NA	NA	NA	NA
UCE1-1075	I	10427208	.mean.norm.yellow	1.29451260049025	3.01329865066461	1	NA	NA	NA	NA	NA	NA
CE1-187	I	10533236	.mean.norm.yellow	1.57736150518616	3.01329865066461	1	NA	NA	NA	NA	NA	NA
UCE1-1079	I	10535281	.mean.norm.yellow	1.57736150518616	3.01329865066461	1	NA	NA	NA	NA	NA	NA
CE1-188	I	10614690	.mean.norm.yellow	1.52678317168314	3.01329865066461	1	NA	NA	NA	NA	NA	NA
CE1-247	I	10722158	.mean.norm.yellow	0.912832252960035	3.01329865066461	1	NA	NA	NA	NA	NA	NA
UCE1-1091	I	10722400	.mean.norm.yellow	0.912832252960035	3.01329865066461	1	NA	NA	NA	NA	NA	NA
CE1-190	I	10793142	.mean.norm.yellow	0.812471794383564	3.01329865066461	1	NA	NA	NA	NA	NA	NA
CE1-191	I	10924244	.mean.norm.yellow	0.796620390666747	3.01329865066461	1	NA	NA	NA	NA	NA	NA
CE1-192	I	11077240	.mean.norm.yellow	0.4665312139593	3.01329865066461	1	NA	NA	NA	NA	NA	NA
UCE1-1139	I	11133785	.mean.norm.yellow	0.471843892483012	3.01329865066461	1	NA	NA	NA	NA	NA	NA
CE1-194	I	11263149	.mean.norm.yellow	0.367488607122187	3.01329865066461	1	NA	NA	NA	NA	NA	NA
CE1-26	I	11283523	.mean.norm.yellow	0.367488607122187	3.01329865066461	1	NA	NA	NA	NA	NA	NA
CE1-195	I	11330012	.mean.norm.yellow	0.162771381838105	3.01329865066461	1	NA	NA	NA	NA	NA	NA
CE1-196	I	11415252	.mean.norm.yellow	0.0260500795916634	3.01329865066461	1	NA	NA	NA	NA	NA	NA
CE1-197	I	11494140	.mean.norm.yellow	0.0630651363779253	3.01329865066461	1	NA	NA	NA	NA	NA	NA
UCE1-1167	I	11600964	.mean.norm.yellow	0.0104350635402015	3.01329865066461	1	NA	NA	NA	NA	NA	NA
CE1-199	I	11648488	.mean.norm.yellow	0.0240790114452422	3.01329865066461	1	NA	NA	NA	NA	NA	NA
UCE1-1174	I	11648672	.mean.norm.yellow	0.0240790114452422	3.01329865066461	1	NA	NA	NA	NA	NA	NA
UCE1-1186	I	11722293	.mean.norm.yellow	0.00194532380373069	3.01329865066461	1	NA	NA	NA	NA	NA	NA
CE1-200	I	11737892	.mean.norm.yellow	0.0128900394576934	3.01329865066461	1	NA	NA	NA	NA	NA	NA
CE1-201	I	11805363	.mean.norm.yellow	0.00496495646493519	3.01329865066461	1	NA	NA	NA	NA	NA	NA
CE1-202	I	11875873	.mean.norm.yellow	0.0255343408358409	3.01329865066461	1	NA	NA	NA	NA	NA	NA
UCE1-1206	I	11912204	.mean.norm.yellow	0.0255343408358409	3.01329865066461	1	NA	NA	NA	NA	NA	NA
CE1-203	I	11956752	.mean.norm.yellow	0.00924175235257172	3.01329865066461	1	NA	NA	NA	NA	NA	NA
UCE1-1215	I	12080473	.mean.norm.yellow	0.362559356540942	3.01329865066461	1	NA	NA	NA	NA	NA	NA
UCE1-1253	I	12166168	.mean.norm.yellow	0.265073318387657	3.01329865066461	1	NA	NA	NA	NA	NA	NA
UCE1-1260	I	12205651	.mean.norm.yellow	0.303356448612276	3.01329865066461	1	NA	NA	NA	NA	NA	NA
UCE1-1284	I	12334129	.mean.norm.yellow	0.112494830066398	3.01329865066461	1	NA	NA	NA	NA	NA	NA
CE1-18	I	12365039	.mean.norm.yellow	0.109221143418604	3.01329865066461	1	NA	NA	NA	NA	NA	NA
CE1-7	I	12433096	.mean.norm.yellow	0.150720962248397	3.01329865066461	1	NA	NA	NA	NA	NA	NA
UCE1-1308	I	12456612	.mean.norm.yellow	0.150720962248397	3.01329865066461	1	NA	NA	NA	NA	NA	NA
UCE1-1312	I	12498918	.mean.norm.yellow	0.137406138011892	3.01329865066461	1	NA	NA	NA	NA	NA	NA
CE1-207	I	12567424	.mean.norm.yellow	0.0622873231063604	3.01329865066461	1	NA	NA	NA	NA	NA	NA
UCE1-1333	I	12612109	.mean.norm.yellow	0.0455174366400287	3.01329865066461	1	NA	NA	NA	NA	NA	NA
CE1-208	I	12654702	.mean.norm.yellow	0.0474427920611608	3.01329865066461	1	NA	NA	NA	NA	NA	NA
UCE1-1352	I	12655003	.mean.norm.yellow	0.0474427920611608	3.01329865066461	1	NA	NA	NA	NA	NA	NA
UCE1-1361	I	12729824	.mean.norm.yellow	0.0129120281426524	3.01329865066461	1	NA	NA	NA	NA	NA	NA
CE1-209	I	12738906	.mean.norm.yellow	0.0129120281426524	3.01329865066461	1	NA	NA	NA	NA	NA	NA
UCE1-1389	I	12873388	.mean.norm.yellow	1.08201680674079	3.01329865066461	1	NA	NA	NA	NA	NA	NA
CE1-210	I	12936946	.mean.norm.yellow	1.07728423972598	3.01329865066461	1	NA	NA	NA	NA	NA	NA
UCE1-1392	I	12967087	.mean.norm.yellow	1.03241803084961	3.01329865066461	1	NA	NA	NA	NA	NA	NA
UCE1-1400	I	13140506	.mean.norm.yellow	1.56080059919484	3.01329865066461	1	NA	NA	NA	NA	NA	NA
UCE1-1415	I	13219648	.mean.norm.yellow	0.792961659600378	3.01329865066461	1	NA	NA	NA	NA	NA	NA
CE1-213	I	13294213	.mean.norm.yellow	0.870140423071325	3.01329865066461	1	NA	NA	NA	NA	NA	NA
UCE1-1426	I	13375914	.mean.norm.yellow	0.578230503923986	3.01329865066461	1	NA	NA	NA	NA	NA	NA
UCE1-1433	I	13424265	.mean.norm.yellow	0.606175385358729	3.01329865066461	1	NA	NA	NA	NA	NA	NA
UCE1-1448	I	13713134	.mean.norm.yellow	0.5197589097214	3.01329865066461	1	NA	NA	NA	NA	NA	NA
CE1-10	I	13727565	.mean.norm.yellow	0.5197589097214	3.01329865066461	1	NA	NA	NA	NA	NA	NA
CE1-217	I	13845130	.mean.norm.yellow	0.571637904080624	3.01329865066461	1	NA	NA	NA	NA	NA	NA
CE1-248	I	13850057	.mean.norm.yellow	0.571637904080624	3.01329865066461	1	NA	NA	NA	NA	NA	NA
CE1-218	I	13938775	.mean.norm.yellow	0.317086975964238	3.01329865066461	1	NA	NA	NA	NA	NA	NA
CE1-219	I	14026319	.mean.norm.yellow	0.554334154953496	3.01329865066461	1	NA	NA	NA	NA	NA	NA
CE1-220	I	14113178	.mean.norm.yellow	0.579663603324232	3.01329865066461	1	NA	NA	NA	NA	NA	NA
UCE1-1512	I	14155589	.mean.norm.yellow	0.580273265749096	3.01329865066461	1	NA	NA	NA	NA	NA	NA
CE1-221	I	14189381	.mean.norm.yellow	0.635281715381008	3.01329865066461	1	NA	NA	NA	NA	NA	NA
UCE1-1518	I	14266541	.mean.norm.yellow	0.488355561448638	3.01329865066461	1	NA	NA	NA	NA	NA	NA
CE1-222	I	14267225	.mean.norm.yellow	0.488355561448638	3.01329865066461	1	NA	NA	NA	NA	NA	NA
CE1-258	I	14307038	.mean.norm.yellow	0.488355561448638	3.01329865066461	1	NA	NA	NA	NA	NA	NA
UCE1-1540	I	14325188	.mean.norm.yellow	0.355458652979363	3.01329865066461	1	NA	NA	NA	NA	NA	NA
CE1-223	I	14444012	.mean.norm.yellow	0.446952293047903	3.01329865066461	1	NA	NA	NA	NA	NA	NA
UCE1-1555	I	14535072	.mean.norm.yellow	0.170705200636232	3.01329865066461	1	NA	NA	NA	NA	NA	NA
UCE1-1557	I	14576690	.mean.norm.yellow	0.274073692078642	3.01329865066461	1	NA	NA	NA	NA	NA	NA
UCE1-1565	I	14638558	.mean.norm.yellow	0.257634663894693	3.01329865066461	1	NA	NA	NA	NA	NA	NA
CE1-225	I	14737603	.mean.norm.yellow	0.0829247468582604	3.01329865066461	1	NA	NA	NA	NA	NA	NA
UCE1-1573	I	14768030	.mean.norm.yellow	0.13426502758754	3.01329865066461	1	NA	NA	NA	NA	NA	NA
CE1-11	I	14845874	.mean.norm.yellow	0.0354699720108669	3.01329865066461	1	NA	NA	NA	NA	NA	NA
CE1-227	I	14904802	.mean.norm.yellow	0.00223178073986632	3.01329865066461	1	NA	NA	NA	NA	NA	NA
UCE1-1602	I	14910551	.mean.norm.yellow	0.00223178073986632	3.01329865066461	1	NA	NA	NA	NA	NA	NA
UCE1-1612	I	15010607	.mean.norm.yellow	0.000463384998401058	3.01329865066461	1	NA	NA	NA	NA	NA	NA
UCE2-503	II	65038	.mean.norm.yellow	0.31622745197154	3.01329865066461	1	NA	NA	NA	NA	NA	NA
CE2-225	II	180755	.mean.norm.yellow	0.31622745197154	3.01329865066461	1	NA	NA	NA	NA	NA	NA
UCE2-508	II	193948	.mean.norm.yellow	0.31622745197154	3.01329865066461	1	NA	NA	NA	NA	NA	NA
CE2-229	II	417416	.mean.norm.yellow	0.232624261595419	3.01329865066461	1	NA	NA	NA	NA	NA	NA
UCE2-522	II	426625	.mean.norm.yellow	0.232624261595419	3.01329865066461	1	NA	NA	NA	NA	NA	NA
UCE2-525	II	441358	.mean.norm.yellow	0.232624261595419	3.01329865066461	1	NA	NA	NA	NA	NA	NA
UCE2-528	II	505542	.mean.norm.yellow	0.152133893963204	3.01329865066461	1	NA	NA	NA	NA	NA	NA
CE2-102	II	534283	.mean.norm.yellow	0.152133893963204	3.01329865066461	1	NA	NA	NA	NA	NA	NA
CE2-32	II	661216	.mean.norm.yellow	0.237987962621881	3.01329865066461	1	NA	NA	NA	NA	NA	NA
CE2-239	II	762234	.mean.norm.yellow	0.35792161590015	3.01329865066461	1	NA	NA	NA	NA	NA	NA
UCE2-545	II	828258	.mean.norm.yellow	0.612850603784258	3.01329865066461	1	NA	NA	NA	NA	NA	NA
CE2-104	II	866657	.mean.norm.yellow	0.641040339308908	3.01329865066461	1	NA	NA	NA	NA	NA	NA
UCE2-554	II	880737	.mean.norm.yellow	0.412600535248573	3.01329865066461	1	NA	NA	NA	NA	NA	NA
UCE2-590	II	960271	.mean.norm.yellow	0.442407315816967	3.01329865066461	1	NA	NA	NA	NA	NA	NA
CE2-105	II	962511	.mean.norm.yellow	0.663972609601869	3.01329865066461	1	NA	NA	NA	NA	NA	NA
UCE2-653	II	1043218	.mean.norm.yellow	1.12260727523813	3.01329865066461	1	NA	NA	NA	NA	NA	NA
UCE2-702	II	1156980	.mean.norm.yellow	1.12260727523813	3.01329865066461	1	NA	NA	NA	NA	NA	NA
UCE2-705	II	1158964	.mean.norm.yellow	1.12260727523813	3.01329865066461	1	NA	NA	NA	NA	NA	NA
UCE2-728	II	1228803	.mean.norm.yellow	1.42566599479673	3.01329865066461	1	NA	NA	NA	NA	NA	NA
UCE2-742	II	1284033	.mean.norm.yellow	1.10868457627778	3.01329865066461	1	NA	NA	NA	NA	NA	NA
CE2-108	II	1407379	.mean.norm.yellow	1.31433617347651	3.01329865066461	1	NA	NA	NA	NA	NA	NA
CE2-109	II	1486584	.mean.norm.yellow	1.59323212373534	3.01329865066461	1	NA	NA	NA	NA	NA	NA
UCE2-778	II	1593566	.mean.norm.yellow	1.62299316165397	3.01329865066461	1	NA	NA	NA	NA	NA	NA
UCE2-843	II	1708758	.mean.norm.yellow	1.80498298504988	3.01329865066461	1	NA	NA	NA	NA	NA	NA
UCE2-856	II	1750141	.mean.norm.yellow	1.80498298504988	3.01329865066461	1	NA	NA	NA	NA	NA	NA
UCE2-915	II	1808240	.mean.norm.yellow	1.80498298504988	3.01329865066461	1	NA	NA	NA	NA	NA	NA
UCE2-947	II	1939184	.mean.norm.yellow	1.80498298504988	3.01329865066461	1	NA	NA	NA	NA	NA	NA
CE2-114	II	2065809	.mean.norm.yellow	1.80498298504988	3.01329865066461	1	NA	NA	NA	NA	NA	NA
CE2-115	II	2121017	.mean.norm.yellow	1.79043722610144	3.01329865066461	1	NA	NA	NA	NA	NA	NA
UCE2-985	II	2182380	.mean.norm.yellow	1.84407741369782	3.01329865066461	1	NA	NA	NA	NA	NA	NA
CE2-230	II	2218904	.mean.norm.yellow	2.01615270841229	3.01329865066461	1	NA	NA	NA	NA	NA	NA
UCE2-1054	II	2301116	.mean.norm.yellow	1.82630638132778	3.01329865066461	1	NA	NA	NA	NA	NA	NA
UCE2-1078	II	2354170	.mean.norm.yellow	1.82120434658858	3.01329865066461	1	NA	NA	NA	NA	NA	NA
CE2-117	II	2482895	.mean.norm.yellow	1.36792636647009	3.01329865066461	1	NA	NA	NA	NA	NA	NA
CE2-24	II	2486663	.mean.norm.yellow	1.36792636647009	3.01329865066461	1	NA	NA	NA	NA	NA	NA
UCE2-1120	II	2601220	.mean.norm.yellow	1.60659281947358	3.01329865066461	1	NA	NA	NA	NA	NA	NA
UCE2-1129	II	2688584	.mean.norm.yellow	1.22689458256002	3.01329865066461	1	NA	NA	NA	NA	NA	NA
CE2-119	II	2691194	.mean.norm.yellow	1.22689458256002	3.01329865066461	1	NA	NA	NA	NA	NA	NA
CE2-20	II	2749534	.mean.norm.yellow	1.44883580695412	3.01329865066461	1	NA	NA	NA	NA	NA	NA
UCE2-1154	II	2795341	.mean.norm.yellow	1.14767896864812	3.01329865066461	1	NA	NA	NA	NA	NA	NA
UCE2-1158	II	2808859	.mean.norm.yellow	1.10482586450621	3.01329865066461	1	NA	NA	NA	NA	NA	NA
UCE2-1200	II	2933625	.mean.norm.yellow	2.6649953973321	3.01329865066461	1	NA	NA	NA	NA	NA	NA
CE2-121	II	2947751	.mean.norm.yellow	2.6649953973321	3.01329865066461	1	NA	NA	NA	NA	NA	NA
UCE2-1213	II	3001228	.mean.norm.yellow	2.90548702397919	3.01329865066461	1	NA	NA	NA	NA	NA	NA
CE2-122	II	3044540	.mean.norm.yellow	3.13614223338628	3.01329865066461	1	NA	NA	NA	NA	NA	NA
UCE2-1230	II	3093405	.mean.norm.yellow	2.80093214119691	3.01329865066461	1	NA	NA	NA	NA	NA	NA
UCE2-1259	II	3254903	.mean.norm.yellow	3.13732792911751	3.01329865066461	1	NA	NA	NA	NA	NA	NA
CE2-123	II	3272786	.mean.norm.yellow	3.07221013126267	3.01329865066461	1	NA	NA	NA	NA	NA	NA
UCE2-1312	II	3397006	.mean.norm.yellow	2.95440966818124	3.01329865066461	1	NA	NA	NA	NA	NA	NA
UCE2-1313	II	3397690	.mean.norm.yellow	2.95440966818124	3.01329865066461	1	NA	NA	NA	NA	NA	NA
UCE2-1377	II	3576987	.mean.norm.yellow	4.1025335028617	3.01329865066461	1	NA	NA	NA	NA	NA	NA
UCE2-1456	II	3703996	.mean.norm.yellow	4.87149898930099	3.01329865066461	1	NA	NA	NA	NA	NA	NA
UCE2-1482	II	3729095	.mean.norm.yellow	4.87149898930099	3.01329865066461	1	NA	NA	NA	NA	NA	NA
CE2-126	II	3729984	.mean.norm.yellow	4.87149898930099	3.01329865066461	1	NA	NA	NA	NA	NA	NA
CE2-16	II	3828606	.mean.norm.yellow	5.21563792061465	3.01329865066461	1	NA	NA	NA	NA	NA	NA
UCE2-1515	II	3968044	.mean.norm.yellow	5.70074505924387	3.01329865066461	1	NA	NA	NA	NA	NA	NA
CE2-128	II	4003600	.mean.norm.yellow	5.70074505924387	3.01329865066461	1	NA	NA	NA	NA	NA	NA
CE2-129	II	4092535	.mean.norm.yellow	5.70074505924387	3.01329865066461	1	NA	NA	NA	NA	NA	NA
UCE2-1552	II	4145255	.mean.norm.yellow	6.30644484919238	3.01329865066461	1	NA	NA	NA	NA	NA	NA
CE2-130	II	4188424	.mean.norm.yellow	6.12469319506163	3.01329865066461	1	NA	NA	NA	NA	NA	NA
CE2-131	II	4278694	.mean.norm.yellow	7.3387202716623	3.01329865066461	1	NA	NA	NA	NA	NA	NA
UCE2-1559	II	4317270	.mean.norm.yellow	7.3387202716623	3.01329865066461	1	NA	NA	NA	NA	NA	NA
CE2-2	II	4406589	.mean.norm.yellow	7.36244939675057	3.01329865066461	1	NA	NA	NA	NA	NA	NA
CE2-132	II	4434620	.mean.norm.yellow	7.54040059481063	3.01329865066461	1	NA	NA	NA	NA	NA	NA
UCE2-1577	II	4472001	.mean.norm.yellow	7.2793640286513	3.01329865066461	1	NA	NA	NA	NA	NA	NA
CE2-133	II	4537330	.mean.norm.yellow	7.98439597949727	3.01329865066461	1	NA	NA	NA	NA	NA	NA
CE2-134	II	4676304	.mean.norm.yellow	8.48122087010048	3.01329865066461	1	NA	NA	NA	NA	NA	NA
UCE2-1582	II	4692073	.mean.norm.yellow	8.48122087010048	3.01329865066461	1	NA	NA	NA	NA	NA	NA
UCE2-1586	II	4740943	.mean.norm.yellow	8.90310209606469	3.01329865066461	1	NA	NA	NA	NA	NA	NA
CE2-242	II	4800881	.mean.norm.yellow	9.00299430529203	3.01329865066461	1	NA	NA	NA	NA	NA	NA
UCE2-1597	II	4934764	.mean.norm.yellow	9.81389925522214	3.01329865066461	1	NA	NA	NA	NA	NA	NA
UCE2-1602	II	5048629	.mean.norm.yellow	9.80497434007302	3.01329865066461	1	NA	NA	NA	NA	NA	NA
CE2-235	II	5150074	.mean.norm.yellow	10.2469917518493	3.01329865066461	1	NA	NA	NA	NA	NA	NA
CE2-137	II	5202399	.mean.norm.yellow	10.7162953171971	3.01329865066461	1	NA	NA	NA	NA	NA	NA
UCE2-1610	II	5235792	.mean.norm.yellow	10.7162953171971	3.01329865066461	1	NA	NA	NA	NA	NA	NA
CE2-138	II	5274777	.mean.norm.yellow	10.8374005385158	3.01329865066461	1	NA	NA	NA	NA	NA	NA
CE2-8	II	5329529	.mean.norm.yellow	11.4416450582467	3.01329865066461	1	NA	NA	NA	NA	NA	NA
CE2-139	II	5351472	.mean.norm.yellow	11.4416450582467	3.01329865066461	1	NA	NA	NA	NA	NA	NA
CE2-140	II	5401608	.mean.norm.yellow	11.4397192869342	3.01329865066461	1	NA	NA	NA	NA	NA	NA
CE2-141	II	5598634	.mean.norm.yellow	11.5759092752101	3.01329865066461	1	NA	NA	NA	NA	NA	NA
UCE2-1644	II	5860848	.mean.norm.yellow	11.9681108565923	3.01329865066461	1	NA	NA	NA	NA	NA	NA
CE2-143	II	5862837	.mean.norm.yellow	11.9681108565923	3.01329865066461	1	NA	NA	NA	NA	NA	NA
CE2-144	II	5949974	.mean.norm.yellow	12.4528364944927	3.01329865066461	1	NA	NA	NA	NA	NA	NA
UCE2-1651	II	5983010	.mean.norm.yellow	12.4528364944927	3.01329865066461	1	NA	NA	NA	NA	NA	NA
UCE2-1654	II	6014872	.mean.norm.yellow	12.4528364944927	3.01329865066461	1	NA	NA	NA	NA	NA	NA
CE2-145	II	6175537	.mean.norm.yellow	13.7930620165794	3.01329865066461	1	NA	NA	NA	NA	NA	NA
UCE2-1658	II	6231700	.mean.norm.yellow	13.7930620165794	3.01329865066461	1	NA	NA	NA	NA	NA	NA
CE2-147	II	6348750	.mean.norm.yellow	14.0588869079476	3.01329865066461	1	NA	NA	NA	NA	NA	NA
UCE2-1665	II	6406372	.mean.norm.yellow	14.0588869079476	3.01329865066461	1	NA	NA	NA	NA	NA	NA
CE2-148	II	6441119	.mean.norm.yellow	14.0588869079476	3.01329865066461	1	NA	NA	NA	NA	NA	NA
CE2-149	II	6538875	.mean.norm.yellow	14.0588869079476	3.01329865066461	1	NA	NA	NA	NA	NA	NA
CE2-150	II	6627113	.mean.norm.yellow	14.396651831505	3.01329865066461	1	NA	NA	NA	NA	NA	NA
CE2-22	II	6672390	.mean.norm.yellow	14.396651831505	3.01329865066461	1	NA	NA	NA	NA	NA	NA
UCE2-1676	II	6765631	.mean.norm.yellow	14.396651831505	3.01329865066461	1	NA	NA	NA	NA	NA	NA
CE2-151	II	6765801	.mean.norm.yellow	14.396651831505	3.01329865066461	1	NA	NA	NA	NA	NA	NA
UCE2-1690	II	6825820	.mean.norm.yellow	13.8294979913838	3.01329865066461	1	NA	NA	NA	NA	NA	NA
UCE2-1697	II	6919173	.mean.norm.yellow	14.7617729575551	3.01329865066461	1	NA	NA	NA	NA	NA	NA
UCE2-1703	II	6979082	.mean.norm.yellow	14.7617729575551	3.01329865066461	1	NA	NA	NA	NA	NA	NA
CE2-153	II	7041451	.mean.norm.yellow	16.154886167033	3.01329865066461	1	NA	NA	NA	NA	NA	NA
CE2-154	II	7108023	.mean.norm.yellow	16.154886167033	3.01329865066461	1	NA	NA	NA	NA	NA	NA
UCE2-1708	II	7143437	.mean.norm.yellow	16.154886167033	3.01329865066461	1	NA	NA	NA	NA	NA	NA
UCE2-1709	II	7207215	.mean.norm.yellow	16.154886167033	3.01329865066461	1	NA	NA	NA	NA	NA	NA
UCE2-1730	II	7296342	.mean.norm.yellow	17.0816225963363	3.01329865066461	1	0.267982005170717	0.516641640322649	CE2-153	7041451	CE2-168	8866137
CE2-155	II	7298396	.mean.norm.yellow	17.0816225963363	3.01329865066461	1	NA	NA	NA	NA	NA	NA
UCE2-1736	II	7340740	.mean.norm.yellow	17.0816225963363	3.01329865066461	1	NA	NA	NA	NA	NA	NA
CE2-156	II	7375266	.mean.norm.yellow	17.0816225963363	3.01329865066461	1	NA	NA	NA	NA	NA	NA
UCE2-1748	II	7491161	.mean.norm.yellow	17.0816225963363	3.01329865066461	1	NA	NA	NA	NA	NA	NA
CE2-13	II	7538363	.mean.norm.yellow	17.0816225963363	3.01329865066461	1	NA	NA	NA	NA	NA	NA
UCE2-1755	II	7671375	.mean.norm.yellow	17.0816225963363	3.01329865066461	1	NA	NA	NA	NA	NA	NA
UCE2-1756	II	7671735	.mean.norm.yellow	17.0816225963363	3.01329865066461	1	NA	NA	NA	NA	NA	NA
CE2-158	II	7740331	.mean.norm.yellow	17.0816225963363	3.01329865066461	1	NA	NA	NA	NA	NA	NA
UCE2-1763	II	7807091	.mean.norm.yellow	17.0816225963363	3.01329865066461	1	NA	NA	NA	NA	NA	NA
CE2-159	II	7814106	.mean.norm.yellow	17.0816225963363	3.01329865066461	1	NA	NA	NA	NA	NA	NA
CE2-160	II	7872221	.mean.norm.yellow	17.0816225963363	3.01329865066461	1	NA	NA	NA	NA	NA	NA
UCE2-1768	II	7934439	.mean.norm.yellow	17.0816225963363	3.01329865066461	1	NA	NA	NA	NA	NA	NA
CE2-162	II	8035239	.mean.norm.yellow	17.0816225963363	3.01329865066461	1	NA	NA	NA	NA	NA	NA
UCE2-1775	II	8117708	.mean.norm.yellow	17.0816225963363	3.01329865066461	1	NA	NA	NA	NA	NA	NA
CE2-163	II	8132878	.mean.norm.yellow	17.0816225963363	3.01329865066461	1	NA	NA	NA	NA	NA	NA
UCE2-1778	II	8204439	.mean.norm.yellow	17.0816225963363	3.01329865066461	1	NA	NA	NA	NA	NA	NA
CE2-164	II	8387150	.mean.norm.yellow	17.0816225963363	3.01329865066461	1	NA	NA	NA	NA	NA	NA
CE2-11	II	8418781	.mean.norm.yellow	17.0816225963363	3.01329865066461	1	NA	NA	NA	NA	NA	NA
CE2-166	II	8571691	.mean.norm.yellow	17.0816225963363	3.01329865066461	1	NA	NA	NA	NA	NA	NA
CE2-167	II	8702092	.mean.norm.yellow	17.0816225963363	3.01329865066461	1	NA	NA	NA	NA	NA	NA
CE2-28	II	8712868	.mean.norm.yellow	16.6475120610818	3.01329865066461	1	NA	NA	NA	NA	NA	NA
CE2-10	II	8844665	.mean.norm.yellow	16.6475120610818	3.01329865066461	1	NA	NA	NA	NA	NA	NA
CE2-168	II	8866137	.mean.norm.yellow	16.6475120610818	3.01329865066461	1	NA	NA	NA	NA	NA	NA
CE2-169	II	8927601	.mean.norm.yellow	15.2779530382461	3.01329865066461	1	NA	NA	NA	NA	NA	NA
CE2-170	II	9008082	.mean.norm.yellow	14.4966848513542	3.01329865066461	1	NA	NA	NA	NA	NA	NA
CE2-18	II	9052556	.mean.norm.yellow	13.7634936780264	3.01329865066461	1	NA	NA	NA	NA	NA	NA
CE2-171	II	9064600	.mean.norm.yellow	13.7634936780264	3.01329865066461	1	NA	NA	NA	NA	NA	NA
CE2-236	II	9141923	.mean.norm.yellow	13.7634936780264	3.01329865066461	1	NA	NA	NA	NA	NA	NA
CE2-172	II	9145190	.mean.norm.yellow	13.7634936780264	3.01329865066461	1	NA	NA	NA	NA	NA	NA
UCE2-1832	II	9216890	.mean.norm.yellow	12.9940436132682	3.01329865066461	1	NA	NA	NA	NA	NA	NA
UCE2-1837	II	9307882	.mean.norm.yellow	12.5951098008073	3.01329865066461	1	NA	NA	NA	NA	NA	NA
UCE2-1850	II	9551104	.mean.norm.yellow	12.4316922740953	3.01329865066461	1	NA	NA	NA	NA	NA	NA
UCE2-1862	II	9621467	.mean.norm.yellow	12.4316922740953	3.01329865066461	1	NA	NA	NA	NA	NA	NA
CE2-177	II	9782651	.mean.norm.yellow	12.4316922740953	3.01329865066461	1	NA	NA	NA	NA	NA	NA
CE2-178	II	9835892	.mean.norm.yellow	12.4316922740953	3.01329865066461	1	NA	NA	NA	NA	NA	NA
CE2-179	II	9917291	.mean.norm.yellow	12.1765461634931	3.01329865066461	1	NA	NA	NA	NA	NA	NA
CE2-180	II	10013275	.mean.norm.yellow	12.1765461634931	3.01329865066461	1	NA	NA	NA	NA	NA	NA
CE2-14	II	10051451	.mean.norm.yellow	11.6198014783115	3.01329865066461	1	NA	NA	NA	NA	NA	NA
UCE2-1879	II	10073315	.mean.norm.yellow	11.6198014783115	3.01329865066461	1	NA	NA	NA	NA	NA	NA
CE2-181	II	10180861	.mean.norm.yellow	11.6198014783115	3.01329865066461	1	NA	NA	NA	NA	NA	NA
UCE2-1883	II	10201103	.mean.norm.yellow	10.6470329654878	3.01329865066461	1	NA	NA	NA	NA	NA	NA
CE2-182	II	10244804	.mean.norm.yellow	9.87512254695586	3.01329865066461	1	NA	NA	NA	NA	NA	NA
UCE2-1884	II	10315619	.mean.norm.yellow	9.42173958576108	3.01329865066461	1	NA	NA	NA	NA	NA	NA
CE2-183	II	10328505	.mean.norm.yellow	9.42173958576108	3.01329865066461	1	NA	NA	NA	NA	NA	NA
CE2-184	II	10414168	.mean.norm.yellow	9.0855673304829	3.01329865066461	1	NA	NA	NA	NA	NA	NA
UCE2-1897	II	10437365	.mean.norm.yellow	9.0855673304829	3.01329865066461	1	NA	NA	NA	NA	NA	NA
CE2-185	II	10507029	.mean.norm.yellow	8.84311344386676	3.01329865066461	1	NA	NA	NA	NA	NA	NA
CE2-3	II	10665818	.mean.norm.yellow	8.47596745852967	3.01329865066461	1	NA	NA	NA	NA	NA	NA
CE2-186	II	10695028	.mean.norm.yellow	8.47596745852967	3.01329865066461	1	NA	NA	NA	NA	NA	NA
CE2-187	II	10759158	.mean.norm.yellow	8.47596745852967	3.01329865066461	1	NA	NA	NA	NA	NA	NA
UCE2-1939	II	10821883	.mean.norm.yellow	7.96044845606419	3.01329865066461	1	NA	NA	NA	NA	NA	NA
UCE2-1946	II	10900135	.mean.norm.yellow	7.72837778702966	3.01329865066461	1	NA	NA	NA	NA	NA	NA
CE2-188	II	10928943	.mean.norm.yellow	7.72837778702966	3.01329865066461	1	NA	NA	NA	NA	NA	NA
UCE2-1949	II	10993623	.mean.norm.yellow	7.72837778702966	3.01329865066461	1	NA	NA	NA	NA	NA	NA
CE2-189	II	11021073	.mean.norm.yellow	7.78405451308662	3.01329865066461	1	NA	NA	NA	NA	NA	NA
UCE2-1985	II	11260931	.mean.norm.yellow	7.64248242375671	3.01329865066461	1	NA	NA	NA	NA	NA	NA
UCE2-1991	II	11305582	.mean.norm.yellow	7.85030308375997	3.01329865066461	1	NA	NA	NA	NA	NA	NA
CE2-12	II	11359226	.mean.norm.yellow	8.24418561803656	3.01329865066461	1	NA	NA	NA	NA	NA	NA
UCE2-2012	II	11413777	.mean.norm.yellow	8.24418561803656	3.01329865066461	1	NA	NA	NA	NA	NA	NA
CE2-192	II	11492171	.mean.norm.yellow	8.77843105599474	3.01329865066461	1	NA	NA	NA	NA	NA	NA
CE2-193	II	11589498	.mean.norm.yellow	9.01953916933616	3.01329865066461	1	NA	NA	NA	NA	NA	NA
UCE2-2019	II	11590790	.mean.norm.yellow	9.01953916933616	3.01329865066461	1	NA	NA	NA	NA	NA	NA
UCE2-2020	II	11619253	.mean.norm.yellow	9.01953916933616	3.01329865066461	1	NA	NA	NA	NA	NA	NA
CE2-194	II	11671955	.mean.norm.yellow	9.01953916933616	3.01329865066461	1	NA	NA	NA	NA	NA	NA
UCE2-2028	II	11709833	.mean.norm.yellow	7.81670719878379	3.01329865066461	1	NA	NA	NA	NA	NA	NA
CE2-195	II	11749256	.mean.norm.yellow	7.81670719878379	3.01329865066461	1	NA	NA	NA	NA	NA	NA
UCE2-2047	II	11833729	.mean.norm.yellow	7.29419046337899	3.01329865066461	1	NA	NA	NA	NA	NA	NA
CE2-196	II	11908334	.mean.norm.yellow	6.7140655584674	3.01329865066461	1	NA	NA	NA	NA	NA	NA
CE2-237	II	11910256	.mean.norm.yellow	6.7140655584674	3.01329865066461	1	NA	NA	NA	NA	NA	NA
UCE2-2058	II	12008179	.mean.norm.yellow	4.0398624066183	3.01329865066461	1	NA	NA	NA	NA	NA	NA
CE2-197	II	12008345	.mean.norm.yellow	4.0398624066183	3.01329865066461	1	NA	NA	NA	NA	NA	NA
UCE2-2081	II	12109462	.mean.norm.yellow	3.81337762558585	3.01329865066461	1	NA	NA	NA	NA	NA	NA
CE2-198	II	12181234	.mean.norm.yellow	3.44079216313067	3.01329865066461	1	NA	NA	NA	NA	NA	NA
UCE2-2092	II	12280369	.mean.norm.yellow	4.28799744634286	3.01329865066461	1	NA	NA	NA	NA	NA	NA
CE2-31	II	12350541	.mean.norm.yellow	4.51542443074768	3.01329865066461	1	NA	NA	NA	NA	NA	NA
CE2-17	II	12419580	.mean.norm.yellow	4.09916931944947	3.01329865066461	1	NA	NA	NA	NA	NA	NA
CE2-201	II	12471133	.mean.norm.yellow	3.40997188910841	3.01329865066461	1	NA	NA	NA	NA	NA	NA
UCE2-2119	II	12522648	.mean.norm.yellow	2.41134358888218	3.01329865066461	1	NA	NA	NA	NA	NA	NA
CE2-202	II	12567913	.mean.norm.yellow	1.60633898756285	3.01329865066461	1	NA	NA	NA	NA	NA	NA
UCE2-2137	II	12654716	.mean.norm.yellow	1.44599781999087	3.01329865066461	1	NA	NA	NA	NA	NA	NA
UCE2-2141	II	12659977	.mean.norm.yellow	1.44599781999087	3.01329865066461	1	NA	NA	NA	NA	NA	NA
CE2-204	II	12734720	.mean.norm.yellow	2.09888127371749	3.01329865066461	1	NA	NA	NA	NA	NA	NA
CE2-245	II	12787837	.mean.norm.yellow	1.65990634829596	3.01329865066461	1	NA	NA	NA	NA	NA	NA
UCE2-2150	II	12889513	.mean.norm.yellow	1.34951033729544	3.01329865066461	1	NA	NA	NA	NA	NA	NA
UCE2-2153	II	12955857	.mean.norm.yellow	0.482891836333238	3.01329865066461	1	NA	NA	NA	NA	NA	NA
CE2-205	II	12986629	.mean.norm.yellow	0.435761658960749	3.01329865066461	1	NA	NA	NA	NA	NA	NA
UCE2-2169	II	13076591	.mean.norm.yellow	0.0431829235595049	3.01329865066461	1	NA	NA	NA	NA	NA	NA
CE2-206	II	13081987	.mean.norm.yellow	0.0238459867907461	3.01329865066461	1	NA	NA	NA	NA	NA	NA
UCE2-2174	II	13123798	.mean.norm.yellow	0.00036478110693545	3.01329865066461	1	NA	NA	NA	NA	NA	NA
CE2-207	II	13178810	.mean.norm.yellow	0.0196823109611858	3.01329865066461	1	NA	NA	NA	NA	NA	NA
UCE2-2182	II	13181705	.mean.norm.yellow	0.0196823109611858	3.01329865066461	1	NA	NA	NA	NA	NA	NA
UCE2-2192	II	13213485	.mean.norm.yellow	0.000331811956301187	3.01329865066461	1	NA	NA	NA	NA	NA	NA
CE2-208	II	13279530	.mean.norm.yellow	0.00426182403434019	3.01329865066461	1	NA	NA	NA	NA	NA	NA
UCE2-2227	II	13409083	.mean.norm.yellow	0.657077616611819	3.01329865066461	1	NA	NA	NA	NA	NA	NA
UCE2-2243	II	13419095	.mean.norm.yellow	0.555305292022952	3.01329865066461	1	NA	NA	NA	NA	NA	NA
UCE2-2248	II	13516355	.mean.norm.yellow	0.0791373087918154	3.01329865066461	1	NA	NA	NA	NA	NA	NA
CE2-210	II	13601254	.mean.norm.yellow	0.0874561073007164	3.01329865066461	1	NA	NA	NA	NA	NA	NA
CE2-211	II	13694662	.mean.norm.yellow	0.0159867870182025	3.01329865066461	1	NA	NA	NA	NA	NA	NA
CE2-238	II	13813123	.mean.norm.yellow	0.155642291739684	3.01329865066461	1	NA	NA	NA	NA	NA	NA
UCE2-2279	II	13874519	.mean.norm.yellow	0.236933220279746	3.01329865066461	1	NA	NA	NA	NA	NA	NA
UCE2-2281	II	13927252	.mean.norm.yellow	0.111193497936819	3.01329865066461	1	NA	NA	NA	NA	NA	NA
CE2-233	II	13980654	.mean.norm.yellow	0.14189190771789	3.01329865066461	1	NA	NA	NA	NA	NA	NA
UCE2-2289	II	14040961	.mean.norm.yellow	0.0951328967824405	3.01329865066461	1	NA	NA	NA	NA	NA	NA
CE2-214	II	14041134	.mean.norm.yellow	0.0951328967824405	3.01329865066461	1	NA	NA	NA	NA	NA	NA
CE2-215	II	14132575	.mean.norm.yellow	0.0526406191853543	3.01329865066461	1	NA	NA	NA	NA	NA	NA
CE2-216	II	14204646	.mean.norm.yellow	0.250475099886812	3.01329865066461	1	NA	NA	NA	NA	NA	NA
UCE2-2306	II	14276218	.mean.norm.yellow	0.45755582125193	3.01329865066461	1	NA	NA	NA	NA	NA	NA
UCE2-2313	II	14358558	.mean.norm.yellow	0.190324758511711	3.01329865066461	1	NA	NA	NA	NA	NA	NA
UCE2-2326	II	14490878	.mean.norm.yellow	0.302035261816357	3.01329865066461	1	NA	NA	NA	NA	NA	NA
UCE2-2332	II	14543467	.mean.norm.yellow	0.302035261816357	3.01329865066461	1	NA	NA	NA	NA	NA	NA
CE2-219	II	14580904	.mean.norm.yellow	0.243921826987804	3.01329865066461	1	NA	NA	NA	NA	NA	NA
UCE2-2338	II	14636334	.mean.norm.yellow	0.179109437235548	3.01329865066461	1	NA	NA	NA	NA	NA	NA
UCE2-2339	II	14649955	.mean.norm.yellow	0.179109437235548	3.01329865066461	1	NA	NA	NA	NA	NA	NA
CE2-221	II	14772528	.mean.norm.yellow	0.179109437235548	3.01329865066461	1	NA	NA	NA	NA	NA	NA
CE2-29	II	14856444	.mean.norm.yellow	0.179109437235548	3.01329865066461	1	NA	NA	NA	NA	NA	NA
UCE2-2385	II	14940758	.mean.norm.yellow	0.179109437235548	3.01329865066461	1	NA	NA	NA	NA	NA	NA
CE2-222	II	14955754	.mean.norm.yellow	0.179109437235548	3.01329865066461	1	NA	NA	NA	NA	NA	NA
CE2-223	II	15025491	.mean.norm.yellow	0.179109437235548	3.01329865066461	1	NA	NA	NA	NA	NA	NA
UCE2-2397	II	15025714	.mean.norm.yellow	0.235915784724036	3.01329865066461	1	NA	NA	NA	NA	NA	NA
UCE2-2400	II	15101387	.mean.norm.yellow	0.235915784724036	3.01329865066461	1	NA	NA	NA	NA	NA	NA
CE3-28	III	21514	.mean.norm.yellow	0.632682382729519	3.01329865066461	1	NA	NA	NA	NA	NA	NA
UCE3-537	III	49790	.mean.norm.yellow	0.632682382729519	3.01329865066461	1	NA	NA	NA	NA	NA	NA
UCE3-563	III	137702	.mean.norm.yellow	0.632682382729519	3.01329865066461	1	NA	NA	NA	NA	NA	NA
UCE3-584	III	173670	.mean.norm.yellow	0.632682382729519	3.01329865066461	1	NA	NA	NA	NA	NA	NA
UCE3-590	III	236354	.mean.norm.yellow	0.632682382729519	3.01329865066461	1	NA	NA	NA	NA	NA	NA
CE3-102	III	252491	.mean.norm.yellow	0.632682382729519	3.01329865066461	1	NA	NA	NA	NA	NA	NA
CE3-103	III	360483	.mean.norm.yellow	0.586572033027568	3.01329865066461	1	NA	NA	NA	NA	NA	NA
UCE3-594	III	371939	.mean.norm.yellow	0.586572033027568	3.01329865066461	1	NA	NA	NA	NA	NA	NA
UCE3-595	III	447773	.mean.norm.yellow	0.586572033027568	3.01329865066461	1	NA	NA	NA	NA	NA	NA
CE3-104	III	540367	.mean.norm.yellow	0.586572033027568	3.01329865066461	1	NA	NA	NA	NA	NA	NA
UCE3-614	III	694500	.mean.norm.yellow	0.301065003361635	3.01329865066461	1	NA	NA	NA	NA	NA	NA
CE3-21	III	746765	.mean.norm.yellow	0.13466019359859	3.01329865066461	1	NA	NA	NA	NA	NA	NA
UCE3-619	III	811710	.mean.norm.yellow	0.0683987905454193	3.01329865066461	1	NA	NA	NA	NA	NA	NA
UCE3-622	III	844846	.mean.norm.yellow	0.0369678469258775	3.01329865066461	1	NA	NA	NA	NA	NA	NA
CE3-106	III	901710	.mean.norm.yellow	0.00981285830204738	3.01329865066461	1	NA	NA	NA	NA	NA	NA
UCE3-627	III	919704	.mean.norm.yellow	0.0180145558168588	3.01329865066461	1	NA	NA	NA	NA	NA	NA
UCE3-692	III	1061277	.mean.norm.yellow	0.0033275221431421	3.01329865066461	1	NA	NA	NA	NA	NA	NA
CE3-108	III	1142959	.mean.norm.yellow	0.000357846167620379	3.01329865066461	1	NA	NA	NA	NA	NA	NA
UCE3-699	III	1187970	.mean.norm.yellow	0.00107509712450862	3.01329865066461	1	NA	NA	NA	NA	NA	NA
CE3-109	III	1237695	.mean.norm.yellow	6.03825734523461e-05	3.01329865066461	1	NA	NA	NA	NA	NA	NA
CE3-111	III	1586498	.mean.norm.yellow	0.419198092887996	3.01329865066461	1	NA	NA	NA	NA	NA	NA
UCE3-702	III	1616476	.mean.norm.yellow	0.368897304008889	3.01329865066461	1	NA	NA	NA	NA	NA	NA
CE3-112	III	1638869	.mean.norm.yellow	0.698275525456506	3.01329865066461	1	NA	NA	NA	NA	NA	NA
UCE3-721	III	1765670	.mean.norm.yellow	0.425704523846157	3.01329865066461	1	NA	NA	NA	NA	NA	NA
UCE3-730	III	1803905	.mean.norm.yellow	0.570537451401156	3.01329865066461	1	NA	NA	NA	NA	NA	NA
UCE3-738	III	1842885	.mean.norm.yellow	0.453673216689751	3.01329865066461	1	NA	NA	NA	NA	NA	NA
CE3-216	III	1893300	.mean.norm.yellow	0.483311571923734	3.01329865066461	1	NA	NA	NA	NA	NA	NA
CE3-114	III	1893393	.mean.norm.yellow	0.483311571923734	3.01329865066461	1	NA	NA	NA	NA	NA	NA
UCE3-746	III	1972641	.mean.norm.yellow	0.428460060767714	3.01329865066461	1	NA	NA	NA	NA	NA	NA
CE3-115	III	1974785	.mean.norm.yellow	0.428460060767714	3.01329865066461	1	NA	NA	NA	NA	NA	NA
CE3-116	III	2164487	.mean.norm.yellow	0.0183097317330161	3.01329865066461	1	NA	NA	NA	NA	NA	NA
CE3-117	III	2255597	.mean.norm.yellow	0.0133618252105544	3.01329865066461	1	NA	NA	NA	NA	NA	NA
CE3-118	III	2370352	.mean.norm.yellow	0.0179465326648818	3.01329865066461	1	NA	NA	NA	NA	NA	NA
UCE3-761	III	2453411	.mean.norm.yellow	0.00282974051489814	3.01329865066461	1	NA	NA	NA	NA	NA	NA
UCE3-764	III	2487752	.mean.norm.yellow	0.000628100465185337	3.01329865066461	1	NA	NA	NA	NA	NA	NA
UCE3-767	III	2545524	.mean.norm.yellow	0.000115913459607666	3.01329865066461	1	NA	NA	NA	NA	NA	NA
UCE3-777	III	2655414	.mean.norm.yellow	0.0221067476454237	3.01329865066461	1	NA	NA	NA	NA	NA	NA
CE3-122	III	2750398	.mean.norm.yellow	0.0425389073888096	3.01329865066461	1	NA	NA	NA	NA	NA	NA
UCE3-786	III	2750517	.mean.norm.yellow	0.0425389073888096	3.01329865066461	1	NA	NA	NA	NA	NA	NA
UCE3-788	III	2752193	.mean.norm.yellow	0.0357922175777703	3.01329865066461	1	NA	NA	NA	NA	NA	NA
UCE3-789	III	2812987	.mean.norm.yellow	0.00106417292774051	3.01329865066461	1	NA	NA	NA	NA	NA	NA
UCE3-792	III	2851790	.mean.norm.yellow	0.0120760564056259	3.01329865066461	1	NA	NA	NA	NA	NA	NA
UCE3-798	III	2941128	.mean.norm.yellow	0.000301450940003903	3.01329865066461	1	NA	NA	NA	NA	NA	NA
UCE3-799	III	2941327	.mean.norm.yellow	0.000301450940003903	3.01329865066461	1	NA	NA	NA	NA	NA	NA
CE3-123	III	3046964	.mean.norm.yellow	0.0216998765246207	3.01329865066461	1	NA	NA	NA	NA	NA	NA
UCE3-811	III	3067674	.mean.norm.yellow	0.0729308040360372	3.01329865066461	1	NA	NA	NA	NA	NA	NA
CE3-3	III	3188932	.mean.norm.yellow	0.0229456936034133	3.01329865066461	1	NA	NA	NA	NA	NA	NA
UCE3-821	III	3329669	.mean.norm.yellow	0.0249537077951272	3.01329865066461	1	NA	NA	NA	NA	NA	NA
UCE3-825	III	3346549	.mean.norm.yellow	0.0234900373536529	3.01329865066461	1	NA	NA	NA	NA	NA	NA
CE3-127	III	3359043	.mean.norm.yellow	0.0553921515145019	3.01329865066461	1	NA	NA	NA	NA	NA	NA
UCE3-832	III	3435060	.mean.norm.yellow	0.02245460547842	3.01329865066461	1	NA	NA	NA	NA	NA	NA
CE3-128	III	3451859	.mean.norm.yellow	0.019888419025672	3.01329865066461	1	NA	NA	NA	NA	NA	NA
CE3-129	III	3553029	.mean.norm.yellow	0.033255116461307	3.01329865066461	1	NA	NA	NA	NA	NA	NA
UCE3-835	III	3574930	.mean.norm.yellow	0.0233737982044271	3.01329865066461	1	NA	NA	NA	NA	NA	NA
CE3-15	III	3591549	.mean.norm.yellow	0.0269302768211108	3.01329865066461	1	NA	NA	NA	NA	NA	NA
CE3-130	III	3633294	.mean.norm.yellow	0.054138171227436	3.01329865066461	1	NA	NA	NA	NA	NA	NA
CE3-132	III	3863268	.mean.norm.yellow	0.0322289426153618	3.01329865066461	1	NA	NA	NA	NA	NA	NA
UCE3-855	III	3992967	.mean.norm.yellow	0.0282819180236028	3.01329865066461	1	NA	NA	NA	NA	NA	NA
UCE3-859	III	4076893	.mean.norm.yellow	0.0590442310768607	3.01329865066461	1	NA	NA	NA	NA	NA	NA
UCE3-862	III	4086235	.mean.norm.yellow	0.0590442310768607	3.01329865066461	1	NA	NA	NA	NA	NA	NA
CE3-134	III	4138153	.mean.norm.yellow	0.0590442310768607	3.01329865066461	1	NA	NA	NA	NA	NA	NA
CE3-135	III	4279579	.mean.norm.yellow	0.204059084450356	3.01329865066461	1	NA	NA	NA	NA	NA	NA
CE3-136	III	4356506	.mean.norm.yellow	0.171457829454994	3.01329865066461	1	NA	NA	NA	NA	NA	NA
CE3-138	III	4611281	.mean.norm.yellow	0.171457829454994	3.01329865066461	1	NA	NA	NA	NA	NA	NA
UCE3-867	III	4640995	.mean.norm.yellow	0.171457829454994	3.01329865066461	1	NA	NA	NA	NA	NA	NA
CE3-139	III	4681429	.mean.norm.yellow	0.171457829454994	3.01329865066461	1	NA	NA	NA	NA	NA	NA
CE3-140	III	4791191	.mean.norm.yellow	0.171457829454994	3.01329865066461	1	NA	NA	NA	NA	NA	NA
CE3-141	III	4877080	.mean.norm.yellow	0.216310124041408	3.01329865066461	1	NA	NA	NA	NA	NA	NA
UCE3-894	III	5150289	.mean.norm.yellow	0.210813422298157	3.01329865066461	1	NA	NA	NA	NA	NA	NA
CE3-7	III	5188050	.mean.norm.yellow	0.210813422298157	3.01329865066461	1	NA	NA	NA	NA	NA	NA
CE3-142	III	5290903	.mean.norm.yellow	0.210813422298157	3.01329865066461	1	NA	NA	NA	NA	NA	NA
CE3-143	III	5346432	.mean.norm.yellow	0.210813422298157	3.01329865066461	1	NA	NA	NA	NA	NA	NA
CE3-144	III	5438354	.mean.norm.yellow	0.434630395132877	3.01329865066461	1	NA	NA	NA	NA	NA	NA
UCE3-905	III	5479398	.mean.norm.yellow	0.294329821453122	3.01329865066461	1	NA	NA	NA	NA	NA	NA
UCE3-909	III	5504149	.mean.norm.yellow	0.295945009816192	3.01329865066461	1	NA	NA	NA	NA	NA	NA
UCE3-917	III	5603656	.mean.norm.yellow	0.295945009816192	3.01329865066461	1	NA	NA	NA	NA	NA	NA
CE3-145	III	5624285	.mean.norm.yellow	0.295945009816192	3.01329865066461	1	NA	NA	NA	NA	NA	NA
UCE3-920	III	5684035	.mean.norm.yellow	0.295945009816192	3.01329865066461	1	NA	NA	NA	NA	NA	NA
UCE3-933	III	5732723	.mean.norm.yellow	0.295945009816192	3.01329865066461	1	NA	NA	NA	NA	NA	NA
CE3-146	III	5756098	.mean.norm.yellow	0.34971638941759	3.01329865066461	1	NA	NA	NA	NA	NA	NA
UCE3-940	III	5932206	.mean.norm.yellow	0.426577597123462	3.01329865066461	1	NA	NA	NA	NA	NA	NA
CE3-148	III	6069775	.mean.norm.yellow	0.426577597123462	3.01329865066461	1	NA	NA	NA	NA	NA	NA
CE3-149	III	6144905	.mean.norm.yellow	0.366177651592642	3.01329865066461	1	NA	NA	NA	NA	NA	NA
CE3-150	III	6330537	.mean.norm.yellow	0.331331594130448	3.01329865066461	1	NA	NA	NA	NA	NA	NA
CE3-151	III	6411873	.mean.norm.yellow	0.331331594130448	3.01329865066461	1	NA	NA	NA	NA	NA	NA
CE3-152	III	6578798	.mean.norm.yellow	0.331331594130448	3.01329865066461	1	NA	NA	NA	NA	NA	NA
CE3-217	III	6678775	.mean.norm.yellow	0.495399831394413	3.01329865066461	1	NA	NA	NA	NA	NA	NA
CE3-153	III	6679526	.mean.norm.yellow	0.495399831394413	3.01329865066461	1	NA	NA	NA	NA	NA	NA
CE3-13	III	6699565	.mean.norm.yellow	0.495399831394413	3.01329865066461	1	NA	NA	NA	NA	NA	NA
CE3-154	III	6752450	.mean.norm.yellow	0.495399831394413	3.01329865066461	1	NA	NA	NA	NA	NA	NA
UCE3-960	III	6793064	.mean.norm.yellow	0.495399831394413	3.01329865066461	1	NA	NA	NA	NA	NA	NA
CE3-155	III	6847236	.mean.norm.yellow	0.415695675345512	3.01329865066461	1	NA	NA	NA	NA	NA	NA
UCE3-972	III	6927365	.mean.norm.yellow	0.423015775648506	3.01329865066461	1	NA	NA	NA	NA	NA	NA
UCE3-975	III	6951452	.mean.norm.yellow	0.273146928852061	3.01329865066461	1	NA	NA	NA	NA	NA	NA
CE3-157	III	7037286	.mean.norm.yellow	0.273146928852061	3.01329865066461	1	NA	NA	NA	NA	NA	NA
UCE3-988	III	7070739	.mean.norm.yellow	0.273146928852061	3.01329865066461	1	NA	NA	NA	NA	NA	NA
CE3-159	III	7232419	.mean.norm.yellow	0.273146928852061	3.01329865066461	1	NA	NA	NA	NA	NA	NA
UCE3-993	III	7244202	.mean.norm.yellow	0.273146928852061	3.01329865066461	1	NA	NA	NA	NA	NA	NA
CE3-160	III	7320521	.mean.norm.yellow	0.273146928852061	3.01329865066461	1	NA	NA	NA	NA	NA	NA
UCE3-1010	III	7385473	.mean.norm.yellow	0.409078315354842	3.01329865066461	1	NA	NA	NA	NA	NA	NA
CE3-161	III	7394794	.mean.norm.yellow	0.409078315354842	3.01329865066461	1	NA	NA	NA	NA	NA	NA
CE3-162	III	7465593	.mean.norm.yellow	0.409078315354842	3.01329865066461	1	NA	NA	NA	NA	NA	NA
CE3-163	III	7533871	.mean.norm.yellow	0.40314136848945	3.01329865066461	1	NA	NA	NA	NA	NA	NA
CE3-164	III	7605648	.mean.norm.yellow	0.47104822230859	3.01329865066461	1	NA	NA	NA	NA	NA	NA
[truncated: 29,989 more rows]
