# Supplementary material for: Natural variation in C. elegans arsenic toxicity is explained by differences in branched chain amino acid metabolism
Source: eLife. 2019 Apr 8;8:e40260. doi: 10.7554/eLife.40260 (PMC6453569; doi:10.7554/eLife.40260)
Supplement: Figure 1—source data 4. — (Used to generate Figure 1C, Figure 3, Figure 1—figure supplement 8 and Figure 3—figure supplement 1). [file elife-40260-fig1-data4.tsv]

Strain	Condition	u_id	Trait	Value
N2	arsenic	N2_arsenic_2_A_1	mean.TOF	-36.0592688563174
CB4856	arsenic	CB4856_arsenic_2_A_2	mean.TOF	-12.2585280357642
ECA414	arsenic	ECA414_arsenic_2_A_3	mean.TOF	15.987219144183
ECA434	arsenic	ECA434_arsenic_2_A_4	mean.TOF	7.15132607751605
ECA581	arsenic	ECA581_arsenic_2_A_5	mean.TOF	-0.611807761644664
ECA582	arsenic	ECA582_arsenic_2_A_6	mean.TOF	20.2324771105257
ECA589	arsenic	ECA589_arsenic_2_A_7	mean.TOF	-22.8130171531647
ECA590	arsenic	ECA590_arsenic_2_A_8	mean.TOF	-15.0080789038875
ECA591	arsenic	ECA591_arsenic_2_A_9	mean.TOF	-12.7604133509104
N2	arsenic	N2_arsenic_2_B_1	mean.TOF	-38.1333563483908
CB4856	arsenic	CB4856_arsenic_2_B_2	mean.TOF	37.5592685744053
ECA414	arsenic	ECA414_arsenic_2_B_3	mean.TOF	-0.898741287594163
ECA434	arsenic	ECA434_arsenic_2_B_4	mean.TOF	6.44294223582291
ECA581	arsenic	ECA581_arsenic_2_B_5	mean.TOF	15.5624408926615
ECA582	arsenic	ECA582_arsenic_2_B_6	mean.TOF	9.13397138007454
ECA589	arsenic	ECA589_arsenic_2_B_7	mean.TOF	-8.84703986803853
ECA590	arsenic	ECA590_arsenic_2_B_8	mean.TOF	-19.0755031463118
ECA591	arsenic	ECA591_arsenic_2_B_9	mean.TOF	-7.70927698727401
N2	arsenic	N2_arsenic_2_C_1	mean.TOF	-39.7994727747484
CB4856	arsenic	CB4856_arsenic_2_C_2	mean.TOF	20.4226019077386
ECA414	arsenic	ECA414_arsenic_2_C_3	mean.TOF	10.5229798279437
ECA434	arsenic	ECA434_arsenic_2_C_4	mean.TOF	23.2837198580528
ECA581	arsenic	ECA581_arsenic_2_C_5	mean.TOF	23.4534007140901
ECA582	arsenic	ECA582_arsenic_2_C_6	mean.TOF	3.48316017063502
ECA589	arsenic	ECA589_arsenic_2_C_7	mean.TOF	-39.5909650076471
ECA590	arsenic	ECA590_arsenic_2_C_8	mean.TOF	-24.8929747372209
ECA591	arsenic	ECA591_arsenic_2_C_9	mean.TOF	-15.871776987274
N2	arsenic	N2_arsenic_2_D_1	mean.TOF	-28.4128614618268
CB4856	arsenic	CB4856_arsenic_2_D_2	mean.TOF	19.0991845407918
ECA414	arsenic	ECA414_arsenic_2_D_3	mean.TOF	8.53628595039265
ECA434	arsenic	ECA434_arsenic_2_D_4	mean.TOF	22.608683169081
ECA581	arsenic	ECA581_arsenic_2_D_5	mean.TOF	17.1783024178909
ECA582	arsenic	ECA582_arsenic_2_D_6	mean.TOF	3.65633725396836
ECA589	arsenic	ECA589_arsenic_2_D_7	mean.TOF	-36.2928853611281
ECA590	arsenic	ECA590_arsenic_2_D_8	mean.TOF	-31.609808463636
ECA591	arsenic	ECA591_arsenic_2_D_9	mean.TOF	-15.7937235521595
N2	arsenic	N2_arsenic_2_E_1	mean.TOF	-46.667275993597
CB4856	arsenic	CB4856_arsenic_2_E_2	mean.TOF	21.4027645093646
ECA414	arsenic	ECA414_arsenic_2_E_3	mean.TOF	-0.254552086949929
ECA434	arsenic	ECA434_arsenic_2_E_4	mean.TOF	24.516091276066
ECA581	arsenic	ECA581_arsenic_2_E_5	mean.TOF	6.61475902790746
ECA582	arsenic	ECA582_arsenic_2_E_6	mean.TOF	2.62537780148901
ECA589	arsenic	ECA589_arsenic_2_E_7	mean.TOF	-24.0333124995166
ECA590	arsenic	ECA590_arsenic_2_E_8	mean.TOF	-13.5364909773783
ECA591	arsenic	ECA591_arsenic_2_E_9	mean.TOF	-26.7359074220566
N2	arsenic	N2_arsenic_2_F_1	mean.TOF	-46.6855196546977
CB4856	arsenic	CB4856_arsenic_2_F_2	mean.TOF	13.8915731011542
ECA414	arsenic	ECA414_arsenic_2_F_3	mean.TOF	13.9971830364998
ECA434	arsenic	ECA434_arsenic_2_F_4	mean.TOF	8.3972625216764
ECA581	arsenic	ECA581_arsenic_2_F_5	mean.TOF	15.7600209231494
ECA582	arsenic	ECA582_arsenic_2_F_6	mean.TOF	8.71553196550681
ECA589	arsenic	ECA589_arsenic_2_F_7	mean.TOF	-25.3632883254635
ECA590	arsenic	ECA590_arsenic_2_F_8	mean.TOF	-6.87372931039161
ECA591	arsenic	ECA591_arsenic_2_F_9	mean.TOF	-2.16820555870258
N2	arsenic	N2_arsenic_2_G_1	mean.TOF	-34.4299810756298
CB4856	arsenic	CB4856_arsenic_2_G_2	mean.TOF	13.1005729222314
ECA414	arsenic	ECA414_arsenic_2_G_3	mean.TOF	1.17097982794368
ECA434	arsenic	ECA434_arsenic_2_G_4	mean.TOF	19.4919516515713
ECA581	arsenic	ECA581_arsenic_2_G_5	mean.TOF	11.1232092560636
ECA582	arsenic	ECA582_arsenic_2_G_6	mean.TOF	-2.05850649603164
ECA589	arsenic	ECA589_arsenic_2_G_7	mean.TOF	-18.7683685393672
ECA590	arsenic	ECA590_arsenic_2_G_8	mean.TOF	-19.2420424893217
ECA591	arsenic	ECA591_arsenic_2_G_9	mean.TOF	-25.0311855894245
N2	arsenic	N2_arsenic_4_A_1	mean.TOF	-42.1725326417107
CB4856	arsenic	CB4856_arsenic_4_A_2	mean.TOF	29.2124943808569
ECA414	arsenic	ECA414_arsenic_4_A_3	mean.TOF	22.7193669247179
ECA434	arsenic	ECA434_arsenic_4_A_4	mean.TOF	49.3182244635404
ECA581	arsenic	ECA581_arsenic_4_A_5	mean.TOF	0.565843110403469
ECA582	arsenic	ECA582_arsenic_4_A_6	mean.TOF	25.4099401059101
ECA589	arsenic	ECA589_arsenic_4_A_7	mean.TOF	-10.8898720358707
ECA590	arsenic	ECA590_arsenic_4_A_8	mean.TOF	-25.261650332459
ECA591	arsenic	ECA591_arsenic_4_A_9	mean.TOF	-8.09864034131128
N2	arsenic	N2_arsenic_4_B_1	mean.TOF	-28.0102212688731
CB4856	arsenic	CB4856_arsenic_4_B_2	mean.TOF	41.8513738375632
ECA414	arsenic	ECA414_arsenic_4_B_3	mean.TOF	13.6753276540306
ECA434	arsenic	ECA434_arsenic_4_B_4	mean.TOF	25.0253620257558
ECA581	arsenic	ECA581_arsenic_4_B_5	mean.TOF	4.01868100342104
ECA582	arsenic	ECA582_arsenic_4_B_6	mean.TOF	20.1287404675311
ECA589	arsenic	ECA589_arsenic_4_B_7	mean.TOF	-12.0974931184918
ECA590	arsenic	ECA590_arsenic_4_B_8	mean.TOF	-16.0473646181732
ECA591	arsenic	ECA591_arsenic_4_B_9	mean.TOF	1.5168920774742
N2	arsenic	N2_arsenic_4_C_1	mean.TOF	-28.0959776177873
CB4856	arsenic	CB4856_arsenic_4_C_2	mean.TOF	25.0701381396227
ECA414	arsenic	ECA414_arsenic_4_C_3	mean.TOF	34.0953495758428
ECA434	arsenic	ECA434_arsenic_4_C_4	mean.TOF	35.6417005900087
ECA581	arsenic	ECA581_arsenic_4_C_5	mean.TOF	30.3843914975003
ECA582	arsenic	ECA582_arsenic_4_C_6	mean.TOF	8.11801680145939
ECA589	arsenic	ECA589_arsenic_4_C_7	mean.TOF	-28.2056412666399
ECA590	arsenic	ECA590_arsenic_4_C_8	mean.TOF	-28.1898497372209
ECA591	arsenic	ECA591_arsenic_4_C_9	mean.TOF	0.137384503409222
N2	arsenic	N2_arsenic_4_D_1	mean.TOF	-36.8117976320396
CB4856	arsenic	CB4856_arsenic_4_D_2	mean.TOF	38.7843575423768
ECA414	arsenic	ECA414_arsenic_4_D_3	mean.TOF	25.3816397264208
ECA434	arsenic	ECA434_arsenic_4_D_4	mean.TOF	32.0647033367798
ECA581	arsenic	ECA581_arsenic_4_D_5	mean.TOF	12.4986388093282
ECA582	arsenic	ECA582_arsenic_4_D_6	mean.TOF	19.7130762377813
ECA589	arsenic	ECA589_arsenic_4_D_7	mean.TOF	-7.67421269521133
ECA590	arsenic	ECA590_arsenic_4_D_8	mean.TOF	-21.3027758735845
ECA591	arsenic	ECA591_arsenic_4_D_9	mean.TOF	-0.122440704088164
N2	arsenic	N2_arsenic_4_E_1	mean.TOF	-36.1936365378146
CB4856	arsenic	CB4856_arsenic_4_E_2	mean.TOF	22.962092494671
ECA414	arsenic	ECA414_arsenic_4_E_3	mean.TOF	6.88636444332829
ECA434	arsenic	ECA434_arsenic_4_E_4	mean.TOF	21.1822852326494
ECA581	arsenic	ECA581_arsenic_4_E_5	mean.TOF	22.3921573278467
ECA582	arsenic	ECA582_arsenic_4_E_6	mean.TOF	19.6602435039684
ECA589	arsenic	ECA589_arsenic_4_E_7	mean.TOF	-15.7370205769847
ECA590	arsenic	ECA590_arsenic_4_E_8	mean.TOF	-25.2817968526055
ECA591	arsenic	ECA591_arsenic_4_E_9	mean.TOF	-12.0291299284505
N2	arsenic	N2_arsenic_4_F_1	mean.TOF	-32.914956884135
CB4856	arsenic	CB4856_arsenic_4_F_2	mean.TOF	35.1989237468191
ECA414	arsenic	ECA414_arsenic_4_F_3	mean.TOF	41.0779565721297
ECA434	arsenic	ECA434_arsenic_4_F_4	mean.TOF	31.7640644519243
ECA582	arsenic	ECA582_arsenic_4_F_6	mean.TOF	5.67549350396837
ECA589	arsenic	ECA589_arsenic_4_F_7	mean.TOF	-15.5405130615117
ECA590	arsenic	ECA590_arsenic_4_F_8	mean.TOF	-29.0125660833747
ECA591	arsenic	ECA591_arsenic_4_F_9	mean.TOF	-7.29261032060735
N2	arsenic	N2_arsenic_4_G_1	mean.TOF	-19.8210174901956
CB4856	arsenic	CB4856_arsenic_4_G_2	mean.TOF	24.538998304135
ECA414	arsenic	ECA414_arsenic_4_G_3	mean.TOF	18.2105837883397
ECA434	arsenic	ECA434_arsenic_4_G_4	mean.TOF	40.5844917505202
ECA581	arsenic	ECA581_arsenic_4_G_5	mean.TOF	27.73899693605
ECA582	arsenic	ECA582_arsenic_4_G_6	mean.TOF	0.691493503968361
ECA589	arsenic	ECA589_arsenic_4_G_7	mean.TOF	1.73352540002674
ECA590	arsenic	ECA590_arsenic_4_G_8	mean.TOF	-26.5497455705542
ECA591	arsenic	ECA591_arsenic_4_G_9	mean.TOF	-2.91625750675452
N2	arsenic	N2_arsenic_6_A_1	mean.TOF	-32.2157966066614
CB4856	arsenic	CB4856_arsenic_6_A_2	mean.TOF	20.77273889404
ECA414	arsenic	ECA414_arsenic_6_A_3	mean.TOF	12.2861114068911
ECA434	arsenic	ECA434_arsenic_6_A_4	mean.TOF	31.3165523302842
ECA581	arsenic	ECA581_arsenic_6_A_5	mean.TOF	3.68625021752785
ECA582	arsenic	ECA582_arsenic_6_A_6	mean.TOF	22.7517344678238
ECA589	arsenic	ECA589_arsenic_6_A_7	mean.TOF	-11.3188119983472
ECA590	arsenic	ECA590_arsenic_6_A_8	mean.TOF	2.10895008161972
ECA591	arsenic	ECA591_arsenic_6_A_9	mean.TOF	-11.9787442003888
N2	arsenic	N2_arsenic_6_B_1	mean.TOF	-32.6765730457511
CB4856	arsenic	CB4856_arsenic_6_B_2	mean.TOF	8.35441907607752
ECA414	arsenic	ECA414_arsenic_6_B_3	mean.TOF	18.4606477246226
ECA434	arsenic	ECA434_arsenic_6_B_4	mean.TOF	26.0034037209027
ECA581	arsenic	ECA581_arsenic_6_B_5	mean.TOF	20.8990927652296
ECA582	arsenic	ECA582_arsenic_6_B_6	mean.TOF	11.6407320826486
ECA589	arsenic	ECA589_arsenic_6_B_7	mean.TOF	-20.5619677972522
ECA590	arsenic	ECA590_arsenic_6_B_8	mean.TOF	-22.6221084397525
ECA591	arsenic	ECA591_arsenic_6_B_9	mean.TOF	-8.35422379578465
N2	arsenic	N2_arsenic_6_C_1	mean.TOF	-33.3488563180344
CB4856	arsenic	CB4856_arsenic_6_C_2	mean.TOF	20.98886041114
ECA414	arsenic	ECA414_arsenic_6_C_3	mean.TOF	27.4553664450441
ECA434	arsenic	ECA434_arsenic_6_C_4	mean.TOF	26.2754564398732
ECA581	arsenic	ECA581_arsenic_6_C_5	mean.TOF	24.4249673117437
ECA582	arsenic	ECA582_arsenic_6_C_6	mean.TOF	8.66035163545624
ECA589	arsenic	ECA589_arsenic_6_C_7	mean.TOF	-40.1727245999733
ECA590	arsenic	ECA590_arsenic_6_C_8	mean.TOF	-11.4397041626867
ECA591	arsenic	ECA591_arsenic_6_C_9	mean.TOF	-5.58908467958169
N2	arsenic	N2_arsenic_6_D_1	mean.TOF	-31.2714015147732
CB4856	arsenic	CB4856_arsenic_6_D_2	mean.TOF	1.21304215931092
ECA414	arsenic	ECA414_arsenic_6_D_3	mean.TOF	16.7433936210471
ECA434	arsenic	ECA434_arsenic_6_D_4	mean.TOF	9.4646307985461
ECA581	arsenic	ECA581_arsenic_6_D_5	mean.TOF	7.67137611617149
ECA582	arsenic	ECA582_arsenic_6_D_6	mean.TOF	11.0090117521436
ECA589	arsenic	ECA589_arsenic_6_D_7	mean.TOF	-17.2311485130167
ECA590	arsenic	ECA590_arsenic_6_D_8	mean.TOF	-5.04974557055419
ECA591	arsenic	ECA591_arsenic_6_D_9	mean.TOF	-32.2824912729883
N2	arsenic	N2_arsenic_6_E_1	mean.TOF	-39.3168508235289
CB4856	arsenic	CB4856_arsenic_6_E_2	mean.TOF	21.7360085011452
ECA414	arsenic	ECA414_arsenic_6_E_3	mean.TOF	6.73764649461035
ECA434	arsenic	ECA434_arsenic_6_E_4	mean.TOF	25.7647673572664
ECA581	arsenic	ECA581_arsenic_6_E_5	mean.TOF	17.8012703882756
ECA582	arsenic	ECA582_arsenic_6_E_6	mean.TOF	12.8482731649853
ECA589	arsenic	ECA589_arsenic_6_E_7	mean.TOF	-9.21593829634289
ECA590	arsenic	ECA590_arsenic_6_E_8	mean.TOF	-15.8838035415687
ECA591	arsenic	ECA591_arsenic_6_E_9	mean.TOF	-24.4435059592366
N2	arsenic	N2_arsenic_6_F_1	mean.TOF	-34.8222407317858
CB4856	arsenic	CB4856_arsenic_6_F_2	mean.TOF	33.0383434642731
ECA414	arsenic	ECA414_arsenic_6_F_3	mean.TOF	20.8584798279437
ECA434	arsenic	ECA434_arsenic_6_F_4	mean.TOF	21.9918194314058
ECA581	arsenic	ECA581_arsenic_6_F_5	mean.TOF	5.67812598881539
ECA582	arsenic	ECA582_arsenic_6_F_6	mean.TOF	14.9210853407031
ECA589	arsenic	ECA589_arsenic_6_F_7	mean.TOF	-8.87172822316165
ECA590	arsenic	ECA590_arsenic_6_F_8	mean.TOF	-0.51472684396245
ECA591	arsenic	ECA591_arsenic_6_F_9	mean.TOF	-2.85132244181948
N2	arsenic	N2_arsenic_6_G_1	mean.TOF	-38.2333830815934
CB4856	arsenic	CB4856_arsenic_6_G_2	mean.TOF	24.2426019077386
ECA414	arsenic	ECA414_arsenic_6_G_3	mean.TOF	8.00082275988086
ECA434	arsenic	ECA434_arsenic_6_G_4	mean.TOF	12.7416360441351
ECA581	arsenic	ECA581_arsenic_6_G_5	mean.TOF	13.9596317171296
ECA582	arsenic	ECA582_arsenic_6_G_6	mean.TOF	24.4655319655068
ECA589	arsenic	ECA589_arsenic_6_G_7	mean.TOF	-20.9266757493985
ECA590	arsenic	ECA590_arsenic_6_G_8	mean.TOF	10.6669210961125
ECA591	arsenic	ECA591_arsenic_6_G_9	mean.TOF	1.21583562533861
N2	arsenic	N2_arsenic_8_A_1	mean.TOF	-28.1239843313823
CB4856	arsenic	CB4856_arsenic_8_A_2	mean.TOF	45.0477301128668
ECA414	arsenic	ECA414_arsenic_8_A_3	mean.TOF	14.7249013965711
ECA434	arsenic	ECA434_arsenic_8_A_4	mean.TOF	36.6318228681272
ECA581	arsenic	ECA581_arsenic_8_A_5	mean.TOF	18.9348023313408
ECA582	arsenic	ECA582_arsenic_8_A_6	mean.TOF	10.6858116857865
ECA589	arsenic	ECA589_arsenic_8_A_7	mean.TOF	-20.1308871682793
ECA590	arsenic	ECA590_arsenic_8_A_8	mean.TOF	-10.1971814679901
ECA591	arsenic	ECA591_arsenic_8_A_9	mean.TOF	-9.61106270155973
N2	arsenic	N2_arsenic_8_B_1	mean.TOF	-27.2667219575495
CB4856	arsenic	CB4856_arsenic_8_B_2	mean.TOF	22.2388982040349
ECA414	arsenic	ECA414_arsenic_8_B_3	mean.TOF	35.4919915010954
ECA434	arsenic	ECA434_arsenic_8_B_4	mean.TOF	21.3160151291024
ECA581	arsenic	ECA581_arsenic_8_B_5	mean.TOF	23.1403054759949
ECA582	arsenic	ECA582_arsenic_8_B_6	mean.TOF	13.2345969522442
ECA589	arsenic	ECA589_arsenic_8_B_7	mean.TOF	-24.1279942078164
ECA590	arsenic	ECA590_arsenic_8_B_8	mean.TOF	4.08999801918938
ECA591	arsenic	ECA591_arsenic_8_B_9	mean.TOF	2.08970949921247
N2	arsenic	N2_arsenic_8_C_1	mean.TOF	-41.2432397124178
CB4856	arsenic	CB4856_arsenic_8_C_2	mean.TOF	33.2748770400137
ECA414	arsenic	ECA414_arsenic_8_C_3	mean.TOF	25.5114706254897
ECA434	arsenic	ECA434_arsenic_8_C_4	mean.TOF	13.7842186267176
ECA581	arsenic	ECA581_arsenic_8_C_5	mean.TOF	30.6588952195846
ECA582	arsenic	ECA582_arsenic_8_C_6	mean.TOF	14.8517144984435
ECA589	arsenic	ECA589_arsenic_8_C_7	mean.TOF	-21.7496412666399
ECA590	arsenic	ECA590_arsenic_8_C_8	mean.TOF	-7.04312456598799
ECA591	arsenic	ECA591_arsenic_8_C_9	mean.TOF	-2.0785951690922
N2	arsenic	N2_arsenic_8_D_1	mean.TOF	-36.3543508235289
CB4856	arsenic	CB4856_arsenic_8_D_2	mean.TOF	29.3571612947118
ECA414	arsenic	ECA414_arsenic_8_D_3	mean.TOF	20.3866196383702
ECA434	arsenic	ECA434_arsenic_8_D_4	mean.TOF	40.7066451516032
ECA581	arsenic	ECA581_arsenic_8_D_5	mean.TOF	26.6342733978917
ECA582	arsenic	ECA582_arsenic_8_D_6	mean.TOF	8.26637273102151
ECA589	arsenic	ECA589_arsenic_8_D_7	mean.TOF	-23.300586321585
ECA590	arsenic	ECA590_arsenic_8_D_8	mean.TOF	-27.7914122372209
ECA591	arsenic	ECA591_arsenic_8_D_9	mean.TOF	-4.29760343355501
N2	arsenic	N2_arsenic_8_E_1	mean.TOF	-40.1367342432181
CB4856	arsenic	CB4856_arsenic_8_E_2	mean.TOF	28.6110306889427
ECA414	arsenic	ECA414_arsenic_8_E_3	mean.TOF	16.4046246877568
ECA434	arsenic	ECA434_arsenic_8_E_4	mean.TOF	13.8868212293202
ECA581	arsenic	ECA581_arsenic_8_E_5	mean.TOF	15.1920638857808
ECA582	arsenic	ECA582_arsenic_8_E_6	mean.TOF	9.76941558189043
ECA590	arsenic	ECA590_arsenic_8_E_8	mean.TOF	-33.1792327500414
ECA591	arsenic	ECA591_arsenic_8_E_9	mean.TOF	-12.2265642213166
N2	arsenic	N2_arsenic_8_F_1	mean.TOF	-30.549319376988
CB4856	arsenic	CB4856_arsenic_8_F_2	mean.TOF	22.7679841707355
ECA414	arsenic	ECA414_arsenic_8_F_3	mean.TOF	14.8252655422294
ECA434	arsenic	ECA434_arsenic_8_F_4	mean.TOF	17.452783886192
ECA581	arsenic	ECA581_arsenic_8_F_5	mean.TOF	6.69786618239666
ECA582	arsenic	ECA582_arsenic_8_F_6	mean.TOF	20.4638149325398
ECA589	arsenic	ECA589_arsenic_8_F_7	mean.TOF	-9.11289790380806
ECA590	arsenic	ECA590_arsenic_8_F_8	mean.TOF	-17.1974199891588
ECA591	arsenic	ECA591_arsenic_8_F_9	mean.TOF	-16.2539198444169
N2	arsenic	N2_arsenic_8_G_1	mean.TOF	-38.0526748458753
CB4856	arsenic	CB4856_arsenic_8_G_2	mean.TOF	28.1081615633351
ECA414	arsenic	ECA414_arsenic_8_G_3	mean.TOF	7.81692577388964
ECA434	arsenic	ECA434_arsenic_8_G_4	mean.TOF	12.2250165675156
ECA581	arsenic	ECA581_arsenic_8_G_5	mean.TOF	20.4511310211662
ECA582	arsenic	ECA582_arsenic_8_G_6	mean.TOF	6.61357142604629
ECA589	arsenic	ECA589_arsenic_8_G_7	mean.TOF	-35.7356412666399
ECA590	arsenic	ECA590_arsenic_8_G_8	mean.TOF	-10.6433353141439
ECA591	arsenic	ECA591_arsenic_8_G_9	mean.TOF	-20.8529173381512
N2	arsenic	N2_arsenic_10_A_1	mean.TOF	-32.1778802352936
CB4856	arsenic	CB4856_arsenic_10_A_2	mean.TOF	1.24926857440527
ECA414	arsenic	ECA414_arsenic_10_A_3	mean.TOF	0.319048497471584
ECA434	arsenic	ECA434_arsenic_10_A_4	mean.TOF	16.2133319505678
ECA581	arsenic	ECA581_arsenic_10_A_5	mean.TOF	6.91530547599489
ECA582	arsenic	ECA582_arsenic_10_A_6	mean.TOF	-16.4930303055554
ECA589	arsenic	ECA589_arsenic_10_A_7	mean.TOF	-49.2297682507669
ECA590	arsenic	ECA590_arsenic_10_A_8	mean.TOF	-26.6584757292844
ECA591	arsenic	ECA591_arsenic_10_A_9	mean.TOF	-19.9763224418195
N2	arsenic	N2_arsenic_10_B_1	mean.TOF	-34.8142438716573
CB4856	arsenic	CB4856_arsenic_10_B_2	mean.TOF	15.7359927123363
ECA414	arsenic	ECA414_arsenic_10_B_3	mean.TOF	4.57923670867763
ECA434	arsenic	ECA434_arsenic_10_B_4	mean.TOF	23.0858953033943
ECA581	arsenic	ECA581_arsenic_10_B_5	mean.TOF	9.47993132633501
ECA582	arsenic	ECA582_arsenic_10_B_6	mean.TOF	-3.34156434727131
ECA589	arsenic	ECA589_arsenic_10_B_7	mean.TOF	-30.2833771156965
ECA590	arsenic	ECA590_arsenic_10_B_8	mean.TOF	10.8025800108412
ECA591	arsenic	ECA591_arsenic_10_B_9	mean.TOF	-21.4161944630022
N2	arsenic	N2_arsenic_10_C_1	mean.TOF	-38.1615257114213
CB4856	arsenic	CB4856_arsenic_10_C_2	mean.TOF	18.135448831916
ECA414	arsenic	ECA414_arsenic_10_C_3	mean.TOF	12.2635724205363
ECA434	arsenic	ECA434_arsenic_10_C_4	mean.TOF	7.74116595866494
ECA581	arsenic	ECA581_arsenic_10_C_5	mean.TOF	17.2803527094632
ECA582	arsenic	ECA582_arsenic_10_C_6	mean.TOF	3.46224449211064
ECA589	arsenic	ECA589_arsenic_10_C_7	mean.TOF	-27.5553757799143
ECA590	arsenic	ECA590_arsenic_10_C_8	mean.TOF	-38.7551219146402
ECA591	arsenic	ECA591_arsenic_10_C_9	mean.TOF	-32.8319621724592
N2	arsenic	N2_arsenic_10_D_1	mean.TOF	-41.5043508235289
CB4856	arsenic	CB4856_arsenic_10_D_2	mean.TOF	3.57958659560668
ECA414	arsenic	ECA414_arsenic_10_D_3	mean.TOF	5.10351951048335
ECA434	arsenic	ECA434_arsenic_10_D_4	mean.TOF	12.2340434515425
ECA581	arsenic	ECA581_arsenic_10_D_5	mean.TOF	3.8255618862513
ECA582	arsenic	ECA582_arsenic_10_D_6	mean.TOF	8.44258520702513
ECA589	arsenic	ECA589_arsenic_10_D_7	mean.TOF	-42.0302566512553
ECA590	arsenic	ECA590_arsenic_10_D_8	mean.TOF	-11.0212509468983
ECA591	arsenic	ECA591_arsenic_10_D_9	mean.TOF	-5.216776987274
N2	arsenic	N2_arsenic_10_E_1	mean.TOF	-26.1691656383437
CB4856	arsenic	CB4856_arsenic_10_E_2	mean.TOF	10.7935205429092
ECA414	arsenic	ECA414_arsenic_10_E_3	mean.TOF	14.3025587753121
ECA434	arsenic	ECA434_arsenic_10_E_4	mean.TOF	14.3119179678498
ECA581	arsenic	ECA581_arsenic_10_E_5	mean.TOF	2.72178256920184
ECA582	arsenic	ECA582_arsenic_10_E_6	mean.TOF	1.77570403028415
ECA589	arsenic	ECA589_arsenic_10_E_7	mean.TOF	-40.3351935054459
ECA590	arsenic	ECA590_arsenic_10_E_8	mean.TOF	-18.0300486008572
ECA591	arsenic	ECA591_arsenic_10_E_9	mean.TOF	-27.830739251425
N2	arsenic	N2_arsenic_10_F_1	mean.TOF	-44.6350525779149
CB4856	arsenic	CB4856_arsenic_10_F_2	mean.TOF	10.3785755050983
ECA414	arsenic	ECA414_arsenic_10_F_3	mean.TOF	12.8161411182663
ECA434	arsenic	ECA434_arsenic_10_F_4	mean.TOF	11.1815505740496
ECA581	arsenic	ECA581_arsenic_10_F_5	mean.TOF	5.09801492341022
ECA582	arsenic	ECA582_arsenic_10_F_6	mean.TOF	9.92760461507948
ECA589	arsenic	ECA589_arsenic_10_F_7	mean.TOF	-28.0834791044778
ECA590	arsenic	ECA590_arsenic_10_F_8	mean.TOF	-4.64141223722086
ECA591	arsenic	ECA591_arsenic_10_F_9	mean.TOF	-16.7491579396549
N2	arsenic	N2_arsenic_10_G_1	mean.TOF	-39.5335961065478
CB4856	arsenic	CB4856_arsenic_10_G_2	mean.TOF	16.2578667052464
ECA414	arsenic	ECA414_arsenic_10_G_3	mean.TOF	10.5153194505852
ECA434	arsenic	ECA434_arsenic_10_G_4	mean.TOF	20.8532060924442
ECA581	arsenic	ECA581_arsenic_10_G_5	mean.TOF	7.37845455472185
ECA582	arsenic	ECA582_arsenic_10_G_6	mean.TOF	-2.52801869115359
ECA589	arsenic	ECA589_arsenic_10_G_7	mean.TOF	-13.5286601345645
ECA590	arsenic	ECA590_arsenic_10_G_8	mean.TOF	-14.4067223147403
ECA591	arsenic	ECA591_arsenic_10_G_9	mean.TOF	-21.1432558605134
N2	arsenic	N2_arsenic_12_A_1	mean.TOF	-32.6830221522003
CB4856	arsenic	CB4856_arsenic_12_A_2	mean.TOF	25.8899703287912
ECA414	arsenic	ECA414_arsenic_12_A_3	mean.TOF	15.6220667844654
ECA434	arsenic	ECA434_arsenic_12_A_4	mean.TOF	31.4923229966477
ECA581	arsenic	ECA581_arsenic_12_A_5	mean.TOF	6.04641658710599
ECA582	arsenic	ECA582_arsenic_12_A_6	mean.TOF	14.4204312329061
ECA589	arsenic	ECA589_arsenic_12_A_7	mean.TOF	-19.6286199900442
ECA590	arsenic	ECA590_arsenic_12_A_8	mean.TOF	-29.7627425124502
ECA591	arsenic	ECA591_arsenic_12_A_9	mean.TOF	-14.8875177280147
N2	arsenic	N2_arsenic_12_B_1	mean.TOF	-24.8463294331546
CB4856	arsenic	CB4856_arsenic_12_B_2	mean.TOF	28.194889489438
ECA414	arsenic	ECA414_arsenic_12_B_3	mean.TOF	13.262695804275
ECA434	arsenic	ECA434_arsenic_12_B_4	mean.TOF	32.4794138219128
ECA581	arsenic	ECA581_arsenic_12_B_5	mean.TOF	11.0461155689564
ECA582	arsenic	ECA582_arsenic_12_B_6	mean.TOF	20.3595786103513
ECA589	arsenic	ECA589_arsenic_12_B_7	mean.TOF	-18.6599269809256
ECA590	arsenic	ECA590_arsenic_12_B_8	mean.TOF	-5.87945571548173
ECA591	arsenic	ECA591_arsenic_12_B_9	mean.TOF	-9.61036922028372
N2	arsenic	N2_arsenic_12_C_1	mean.TOF	-35.6710174901956
CB4856	arsenic	CB4856_arsenic_12_C_2	mean.TOF	16.8799756451123
ECA414	arsenic	ECA414_arsenic_12_C_3	mean.TOF	10.5560862109224
ECA434	arsenic	ECA434_arsenic_12_C_4	mean.TOF	26.2189402335704
ECA581	arsenic	ECA581_arsenic_12_C_5	mean.TOF	22.7541032902025
ECA582	arsenic	ECA582_arsenic_12_C_6	mean.TOF	20.3108116857865
ECA589	arsenic	ECA589_arsenic_12_C_7	mean.TOF	-7.75189126663991
ECA590	arsenic	ECA590_arsenic_12_C_8	mean.TOF	-2.03942811023674
ECA591	arsenic	ECA591_arsenic_12_C_9	mean.TOF	-2.30434001248411
N2	arsenic	N2_arsenic_12_D_1	mean.TOF	-40.4069824024763
CB4856	arsenic	CB4856_arsenic_12_D_2	mean.TOF	18.8421152897337
ECA414	arsenic	ECA414_arsenic_12_D_3	mean.TOF	21.0123259817898
ECA434	arsenic	ECA434_arsenic_12_D_4	mean.TOF	22.3321422900259
ECA581	arsenic	ECA581_arsenic_12_D_5	mean.TOF	24.1621409190328
ECA582	arsenic	ECA582_arsenic_12_D_6	mean.TOF	9.39397284281134
ECA589	arsenic	ECA589_arsenic_12_D_7	mean.TOF	-9.80119682219546
ECA590	arsenic	ECA590_arsenic_12_D_8	mean.TOF	-27.7426834236615
ECA591	arsenic	ECA591_arsenic_12_D_9	mean.TOF	-8.93844365394067
N2	arsenic	N2_arsenic_12_E_1	mean.TOF	-37.2273666965448
CB4856	arsenic	CB4856_arsenic_12_E_2	mean.TOF	25.9477967129334
ECA414	arsenic	ECA414_arsenic_12_E_3	mean.TOF	30.4937071006709
ECA434	arsenic	ECA434_arsenic_12_E_4	mean.TOF	42.0067850956256
ECA581	arsenic	ECA581_arsenic_12_E_5	mean.TOF	20.8633929076889
ECA582	arsenic	ECA582_arsenic_12_E_6	mean.TOF	16.4209052686742
ECA589	arsenic	ECA589_arsenic_12_E_7	mean.TOF	-23.9339529549516
ECA590	arsenic	ECA590_arsenic_12_E_8	mean.TOF	-13.0056979515066
ECA591	arsenic	ECA591_arsenic_12_E_9	mean.TOF	-25.8856658761629
N2	arsenic	N2_arsenic_12_F_1	mean.TOF	-30.5332126121468
CB4856	arsenic	CB4856_arsenic_12_F_2	mean.TOF	21.5153910233849
ECA414	arsenic	ECA414_arsenic_12_F_3	mean.TOF	26.0674295320857
ECA434	arsenic	ECA434_arsenic_12_F_4	mean.TOF	39.9718034718367
ECA581	arsenic	ECA581_arsenic_12_F_5	mean.TOF	0.474610179471361
ECA582	arsenic	ECA582_arsenic_12_F_6	mean.TOF	13.6462260142564
ECA589	arsenic	ECA589_arsenic_12_F_7	mean.TOF	-21.6742126952113
ECA590	arsenic	ECA590_arsenic_12_F_8	mean.TOF	-9.47271854352718
ECA591	arsenic	ECA591_arsenic_12_F_9	mean.TOF	3.89914138007292
N2	arsenic	N2_arsenic_12_G_1	mean.TOF	-34.2950915642697
CB4856	arsenic	CB4856_arsenic_12_G_2	mean.TOF	24.7014618829555
ECA414	arsenic	ECA414_arsenic_12_G_3	mean.TOF	32.9223167263394
ECA434	arsenic	ECA434_arsenic_12_G_4	mean.TOF	20.6394138219128
ECA581	arsenic	ECA581_arsenic_12_G_5	mean.TOF	11.4510197617092
ECA582	arsenic	ECA582_arsenic_12_G_6	mean.TOF	2.58166691437299
ECA589	arsenic	ECA589_arsenic_12_G_7	mean.TOF	-9.05333357433224
ECA590	arsenic	ECA590_arsenic_12_G_8	mean.TOF	-15.2491190041382
ECA591	arsenic	ECA591_arsenic_12_G_9	mean.TOF	-9.69785225609123
N2	arsenic	N2_arsenic_2_A_1	mean.norm.EXT	-0.276305503331941
CB4856	arsenic	CB4856_arsenic_2_A_2	mean.norm.EXT	0.0324309057879479
ECA414	arsenic	ECA414_arsenic_2_A_3	mean.norm.EXT	0.0445557717391513
ECA434	arsenic	ECA434_arsenic_2_A_4	mean.norm.EXT	0.0987640201562798
ECA581	arsenic	ECA581_arsenic_2_A_5	mean.norm.EXT	-0.0160130421317171
ECA582	arsenic	ECA582_arsenic_2_A_6	mean.norm.EXT	0.139007089355677
ECA589	arsenic	ECA589_arsenic_2_A_7	mean.norm.EXT	-0.114960609153389
ECA590	arsenic	ECA590_arsenic_2_A_8	mean.norm.EXT	-0.158852580991847
ECA591	arsenic	ECA591_arsenic_2_A_9	mean.norm.EXT	-0.0249735669478015
N2	arsenic	N2_arsenic_2_B_1	mean.norm.EXT	-0.29869166477258
CB4856	arsenic	CB4856_arsenic_2_B_2	mean.norm.EXT	0.267696660958005
ECA414	arsenic	ECA414_arsenic_2_B_3	mean.norm.EXT	0.0913547569702271
ECA434	arsenic	ECA434_arsenic_2_B_4	mean.norm.EXT	0.152636540234108
ECA581	arsenic	ECA581_arsenic_2_B_5	mean.norm.EXT	0.148969342863279
ECA582	arsenic	ECA582_arsenic_2_B_6	mean.norm.EXT	0.0262988070927905
ECA589	arsenic	ECA589_arsenic_2_B_7	mean.norm.EXT	-0.0496050896821965
ECA590	arsenic	ECA590_arsenic_2_B_8	mean.norm.EXT	-0.0262166048926371
ECA591	arsenic	ECA591_arsenic_2_B_9	mean.norm.EXT	-0.20507059175784
N2	arsenic	N2_arsenic_2_C_1	mean.norm.EXT	-0.236069930735965
CB4856	arsenic	CB4856_arsenic_2_C_2	mean.norm.EXT	0.243355488980492
ECA414	arsenic	ECA414_arsenic_2_C_3	mean.norm.EXT	0.155260237152614
ECA434	arsenic	ECA434_arsenic_2_C_4	mean.norm.EXT	0.140852309790069
ECA581	arsenic	ECA581_arsenic_2_C_5	mean.norm.EXT	0.141141036407454
ECA582	arsenic	ECA582_arsenic_2_C_6	mean.norm.EXT	0.0478237839029715
ECA589	arsenic	ECA589_arsenic_2_C_7	mean.norm.EXT	-0.243265991004601
ECA590	arsenic	ECA590_arsenic_2_C_8	mean.norm.EXT	-0.125784219672585
ECA591	arsenic	ECA591_arsenic_2_C_9	mean.norm.EXT	-0.210064944451144
N2	arsenic	N2_arsenic_2_D_1	mean.norm.EXT	-0.189459283659688
CB4856	arsenic	CB4856_arsenic_2_D_2	mean.norm.EXT	0.259146785642392
ECA414	arsenic	ECA414_arsenic_2_D_3	mean.norm.EXT	0.133868913569447
ECA434	arsenic	ECA434_arsenic_2_D_4	mean.norm.EXT	0.12683916453694
ECA581	arsenic	ECA581_arsenic_2_D_5	mean.norm.EXT	0.161918241218235
ECA582	arsenic	ECA582_arsenic_2_D_6	mean.norm.EXT	0.0652531859425966
ECA589	arsenic	ECA589_arsenic_2_D_7	mean.norm.EXT	-0.206141588189576
ECA590	arsenic	ECA590_arsenic_2_D_8	mean.norm.EXT	-0.261732791545853
ECA591	arsenic	ECA591_arsenic_2_D_9	mean.norm.EXT	-0.040620544344892
N2	arsenic	N2_arsenic_2_E_1	mean.norm.EXT	-0.301930407750027
CB4856	arsenic	CB4856_arsenic_2_E_2	mean.norm.EXT	0.299738962711824
ECA414	arsenic	ECA414_arsenic_2_E_3	mean.norm.EXT	0.0234420185701991
ECA434	arsenic	ECA434_arsenic_2_E_4	mean.norm.EXT	0.173369569818711
ECA581	arsenic	ECA581_arsenic_2_E_5	mean.norm.EXT	0.186648153291096
ECA582	arsenic	ECA582_arsenic_2_E_6	mean.norm.EXT	-0.00198298849498254
ECA589	arsenic	ECA589_arsenic_2_E_7	mean.norm.EXT	-0.176723430859254
ECA590	arsenic	ECA590_arsenic_2_E_8	mean.norm.EXT	-0.0936340463955789
ECA591	arsenic	ECA591_arsenic_2_E_9	mean.norm.EXT	-0.171580845371165
N2	arsenic	N2_arsenic_2_F_1	mean.norm.EXT	-0.30825390256396
CB4856	arsenic	CB4856_arsenic_2_F_2	mean.norm.EXT	0.30628927657518
ECA414	arsenic	ECA414_arsenic_2_F_3	mean.norm.EXT	0.1736362431947
ECA434	arsenic	ECA434_arsenic_2_F_4	mean.norm.EXT	0.0536590022819514
ECA581	arsenic	ECA581_arsenic_2_F_5	mean.norm.EXT	-0.0106323370152797
ECA582	arsenic	ECA582_arsenic_2_F_6	mean.norm.EXT	-0.0169785753123114
ECA589	arsenic	ECA589_arsenic_2_F_7	mean.norm.EXT	-0.198804080344406
ECA590	arsenic	ECA590_arsenic_2_F_8	mean.norm.EXT	-0.00255226367193748
ECA591	arsenic	ECA591_arsenic_2_F_9	mean.norm.EXT	-0.122788199509689
N2	arsenic	N2_arsenic_2_G_1	mean.norm.EXT	-0.370356475044585
CB4856	arsenic	CB4856_arsenic_2_G_2	mean.norm.EXT	0.234787324086123
ECA414	arsenic	ECA414_arsenic_2_G_3	mean.norm.EXT	0.0903632492110648
ECA434	arsenic	ECA434_arsenic_2_G_4	mean.norm.EXT	-0.0143481996847186
ECA581	arsenic	ECA581_arsenic_2_G_5	mean.norm.EXT	0.0688474418412253
ECA582	arsenic	ECA582_arsenic_2_G_6	mean.norm.EXT	0.0138984816443197
ECA589	arsenic	ECA589_arsenic_2_G_7	mean.norm.EXT	-0.183759170985791
ECA590	arsenic	ECA590_arsenic_2_G_8	mean.norm.EXT	-0.202330234259332
ECA591	arsenic	ECA591_arsenic_2_G_9	mean.norm.EXT	-0.173638527543943
N2	arsenic	N2_arsenic_4_A_1	mean.norm.EXT	-0.293629293686158
CB4856	arsenic	CB4856_arsenic_4_A_2	mean.norm.EXT	0.182709286721379
ECA414	arsenic	ECA414_arsenic_4_A_3	mean.norm.EXT	0.0979723051451166
ECA434	arsenic	ECA434_arsenic_4_A_4	mean.norm.EXT	0.303481236018108
ECA581	arsenic	ECA581_arsenic_4_A_5	mean.norm.EXT	0.145456934643128
ECA582	arsenic	ECA582_arsenic_4_A_6	mean.norm.EXT	0.204053665776173
ECA589	arsenic	ECA589_arsenic_4_A_7	mean.norm.EXT	0.0833147941684215
ECA590	arsenic	ECA590_arsenic_4_A_8	mean.norm.EXT	-0.179094180729534
ECA591	arsenic	ECA591_arsenic_4_A_9	mean.norm.EXT	-0.155935761337785
N2	arsenic	N2_arsenic_4_B_1	mean.norm.EXT	-0.210628181463964
CB4856	arsenic	CB4856_arsenic_4_B_2	mean.norm.EXT	0.257461543510665
ECA414	arsenic	ECA414_arsenic_4_B_3	mean.norm.EXT	0.0170450987804764
ECA434	arsenic	ECA434_arsenic_4_B_4	mean.norm.EXT	0.058818503132046
ECA581	arsenic	ECA581_arsenic_4_B_5	mean.norm.EXT	-0.140673673994773
ECA582	arsenic	ECA582_arsenic_4_B_6	mean.norm.EXT	0.145364428748111
ECA589	arsenic	ECA589_arsenic_4_B_7	mean.norm.EXT	-0.112677300827034
ECA590	arsenic	ECA590_arsenic_4_B_8	mean.norm.EXT	-0.134060432979012
ECA591	arsenic	ECA591_arsenic_4_B_9	mean.norm.EXT	-0.180477835218059
N2	arsenic	N2_arsenic_4_C_1	mean.norm.EXT	-0.263320508547234
CB4856	arsenic	CB4856_arsenic_4_C_2	mean.norm.EXT	0.202975682221311
ECA414	arsenic	ECA414_arsenic_4_C_3	mean.norm.EXT	0.168888602582634
ECA434	arsenic	ECA434_arsenic_4_C_4	mean.norm.EXT	0.111379105767292
ECA581	arsenic	ECA581_arsenic_4_C_5	mean.norm.EXT	0.106240398530664
ECA582	arsenic	ECA582_arsenic_4_C_6	mean.norm.EXT	0.0368351086522933
ECA589	arsenic	ECA589_arsenic_4_C_7	mean.norm.EXT	-0.168385918806142
ECA590	arsenic	ECA590_arsenic_4_C_8	mean.norm.EXT	-0.191988429749447
ECA591	arsenic	ECA591_arsenic_4_C_9	mean.norm.EXT	-0.147180745214763
N2	arsenic	N2_arsenic_4_D_1	mean.norm.EXT	-0.307861941819824
CB4856	arsenic	CB4856_arsenic_4_D_2	mean.norm.EXT	0.193542784086854
ECA414	arsenic	ECA414_arsenic_4_D_3	mean.norm.EXT	0.0994251587297956
ECA434	arsenic	ECA434_arsenic_4_D_4	mean.norm.EXT	0.156330156932511
ECA581	arsenic	ECA581_arsenic_4_D_5	mean.norm.EXT	0.133353035820506
ECA582	arsenic	ECA582_arsenic_4_D_6	mean.norm.EXT	0.159044240019269
ECA589	arsenic	ECA589_arsenic_4_D_7	mean.norm.EXT	-0.151007818776779
ECA590	arsenic	ECA590_arsenic_4_D_8	mean.norm.EXT	-0.131320307374702
ECA591	arsenic	ECA591_arsenic_4_D_9	mean.norm.EXT	0.0462399558284696
N2	arsenic	N2_arsenic_4_E_1	mean.norm.EXT	-0.384040988807184
CB4856	arsenic	CB4856_arsenic_4_E_2	mean.norm.EXT	0.160195707762116
ECA414	arsenic	ECA414_arsenic_4_E_3	mean.norm.EXT	0.0201851329357387
ECA434	arsenic	ECA434_arsenic_4_E_4	mean.norm.EXT	0.0551612862473605
ECA581	arsenic	ECA581_arsenic_4_E_5	mean.norm.EXT	0.0717692362035673
ECA582	arsenic	ECA582_arsenic_4_E_6	mean.norm.EXT	0.10289756690584
ECA589	arsenic	ECA589_arsenic_4_E_7	mean.norm.EXT	-0.134088503944808
ECA590	arsenic	ECA590_arsenic_4_E_8	mean.norm.EXT	-0.107798961447755
ECA591	arsenic	ECA591_arsenic_4_E_9	mean.norm.EXT	-0.151496481118574
N2	arsenic	N2_arsenic_4_F_1	mean.norm.EXT	-0.269519463334372
CB4856	arsenic	CB4856_arsenic_4_F_2	mean.norm.EXT	0.241963776489852
ECA414	arsenic	ECA414_arsenic_4_F_3	mean.norm.EXT	0.22023432775416
ECA434	arsenic	ECA434_arsenic_4_F_4	mean.norm.EXT	0.091321223916831
ECA582	arsenic	ECA582_arsenic_4_F_6	mean.norm.EXT	-0.0647171113025669
ECA589	arsenic	ECA589_arsenic_4_F_7	mean.norm.EXT	-0.198156358098199
ECA590	arsenic	ECA590_arsenic_4_F_8	mean.norm.EXT	-0.0752676205457523
ECA591	arsenic	ECA591_arsenic_4_F_9	mean.norm.EXT	-0.210775740154813
N2	arsenic	N2_arsenic_4_G_1	mean.norm.EXT	-0.257794548683086
CB4856	arsenic	CB4856_arsenic_4_G_2	mean.norm.EXT	0.202702182836275
ECA414	arsenic	ECA414_arsenic_4_G_3	mean.norm.EXT	0.0235252189058521
ECA434	arsenic	ECA434_arsenic_4_G_4	mean.norm.EXT	0.209577695224768
ECA581	arsenic	ECA581_arsenic_4_G_5	mean.norm.EXT	0.172026273845012
ECA582	arsenic	ECA582_arsenic_4_G_6	mean.norm.EXT	0.0216655835951599
ECA589	arsenic	ECA589_arsenic_4_G_7	mean.norm.EXT	-0.0237250710432767
ECA590	arsenic	ECA590_arsenic_4_G_8	mean.norm.EXT	-0.194991938399852
ECA591	arsenic	ECA591_arsenic_4_G_9	mean.norm.EXT	-0.0686644700476611
N2	arsenic	N2_arsenic_6_A_1	mean.norm.EXT	-0.258488706391649
CB4856	arsenic	CB4856_arsenic_6_A_2	mean.norm.EXT	0.245356864339692
ECA414	arsenic	ECA414_arsenic_6_A_3	mean.norm.EXT	0.100441231538431
ECA434	arsenic	ECA434_arsenic_6_A_4	mean.norm.EXT	0.0444054356691101
ECA581	arsenic	ECA581_arsenic_6_A_5	mean.norm.EXT	0.0365130224542927
ECA582	arsenic	ECA582_arsenic_6_A_6	mean.norm.EXT	0.154771760412742
ECA589	arsenic	ECA589_arsenic_6_A_7	mean.norm.EXT	-0.0750033275986349
ECA590	arsenic	ECA590_arsenic_6_A_8	mean.norm.EXT	-0.09238730458206
ECA591	arsenic	ECA591_arsenic_6_A_9	mean.norm.EXT	-0.122716145705321
N2	arsenic	N2_arsenic_6_B_1	mean.norm.EXT	-0.22656531972337
CB4856	arsenic	CB4856_arsenic_6_B_2	mean.norm.EXT	0.222537796655179
ECA414	arsenic	ECA414_arsenic_6_B_3	mean.norm.EXT	0.205004395113281
ECA434	arsenic	ECA434_arsenic_6_B_4	mean.norm.EXT	0.0819269663000104
ECA581	arsenic	ECA581_arsenic_6_B_5	mean.norm.EXT	0.0953268292595866
ECA582	arsenic	ECA582_arsenic_6_B_6	mean.norm.EXT	0.145541838679869
ECA589	arsenic	ECA589_arsenic_6_B_7	mean.norm.EXT	0.00330804564796409
ECA590	arsenic	ECA590_arsenic_6_B_8	mean.norm.EXT	-0.166501932658235
ECA591	arsenic	ECA591_arsenic_6_B_9	mean.norm.EXT	-0.0287103381766345
N2	arsenic	N2_arsenic_6_C_1	mean.norm.EXT	-0.256894100697483
CB4856	arsenic	CB4856_arsenic_6_C_2	mean.norm.EXT	0.274921459812817
ECA414	arsenic	ECA414_arsenic_6_C_3	mean.norm.EXT	0.169904310903785
ECA434	arsenic	ECA434_arsenic_6_C_4	mean.norm.EXT	0.124527011481781
ECA581	arsenic	ECA581_arsenic_6_C_5	mean.norm.EXT	0.182315607212293
ECA582	arsenic	ECA582_arsenic_6_C_6	mean.norm.EXT	0.0305023210296184
ECA589	arsenic	ECA589_arsenic_6_C_7	mean.norm.EXT	-0.168140545346518
ECA590	arsenic	ECA590_arsenic_6_C_8	mean.norm.EXT	-0.10725663266172
ECA591	arsenic	ECA591_arsenic_6_C_9	mean.norm.EXT	-0.206863278181122
N2	arsenic	N2_arsenic_6_D_1	mean.norm.EXT	-0.252242716014835
CB4856	arsenic	CB4856_arsenic_6_D_2	mean.norm.EXT	0.0990704578724574
ECA414	arsenic	ECA414_arsenic_6_D_3	mean.norm.EXT	0.139789632626192
ECA434	arsenic	ECA434_arsenic_6_D_4	mean.norm.EXT	0.0895231545546491
ECA581	arsenic	ECA581_arsenic_6_D_5	mean.norm.EXT	0.00164144696478785
ECA582	arsenic	ECA582_arsenic_6_D_6	mean.norm.EXT	0.0993564629421596
ECA589	arsenic	ECA589_arsenic_6_D_7	mean.norm.EXT	-0.13612891201139
ECA590	arsenic	ECA590_arsenic_6_D_8	mean.norm.EXT	-0.179850522336748
ECA591	arsenic	ECA591_arsenic_6_D_9	mean.norm.EXT	-0.186857702240914
N2	arsenic	N2_arsenic_6_E_1	mean.norm.EXT	-0.234177183017985
CB4856	arsenic	CB4856_arsenic_6_E_2	mean.norm.EXT	0.263677311778863
ECA414	arsenic	ECA414_arsenic_6_E_3	mean.norm.EXT	0.0758362348916166
ECA434	arsenic	ECA434_arsenic_6_E_4	mean.norm.EXT	0.0506167785686804
ECA581	arsenic	ECA581_arsenic_6_E_5	mean.norm.EXT	-0.0098053105491851
ECA582	arsenic	ECA582_arsenic_6_E_6	mean.norm.EXT	0.0422599939330767
ECA589	arsenic	ECA589_arsenic_6_E_7	mean.norm.EXT	-0.110312411000985
ECA590	arsenic	ECA590_arsenic_6_E_8	mean.norm.EXT	-0.188135360456891
ECA591	arsenic	ECA591_arsenic_6_E_9	mean.norm.EXT	-0.247317214024484
N2	arsenic	N2_arsenic_6_F_1	mean.norm.EXT	-0.355504830558153
CB4856	arsenic	CB4856_arsenic_6_F_2	mean.norm.EXT	0.28584063524981
ECA414	arsenic	ECA414_arsenic_6_F_3	mean.norm.EXT	0.0306253080625005
ECA434	arsenic	ECA434_arsenic_6_F_4	mean.norm.EXT	0.034579666027577
ECA581	arsenic	ECA581_arsenic_6_F_5	mean.norm.EXT	-0.0844016994698942
ECA582	arsenic	ECA582_arsenic_6_F_6	mean.norm.EXT	0.118921824102005
ECA589	arsenic	ECA589_arsenic_6_F_7	mean.norm.EXT	-0.0560781404128069
ECA590	arsenic	ECA590_arsenic_6_F_8	mean.norm.EXT	-0.109047766403427
ECA591	arsenic	ECA591_arsenic_6_F_9	mean.norm.EXT	-0.125572728743445
N2	arsenic	N2_arsenic_6_G_1	mean.norm.EXT	-0.339737580326697
CB4856	arsenic	CB4856_arsenic_6_G_2	mean.norm.EXT	0.270853572650318
ECA414	arsenic	ECA414_arsenic_6_G_3	mean.norm.EXT	0.00941058506083032
ECA434	arsenic	ECA434_arsenic_6_G_4	mean.norm.EXT	0.0201569963011685
ECA581	arsenic	ECA581_arsenic_6_G_5	mean.norm.EXT	0.0569984049493653
ECA582	arsenic	ECA582_arsenic_6_G_6	mean.norm.EXT	0.160079907920726
ECA589	arsenic	ECA589_arsenic_6_G_7	mean.norm.EXT	-0.15996208676978
ECA590	arsenic	ECA590_arsenic_6_G_8	mean.norm.EXT	-0.0199130485919949
ECA591	arsenic	ECA591_arsenic_6_G_9	mean.norm.EXT	-0.249276792889533
N2	arsenic	N2_arsenic_8_A_1	mean.norm.EXT	-0.249548614245578
CB4856	arsenic	CB4856_arsenic_8_A_2	mean.norm.EXT	0.196946045346145
ECA414	arsenic	ECA414_arsenic_8_A_3	mean.norm.EXT	0.0464835827827791
ECA434	arsenic	ECA434_arsenic_8_A_4	mean.norm.EXT	0.221622302160462
ECA581	arsenic	ECA581_arsenic_8_A_5	mean.norm.EXT	0.170370586014414
ECA582	arsenic	ECA582_arsenic_8_A_6	mean.norm.EXT	0.104707287728673
ECA589	arsenic	ECA589_arsenic_8_A_7	mean.norm.EXT	0.00573097083184486
ECA590	arsenic	ECA590_arsenic_8_A_8	mean.norm.EXT	-0.00698152245250313
ECA591	arsenic	ECA591_arsenic_8_A_9	mean.norm.EXT	0.00513792342413108
N2	arsenic	N2_arsenic_8_B_1	mean.norm.EXT	-0.280808429820133
CB4856	arsenic	CB4856_arsenic_8_B_2	mean.norm.EXT	0.193864220782711
ECA414	arsenic	ECA414_arsenic_8_B_3	mean.norm.EXT	0.229589402724743
ECA434	arsenic	ECA434_arsenic_8_B_4	mean.norm.EXT	0.127979296932944
ECA581	arsenic	ECA581_arsenic_8_B_5	mean.norm.EXT	0.235040574782441
ECA582	arsenic	ECA582_arsenic_8_B_6	mean.norm.EXT	0.162415323443791
ECA589	arsenic	ECA589_arsenic_8_B_7	mean.norm.EXT	-0.0129217782561915
ECA590	arsenic	ECA590_arsenic_8_B_8	mean.norm.EXT	0.00766344504743513
ECA591	arsenic	ECA591_arsenic_8_B_9	mean.norm.EXT	-0.14456355780145
N2	arsenic	N2_arsenic_8_C_1	mean.norm.EXT	-0.237732622715918
CB4856	arsenic	CB4856_arsenic_8_C_2	mean.norm.EXT	0.210791311641899
ECA414	arsenic	ECA414_arsenic_8_C_3	mean.norm.EXT	0.0782627287032271
ECA434	arsenic	ECA434_arsenic_8_C_4	mean.norm.EXT	0.053299562636987
ECA581	arsenic	ECA581_arsenic_8_C_5	mean.norm.EXT	0.121982920300666
ECA582	arsenic	ECA582_arsenic_8_C_6	mean.norm.EXT	0.133354607414253
ECA589	arsenic	ECA589_arsenic_8_C_7	mean.norm.EXT	-0.178724690388149
ECA590	arsenic	ECA590_arsenic_8_C_8	mean.norm.EXT	-0.0652587840668834
ECA591	arsenic	ECA591_arsenic_8_C_9	mean.norm.EXT	-0.0585874845363759
N2	arsenic	N2_arsenic_8_D_1	mean.norm.EXT	-0.342830315778435
CB4856	arsenic	CB4856_arsenic_8_D_2	mean.norm.EXT	0.230161421244387
ECA414	arsenic	ECA414_arsenic_8_D_3	mean.norm.EXT	0.104965045024912
ECA434	arsenic	ECA434_arsenic_8_D_4	mean.norm.EXT	0.154481776577652
ECA581	arsenic	ECA581_arsenic_8_D_5	mean.norm.EXT	0.225255927858213
ECA582	arsenic	ECA582_arsenic_8_D_6	mean.norm.EXT	0.153834274824341
ECA589	arsenic	ECA589_arsenic_8_D_7	mean.norm.EXT	-0.213415453097063
ECA590	arsenic	ECA590_arsenic_8_D_8	mean.norm.EXT	-0.103490234989841
ECA591	arsenic	ECA591_arsenic_8_D_9	mean.norm.EXT	-0.0481715026829712
N2	arsenic	N2_arsenic_8_E_1	mean.norm.EXT	-0.294428845017947
CB4856	arsenic	CB4856_arsenic_8_E_2	mean.norm.EXT	0.305821603593184
ECA414	arsenic	ECA414_arsenic_8_E_3	mean.norm.EXT	0.190203412672451
ECA434	arsenic	ECA434_arsenic_8_E_4	mean.norm.EXT	0.101213207221172
ECA581	arsenic	ECA581_arsenic_8_E_5	mean.norm.EXT	0.178863457689739
ECA582	arsenic	ECA582_arsenic_8_E_6	mean.norm.EXT	0.0953131034681466
ECA590	arsenic	ECA590_arsenic_8_E_8	mean.norm.EXT	-0.109533735023579
ECA591	arsenic	ECA591_arsenic_8_E_9	mean.norm.EXT	-0.189493712141897
N2	arsenic	N2_arsenic_8_F_1	mean.norm.EXT	-0.281891906123169
CB4856	arsenic	CB4856_arsenic_8_F_2	mean.norm.EXT	0.209464656788955
ECA414	arsenic	ECA414_arsenic_8_F_3	mean.norm.EXT	0.0651700432418591
ECA434	arsenic	ECA434_arsenic_8_F_4	mean.norm.EXT	0.0583731700679004
ECA581	arsenic	ECA581_arsenic_8_F_5	mean.norm.EXT	0.074689977177272
ECA582	arsenic	ECA582_arsenic_8_F_6	mean.norm.EXT	0.133301479391859
ECA589	arsenic	ECA589_arsenic_8_F_7	mean.norm.EXT	0.057451842590445
ECA590	arsenic	ECA590_arsenic_8_F_8	mean.norm.EXT	-0.118919016528999
ECA591	arsenic	ECA591_arsenic_8_F_9	mean.norm.EXT	-0.114873055203079
N2	arsenic	N2_arsenic_8_G_1	mean.norm.EXT	-0.270664675981196
CB4856	arsenic	CB4856_arsenic_8_G_2	mean.norm.EXT	0.252794246739668
ECA414	arsenic	ECA414_arsenic_8_G_3	mean.norm.EXT	0.0724740021508589
ECA434	arsenic	ECA434_arsenic_8_G_4	mean.norm.EXT	0.116074659498966
ECA581	arsenic	ECA581_arsenic_8_G_5	mean.norm.EXT	0.234819505133535
ECA582	arsenic	ECA582_arsenic_8_G_6	mean.norm.EXT	0.050043390243793
ECA589	arsenic	ECA589_arsenic_8_G_7	mean.norm.EXT	-0.217272196603039
ECA590	arsenic	ECA590_arsenic_8_G_8	mean.norm.EXT	-0.0453717676994514
ECA591	arsenic	ECA591_arsenic_8_G_9	mean.norm.EXT	0.0750747552218684
N2	arsenic	N2_arsenic_10_A_1	mean.norm.EXT	-0.274322201117863
CB4856	arsenic	CB4856_arsenic_10_A_2	mean.norm.EXT	0.0872524954544018
ECA414	arsenic	ECA414_arsenic_10_A_3	mean.norm.EXT	0.136571519147606
ECA434	arsenic	ECA434_arsenic_10_A_4	mean.norm.EXT	-0.0162568462520885
ECA581	arsenic	ECA581_arsenic_10_A_5	mean.norm.EXT	-0.00284175844027112
ECA582	arsenic	ECA582_arsenic_10_A_6	mean.norm.EXT	-0.00923817668445345
ECA589	arsenic	ECA589_arsenic_10_A_7	mean.norm.EXT	-0.191557788834349
ECA590	arsenic	ECA590_arsenic_10_A_8	mean.norm.EXT	-0.215080618624947
ECA591	arsenic	ECA591_arsenic_10_A_9	mean.norm.EXT	-0.190448170624877
N2	arsenic	N2_arsenic_10_B_1	mean.norm.EXT	-0.272073173144892
CB4856	arsenic	CB4856_arsenic_10_B_2	mean.norm.EXT	0.206186396329337
ECA414	arsenic	ECA414_arsenic_10_B_3	mean.norm.EXT	-0.0251237710236778
ECA434	arsenic	ECA434_arsenic_10_B_4	mean.norm.EXT	0.0996624410297575
ECA581	arsenic	ECA581_arsenic_10_B_5	mean.norm.EXT	0.0889580467323816
ECA582	arsenic	ECA582_arsenic_10_B_6	mean.norm.EXT	-0.00711627044581194
ECA589	arsenic	ECA589_arsenic_10_B_7	mean.norm.EXT	-0.152633317014332
ECA590	arsenic	ECA590_arsenic_10_B_8	mean.norm.EXT	-0.0175064148846582
ECA591	arsenic	ECA591_arsenic_10_B_9	mean.norm.EXT	-0.0990257013585918
N2	arsenic	N2_arsenic_10_C_1	mean.norm.EXT	-0.197427224415109
CB4856	arsenic	CB4856_arsenic_10_C_2	mean.norm.EXT	0.219770959878597
ECA414	arsenic	ECA414_arsenic_10_C_3	mean.norm.EXT	0.139487226021417
ECA434	arsenic	ECA434_arsenic_10_C_4	mean.norm.EXT	0.125888313768185
ECA581	arsenic	ECA581_arsenic_10_C_5	mean.norm.EXT	0.16330975761461
ECA582	arsenic	ECA582_arsenic_10_C_6	mean.norm.EXT	-0.0299775024170255
ECA589	arsenic	ECA589_arsenic_10_C_7	mean.norm.EXT	-0.0752223143679674
ECA590	arsenic	ECA590_arsenic_10_C_8	mean.norm.EXT	-0.241331628186456
ECA591	arsenic	ECA591_arsenic_10_C_9	mean.norm.EXT	-0.182585600440382
N2	arsenic	N2_arsenic_10_D_1	mean.norm.EXT	-0.240253262651168
CB4856	arsenic	CB4856_arsenic_10_D_2	mean.norm.EXT	0.194787037119327
ECA414	arsenic	ECA414_arsenic_10_D_3	mean.norm.EXT	0.103040724738734
ECA434	arsenic	ECA434_arsenic_10_D_4	mean.norm.EXT	0.0636127642732307
ECA581	arsenic	ECA581_arsenic_10_D_5	mean.norm.EXT	0.0890923232958634
ECA582	arsenic	ECA582_arsenic_10_D_6	mean.norm.EXT	0.173833864909667
ECA589	arsenic	ECA589_arsenic_10_D_7	mean.norm.EXT	-0.238884341509776
ECA590	arsenic	ECA590_arsenic_10_D_8	mean.norm.EXT	-0.017502196230565
ECA591	arsenic	ECA591_arsenic_10_D_9	mean.norm.EXT	-0.165032993360331
N2	arsenic	N2_arsenic_10_E_1	mean.norm.EXT	-0.221906444367476
CB4856	arsenic	CB4856_arsenic_10_E_2	mean.norm.EXT	0.202683943339075
ECA414	arsenic	ECA414_arsenic_10_E_3	mean.norm.EXT	0.16993778940785
ECA434	arsenic	ECA434_arsenic_10_E_4	mean.norm.EXT	0.127835869424331
ECA581	arsenic	ECA581_arsenic_10_E_5	mean.norm.EXT	0.0422220011413381
ECA582	arsenic	ECA582_arsenic_10_E_6	mean.norm.EXT	0.00137723553730088
ECA589	arsenic	ECA589_arsenic_10_E_7	mean.norm.EXT	-0.159119792113299
ECA590	arsenic	ECA590_arsenic_10_E_8	mean.norm.EXT	-0.142699785550295
ECA591	arsenic	ECA591_arsenic_10_E_9	mean.norm.EXT	-0.0986074910334378
N2	arsenic	N2_arsenic_10_F_1	mean.norm.EXT	-0.326104236870673
CB4856	arsenic	CB4856_arsenic_10_F_2	mean.norm.EXT	0.164694777092857
ECA414	arsenic	ECA414_arsenic_10_F_3	mean.norm.EXT	0.162739597652737
ECA434	arsenic	ECA434_arsenic_10_F_4	mean.norm.EXT	0.11050836518235
ECA581	arsenic	ECA581_arsenic_10_F_5	mean.norm.EXT	0.0064312443866994
ECA582	arsenic	ECA582_arsenic_10_F_6	mean.norm.EXT	0.111181725476209
ECA589	arsenic	ECA589_arsenic_10_F_7	mean.norm.EXT	-0.152237198792324
ECA590	arsenic	ECA590_arsenic_10_F_8	mean.norm.EXT	-0.113582327017599
ECA591	arsenic	ECA591_arsenic_10_F_9	mean.norm.EXT	-0.102397352622783
N2	arsenic	N2_arsenic_10_G_1	mean.norm.EXT	-0.281177847880378
CB4856	arsenic	CB4856_arsenic_10_G_2	mean.norm.EXT	0.173191418692472
ECA414	arsenic	ECA414_arsenic_10_G_3	mean.norm.EXT	0.125935539668886
ECA434	arsenic	ECA434_arsenic_10_G_4	mean.norm.EXT	0.171504689018811
ECA581	arsenic	ECA581_arsenic_10_G_5	mean.norm.EXT	0.00290857086753049
ECA582	arsenic	ECA582_arsenic_10_G_6	mean.norm.EXT	0.0447955237166468
ECA589	arsenic	ECA589_arsenic_10_G_7	mean.norm.EXT	-0.0963173898431889
ECA590	arsenic	ECA590_arsenic_10_G_8	mean.norm.EXT	-0.121375829034555
ECA591	arsenic	ECA591_arsenic_10_G_9	mean.norm.EXT	-0.132128750995802
N2	arsenic	N2_arsenic_12_A_1	mean.norm.EXT	-0.218515933206033
CB4856	arsenic	CB4856_arsenic_12_A_2	mean.norm.EXT	0.217816283858976
ECA414	arsenic	ECA414_arsenic_12_A_3	mean.norm.EXT	0.0749189216077947
ECA434	arsenic	ECA434_arsenic_12_A_4	mean.norm.EXT	0.293370910292319
ECA581	arsenic	ECA581_arsenic_12_A_5	mean.norm.EXT	0.0231651818187553
ECA582	arsenic	ECA582_arsenic_12_A_6	mean.norm.EXT	0.0999507224876318
ECA589	arsenic	ECA589_arsenic_12_A_7	mean.norm.EXT	-0.0870688482013851
ECA590	arsenic	ECA590_arsenic_12_A_8	mean.norm.EXT	-0.238684663021014
ECA591	arsenic	ECA591_arsenic_12_A_9	mean.norm.EXT	-0.225540365804237
N2	arsenic	N2_arsenic_12_B_1	mean.norm.EXT	-0.243865573818546
CB4856	arsenic	CB4856_arsenic_12_B_2	mean.norm.EXT	0.220299994437174
ECA414	arsenic	ECA414_arsenic_12_B_3	mean.norm.EXT	0.0934598550504763
ECA434	arsenic	ECA434_arsenic_12_B_4	mean.norm.EXT	0.140585437299393
ECA581	arsenic	ECA581_arsenic_12_B_5	mean.norm.EXT	0.0854093691958151
ECA582	arsenic	ECA582_arsenic_12_B_6	mean.norm.EXT	0.223189659351255
ECA589	arsenic	ECA589_arsenic_12_B_7	mean.norm.EXT	-0.189305584442668
ECA590	arsenic	ECA590_arsenic_12_B_8	mean.norm.EXT	0.0737218971940481
ECA591	arsenic	ECA591_arsenic_12_B_9	mean.norm.EXT	-0.0382183603026245
N2	arsenic	N2_arsenic_12_C_1	mean.norm.EXT	-0.308952792162793
CB4856	arsenic	CB4856_arsenic_12_C_2	mean.norm.EXT	0.266596394107064
ECA414	arsenic	ECA414_arsenic_12_C_3	mean.norm.EXT	0.087649414825728
ECA434	arsenic	ECA434_arsenic_12_C_4	mean.norm.EXT	0.269538594984503
ECA581	arsenic	ECA581_arsenic_12_C_5	mean.norm.EXT	0.203605480941744
ECA582	arsenic	ECA582_arsenic_12_C_6	mean.norm.EXT	0.15546927937691
ECA589	arsenic	ECA589_arsenic_12_C_7	mean.norm.EXT	-0.078791320336622
ECA590	arsenic	ECA590_arsenic_12_C_8	mean.norm.EXT	-0.0768784976110574
ECA591	arsenic	ECA591_arsenic_12_C_9	mean.norm.EXT	-0.222568384914902
N2	arsenic	N2_arsenic_12_D_1	mean.norm.EXT	-0.282298224479462
CB4856	arsenic	CB4856_arsenic_12_D_2	mean.norm.EXT	0.301414029920829
ECA414	arsenic	ECA414_arsenic_12_D_3	mean.norm.EXT	0.212680281179759
ECA434	arsenic	ECA434_arsenic_12_D_4	mean.norm.EXT	0.119982932954585
ECA581	arsenic	ECA581_arsenic_12_D_5	mean.norm.EXT	0.230261311670527
ECA582	arsenic	ECA582_arsenic_12_D_6	mean.norm.EXT	0.116605601037424
ECA589	arsenic	ECA589_arsenic_12_D_7	mean.norm.EXT	-0.186965394997023
ECA590	arsenic	ECA590_arsenic_12_D_8	mean.norm.EXT	-0.310083305409878
ECA591	arsenic	ECA591_arsenic_12_D_9	mean.norm.EXT	-0.074871714400945
N2	arsenic	N2_arsenic_12_E_1	mean.norm.EXT	-0.314637736344886
CB4856	arsenic	CB4856_arsenic_12_E_2	mean.norm.EXT	0.260761378650497
ECA414	arsenic	ECA414_arsenic_12_E_3	mean.norm.EXT	0.26077480320796
ECA434	arsenic	ECA434_arsenic_12_E_4	mean.norm.EXT	0.167216434978745
ECA581	arsenic	ECA581_arsenic_12_E_5	mean.norm.EXT	0.0433909509306816
ECA582	arsenic	ECA582_arsenic_12_E_6	mean.norm.EXT	0.0560144975856606
ECA589	arsenic	ECA589_arsenic_12_E_7	mean.norm.EXT	-0.166613783002967
ECA590	arsenic	ECA590_arsenic_12_E_8	mean.norm.EXT	-0.0779644043494565
ECA591	arsenic	ECA591_arsenic_12_E_9	mean.norm.EXT	-0.190257183283064
N2	arsenic	N2_arsenic_12_F_1	mean.norm.EXT	-0.23109238136183
CB4856	arsenic	CB4856_arsenic_12_F_2	mean.norm.EXT	0.217087129293433
ECA414	arsenic	ECA414_arsenic_12_F_3	mean.norm.EXT	0.232060129452382
ECA434	arsenic	ECA434_arsenic_12_F_4	mean.norm.EXT	0.216217328849447
ECA581	arsenic	ECA581_arsenic_12_F_5	mean.norm.EXT	-0.0463015584858402
ECA582	arsenic	ECA582_arsenic_12_F_6	mean.norm.EXT	0.124626774851704
ECA589	arsenic	ECA589_arsenic_12_F_7	mean.norm.EXT	-0.230951440742527
ECA590	arsenic	ECA590_arsenic_12_F_8	mean.norm.EXT	-0.227470632109485
ECA591	arsenic	ECA591_arsenic_12_F_9	mean.norm.EXT	-0.0938668404000725
N2	arsenic	N2_arsenic_12_G_1	mean.norm.EXT	-0.214835627819691
CB4856	arsenic	CB4856_arsenic_12_G_2	mean.norm.EXT	0.309953651741007
ECA414	arsenic	ECA414_arsenic_12_G_3	mean.norm.EXT	0.187860558254328
ECA434	arsenic	ECA434_arsenic_12_G_4	mean.norm.EXT	0.124526419526563
ECA581	arsenic	ECA581_arsenic_12_G_5	mean.norm.EXT	0.128805327506061
ECA582	arsenic	ECA582_arsenic_12_G_6	mean.norm.EXT	0.121746295806072
ECA589	arsenic	ECA589_arsenic_12_G_7	mean.norm.EXT	-0.0763317561094919
ECA590	arsenic	ECA590_arsenic_12_G_8	mean.norm.EXT	-0.246631564032541
ECA591	arsenic	ECA591_arsenic_12_G_9	mean.norm.EXT	-0.0111800239739681
N2	arsenic	N2_arsenic_2_A_1	mean.norm.yellow	-0.0191075090144206
CB4856	arsenic	CB4856_arsenic_2_A_2	mean.norm.yellow	0.0040671150835526
ECA414	arsenic	ECA414_arsenic_2_A_3	mean.norm.yellow	0.000322976485630618
ECA434	arsenic	ECA434_arsenic_2_A_4	mean.norm.yellow	0.00640286986717444
ECA581	arsenic	ECA581_arsenic_2_A_5	mean.norm.yellow	-0.00246026669589538
ECA582	arsenic	ECA582_arsenic_2_A_6	mean.norm.yellow	0.0180552117636851
ECA589	arsenic	ECA589_arsenic_2_A_7	mean.norm.yellow	-0.010599504263843
ECA590	arsenic	ECA590_arsenic_2_A_8	mean.norm.yellow	-0.00908327887396872
ECA591	arsenic	ECA591_arsenic_2_A_9	mean.norm.yellow	0.00572949843286102
N2	arsenic	N2_arsenic_2_B_1	mean.norm.yellow	-0.0239911813406716
CB4856	arsenic	CB4856_arsenic_2_B_2	mean.norm.yellow	0.0311085456482136
ECA414	arsenic	ECA414_arsenic_2_B_3	mean.norm.yellow	0.0069453655390418
ECA434	arsenic	ECA434_arsenic_2_B_4	mean.norm.yellow	0.00797769332627133
ECA581	arsenic	ECA581_arsenic_2_B_5	mean.norm.yellow	0.0147300767667187
ECA582	arsenic	ECA582_arsenic_2_B_6	mean.norm.yellow	0.00140963905650779
ECA589	arsenic	ECA589_arsenic_2_B_7	mean.norm.yellow	0.00414814626915768
ECA590	arsenic	ECA590_arsenic_2_B_8	mean.norm.yellow	-0.000482694118349794
ECA591	arsenic	ECA591_arsenic_2_B_9	mean.norm.yellow	-0.0134158439323925
N2	arsenic	N2_arsenic_2_C_1	mean.norm.yellow	-0.0181156194531515
CB4856	arsenic	CB4856_arsenic_2_C_2	mean.norm.yellow	0.0268279935783822
ECA414	arsenic	ECA414_arsenic_2_C_3	mean.norm.yellow	0.0075064634432351
ECA434	arsenic	ECA434_arsenic_2_C_4	mean.norm.yellow	0.0121337994801479
ECA581	arsenic	ECA581_arsenic_2_C_5	mean.norm.yellow	0.0154008141890149
ECA582	arsenic	ECA582_arsenic_2_C_6	mean.norm.yellow	0.00411260341525191
ECA589	arsenic	ECA589_arsenic_2_C_7	mean.norm.yellow	-0.0159759059615237
ECA590	arsenic	ECA590_arsenic_2_C_8	mean.norm.yellow	-0.00562571841429034
ECA591	arsenic	ECA591_arsenic_2_C_9	mean.norm.yellow	-0.0107380375926517
N2	arsenic	N2_arsenic_2_D_1	mean.norm.yellow	-0.00324118097737892
CB4856	arsenic	CB4856_arsenic_2_D_2	mean.norm.yellow	0.0283783841202284
ECA414	arsenic	ECA414_arsenic_2_D_3	mean.norm.yellow	0.00755756131600197
ECA434	arsenic	ECA434_arsenic_2_D_4	mean.norm.yellow	0.00850688987989141
ECA581	arsenic	ECA581_arsenic_2_D_5	mean.norm.yellow	0.0132421068095509
ECA582	arsenic	ECA582_arsenic_2_D_6	mean.norm.yellow	0.00481345154660666
ECA589	arsenic	ECA589_arsenic_2_D_7	mean.norm.yellow	-0.0153835287192447
ECA590	arsenic	ECA590_arsenic_2_D_8	mean.norm.yellow	-0.0202821895314192
ECA591	arsenic	ECA591_arsenic_2_D_9	mean.norm.yellow	0.000894686328714961
N2	arsenic	N2_arsenic_2_E_1	mean.norm.yellow	-0.0211763410779506
CB4856	arsenic	CB4856_arsenic_2_E_2	mean.norm.yellow	0.0293274336131803
ECA414	arsenic	ECA414_arsenic_2_E_3	mean.norm.yellow	-0.00407977181428103
ECA434	arsenic	ECA434_arsenic_2_E_4	mean.norm.yellow	0.0186203901351691
ECA581	arsenic	ECA581_arsenic_2_E_5	mean.norm.yellow	0.014975758820037
ECA582	arsenic	ECA582_arsenic_2_E_6	mean.norm.yellow	-0.00242707574898368
ECA589	arsenic	ECA589_arsenic_2_E_7	mean.norm.yellow	-0.0122611913164475
ECA590	arsenic	ECA590_arsenic_2_E_8	mean.norm.yellow	-0.00166188421065126
ECA591	arsenic	ECA591_arsenic_2_E_9	mean.norm.yellow	-0.00951436928837424
N2	arsenic	N2_arsenic_2_F_1	mean.norm.yellow	-0.0197854520345554
CB4856	arsenic	CB4856_arsenic_2_F_2	mean.norm.yellow	0.0297856366648301
ECA414	arsenic	ECA414_arsenic_2_F_3	mean.norm.yellow	0.00718872880467834
ECA434	arsenic	ECA434_arsenic_2_F_4	mean.norm.yellow	0.0042500567586962
ECA581	arsenic	ECA581_arsenic_2_F_5	mean.norm.yellow	0.00172871440446723
ECA582	arsenic	ECA582_arsenic_2_F_6	mean.norm.yellow	-0.00282113954913284
ECA589	arsenic	ECA589_arsenic_2_F_7	mean.norm.yellow	-0.0118934012382976
ECA590	arsenic	ECA590_arsenic_2_F_8	mean.norm.yellow	0.00437194375488172
ECA591	arsenic	ECA591_arsenic_2_F_9	mean.norm.yellow	-0.00781367777368815
N2	arsenic	N2_arsenic_2_G_1	mean.norm.yellow	-0.0228010906436243
CB4856	arsenic	CB4856_arsenic_2_G_2	mean.norm.yellow	0.0243928051633188
ECA414	arsenic	ECA414_arsenic_2_G_3	mean.norm.yellow	0.00169835360823038
ECA434	arsenic	ECA434_arsenic_2_G_4	mean.norm.yellow	-0.00243160715689184
ECA581	arsenic	ECA581_arsenic_2_G_5	mean.norm.yellow	0.00330007306182792
ECA582	arsenic	ECA582_arsenic_2_G_6	mean.norm.yellow	0.00182100019227119
ECA589	arsenic	ECA589_arsenic_2_G_7	mean.norm.yellow	-0.0101536860366049
ECA590	arsenic	ECA590_arsenic_2_G_8	mean.norm.yellow	-0.0119773183867506
ECA591	arsenic	ECA591_arsenic_2_G_9	mean.norm.yellow	-0.0144534463942826
N2	arsenic	N2_arsenic_4_A_1	mean.norm.yellow	-0.0256072960658404
CB4856	arsenic	CB4856_arsenic_4_A_2	mean.norm.yellow	0.013720083983971
ECA414	arsenic	ECA414_arsenic_4_A_3	mean.norm.yellow	-0.00323601100957326
ECA434	arsenic	ECA434_arsenic_4_A_4	mean.norm.yellow	0.0259561211812759
ECA581	arsenic	ECA581_arsenic_4_A_5	mean.norm.yellow	0.0139713315303277
ECA582	arsenic	ECA582_arsenic_4_A_6	mean.norm.yellow	0.0144813713776632
ECA589	arsenic	ECA589_arsenic_4_A_7	mean.norm.yellow	0.022778486562711
ECA590	arsenic	ECA590_arsenic_4_A_8	mean.norm.yellow	-0.0164065790913054
ECA591	arsenic	ECA591_arsenic_4_A_9	mean.norm.yellow	-0.00645454331307072
N2	arsenic	N2_arsenic_4_B_1	mean.norm.yellow	-0.0171870936901711
CB4856	arsenic	CB4856_arsenic_4_B_2	mean.norm.yellow	0.0186128134178271
ECA414	arsenic	ECA414_arsenic_4_B_3	mean.norm.yellow	-0.00949966200746819
ECA434	arsenic	ECA434_arsenic_4_B_4	mean.norm.yellow	0.00360681841032303
ECA581	arsenic	ECA581_arsenic_4_B_5	mean.norm.yellow	-0.0192708357968703
ECA582	arsenic	ECA582_arsenic_4_B_6	mean.norm.yellow	0.0155469972208875
ECA589	arsenic	ECA589_arsenic_4_B_7	mean.norm.yellow	-0.00625800640062404
ECA590	arsenic	ECA590_arsenic_4_B_8	mean.norm.yellow	-0.0060824260517961
ECA591	arsenic	ECA591_arsenic_4_B_9	mean.norm.yellow	-0.00940939359114512
N2	arsenic	N2_arsenic_4_C_1	mean.norm.yellow	-0.0193383680042641
CB4856	arsenic	CB4856_arsenic_4_C_2	mean.norm.yellow	0.0170973805748238
ECA414	arsenic	ECA414_arsenic_4_C_3	mean.norm.yellow	0.00543255036524463
ECA434	arsenic	ECA434_arsenic_4_C_4	mean.norm.yellow	0.00943383579815197
ECA581	arsenic	ECA581_arsenic_4_C_5	mean.norm.yellow	0.00989956197188927
ECA582	arsenic	ECA582_arsenic_4_C_6	mean.norm.yellow	0.000238699950001348
ECA589	arsenic	ECA589_arsenic_4_C_7	mean.norm.yellow	-0.00782822233853716
ECA590	arsenic	ECA590_arsenic_4_C_8	mean.norm.yellow	-0.0143257635995407
ECA591	arsenic	ECA591_arsenic_4_C_9	mean.norm.yellow	-0.00191428326778631
N2	arsenic	N2_arsenic_4_D_1	mean.norm.yellow	-0.026093575186397
CB4856	arsenic	CB4856_arsenic_4_D_2	mean.norm.yellow	0.0150007520821268
ECA414	arsenic	ECA414_arsenic_4_D_3	mean.norm.yellow	-0.00122451129532735
ECA434	arsenic	ECA434_arsenic_4_D_4	mean.norm.yellow	0.00783988116035763
ECA581	arsenic	ECA581_arsenic_4_D_5	mean.norm.yellow	0.0123706264869167
ECA582	arsenic	ECA582_arsenic_4_D_6	mean.norm.yellow	0.0148608874340895
ECA589	arsenic	ECA589_arsenic_4_D_7	mean.norm.yellow	-0.00799273745944168
ECA590	arsenic	ECA590_arsenic_4_D_8	mean.norm.yellow	-0.00632163666915343
ECA591	arsenic	ECA591_arsenic_4_D_9	mean.norm.yellow	0.0160061855295954
N2	arsenic	N2_arsenic_4_E_1	mean.norm.yellow	-0.0329103749150894
CB4856	arsenic	CB4856_arsenic_4_E_2	mean.norm.yellow	0.0121223089420825
ECA414	arsenic	ECA414_arsenic_4_E_3	mean.norm.yellow	-0.00378247986053648
ECA434	arsenic	ECA434_arsenic_4_E_4	mean.norm.yellow	-0.0011293067718939
ECA581	arsenic	ECA581_arsenic_4_E_5	mean.norm.yellow	0.00378624084933316
ECA582	arsenic	ECA582_arsenic_4_E_6	mean.norm.yellow	0.00610142593326376
ECA589	arsenic	ECA589_arsenic_4_E_7	mean.norm.yellow	-0.00335484684810344
ECA590	arsenic	ECA590_arsenic_4_E_8	mean.norm.yellow	-0.00585218739400709
ECA591	arsenic	ECA591_arsenic_4_E_9	mean.norm.yellow	-0.006737497426341
N2	arsenic	N2_arsenic_4_F_1	mean.norm.yellow	-0.0235750246845809
CB4856	arsenic	CB4856_arsenic_4_F_2	mean.norm.yellow	0.0186869261508105
ECA414	arsenic	ECA414_arsenic_4_F_3	mean.norm.yellow	0.0134914451045517
ECA434	arsenic	ECA434_arsenic_4_F_4	mean.norm.yellow	0.00695285698503676
ECA582	arsenic	ECA582_arsenic_4_F_6	mean.norm.yellow	-0.0107410628031168
ECA589	arsenic	ECA589_arsenic_4_F_7	mean.norm.yellow	-0.00652078489343191
ECA590	arsenic	ECA590_arsenic_4_F_8	mean.norm.yellow	-0.00938874638299575
ECA591	arsenic	ECA591_arsenic_4_F_9	mean.norm.yellow	-0.0146457970824607
N2	arsenic	N2_arsenic_4_G_1	mean.norm.yellow	-0.0175343085004441
CB4856	arsenic	CB4856_arsenic_4_G_2	mean.norm.yellow	0.0201172151041394
ECA414	arsenic	ECA414_arsenic_4_G_3	mean.norm.yellow	-0.00366908697316006
ECA434	arsenic	ECA434_arsenic_4_G_4	mean.norm.yellow	0.0170319361797417
ECA581	arsenic	ECA581_arsenic_4_G_5	mean.norm.yellow	0.015920773058627
ECA582	arsenic	ECA582_arsenic_4_G_6	mean.norm.yellow	-0.00156296130748898
ECA589	arsenic	ECA589_arsenic_4_G_7	mean.norm.yellow	0.0033011126714182
ECA590	arsenic	ECA590_arsenic_4_G_8	mean.norm.yellow	-0.0128221511725234
ECA591	arsenic	ECA591_arsenic_4_G_9	mean.norm.yellow	-6.6162172837644e-05
N2	arsenic	N2_arsenic_6_A_1	mean.norm.yellow	-0.021179254916925
CB4856	arsenic	CB4856_arsenic_6_A_2	mean.norm.yellow	0.0183450526109969
ECA414	arsenic	ECA414_arsenic_6_A_3	mean.norm.yellow	0.000261463857962284
ECA434	arsenic	ECA434_arsenic_6_A_4	mean.norm.yellow	0.00108308147472432
ECA581	arsenic	ECA581_arsenic_6_A_5	mean.norm.yellow	-0.0026427455283491
ECA582	arsenic	ECA582_arsenic_6_A_6	mean.norm.yellow	0.013332536019339
ECA589	arsenic	ECA589_arsenic_6_A_7	mean.norm.yellow	0.00390067897680137
ECA590	arsenic	ECA590_arsenic_6_A_8	mean.norm.yellow	-0.00682139339661271
ECA591	arsenic	ECA591_arsenic_6_A_9	mean.norm.yellow	-0.0103131392876422
N2	arsenic	N2_arsenic_6_B_1	mean.norm.yellow	-0.0223558207601576
CB4856	arsenic	CB4856_arsenic_6_B_2	mean.norm.yellow	0.0149820878520962
ECA414	arsenic	ECA414_arsenic_6_B_3	mean.norm.yellow	0.00829592723308726
ECA434	arsenic	ECA434_arsenic_6_B_4	mean.norm.yellow	0.00203628002343746
ECA581	arsenic	ECA581_arsenic_6_B_5	mean.norm.yellow	0.00454082389547539
ECA582	arsenic	ECA582_arsenic_6_B_6	mean.norm.yellow	0.00507328694749417
ECA589	arsenic	ECA589_arsenic_6_B_7	mean.norm.yellow	0.00716900097983077
ECA590	arsenic	ECA590_arsenic_6_B_8	mean.norm.yellow	-0.00336598820330501
ECA591	arsenic	ECA591_arsenic_6_B_9	mean.norm.yellow	-0.00060161228144859
N2	arsenic	N2_arsenic_6_C_1	mean.norm.yellow	-0.0268251659139028
CB4856	arsenic	CB4856_arsenic_6_C_2	mean.norm.yellow	0.029164654821559
ECA414	arsenic	ECA414_arsenic_6_C_3	mean.norm.yellow	0.0118466617668008
ECA434	arsenic	ECA434_arsenic_6_C_4	mean.norm.yellow	0.00378603547152132
ECA581	arsenic	ECA581_arsenic_6_C_5	mean.norm.yellow	0.00972108091050753
ECA582	arsenic	ECA582_arsenic_6_C_6	mean.norm.yellow	-0.00257272620859103
ECA589	arsenic	ECA589_arsenic_6_C_7	mean.norm.yellow	-0.0137210847257001
ECA590	arsenic	ECA590_arsenic_6_C_8	mean.norm.yellow	-0.00996511000289457
ECA591	arsenic	ECA591_arsenic_6_C_9	mean.norm.yellow	-0.0132206773530167
N2	arsenic	N2_arsenic_6_D_1	mean.norm.yellow	-0.020143890340683
CB4856	arsenic	CB4856_arsenic_6_D_2	mean.norm.yellow	0.0039931439284873
ECA414	arsenic	ECA414_arsenic_6_D_3	mean.norm.yellow	0.000306978203279874
ECA434	arsenic	ECA434_arsenic_6_D_4	mean.norm.yellow	-0.00163560983763376
ECA581	arsenic	ECA581_arsenic_6_D_5	mean.norm.yellow	-0.00459501293318559
ECA582	arsenic	ECA582_arsenic_6_D_6	mean.norm.yellow	0.0057168803411035
ECA589	arsenic	ECA589_arsenic_6_D_7	mean.norm.yellow	-0.00836492535670309
ECA590	arsenic	ECA590_arsenic_6_D_8	mean.norm.yellow	-0.00808059621361457
ECA591	arsenic	ECA591_arsenic_6_D_9	mean.norm.yellow	-0.0191600218577866
N2	arsenic	N2_arsenic_6_E_1	mean.norm.yellow	-0.0197394013363216
CB4856	arsenic	CB4856_arsenic_6_E_2	mean.norm.yellow	0.01951372318131
ECA414	arsenic	ECA414_arsenic_6_E_3	mean.norm.yellow	-0.00149780684159366
ECA434	arsenic	ECA434_arsenic_6_E_4	mean.norm.yellow	-0.000990379061787039
ECA581	arsenic	ECA581_arsenic_6_E_5	mean.norm.yellow	-0.00620996195075057
ECA582	arsenic	ECA582_arsenic_6_E_6	mean.norm.yellow	-0.00419263069138716
ECA589	arsenic	ECA589_arsenic_6_E_7	mean.norm.yellow	-0.00855299570930828
ECA590	arsenic	ECA590_arsenic_6_E_8	mean.norm.yellow	-0.0174615541261213
ECA591	arsenic	ECA591_arsenic_6_E_9	mean.norm.yellow	-0.0182605881633409
N2	arsenic	N2_arsenic_6_F_1	mean.norm.yellow	-0.0253025829688183
CB4856	arsenic	CB4856_arsenic_6_F_2	mean.norm.yellow	0.0278583618172813
ECA414	arsenic	ECA414_arsenic_6_F_3	mean.norm.yellow	-0.00491578524548169
ECA434	arsenic	ECA434_arsenic_6_F_4	mean.norm.yellow	-0.00195714379420444
ECA581	arsenic	ECA581_arsenic_6_F_5	mean.norm.yellow	-0.0123870047129459
ECA582	arsenic	ECA582_arsenic_6_F_6	mean.norm.yellow	0.0057340844567839
ECA589	arsenic	ECA589_arsenic_6_F_7	mean.norm.yellow	0.00147575820983687
ECA590	arsenic	ECA590_arsenic_6_F_8	mean.norm.yellow	-0.00490237647922123
ECA591	arsenic	ECA591_arsenic_6_F_9	mean.norm.yellow	-0.00916887669356802
N2	arsenic	N2_arsenic_6_G_1	mean.norm.yellow	-0.0300495373594297
CB4856	arsenic	CB4856_arsenic_6_G_2	mean.norm.yellow	0.0236364309673312
ECA414	arsenic	ECA414_arsenic_6_G_3	mean.norm.yellow	-0.00987578139592903
ECA434	arsenic	ECA434_arsenic_6_G_4	mean.norm.yellow	-0.00308597547669665
ECA581	arsenic	ECA581_arsenic_6_G_5	mean.norm.yellow	0.00255324626459673
ECA582	arsenic	ECA582_arsenic_6_G_6	mean.norm.yellow	0.0118071617892331
ECA589	arsenic	ECA589_arsenic_6_G_7	mean.norm.yellow	-0.0128605740408564
ECA590	arsenic	ECA590_arsenic_6_G_8	mean.norm.yellow	0.0106069717724646
ECA591	arsenic	ECA591_arsenic_6_G_9	mean.norm.yellow	-0.014762446287549
N2	arsenic	N2_arsenic_8_A_1	mean.norm.yellow	-0.0074896387496187
CB4856	arsenic	CB4856_arsenic_8_A_2	mean.norm.yellow	0.0202832247984616
ECA414	arsenic	ECA414_arsenic_8_A_3	mean.norm.yellow	-9.60957716750378e-05
ECA434	arsenic	ECA434_arsenic_8_A_4	mean.norm.yellow	0.0201236961972232
ECA581	arsenic	ECA581_arsenic_8_A_5	mean.norm.yellow	0.0159834328285345
ECA582	arsenic	ECA582_arsenic_8_A_6	mean.norm.yellow	0.00322615374131349
ECA589	arsenic	ECA589_arsenic_8_A_7	mean.norm.yellow	0.0337960496117484
ECA590	arsenic	ECA590_arsenic_8_A_8	mean.norm.yellow	0.00263012130991926
ECA591	arsenic	ECA591_arsenic_8_A_9	mean.norm.yellow	0.0115941312714982
N2	arsenic	N2_arsenic_8_B_1	mean.norm.yellow	-0.0128328657849013
CB4856	arsenic	CB4856_arsenic_8_B_2	mean.norm.yellow	0.0131129939956251
ECA414	arsenic	ECA414_arsenic_8_B_3	mean.norm.yellow	0.0174677410300622
ECA434	arsenic	ECA434_arsenic_8_B_4	mean.norm.yellow	0.0101599993235301
ECA581	arsenic	ECA581_arsenic_8_B_5	mean.norm.yellow	0.0251437181920198
ECA582	arsenic	ECA582_arsenic_8_B_6	mean.norm.yellow	0.01547454664898
ECA589	arsenic	ECA589_arsenic_8_B_7	mean.norm.yellow	0.0058588879313407
ECA590	arsenic	ECA590_arsenic_8_B_8	mean.norm.yellow	0.00784043190869183
ECA591	arsenic	ECA591_arsenic_8_B_9	mean.norm.yellow	0.00190918990666802
N2	arsenic	N2_arsenic_8_C_1	mean.norm.yellow	-0.0167723654750451
CB4856	arsenic	CB4856_arsenic_8_C_2	mean.norm.yellow	0.0205959819614741
ECA414	arsenic	ECA414_arsenic_8_C_3	mean.norm.yellow	0.0015650738098485
ECA434	arsenic	ECA434_arsenic_8_C_4	mean.norm.yellow	0.00129302234143575
ECA581	arsenic	ECA581_arsenic_8_C_5	mean.norm.yellow	0.0159472835634257
ECA582	arsenic	ECA582_arsenic_8_C_6	mean.norm.yellow	0.0147329411056673
ECA589	arsenic	ECA589_arsenic_8_C_7	mean.norm.yellow	-0.00898635774297855
ECA590	arsenic	ECA590_arsenic_8_C_8	mean.norm.yellow	0.00448779846802648
ECA591	arsenic	ECA591_arsenic_8_C_9	mean.norm.yellow	0.0167924770400892
N2	arsenic	N2_arsenic_8_D_1	mean.norm.yellow	-0.027095199778328
CB4856	arsenic	CB4856_arsenic_8_D_2	mean.norm.yellow	0.0166386346984187
ECA414	arsenic	ECA414_arsenic_8_D_3	mean.norm.yellow	0.00170873212464545
ECA434	arsenic	ECA434_arsenic_8_D_4	mean.norm.yellow	0.0104163312413994
ECA581	arsenic	ECA581_arsenic_8_D_5	mean.norm.yellow	0.0227608256653748
ECA582	arsenic	ECA582_arsenic_8_D_6	mean.norm.yellow	0.0124872053742804
ECA589	arsenic	ECA589_arsenic_8_D_7	mean.norm.yellow	-0.00904374623657758
ECA590	arsenic	ECA590_arsenic_8_D_8	mean.norm.yellow	-0.00934405934373533
ECA591	arsenic	ECA591_arsenic_8_D_9	mean.norm.yellow	0.00101268253016066
N2	arsenic	N2_arsenic_8_E_1	mean.norm.yellow	-0.0214060627736944
CB4856	arsenic	CB4856_arsenic_8_E_2	mean.norm.yellow	0.0278788472155737
ECA414	arsenic	ECA414_arsenic_8_E_3	mean.norm.yellow	0.00934092640077184
ECA434	arsenic	ECA434_arsenic_8_E_4	mean.norm.yellow	0.00463185273632017
ECA581	arsenic	ECA581_arsenic_8_E_5	mean.norm.yellow	0.013971938699527
ECA582	arsenic	ECA582_arsenic_8_E_6	mean.norm.yellow	0.00529615958899387
ECA590	arsenic	ECA590_arsenic_8_E_8	mean.norm.yellow	0.00558495912449496
ECA591	arsenic	ECA591_arsenic_8_E_9	mean.norm.yellow	-0.0114611538321913
N2	arsenic	N2_arsenic_8_F_1	mean.norm.yellow	-0.0195119237862641
CB4856	arsenic	CB4856_arsenic_8_F_2	mean.norm.yellow	0.0151013898155147
ECA414	arsenic	ECA414_arsenic_8_F_3	mean.norm.yellow	0.00213687804376867
ECA434	arsenic	ECA434_arsenic_8_F_4	mean.norm.yellow	0.00441799945585707
ECA581	arsenic	ECA581_arsenic_8_F_5	mean.norm.yellow	0.00792995536874475
ECA582	arsenic	ECA582_arsenic_8_F_6	mean.norm.yellow	0.0171919548423742
ECA589	arsenic	ECA589_arsenic_8_F_7	mean.norm.yellow	0.0170391128401744
ECA590	arsenic	ECA590_arsenic_8_F_8	mean.norm.yellow	-0.00911976635329743
ECA591	arsenic	ECA591_arsenic_8_F_9	mean.norm.yellow	0.00368638690976992
N2	arsenic	N2_arsenic_8_G_1	mean.norm.yellow	-0.0173872569319495
CB4856	arsenic	CB4856_arsenic_8_G_2	mean.norm.yellow	0.0244949069750056
ECA414	arsenic	ECA414_arsenic_8_G_3	mean.norm.yellow	-0.000978155666902823
ECA434	arsenic	ECA434_arsenic_8_G_4	mean.norm.yellow	0.00969963146088545
ECA581	arsenic	ECA581_arsenic_8_G_5	mean.norm.yellow	0.0189203193897872
ECA582	arsenic	ECA582_arsenic_8_G_6	mean.norm.yellow	0.00103769887503781
ECA589	arsenic	ECA589_arsenic_8_G_7	mean.norm.yellow	-0.013218831664817
ECA590	arsenic	ECA590_arsenic_8_G_8	mean.norm.yellow	-0.00300672998358255
ECA591	arsenic	ECA591_arsenic_8_G_9	mean.norm.yellow	0.0227970555189653
N2	arsenic	N2_arsenic_10_A_1	mean.norm.yellow	-0.0280552391770586
CB4856	arsenic	CB4856_arsenic_10_A_2	mean.norm.yellow	-0.00123371837326779
ECA414	arsenic	ECA414_arsenic_10_A_3	mean.norm.yellow	-0.0048600570186762
ECA434	arsenic	ECA434_arsenic_10_A_4	mean.norm.yellow	-0.0120313818488677
ECA581	arsenic	ECA581_arsenic_10_A_5	mean.norm.yellow	-0.0104221429390468
ECA582	arsenic	ECA582_arsenic_10_A_6	mean.norm.yellow	-0.0125062321085438
ECA589	arsenic	ECA589_arsenic_10_A_7	mean.norm.yellow	-0.0184858596814693
ECA590	arsenic	ECA590_arsenic_10_A_8	mean.norm.yellow	-0.0159006157784286
ECA591	arsenic	ECA591_arsenic_10_A_9	mean.norm.yellow	-0.0183428975403539
N2	arsenic	N2_arsenic_10_B_1	mean.norm.yellow	-0.0275732608075735
CB4856	arsenic	CB4856_arsenic_10_B_2	mean.norm.yellow	0.0101369260244384
ECA414	arsenic	ECA414_arsenic_10_B_3	mean.norm.yellow	-0.0160743525622839
ECA434	arsenic	ECA434_arsenic_10_B_4	mean.norm.yellow	0.00113603449184117
ECA581	arsenic	ECA581_arsenic_10_B_5	mean.norm.yellow	-0.00099572976421422
ECA582	arsenic	ECA582_arsenic_10_B_6	mean.norm.yellow	-0.0137949983087165
ECA589	arsenic	ECA589_arsenic_10_B_7	mean.norm.yellow	-0.0124309347413907
ECA590	arsenic	ECA590_arsenic_10_B_8	mean.norm.yellow	-0.00214089736871331
ECA591	arsenic	ECA591_arsenic_10_B_9	mean.norm.yellow	-0.0143489805218346
N2	arsenic	N2_arsenic_10_C_1	mean.norm.yellow	-0.0226820653269385
CB4856	arsenic	CB4856_arsenic_10_C_2	mean.norm.yellow	0.0150286912670985
ECA414	arsenic	ECA414_arsenic_10_C_3	mean.norm.yellow	-0.00218339603213214
ECA434	arsenic	ECA434_arsenic_10_C_4	mean.norm.yellow	-0.00119750273580592
ECA581	arsenic	ECA581_arsenic_10_C_5	mean.norm.yellow	0.012052194741555
ECA582	arsenic	ECA582_arsenic_10_C_6	mean.norm.yellow	-0.0123569765578338
ECA589	arsenic	ECA589_arsenic_10_C_7	mean.norm.yellow	-0.00413620091923816
ECA590	arsenic	ECA590_arsenic_10_C_8	mean.norm.yellow	-0.0284492721773473
ECA591	arsenic	ECA591_arsenic_10_C_9	mean.norm.yellow	-0.0182651170954809
N2	arsenic	N2_arsenic_10_D_1	mean.norm.yellow	-0.0249421572804084
CB4856	arsenic	CB4856_arsenic_10_D_2	mean.norm.yellow	0.00835734774966966
ECA414	arsenic	ECA414_arsenic_10_D_3	mean.norm.yellow	-0.00646474461010266
ECA434	arsenic	ECA434_arsenic_10_D_4	mean.norm.yellow	-0.00630216381518708
ECA581	arsenic	ECA581_arsenic_10_D_5	mean.norm.yellow	-0.00185938255753983
ECA582	arsenic	ECA582_arsenic_10_D_6	mean.norm.yellow	0.00433807260193364
ECA589	arsenic	ECA589_arsenic_10_D_7	mean.norm.yellow	-0.0130401936301889
ECA590	arsenic	ECA590_arsenic_10_D_8	mean.norm.yellow	3.5839895619352e-05
ECA591	arsenic	ECA591_arsenic_10_D_9	mean.norm.yellow	-0.00913675796290448
N2	arsenic	N2_arsenic_10_E_1	mean.norm.yellow	-0.0213626002420476
CB4856	arsenic	CB4856_arsenic_10_E_2	mean.norm.yellow	0.0124554399297854
ECA414	arsenic	ECA414_arsenic_10_E_3	mean.norm.yellow	-0.000794151103251585
ECA434	arsenic	ECA434_arsenic_10_E_4	mean.norm.yellow	0.000681229207928452
ECA581	arsenic	ECA581_arsenic_10_E_5	mean.norm.yellow	-0.00653701386040224
ECA582	arsenic	ECA582_arsenic_10_E_6	mean.norm.yellow	-0.00899467451185414
ECA589	arsenic	ECA589_arsenic_10_E_7	mean.norm.yellow	-0.0185507413096298
ECA590	arsenic	ECA590_arsenic_10_E_8	mean.norm.yellow	-0.0162492041222746
ECA591	arsenic	ECA591_arsenic_10_E_9	mean.norm.yellow	-0.00971838376993783
N2	arsenic	N2_arsenic_10_F_1	mean.norm.yellow	-0.0305770371918693
CB4856	arsenic	CB4856_arsenic_10_F_2	mean.norm.yellow	0.0129300930219055
ECA414	arsenic	ECA414_arsenic_10_F_3	mean.norm.yellow	0.00279518517470284
ECA434	arsenic	ECA434_arsenic_10_F_4	mean.norm.yellow	-0.00226062123304569
ECA581	arsenic	ECA581_arsenic_10_F_5	mean.norm.yellow	-0.0056798019918351
ECA582	arsenic	ECA582_arsenic_10_F_6	mean.norm.yellow	0.00399982065058639
ECA589	arsenic	ECA589_arsenic_10_F_7	mean.norm.yellow	-0.0124898092221356
ECA590	arsenic	ECA590_arsenic_10_F_8	mean.norm.yellow	-0.00891781971304956
ECA591	arsenic	ECA591_arsenic_10_F_9	mean.norm.yellow	-0.0105377951595515
N2	arsenic	N2_arsenic_10_G_1	mean.norm.yellow	-0.0231090861450303
CB4856	arsenic	CB4856_arsenic_10_G_2	mean.norm.yellow	0.0129550688268192
ECA414	arsenic	ECA414_arsenic_10_G_3	mean.norm.yellow	-0.00430059312354339
ECA434	arsenic	ECA434_arsenic_10_G_4	mean.norm.yellow	0.00630513892449849
ECA581	arsenic	ECA581_arsenic_10_G_5	mean.norm.yellow	-0.00201516894788965
ECA582	arsenic	ECA582_arsenic_10_G_6	mean.norm.yellow	0.00123680066909568
ECA589	arsenic	ECA589_arsenic_10_G_7	mean.norm.yellow	-0.00387651527778786
ECA590	arsenic	ECA590_arsenic_10_G_8	mean.norm.yellow	-0.0188703455450342
ECA591	arsenic	ECA591_arsenic_10_G_9	mean.norm.yellow	-0.0160384482556922
N2	arsenic	N2_arsenic_12_A_1	mean.norm.yellow	-0.0139929901348145
CB4856	arsenic	CB4856_arsenic_12_A_2	mean.norm.yellow	0.0226046474678215
ECA414	arsenic	ECA414_arsenic_12_A_3	mean.norm.yellow	-0.00440156499063217
ECA434	arsenic	ECA434_arsenic_12_A_4	mean.norm.yellow	0.0224305840294332
ECA581	arsenic	ECA581_arsenic_12_A_5	mean.norm.yellow	-0.00749162830131526
ECA582	arsenic	ECA582_arsenic_12_A_6	mean.norm.yellow	0.00452601278021881
ECA589	arsenic	ECA589_arsenic_12_A_7	mean.norm.yellow	0.00242919179598792
ECA590	arsenic	ECA590_arsenic_12_A_8	mean.norm.yellow	-0.0152775788314097
ECA591	arsenic	ECA591_arsenic_12_A_9	mean.norm.yellow	-0.00388755009252902
N2	arsenic	N2_arsenic_12_B_1	mean.norm.yellow	-0.0207880036164843
CB4856	arsenic	CB4856_arsenic_12_B_2	mean.norm.yellow	0.0259368133614085
ECA414	arsenic	ECA414_arsenic_12_B_3	mean.norm.yellow	-0.0017258263748463
ECA434	arsenic	ECA434_arsenic_12_B_4	mean.norm.yellow	0.0101447250785358
ECA581	arsenic	ECA581_arsenic_12_B_5	mean.norm.yellow	0.0046515447912561
ECA582	arsenic	ECA582_arsenic_12_B_6	mean.norm.yellow	0.0211721461857145
ECA589	arsenic	ECA589_arsenic_12_B_7	mean.norm.yellow	-0.0136801463796782
ECA590	arsenic	ECA590_arsenic_12_B_8	mean.norm.yellow	0.00767894101642722
ECA591	arsenic	ECA591_arsenic_12_B_9	mean.norm.yellow	0.00628506452417689
N2	arsenic	N2_arsenic_12_C_1	mean.norm.yellow	-0.0248777947655397
CB4856	arsenic	CB4856_arsenic_12_C_2	mean.norm.yellow	0.03113406435319
ECA414	arsenic	ECA414_arsenic_12_C_3	mean.norm.yellow	0.000134816899623354
ECA434	arsenic	ECA434_arsenic_12_C_4	mean.norm.yellow	0.0231793798076648
ECA581	arsenic	ECA581_arsenic_12_C_5	mean.norm.yellow	0.0132177925796275
ECA582	arsenic	ECA582_arsenic_12_C_6	mean.norm.yellow	0.00818202335938199
ECA589	arsenic	ECA589_arsenic_12_C_7	mean.norm.yellow	-0.000100372150861543
ECA590	arsenic	ECA590_arsenic_12_C_8	mean.norm.yellow	0.00595866538248936
ECA591	arsenic	ECA591_arsenic_12_C_9	mean.norm.yellow	-0.0103291934996796
N2	arsenic	N2_arsenic_12_D_1	mean.norm.yellow	-0.0147313177431364
CB4856	arsenic	CB4856_arsenic_12_D_2	mean.norm.yellow	0.0259442589190185
ECA414	arsenic	ECA414_arsenic_12_D_3	mean.norm.yellow	0.0103375540718656
ECA434	arsenic	ECA434_arsenic_12_D_4	mean.norm.yellow	0.00665522511394073
ECA581	arsenic	ECA581_arsenic_12_D_5	mean.norm.yellow	0.0237001778864748
ECA582	arsenic	ECA582_arsenic_12_D_6	mean.norm.yellow	0.0018889543933597
ECA589	arsenic	ECA589_arsenic_12_D_7	mean.norm.yellow	-0.00447500426895099
ECA590	arsenic	ECA590_arsenic_12_D_8	mean.norm.yellow	-0.0156560299744587
ECA591	arsenic	ECA591_arsenic_12_D_9	mean.norm.yellow	-0.00276129376352214
N2	arsenic	N2_arsenic_12_E_1	mean.norm.yellow	-0.00850024023082667
CB4856	arsenic	CB4856_arsenic_12_E_2	mean.norm.yellow	0.0250141516712137
ECA414	arsenic	ECA414_arsenic_12_E_3	mean.norm.yellow	0.0175543876343891
ECA434	arsenic	ECA434_arsenic_12_E_4	mean.norm.yellow	0.0158384693267896
ECA581	arsenic	ECA581_arsenic_12_E_5	mean.norm.yellow	0.000108219971126742
ECA582	arsenic	ECA582_arsenic_12_E_6	mean.norm.yellow	-0.00254513557546438
ECA589	arsenic	ECA589_arsenic_12_E_7	mean.norm.yellow	-0.0105486145604797
ECA590	arsenic	ECA590_arsenic_12_E_8	mean.norm.yellow	-0.00711956721796161
ECA591	arsenic	ECA591_arsenic_12_E_9	mean.norm.yellow	-0.0193385539943967
N2	arsenic	N2_arsenic_12_F_1	mean.norm.yellow	-0.0172640985332659
CB4856	arsenic	CB4856_arsenic_12_F_2	mean.norm.yellow	0.0216022559249471
ECA414	arsenic	ECA414_arsenic_12_F_3	mean.norm.yellow	0.0133753150325908
ECA434	arsenic	ECA434_arsenic_12_F_4	mean.norm.yellow	0.0258105098680182
ECA581	arsenic	ECA581_arsenic_12_F_5	mean.norm.yellow	-0.0118390579385138
ECA582	arsenic	ECA582_arsenic_12_F_6	mean.norm.yellow	0.00775528252279038
ECA589	arsenic	ECA589_arsenic_12_F_7	mean.norm.yellow	-0.0136939867616991
ECA590	arsenic	ECA590_arsenic_12_F_8	mean.norm.yellow	-0.011711281335646
ECA591	arsenic	ECA591_arsenic_12_F_9	mean.norm.yellow	-0.00408350589092277
N2	arsenic	N2_arsenic_12_G_1	mean.norm.yellow	-0.0146579874948756
CB4856	arsenic	CB4856_arsenic_12_G_2	mean.norm.yellow	0.0283011019431615
ECA414	arsenic	ECA414_arsenic_12_G_3	mean.norm.yellow	0.00828537063627797
ECA434	arsenic	ECA434_arsenic_12_G_4	mean.norm.yellow	0.00685934920126143
ECA581	arsenic	ECA581_arsenic_12_G_5	mean.norm.yellow	0.00948850901772781
ECA582	arsenic	ECA582_arsenic_12_G_6	mean.norm.yellow	0.00434288822488475
ECA589	arsenic	ECA589_arsenic_12_G_7	mean.norm.yellow	-0.00269967955542392
ECA590	arsenic	ECA590_arsenic_12_G_8	mean.norm.yellow	-0.0186077210496586
ECA591	arsenic	ECA591_arsenic_12_G_9	mean.norm.yellow	0.00133305084643045
N2	arsenic	N2_arsenic_2_A_1	norm.n	2.14317868448387
CB4856	arsenic	CB4856_arsenic_2_A_2	norm.n	0.262047048363338
ECA414	arsenic	ECA414_arsenic_2_A_3	norm.n	20.2172392581146
ECA434	arsenic	ECA434_arsenic_2_A_4	norm.n	22.9836815328703
ECA581	arsenic	ECA581_arsenic_2_A_5	norm.n	11.5548952747558
ECA582	arsenic	ECA582_arsenic_2_A_6	norm.n	4.51427909256199
ECA589	arsenic	ECA589_arsenic_2_A_7	norm.n	-14.30635867119
ECA590	arsenic	ECA590_arsenic_2_A_8	norm.n	-21.2909441937311
ECA591	arsenic	ECA591_arsenic_2_A_9	norm.n	-20.4872418711832
N2	arsenic	N2_arsenic_2_B_1	norm.n	1.47651201781651
CB4856	arsenic	CB4856_arsenic_2_B_2	norm.n	14.5953803816967
ECA414	arsenic	ECA414_arsenic_2_B_3	norm.n	25.8839059247813
ECA434	arsenic	ECA434_arsenic_2_B_4	norm.n	32.6503481995369
ECA581	arsenic	ECA581_arsenic_2_B_5	norm.n	27.2215619414225
ECA582	arsenic	ECA582_arsenic_2_B_6	norm.n	18.8476124258953
ECA589	arsenic	ECA589_arsenic_2_B_7	norm.n	-13.6396920045234
ECA590	arsenic	ECA590_arsenic_2_B_8	norm.n	-13.6242775270644
ECA591	arsenic	ECA591_arsenic_2_B_9	norm.n	-18.1539085378499
N2	arsenic	N2_arsenic_2_C_1	norm.n	-4.19015464885016
CB4856	arsenic	CB4856_arsenic_2_C_2	norm.n	41.2620470483633
ECA414	arsenic	ECA414_arsenic_2_C_3	norm.n	25.5505725914479
ECA434	arsenic	ECA434_arsenic_2_C_4	norm.n	41.6503481995369
ECA581	arsenic	ECA581_arsenic_2_C_5	norm.n	23.5548952747558
ECA582	arsenic	ECA582_arsenic_2_C_6	norm.n	23.514279092562
ECA589	arsenic	ECA589_arsenic_2_C_7	norm.n	-14.9730253378567
ECA590	arsenic	ECA590_arsenic_2_C_8	norm.n	-18.6242775270644
ECA591	arsenic	ECA591_arsenic_2_C_9	norm.n	-7.48724187118319
N2	arsenic	N2_arsenic_2_D_1	norm.n	3.80984535114984
CB4856	arsenic	CB4856_arsenic_2_D_2	norm.n	20.5953803816967
ECA414	arsenic	ECA414_arsenic_2_D_3	norm.n	23.8839059247813
ECA434	arsenic	ECA434_arsenic_2_D_4	norm.n	30.9836815328703
ECA581	arsenic	ECA581_arsenic_2_D_5	norm.n	14.5548952747558
ECA582	arsenic	ECA582_arsenic_2_D_6	norm.n	28.8476124258953
ECA589	arsenic	ECA589_arsenic_2_D_7	norm.n	-18.9730253378567
ECA590	arsenic	ECA590_arsenic_2_D_8	norm.n	-25.9576108603977
ECA591	arsenic	ECA591_arsenic_2_D_9	norm.n	-17.1539085378499
N2	arsenic	N2_arsenic_2_E_1	norm.n	-9.85682131551683
CB4856	arsenic	CB4856_arsenic_2_E_2	norm.n	23.2620470483633
ECA414	arsenic	ECA414_arsenic_2_E_3	norm.n	4.88390592478125
ECA434	arsenic	ECA434_arsenic_2_E_4	norm.n	13.9836815328703
ECA581	arsenic	ECA581_arsenic_2_E_5	norm.n	23.2215619414225
ECA582	arsenic	ECA582_arsenic_2_E_6	norm.n	24.1809457592287
ECA589	arsenic	ECA589_arsenic_2_E_7	norm.n	-12.6396920045234
ECA590	arsenic	ECA590_arsenic_2_E_8	norm.n	-18.9576108603977
ECA591	arsenic	ECA591_arsenic_2_E_9	norm.n	-22.4872418711832
N2	arsenic	N2_arsenic_2_F_1	norm.n	-7.52348798218349
CB4856	arsenic	CB4856_arsenic_2_F_2	norm.n	22.2620470483633
ECA414	arsenic	ECA414_arsenic_2_F_3	norm.n	4.55057259144792
ECA434	arsenic	ECA434_arsenic_2_F_4	norm.n	7.98368153287029
ECA581	arsenic	ECA581_arsenic_2_F_5	norm.n	10.2215619414225
ECA582	arsenic	ECA582_arsenic_2_F_6	norm.n	12.8476124258953
ECA589	arsenic	ECA589_arsenic_2_F_7	norm.n	-32.9730253378567
ECA590	arsenic	ECA590_arsenic_2_F_8	norm.n	-20.2909441937311
ECA591	arsenic	ECA591_arsenic_2_F_9	norm.n	-14.1539085378499
N2	arsenic	N2_arsenic_2_G_1	norm.n	-19.1901546488502
CB4856	arsenic	CB4856_arsenic_2_G_2	norm.n	17.92871371503
ECA414	arsenic	ECA414_arsenic_2_G_3	norm.n	-3.78276074188542
ECA434	arsenic	ECA434_arsenic_2_G_4	norm.n	30.9836815328703
ECA581	arsenic	ECA581_arsenic_2_G_5	norm.n	6.55489527475582
ECA582	arsenic	ECA582_arsenic_2_G_6	norm.n	24.8476124258953
ECA589	arsenic	ECA589_arsenic_2_G_7	norm.n	-17.30635867119
ECA590	arsenic	ECA590_arsenic_2_G_8	norm.n	-21.6242775270644
ECA591	arsenic	ECA591_arsenic_2_G_9	norm.n	-29.8205752045165
N2	arsenic	N2_arsenic_4_A_1	norm.n	-3.85682131551682
CB4856	arsenic	CB4856_arsenic_4_A_2	norm.n	44.5953803816967
ECA414	arsenic	ECA414_arsenic_4_A_3	norm.n	24.8839059247813
ECA434	arsenic	ECA434_arsenic_4_A_4	norm.n	16.3170148662036
ECA581	arsenic	ECA581_arsenic_4_A_5	norm.n	-27.1117713919108
ECA582	arsenic	ECA582_arsenic_4_A_6	norm.n	12.1809457592287
ECA589	arsenic	ECA589_arsenic_4_A_7	norm.n	-26.6396920045234
ECA590	arsenic	ECA590_arsenic_4_A_8	norm.n	-19.2909441937311
ECA591	arsenic	ECA591_arsenic_4_A_9	norm.n	-7.15390853784986
N2	arsenic	N2_arsenic_4_B_1	norm.n	23.4765120178165
CB4856	arsenic	CB4856_arsenic_4_B_2	norm.n	36.2620470483633
ECA414	arsenic	ECA414_arsenic_4_B_3	norm.n	18.8839059247813
ECA434	arsenic	ECA434_arsenic_4_B_4	norm.n	33.9836815328703
ECA581	arsenic	ECA581_arsenic_4_B_5	norm.n	-31.7784380585775
ECA582	arsenic	ECA582_arsenic_4_B_6	norm.n	25.8476124258953
ECA589	arsenic	ECA589_arsenic_4_B_7	norm.n	-16.30635867119
ECA590	arsenic	ECA590_arsenic_4_B_8	norm.n	-19.2909441937311
ECA591	arsenic	ECA591_arsenic_4_B_9	norm.n	-14.4872418711832
N2	arsenic	N2_arsenic_4_C_1	norm.n	10.8098453511498
CB4856	arsenic	CB4856_arsenic_4_C_2	norm.n	48.5953803816967
ECA414	arsenic	ECA414_arsenic_4_C_3	norm.n	21.5505725914479
ECA434	arsenic	ECA434_arsenic_4_C_4	norm.n	25.6503481995369
ECA581	arsenic	ECA581_arsenic_4_C_5	norm.n	24.5548952747558
ECA582	arsenic	ECA582_arsenic_4_C_6	norm.n	36.514279092562
ECA589	arsenic	ECA589_arsenic_4_C_7	norm.n	-27.9730253378567
ECA590	arsenic	ECA590_arsenic_4_C_8	norm.n	-18.6242775270644
ECA591	arsenic	ECA591_arsenic_4_C_9	norm.n	-7.15390853784986
N2	arsenic	N2_arsenic_4_D_1	norm.n	3.80984535114984
CB4856	arsenic	CB4856_arsenic_4_D_2	norm.n	34.92871371503
ECA414	arsenic	ECA414_arsenic_4_D_3	norm.n	7.88390592478126
ECA434	arsenic	ECA434_arsenic_4_D_4	norm.n	16.3170148662036
ECA581	arsenic	ECA581_arsenic_4_D_5	norm.n	17.8882286080892
ECA582	arsenic	ECA582_arsenic_4_D_6	norm.n	-10.1523875741047
ECA589	arsenic	ECA589_arsenic_4_D_7	norm.n	-5.30635867119002
ECA590	arsenic	ECA590_arsenic_4_D_8	norm.n	-24.6242775270644
ECA591	arsenic	ECA591_arsenic_4_D_9	norm.n	-23.1539085378499
N2	arsenic	N2_arsenic_4_E_1	norm.n	-2.85682131551682
CB4856	arsenic	CB4856_arsenic_4_E_2	norm.n	41.5953803816967
ECA414	arsenic	ECA414_arsenic_4_E_3	norm.n	7.21723925811458
ECA434	arsenic	ECA434_arsenic_4_E_4	norm.n	34.3170148662036
ECA581	arsenic	ECA581_arsenic_4_E_5	norm.n	13.8882286080891
ECA582	arsenic	ECA582_arsenic_4_E_6	norm.n	18.1809457592287
ECA589	arsenic	ECA589_arsenic_4_E_7	norm.n	-22.6396920045234
ECA590	arsenic	ECA590_arsenic_4_E_8	norm.n	-9.29094419373108
ECA591	arsenic	ECA591_arsenic_4_E_9	norm.n	-15.4872418711832
N2	arsenic	N2_arsenic_4_F_1	norm.n	7.14317868448317
CB4856	arsenic	CB4856_arsenic_4_F_2	norm.n	37.92871371503
ECA414	arsenic	ECA414_arsenic_4_F_3	norm.n	-0.449427408552081
ECA434	arsenic	ECA434_arsenic_4_F_4	norm.n	9.98368153287029
ECA582	arsenic	ECA582_arsenic_4_F_6	norm.n	-14.8190542407713
ECA589	arsenic	ECA589_arsenic_4_F_7	norm.n	-35.30635867119
ECA590	arsenic	ECA590_arsenic_4_F_8	norm.n	-39.6242775270644
ECA591	arsenic	ECA591_arsenic_4_F_9	norm.n	-12.8205752045165
N2	arsenic	N2_arsenic_4_G_1	norm.n	-8.85682131551683
CB4856	arsenic	CB4856_arsenic_4_G_2	norm.n	15.2620470483633
ECA414	arsenic	ECA414_arsenic_4_G_3	norm.n	9.55057259144791
ECA434	arsenic	ECA434_arsenic_4_G_4	norm.n	18.9836815328703
ECA581	arsenic	ECA581_arsenic_4_G_5	norm.n	22.5548952747558
ECA582	arsenic	ECA582_arsenic_4_G_6	norm.n	13.514279092562
ECA589	arsenic	ECA589_arsenic_4_G_7	norm.n	-13.30635867119
ECA590	arsenic	ECA590_arsenic_4_G_8	norm.n	-41.2909441937311
ECA591	arsenic	ECA591_arsenic_4_G_9	norm.n	-9.48724187118319
N2	arsenic	N2_arsenic_6_A_1	norm.n	-3.52348798218349
CB4856	arsenic	CB4856_arsenic_6_A_2	norm.n	14.2620470483633
ECA414	arsenic	ECA414_arsenic_6_A_3	norm.n	43.5505725914479
ECA434	arsenic	ECA434_arsenic_6_A_4	norm.n	18.3170148662036
ECA581	arsenic	ECA581_arsenic_6_A_5	norm.n	4.22156194142248
ECA582	arsenic	ECA582_arsenic_6_A_6	norm.n	-1.15238757410468
ECA589	arsenic	ECA589_arsenic_6_A_7	norm.n	-20.30635867119
ECA590	arsenic	ECA590_arsenic_6_A_8	norm.n	-15.2909441937311
ECA591	arsenic	ECA591_arsenic_6_A_9	norm.n	-20.1539085378499
N2	arsenic	N2_arsenic_6_B_1	norm.n	1.14317868448318
CB4856	arsenic	CB4856_arsenic_6_B_2	norm.n	40.92871371503
ECA414	arsenic	ECA414_arsenic_6_B_3	norm.n	32.5505725914479
ECA434	arsenic	ECA434_arsenic_6_B_4	norm.n	33.3170148662036
ECA581	arsenic	ECA581_arsenic_6_B_5	norm.n	27.5548952747558
ECA582	arsenic	ECA582_arsenic_6_B_6	norm.n	9.18094575922866
ECA589	arsenic	ECA589_arsenic_6_B_7	norm.n	-28.6396920045234
ECA590	arsenic	ECA590_arsenic_6_B_8	norm.n	-34.9576108603977
ECA591	arsenic	ECA591_arsenic_6_B_9	norm.n	-29.4872418711832
N2	arsenic	N2_arsenic_6_C_1	norm.n	1.80984535114984
CB4856	arsenic	CB4856_arsenic_6_C_2	norm.n	22.92871371503
ECA414	arsenic	ECA414_arsenic_6_C_3	norm.n	31.8839059247813
ECA434	arsenic	ECA434_arsenic_6_C_4	norm.n	18.3170148662036
ECA581	arsenic	ECA581_arsenic_6_C_5	norm.n	10.8882286080891
ECA582	arsenic	ECA582_arsenic_6_C_6	norm.n	39.8476124258953
ECA589	arsenic	ECA589_arsenic_6_C_7	norm.n	-29.30635867119
ECA590	arsenic	ECA590_arsenic_6_C_8	norm.n	-7.62427752706441
ECA591	arsenic	ECA591_arsenic_6_C_9	norm.n	-17.4872418711832
N2	arsenic	N2_arsenic_6_D_1	norm.n	13.4765120178165
CB4856	arsenic	CB4856_arsenic_6_D_2	norm.n	29.5953803816967
ECA414	arsenic	ECA414_arsenic_6_D_3	norm.n	38.8839059247813
ECA434	arsenic	ECA434_arsenic_6_D_4	norm.n	22.9836815328703
ECA581	arsenic	ECA581_arsenic_6_D_5	norm.n	-7.77843805857752
ECA582	arsenic	ECA582_arsenic_6_D_6	norm.n	34.8476124258953
ECA589	arsenic	ECA589_arsenic_6_D_7	norm.n	-15.30635867119
ECA590	arsenic	ECA590_arsenic_6_D_8	norm.n	-41.2909441937311
ECA591	arsenic	ECA591_arsenic_6_D_9	norm.n	-25.8205752045165
N2	arsenic	N2_arsenic_6_E_1	norm.n	-5.52348798218349
CB4856	arsenic	CB4856_arsenic_6_E_2	norm.n	32.2620470483633
ECA414	arsenic	ECA414_arsenic_6_E_3	norm.n	12.2172392581146
ECA434	arsenic	ECA434_arsenic_6_E_4	norm.n	18.6503481995369
ECA581	arsenic	ECA581_arsenic_6_E_5	norm.n	-1.11177139191085
ECA582	arsenic	ECA582_arsenic_6_E_6	norm.n	22.1809457592287
ECA589	arsenic	ECA589_arsenic_6_E_7	norm.n	6.02697466214331
ECA590	arsenic	ECA590_arsenic_6_E_8	norm.n	-15.2909441937311
ECA591	arsenic	ECA591_arsenic_6_E_9	norm.n	-25.1539085378499
N2	arsenic	N2_arsenic_6_F_1	norm.n	-22.5234879821835
CB4856	arsenic	CB4856_arsenic_6_F_2	norm.n	16.92871371503
ECA414	arsenic	ECA414_arsenic_6_F_3	norm.n	-20.4494274085521
ECA434	arsenic	ECA434_arsenic_6_F_4	norm.n	13.9836815328703
ECA581	arsenic	ECA581_arsenic_6_F_5	norm.n	11.2215619414225
ECA582	arsenic	ECA582_arsenic_6_F_6	norm.n	8.84761242589532
ECA589	arsenic	ECA589_arsenic_6_F_7	norm.n	-22.9730253378567
ECA590	arsenic	ECA590_arsenic_6_F_8	norm.n	-31.6242775270644
ECA591	arsenic	ECA591_arsenic_6_F_9	norm.n	-20.4872418711832
N2	arsenic	N2_arsenic_6_G_1	norm.n	-17.5234879821835
CB4856	arsenic	CB4856_arsenic_6_G_2	norm.n	1.26204704836334
ECA414	arsenic	ECA414_arsenic_6_G_3	norm.n	5.88390592478125
ECA434	arsenic	ECA434_arsenic_6_G_4	norm.n	20.3170148662036
ECA581	arsenic	ECA581_arsenic_6_G_5	norm.n	4.55489527475581
ECA582	arsenic	ECA582_arsenic_6_G_6	norm.n	12.8476124258953
ECA589	arsenic	ECA589_arsenic_6_G_7	norm.n	-22.6396920045234
ECA590	arsenic	ECA590_arsenic_6_G_8	norm.n	-33.2909441937311
ECA591	arsenic	ECA591_arsenic_6_G_9	norm.n	-23.8205752045165
N2	arsenic	N2_arsenic_8_A_1	norm.n	4.80984535114984
CB4856	arsenic	CB4856_arsenic_8_A_2	norm.n	27.92871371503
ECA414	arsenic	ECA414_arsenic_8_A_3	norm.n	10.2172392581146
ECA434	arsenic	ECA434_arsenic_8_A_4	norm.n	20.6503481995369
ECA581	arsenic	ECA581_arsenic_8_A_5	norm.n	30.2215619414225
ECA582	arsenic	ECA582_arsenic_8_A_6	norm.n	2.18094575922865
ECA589	arsenic	ECA589_arsenic_8_A_7	norm.n	-20.6396920045234
ECA590	arsenic	ECA590_arsenic_8_A_8	norm.n	-17.9576108603977
ECA591	arsenic	ECA591_arsenic_8_A_9	norm.n	-23.4872418711832
N2	arsenic	N2_arsenic_8_B_1	norm.n	5.80984535114985
CB4856	arsenic	CB4856_arsenic_8_B_2	norm.n	31.2620470483633
ECA414	arsenic	ECA414_arsenic_8_B_3	norm.n	27.8839059247813
ECA434	arsenic	ECA434_arsenic_8_B_4	norm.n	13.3170148662036
ECA581	arsenic	ECA581_arsenic_8_B_5	norm.n	21.8882286080892
ECA582	arsenic	ECA582_arsenic_8_B_6	norm.n	20.8476124258953
ECA589	arsenic	ECA589_arsenic_8_B_7	norm.n	-15.9730253378567
ECA590	arsenic	ECA590_arsenic_8_B_8	norm.n	-22.2909441937311
ECA591	arsenic	ECA591_arsenic_8_B_9	norm.n	-36.1539085378499
N2	arsenic	N2_arsenic_8_C_1	norm.n	-16.8568213155168
CB4856	arsenic	CB4856_arsenic_8_C_2	norm.n	4.26204704836334
ECA414	arsenic	ECA414_arsenic_8_C_3	norm.n	-3.44942740855208
ECA434	arsenic	ECA434_arsenic_8_C_4	norm.n	19.3170148662036
ECA581	arsenic	ECA581_arsenic_8_C_5	norm.n	2.55489527475581
ECA582	arsenic	ECA582_arsenic_8_C_6	norm.n	3.84761242589532
ECA589	arsenic	ECA589_arsenic_8_C_7	norm.n	-19.6396920045234
ECA590	arsenic	ECA590_arsenic_8_C_8	norm.n	-12.6242775270644
ECA591	arsenic	ECA591_arsenic_8_C_9	norm.n	-31.4872418711832
N2	arsenic	N2_arsenic_8_D_1	norm.n	3.80984535114984
CB4856	arsenic	CB4856_arsenic_8_D_2	norm.n	28.2620470483633
ECA414	arsenic	ECA414_arsenic_8_D_3	norm.n	12.5505725914479
ECA434	arsenic	ECA434_arsenic_8_D_4	norm.n	26.6503481995369
ECA581	arsenic	ECA581_arsenic_8_D_5	norm.n	21.5548952747558
ECA582	arsenic	ECA582_arsenic_8_D_6	norm.n	12.514279092562
ECA589	arsenic	ECA589_arsenic_8_D_7	norm.n	-30.9730253378567
ECA590	arsenic	ECA590_arsenic_8_D_8	norm.n	-23.9576108603977
ECA591	arsenic	ECA591_arsenic_8_D_9	norm.n	-20.4872418711832
N2	arsenic	N2_arsenic_8_E_1	norm.n	5.4765120178165
CB4856	arsenic	CB4856_arsenic_8_E_2	norm.n	16.92871371503
ECA414	arsenic	ECA414_arsenic_8_E_3	norm.n	13.5505725914479
ECA434	arsenic	ECA434_arsenic_8_E_4	norm.n	8.31701486620362
ECA581	arsenic	ECA581_arsenic_8_E_5	norm.n	14.5548952747558
ECA582	arsenic	ECA582_arsenic_8_E_6	norm.n	-5.15238757410468
ECA590	arsenic	ECA590_arsenic_8_E_8	norm.n	-35.2909441937311
ECA591	arsenic	ECA591_arsenic_8_E_9	norm.n	-13.8205752045165
N2	arsenic	N2_arsenic_8_F_1	norm.n	-5.85682131551683
CB4856	arsenic	CB4856_arsenic_8_F_2	norm.n	13.92871371503
ECA414	arsenic	ECA414_arsenic_8_F_3	norm.n	0.550572591447919
ECA434	arsenic	ECA434_arsenic_8_F_4	norm.n	-14.349651800463
ECA581	arsenic	ECA581_arsenic_8_F_5	norm.n	-7.77843805857752
ECA582	arsenic	ECA582_arsenic_8_F_6	norm.n	18.1809457592287
ECA589	arsenic	ECA589_arsenic_8_F_7	norm.n	-23.6396920045234
ECA590	arsenic	ECA590_arsenic_8_F_8	norm.n	-18.2909441937311
ECA591	arsenic	ECA591_arsenic_8_F_9	norm.n	-42.1539085378499
N2	arsenic	N2_arsenic_8_G_1	norm.n	0.80984535114984
CB4856	arsenic	CB4856_arsenic_8_G_2	norm.n	31.5953803816967
ECA414	arsenic	ECA414_arsenic_8_G_3	norm.n	3.88390592478125
ECA434	arsenic	ECA434_arsenic_8_G_4	norm.n	31.6503481995369
ECA581	arsenic	ECA581_arsenic_8_G_5	norm.n	13.2215619414225
ECA582	arsenic	ECA582_arsenic_8_G_6	norm.n	-5.15238757410468
ECA589	arsenic	ECA589_arsenic_8_G_7	norm.n	-27.9730253378567
ECA590	arsenic	ECA590_arsenic_8_G_8	norm.n	-39.6242775270644
ECA591	arsenic	ECA591_arsenic_8_G_9	norm.n	-41.8205752045165
N2	arsenic	N2_arsenic_10_A_1	norm.n	3.47651201781651
CB4856	arsenic	CB4856_arsenic_10_A_2	norm.n	16.2620470483633
ECA414	arsenic	ECA414_arsenic_10_A_3	norm.n	19.8839059247813
ECA434	arsenic	ECA434_arsenic_10_A_4	norm.n	8.65034819953696
ECA581	arsenic	ECA581_arsenic_10_A_5	norm.n	-16.1117713919108
ECA582	arsenic	ECA582_arsenic_10_A_6	norm.n	-0.485720907438014
ECA589	arsenic	ECA589_arsenic_10_A_7	norm.n	-40.30635867119
ECA590	arsenic	ECA590_arsenic_10_A_8	norm.n	-40.2909441937311
ECA591	arsenic	ECA591_arsenic_10_A_9	norm.n	-31.4872418711832
N2	arsenic	N2_arsenic_10_B_1	norm.n	3.47651201781651
CB4856	arsenic	CB4856_arsenic_10_B_2	norm.n	18.5953803816967
ECA414	arsenic	ECA414_arsenic_10_B_3	norm.n	-21.4494274085521
ECA434	arsenic	ECA434_arsenic_10_B_4	norm.n	17.3170148662036
ECA581	arsenic	ECA581_arsenic_10_B_5	norm.n	7.22156194142248
ECA582	arsenic	ECA582_arsenic_10_B_6	norm.n	24.1809457592287
ECA589	arsenic	ECA589_arsenic_10_B_7	norm.n	-25.9730253378567
ECA590	arsenic	ECA590_arsenic_10_B_8	norm.n	-18.2909441937311
ECA591	arsenic	ECA591_arsenic_10_B_9	norm.n	-26.4872418711832
N2	arsenic	N2_arsenic_10_C_1	norm.n	15.4765120178165
CB4856	arsenic	CB4856_arsenic_10_C_2	norm.n	18.92871371503
ECA414	arsenic	ECA414_arsenic_10_C_3	norm.n	32.2172392581146
ECA434	arsenic	ECA434_arsenic_10_C_4	norm.n	14.6503481995369
ECA581	arsenic	ECA581_arsenic_10_C_5	norm.n	24.2215619414225
ECA582	arsenic	ECA582_arsenic_10_C_6	norm.n	27.8476124258953
ECA589	arsenic	ECA589_arsenic_10_C_7	norm.n	-23.6396920045234
ECA590	arsenic	ECA590_arsenic_10_C_8	norm.n	-19.9576108603977
ECA591	arsenic	ECA591_arsenic_10_C_9	norm.n	-24.8205752045165
N2	arsenic	N2_arsenic_10_D_1	norm.n	1.14317868448318
CB4856	arsenic	CB4856_arsenic_10_D_2	norm.n	35.5953803816967
ECA414	arsenic	ECA414_arsenic_10_D_3	norm.n	26.2172392581146
ECA434	arsenic	ECA434_arsenic_10_D_4	norm.n	17.3170148662036
ECA581	arsenic	ECA581_arsenic_10_D_5	norm.n	19.8882286080892
ECA582	arsenic	ECA582_arsenic_10_D_6	norm.n	19.8476124258953
ECA589	arsenic	ECA589_arsenic_10_D_7	norm.n	-39.6396920045234
ECA590	arsenic	ECA590_arsenic_10_D_8	norm.n	-19.9576108603977
ECA591	arsenic	ECA591_arsenic_10_D_9	norm.n	-27.4872418711832
N2	arsenic	N2_arsenic_10_E_1	norm.n	13.1431786844832
CB4856	arsenic	CB4856_arsenic_10_E_2	norm.n	4.76204704836334
ECA414	arsenic	ECA414_arsenic_10_E_3	norm.n	11.8839059247813
ECA434	arsenic	ECA434_arsenic_10_E_4	norm.n	12.3170148662036
ECA581	arsenic	ECA581_arsenic_10_E_5	norm.n	12.2215619414225
ECA582	arsenic	ECA582_arsenic_10_E_6	norm.n	6.84761242589532
ECA589	arsenic	ECA589_arsenic_10_E_7	norm.n	-16.6396920045234
ECA590	arsenic	ECA590_arsenic_10_E_8	norm.n	-39.2909441937311
ECA591	arsenic	ECA591_arsenic_10_E_9	norm.n	-25.4872418711832
N2	arsenic	N2_arsenic_10_F_1	norm.n	-20.8568213155168
CB4856	arsenic	CB4856_arsenic_10_F_2	norm.n	8.59538038169667
ECA414	arsenic	ECA414_arsenic_10_F_3	norm.n	4.21723925811458
ECA434	arsenic	ECA434_arsenic_10_F_4	norm.n	31.9836815328703
ECA581	arsenic	ECA581_arsenic_10_F_5	norm.n	4.22156194142248
ECA582	arsenic	ECA582_arsenic_10_F_6	norm.n	-32.485720907438
ECA589	arsenic	ECA589_arsenic_10_F_7	norm.n	-24.30635867119
ECA590	arsenic	ECA590_arsenic_10_F_8	norm.n	-21.2909441937311
ECA591	arsenic	ECA591_arsenic_10_F_9	norm.n	-25.8205752045165
N2	arsenic	N2_arsenic_10_G_1	norm.n	-23.5234879821835
CB4856	arsenic	CB4856_arsenic_10_G_2	norm.n	12.5953803816967
ECA414	arsenic	ECA414_arsenic_10_G_3	norm.n	12.8839059247813
ECA434	arsenic	ECA434_arsenic_10_G_4	norm.n	6.65034819953696
ECA581	arsenic	ECA581_arsenic_10_G_5	norm.n	8.22156194142248
ECA582	arsenic	ECA582_arsenic_10_G_6	norm.n	-1.81905424077135
ECA589	arsenic	ECA589_arsenic_10_G_7	norm.n	-25.9730253378567
ECA590	arsenic	ECA590_arsenic_10_G_8	norm.n	-18.2909441937311
ECA591	arsenic	ECA591_arsenic_10_G_9	norm.n	-13.4872418711832
N2	arsenic	N2_arsenic_12_A_1	norm.n	-11.1901546488502
CB4856	arsenic	CB4856_arsenic_12_A_2	norm.n	36.2620470483633
ECA414	arsenic	ECA414_arsenic_12_A_3	norm.n	3.55057259144792
ECA434	arsenic	ECA434_arsenic_12_A_4	norm.n	25.6503481995369
ECA581	arsenic	ECA581_arsenic_12_A_5	norm.n	16.8882286080892
ECA582	arsenic	ECA582_arsenic_12_A_6	norm.n	34.514279092562
ECA589	arsenic	ECA589_arsenic_12_A_7	norm.n	-29.9730253378567
ECA590	arsenic	ECA590_arsenic_12_A_8	norm.n	-24.9576108603977
ECA591	arsenic	ECA591_arsenic_12_A_9	norm.n	-24.8205752045165
N2	arsenic	N2_arsenic_12_B_1	norm.n	3.47651201781651
CB4856	arsenic	CB4856_arsenic_12_B_2	norm.n	-7.73795295163666
ECA414	arsenic	ECA414_arsenic_12_B_3	norm.n	-1.44942740855208
ECA434	arsenic	ECA434_arsenic_12_B_4	norm.n	20.3170148662036
ECA581	arsenic	ECA581_arsenic_12_B_5	norm.n	25.5548952747558
ECA582	arsenic	ECA582_arsenic_12_B_6	norm.n	21.8476124258953
ECA589	arsenic	ECA589_arsenic_12_B_7	norm.n	-37.9730253378567
ECA590	arsenic	ECA590_arsenic_12_B_8	norm.n	-22.9576108603977
ECA591	arsenic	ECA591_arsenic_12_B_9	norm.n	-26.4872418711832
N2	arsenic	N2_arsenic_12_C_1	norm.n	1.14317868448318
CB4856	arsenic	CB4856_arsenic_12_C_2	norm.n	40.2620470483633
ECA414	arsenic	ECA414_arsenic_12_C_3	norm.n	20.5505725914479
ECA434	arsenic	ECA434_arsenic_12_C_4	norm.n	6.31701486620362
ECA581	arsenic	ECA581_arsenic_12_C_5	norm.n	23.2215619414225
ECA582	arsenic	ECA582_arsenic_12_C_6	norm.n	2.18094575922865
ECA589	arsenic	ECA589_arsenic_12_C_7	norm.n	-7.97302533785669
ECA590	arsenic	ECA590_arsenic_12_C_8	norm.n	-40.2909441937311
ECA591	arsenic	ECA591_arsenic_12_C_9	norm.n	-21.1539085378499
N2	arsenic	N2_arsenic_12_D_1	norm.n	-27.1901546488502
CB4856	arsenic	CB4856_arsenic_12_D_2	norm.n	32.5953803816967
ECA414	arsenic	ECA414_arsenic_12_D_3	norm.n	11.5505725914479
ECA434	arsenic	ECA434_arsenic_12_D_4	norm.n	1.65034819953696
ECA581	arsenic	ECA581_arsenic_12_D_5	norm.n	20.8882286080892
ECA582	arsenic	ECA582_arsenic_12_D_6	norm.n	24.1809457592287
ECA589	arsenic	ECA589_arsenic_12_D_7	norm.n	-37.30635867119
ECA590	arsenic	ECA590_arsenic_12_D_8	norm.n	-41.6242775270644
ECA591	arsenic	ECA591_arsenic_12_D_9	norm.n	-20.8205752045165
N2	arsenic	N2_arsenic_12_E_1	norm.n	-37.8568213155168
CB4856	arsenic	CB4856_arsenic_12_E_2	norm.n	18.2620470483633
ECA414	arsenic	ECA414_arsenic_12_E_3	norm.n	15.5505725914479
ECA434	arsenic	ECA434_arsenic_12_E_4	norm.n	13.6503481995369
ECA581	arsenic	ECA581_arsenic_12_E_5	norm.n	2.88822860808915
ECA582	arsenic	ECA582_arsenic_12_E_6	norm.n	0.180945759228651
ECA589	arsenic	ECA589_arsenic_12_E_7	norm.n	-35.6396920045234
ECA590	arsenic	ECA590_arsenic_12_E_8	norm.n	-23.9576108603977
ECA591	arsenic	ECA591_arsenic_12_E_9	norm.n	-30.8205752045165
N2	arsenic	N2_arsenic_12_F_1	norm.n	-17.8568213155168
CB4856	arsenic	CB4856_arsenic_12_F_2	norm.n	22.92871371503
ECA414	arsenic	ECA414_arsenic_12_F_3	norm.n	-1.44942740855208
ECA434	arsenic	ECA434_arsenic_12_F_4	norm.n	-6.01631846712971
ECA581	arsenic	ECA581_arsenic_12_F_5	norm.n	-3.77843805857752
ECA582	arsenic	ECA582_arsenic_12_F_6	norm.n	24.514279092562
ECA589	arsenic	ECA589_arsenic_12_F_7	norm.n	-33.30635867119
ECA590	arsenic	ECA590_arsenic_12_F_8	norm.n	-24.2909441937311
ECA591	arsenic	ECA591_arsenic_12_F_9	norm.n	-28.1539085378499
N2	arsenic	N2_arsenic_12_G_1	norm.n	-13.8568213155168
CB4856	arsenic	CB4856_arsenic_12_G_2	norm.n	30.92871371503
ECA414	arsenic	ECA414_arsenic_12_G_3	norm.n	4.55057259144792
ECA434	arsenic	ECA434_arsenic_12_G_4	norm.n	20.3170148662036
ECA581	arsenic	ECA581_arsenic_12_G_5	norm.n	-2.11177139191085
ECA582	arsenic	ECA582_arsenic_12_G_6	norm.n	1.18094575922865
ECA589	arsenic	ECA589_arsenic_12_G_7	norm.n	-26.6396920045234
ECA590	arsenic	ECA590_arsenic_12_G_8	norm.n	-16.9576108603977
ECA591	arsenic	ECA591_arsenic_12_G_9	norm.n	-29.8205752045165
CB4856	arsenic	CB4856_arsenic_2_A_2	PC1	0.0381333584937583
CB4856	arsenic	CB4856_arsenic_2_B_2	PC1	-3.12454709614576
CB4856	arsenic	CB4856_arsenic_2_C_2	PC1	-3.00845801479744
CB4856	arsenic	CB4856_arsenic_2_D_2	PC1	-2.68349484005419
CB4856	arsenic	CB4856_arsenic_2_E_2	PC1	-2.9519309030266
CB4856	arsenic	CB4856_arsenic_2_F_2	PC1	-2.79419945062458
CB4856	arsenic	CB4856_arsenic_2_G_2	PC1	-2.2707879922134
CB4856	arsenic	CB4856_arsenic_4_A_2	PC1	-2.61407426077777
CB4856	arsenic	CB4856_arsenic_4_B_2	PC1	-3.161741392374
CB4856	arsenic	CB4856_arsenic_4_C_2	PC1	-2.78052948503476
CB4856	arsenic	CB4856_arsenic_4_D_2	PC1	-2.73134694931673
CB4856	arsenic	CB4856_arsenic_4_E_2	PC1	-2.28087646119031
CB4856	arsenic	CB4856_arsenic_4_F_2	PC1	-2.9919188517383
CB4856	arsenic	CB4856_arsenic_4_G_2	PC1	-2.23092079958554
CB4856	arsenic	CB4856_arsenic_6_A_2	PC1	-2.19498972833048
CB4856	arsenic	CB4856_arsenic_6_B_2	PC1	-2.22712096201448
CB4856	arsenic	CB4856_arsenic_6_C_2	PC1	-2.85120444636852
CB4856	arsenic	CB4856_arsenic_6_D_2	PC1	-1.05333622607181
CB4856	arsenic	CB4856_arsenic_6_E_2	PC1	-2.666066031913
CB4856	arsenic	CB4856_arsenic_6_F_2	PC1	-3.00448568214096
CB4856	arsenic	CB4856_arsenic_6_G_2	PC1	-2.29600713512122
CB4856	arsenic	CB4856_arsenic_8_A_2	PC1	-2.94339593280416
CB4856	arsenic	CB4856_arsenic_8_B_2	PC1	-2.20648201352897
CB4856	arsenic	CB4856_arsenic_8_C_2	PC1	-2.26525421905731
CB4856	arsenic	CB4856_arsenic_8_D_2	PC1	-2.55702009655756
CB4856	arsenic	CB4856_arsenic_8_E_2	PC1	-2.96507325916715
CB4856	arsenic	CB4856_arsenic_8_F_2	PC1	-2.00451838656263
CB4856	arsenic	CB4856_arsenic_8_G_2	PC1	-2.94704906673802
CB4856	arsenic	CB4856_arsenic_10_A_2	PC1	-0.570426108887575
CB4856	arsenic	CB4856_arsenic_10_B_2	PC1	-1.74118793405676
CB4856	arsenic	CB4856_arsenic_10_C_2	PC1	-2.02301865657333
CB4856	arsenic	CB4856_arsenic_10_D_2	PC1	-1.68562504499367
CB4856	arsenic	CB4856_arsenic_10_E_2	PC1	-1.43028014215957
CB4856	arsenic	CB4856_arsenic_10_F_2	PC1	-1.39133216158617
CB4856	arsenic	CB4856_arsenic_10_G_2	PC1	-1.63409289186191
CB4856	arsenic	CB4856_arsenic_12_A_2	PC1	-2.80644127633277
CB4856	arsenic	CB4856_arsenic_12_B_2	PC1	-2.13673038904865
CB4856	arsenic	CB4856_arsenic_12_C_2	PC1	-3.13506264574528
CB4856	arsenic	CB4856_arsenic_12_D_2	PC1	-2.95614193003607
CB4856	arsenic	CB4856_arsenic_12_E_2	PC1	-2.68247158694569
CB4856	arsenic	CB4856_arsenic_12_F_2	PC1	-2.40769288599274
CB4856	arsenic	CB4856_arsenic_12_G_2	PC1	-3.17288793493116
ECA414	arsenic	ECA414_arsenic_2_A_3	PC1	-0.912244535361012
ECA414	arsenic	ECA414_arsenic_2_B_3	PC1	-1.01396408770231
ECA414	arsenic	ECA414_arsenic_2_C_3	PC1	-1.49757653036265
ECA414	arsenic	ECA414_arsenic_2_D_3	PC1	-1.35283683428659
ECA414	arsenic	ECA414_arsenic_2_E_3	PC1	-0.0101303593539057
ECA414	arsenic	ECA414_arsenic_2_F_3	PC1	-1.21928585856303
ECA414	arsenic	ECA414_arsenic_2_G_3	PC1	-0.296146145100938
ECA414	arsenic	ECA414_arsenic_4_A_3	PC1	-1.20129126023412
ECA414	arsenic	ECA414_arsenic_4_B_3	PC1	-0.391352720673751
ECA414	arsenic	ECA414_arsenic_4_C_3	PC1	-1.9399942524663
ECA414	arsenic	ECA414_arsenic_4_D_3	PC1	-1.01161514893047
ECA414	arsenic	ECA414_arsenic_4_E_3	PC1	-0.222661397347662
ECA414	arsenic	ECA414_arsenic_4_F_3	PC1	-2.13066627359085
ECA414	arsenic	ECA414_arsenic_4_G_3	PC1	-0.547331986306626
ECA414	arsenic	ECA414_arsenic_6_A_3	PC1	-1.45232102777902
ECA414	arsenic	ECA414_arsenic_6_B_3	PC1	-2.00492201108818
ECA414	arsenic	ECA414_arsenic_6_C_3	PC1	-2.21889442508685
ECA414	arsenic	ECA414_arsenic_6_D_3	PC1	-1.59272387762566
ECA414	arsenic	ECA414_arsenic_6_E_3	PC1	-0.574776085463213
ECA414	arsenic	ECA414_arsenic_6_F_3	PC1	-0.00631924536217349
ECA414	arsenic	ECA414_arsenic_6_G_3	PC1	0.0306991309993167
ECA414	arsenic	ECA414_arsenic_8_A_3	PC1	-0.680225160439648
ECA414	arsenic	ECA414_arsenic_8_B_3	PC1	-2.7212192364231
ECA414	arsenic	ECA414_arsenic_8_C_3	PC1	-0.828650253969919
ECA414	arsenic	ECA414_arsenic_8_D_3	PC1	-1.1083191907405
ECA414	arsenic	ECA414_arsenic_8_E_3	PC1	-1.5798243374073
ECA414	arsenic	ECA414_arsenic_8_F_3	PC1	-0.635200423017509
ECA414	arsenic	ECA414_arsenic_8_G_3	PC1	-0.44679607625225
ECA414	arsenic	ECA414_arsenic_10_A_3	PC1	-0.644631598252955
ECA414	arsenic	ECA414_arsenic_10_B_3	PC1	0.97246872572094
ECA414	arsenic	ECA414_arsenic_10_C_3	PC1	-1.26829582972808
ECA414	arsenic	ECA414_arsenic_10_D_3	PC1	-0.714921657828748
ECA414	arsenic	ECA414_arsenic_10_E_3	PC1	-1.06912198823585
ECA414	arsenic	ECA414_arsenic_10_F_3	PC1	-0.992419693739812
ECA414	arsenic	ECA414_arsenic_10_G_3	PC1	-0.734028034732557
ECA414	arsenic	ECA414_arsenic_12_A_3	PC1	-0.507350272189502
ECA414	arsenic	ECA414_arsenic_12_B_3	PC1	-0.510594479601209
ECA414	arsenic	ECA414_arsenic_12_C_3	PC1	-0.921618063851537
ECA414	arsenic	ECA414_arsenic_12_D_3	PC1	-1.7560782931516
ECA414	arsenic	ECA414_arsenic_12_E_3	PC1	-2.46770550506455
ECA414	arsenic	ECA414_arsenic_12_F_3	PC1	-1.79360359915467
ECA414	arsenic	ECA414_arsenic_12_G_3	PC1	-1.74650130343441
ECA434	arsenic	ECA434_arsenic_2_A_4	PC1	-1.1500713816506
ECA434	arsenic	ECA434_arsenic_2_B_4	PC1	-1.54820114248544
ECA434	arsenic	ECA434_arsenic_2_C_4	PC1	-2.22850871154864
ECA434	arsenic	ECA434_arsenic_2_D_4	PC1	-1.83122541237055
ECA434	arsenic	ECA434_arsenic_2_E_4	PC1	-2.05868263908032
ECA434	arsenic	ECA434_arsenic_2_F_4	PC1	-0.668301252960639
ECA434	arsenic	ECA434_arsenic_2_G_4	PC1	-0.916488250778703
ECA434	arsenic	ECA434_arsenic_4_A_4	PC1	-3.36083898344364
ECA434	arsenic	ECA434_arsenic_4_B_4	PC1	-1.55353708814664
ECA434	arsenic	ECA434_arsenic_4_C_4	PC1	-2.01714719481193
ECA434	arsenic	ECA434_arsenic_4_D_4	PC1	-1.83807713716833
ECA434	arsenic	ECA434_arsenic_4_E_4	PC1	-1.28794606587198
ECA434	arsenic	ECA434_arsenic_4_F_4	PC1	-1.47029645820834
ECA434	arsenic	ECA434_arsenic_4_G_4	PC1	-2.58889484900477
ECA434	arsenic	ECA434_arsenic_6_A_4	PC1	-1.26086936163574
ECA434	arsenic	ECA434_arsenic_6_B_4	PC1	-1.58026056143966
ECA434	arsenic	ECA434_arsenic_6_C_4	PC1	-1.49450320675817
ECA434	arsenic	ECA434_arsenic_6_D_4	PC1	-0.885364477473284
ECA434	arsenic	ECA434_arsenic_6_E_4	PC1	-1.08251630640215
ECA434	arsenic	ECA434_arsenic_6_F_4	PC1	-0.818275450902388
ECA434	arsenic	ECA434_arsenic_6_G_4	PC1	-0.63809988732388
ECA434	arsenic	ECA434_arsenic_8_A_4	PC1	-2.67826435942142
ECA434	arsenic	ECA434_arsenic_8_B_4	PC1	-1.52225622201967
ECA434	arsenic	ECA434_arsenic_8_C_4	PC1	-0.905976559405441
ECA434	arsenic	ECA434_arsenic_8_D_4	PC1	-2.32707768870962
ECA434	arsenic	ECA434_arsenic_8_E_4	PC1	-0.967750059418704
ECA434	arsenic	ECA434_arsenic_8_F_4	PC1	-0.468884369060947
ECA434	arsenic	ECA434_arsenic_8_G_4	PC1	-1.61009168653219
ECA434	arsenic	ECA434_arsenic_10_A_4	PC1	-0.0558405540077447
ECA434	arsenic	ECA434_arsenic_10_B_4	PC1	-1.2262400973834
ECA434	arsenic	ECA434_arsenic_10_C_4	PC1	-0.814936534801763
ECA434	arsenic	ECA434_arsenic_10_D_4	PC1	-0.590211290080241
ECA434	arsenic	ECA434_arsenic_10_E_4	PC1	-0.997286810554169
ECA434	arsenic	ECA434_arsenic_10_F_4	PC1	-1.14375433107479
ECA434	arsenic	ECA434_arsenic_10_G_4	PC1	-1.38167724701192
ECA434	arsenic	ECA434_arsenic_12_A_4	PC1	-2.96553094260091
ECA434	arsenic	ECA434_arsenic_12_B_4	PC1	-1.95823891432245
ECA434	arsenic	ECA434_arsenic_12_C_4	PC1	-2.41942013658828
ECA434	arsenic	ECA434_arsenic_12_D_4	PC1	-1.16865812744756
ECA434	arsenic	ECA434_arsenic_12_E_4	PC1	-2.3415739269781
ECA434	arsenic	ECA434_arsenic_12_F_4	PC1	-2.42796931866062
ECA434	arsenic	ECA434_arsenic_12_G_4	PC1	-1.51207719805623
ECA581	arsenic	ECA581_arsenic_2_A_5	PC1	-0.0640255127641763
ECA581	arsenic	ECA581_arsenic_2_B_5	PC1	-1.88795669414078
ECA581	arsenic	ECA581_arsenic_2_C_5	PC1	-2.000861633513
ECA581	arsenic	ECA581_arsenic_2_D_5	PC1	-1.66811257401269
ECA581	arsenic	ECA581_arsenic_2_E_5	PC1	-1.72967585944274
ECA581	arsenic	ECA581_arsenic_2_F_5	PC1	-0.589033128259994
ECA581	arsenic	ECA581_arsenic_2_G_5	PC1	-0.718375420861653
ECA581	arsenic	ECA581_arsenic_4_A_5	PC1	-0.4472997439357
ECA581	arsenic	ECA581_arsenic_4_B_5	PC1	1.6671655270428
ECA581	arsenic	ECA581_arsenic_4_C_5	PC1	-1.87346665972617
ECA581	arsenic	ECA581_arsenic_4_D_5	PC1	-1.501170229004
ECA581	arsenic	ECA581_arsenic_4_E_5	PC1	-1.15061210461258
ECA581	arsenic	ECA581_arsenic_4_G_5	PC1	-2.1984441235553
ECA581	arsenic	ECA581_arsenic_6_A_5	PC1	-0.182694304028749
ECA581	arsenic	ECA581_arsenic_6_B_5	PC1	-1.48208583025028
ECA581	arsenic	ECA581_arsenic_6_C_5	PC1	-1.70453739657534
ECA581	arsenic	ECA581_arsenic_6_D_5	PC1	0.137270870624552
ECA581	arsenic	ECA581_arsenic_6_E_5	PC1	-0.134173630590459
ECA581	arsenic	ECA581_arsenic_6_F_5	PC1	0.369781043689752
ECA581	arsenic	ECA581_arsenic_6_G_5	PC1	-0.681518700375656
ECA581	arsenic	ECA581_arsenic_8_A_5	PC1	-2.13791431865963
ECA581	arsenic	ECA581_arsenic_8_B_5	PC1	-2.61005500098324
ECA581	arsenic	ECA581_arsenic_8_C_5	PC1	-1.72187866958001
ECA581	arsenic	ECA581_arsenic_8_D_5	PC1	-2.56845919963696
ECA581	arsenic	ECA581_arsenic_8_E_5	PC1	-1.70170348626933
ECA581	arsenic	ECA581_arsenic_8_F_5	PC1	-0.522772043937067
ECA581	arsenic	ECA581_arsenic_8_G_5	PC1	-2.15462001808701
ECA581	arsenic	ECA581_arsenic_10_A_5	PC1	0.540297119618498
ECA581	arsenic	ECA581_arsenic_10_B_5	PC1	-0.601942009027595
ECA581	arsenic	ECA581_arsenic_10_C_5	PC1	-1.81913254126351
ECA581	arsenic	ECA581_arsenic_10_D_5	PC1	-0.684156262433217
ECA581	arsenic	ECA581_arsenic_10_E_5	PC1	-0.192823276246957
ECA581	arsenic	ECA581_arsenic_10_F_5	PC1	-0.0109022154779509
ECA581	arsenic	ECA581_arsenic_10_G_5	PC1	-0.262441888837555
ECA581	arsenic	ECA581_arsenic_12_A_5	PC1	-0.266048963658373
ECA581	arsenic	ECA581_arsenic_12_B_5	PC1	-1.18547763561381
ECA581	arsenic	ECA581_arsenic_12_C_5	PC1	-2.09760827146355
ECA581	arsenic	ECA581_arsenic_12_D_5	PC1	-2.54745148595217
ECA581	arsenic	ECA581_arsenic_12_E_5	PC1	-0.679498054554335
ECA581	arsenic	ECA581_arsenic_12_F_5	PC1	0.641150369128992
ECA581	arsenic	ECA581_arsenic_12_G_5	PC1	-0.971404481781715
ECA582	arsenic	ECA582_arsenic_2_A_6	PC1	-1.64588054683338
ECA582	arsenic	ECA582_arsenic_2_B_6	PC1	-0.706678564302119
ECA582	arsenic	ECA582_arsenic_2_C_6	PC1	-0.830465625624396
ECA582	arsenic	ECA582_arsenic_2_D_6	PC1	-1.01826197957115
ECA582	arsenic	ECA582_arsenic_2_E_6	PC1	-0.429779907618562
ECA582	arsenic	ECA582_arsenic_2_F_6	PC1	-0.291118208319746
ECA582	arsenic	ECA582_arsenic_2_G_6	PC1	-0.536511562507298
ECA582	arsenic	ECA582_arsenic_4_A_6	PC1	-1.9929865070788
ECA582	arsenic	ECA582_arsenic_4_B_6	PC1	-1.9861413670185
ECA582	arsenic	ECA582_arsenic_4_C_6	PC1	-1.01606487069207
ECA582	arsenic	ECA582_arsenic_4_D_6	PC1	-1.29843186265683
ECA582	arsenic	ECA582_arsenic_4_E_6	PC1	-1.35192719841634
ECA582	arsenic	ECA582_arsenic_4_F_6	PC1	0.752060601746751
ECA582	arsenic	ECA582_arsenic_4_G_6	PC1	-0.284274217394977
ECA582	arsenic	ECA582_arsenic_6_A_6	PC1	-1.47507042495703
ECA582	arsenic	ECA582_arsenic_6_B_6	PC1	-1.08847091014138
ECA582	arsenic	ECA582_arsenic_6_C_6	PC1	-0.97191656181112
ECA582	arsenic	ECA582_arsenic_6_D_6	PC1	-1.44705765107329
ECA582	arsenic	ECA582_arsenic_6_E_6	PC1	-0.70693277193262
ECA582	arsenic	ECA582_arsenic_6_F_6	PC1	-1.0980817605809
ECA582	arsenic	ECA582_arsenic_6_G_6	PC1	-1.7479877442773
ECA582	arsenic	ECA582_arsenic_8_A_6	PC1	-0.734604247523933
ECA582	arsenic	ECA582_arsenic_8_B_6	PC1	-1.77963451935136
ECA582	arsenic	ECA582_arsenic_8_C_6	PC1	-1.36956332844615
ECA582	arsenic	ECA582_arsenic_8_D_6	PC1	-1.36736933043073
ECA582	arsenic	ECA582_arsenic_8_E_6	PC1	-0.616000962490827
ECA582	arsenic	ECA582_arsenic_8_F_6	PC1	-1.86658105342187
ECA582	arsenic	ECA582_arsenic_8_G_6	PC1	-0.245217461643894
ECA582	arsenic	ECA582_arsenic_10_A_6	PC1	0.880688236816724
ECA582	arsenic	ECA582_arsenic_10_B_6	PC1	0.135446341592895
ECA582	arsenic	ECA582_arsenic_10_C_6	PC1	-0.0738900727566031
ECA582	arsenic	ECA582_arsenic_10_D_6	PC1	-1.28337972372344
ECA582	arsenic	ECA582_arsenic_10_E_6	PC1	0.151388358801886
ECA582	arsenic	ECA582_arsenic_10_F_6	PC1	-0.0943987218361648
ECA582	arsenic	ECA582_arsenic_10_G_6	PC1	-0.0864550991166985
ECA582	arsenic	ECA582_arsenic_12_A_6	PC1	-1.479387003486
ECA582	arsenic	ECA582_arsenic_12_B_6	PC1	-2.36361138334003
ECA582	arsenic	ECA582_arsenic_12_C_6	PC1	-1.29921969858572
ECA582	arsenic	ECA582_arsenic_12_D_6	PC1	-1.11973149109599
ECA582	arsenic	ECA582_arsenic_12_E_6	PC1	-0.467704096686472
ECA582	arsenic	ECA582_arsenic_12_F_6	PC1	-1.46234003770862
ECA582	arsenic	ECA582_arsenic_12_G_6	PC1	-0.61999683970108
ECA589	arsenic	ECA589_arsenic_2_A_7	PC1	1.56268919657633
ECA589	arsenic	ECA589_arsenic_2_B_7	PC1	0.484720927268273
ECA589	arsenic	ECA589_arsenic_2_C_7	PC1	2.56864120552152
ECA589	arsenic	ECA589_arsenic_2_D_7	PC1	2.42980816630754
ECA589	arsenic	ECA589_arsenic_2_E_7	PC1	1.81475971493369
ECA589	arsenic	ECA589_arsenic_2_F_7	PC1	2.29616371287597
ECA589	arsenic	ECA589_arsenic_2_G_7	PC1	1.72836375196222
ECA589	arsenic	ECA589_arsenic_4_A_7	PC1	-0.308551402952431
ECA589	arsenic	ECA589_arsenic_4_B_7	PC1	1.18719889489956
ECA589	arsenic	ECA589_arsenic_4_C_7	PC1	2.02297425550822
ECA589	arsenic	ECA589_arsenic_4_D_7	PC1	1.05495607322103
ECA589	arsenic	ECA589_arsenic_4_E_7	PC1	1.35825451151503
ECA589	arsenic	ECA589_arsenic_4_F_7	PC1	1.91605766643136
ECA589	arsenic	ECA589_arsenic_4_G_7	PC1	0.179226104065433
ECA589	arsenic	ECA589_arsenic_6_A_7	PC1	0.761030155281394
ECA589	arsenic	ECA589_arsenic_6_B_7	PC1	0.772318843107109
ECA589	arsenic	ECA589_arsenic_6_C_7	PC1	2.54008880994442
ECA589	arsenic	ECA589_arsenic_6_D_7	PC1	1.43818275263447
ECA589	arsenic	ECA589_arsenic_6_E_7	PC1	0.76275713533353
ECA589	arsenic	ECA589_arsenic_6_F_7	PC1	0.782695550388489
ECA589	arsenic	ECA589_arsenic_6_G_7	PC1	1.90403797495252
ECA589	arsenic	ECA589_arsenic_8_A_7	PC1	-0.359189607883329
ECA589	arsenic	ECA589_arsenic_8_B_7	PC1	0.709258934067509
ECA589	arsenic	ECA589_arsenic_8_C_7	PC1	1.78522975995892
ECA589	arsenic	ECA589_arsenic_8_D_7	PC1	2.15294945061864
ECA589	arsenic	ECA589_arsenic_8_F_7	PC1	-0.119422340346803
ECA589	arsenic	ECA589_arsenic_8_G_7	PC1	2.54830031237722
ECA589	arsenic	ECA589_arsenic_10_A_7	PC1	3.21066242671455
ECA589	arsenic	ECA589_arsenic_10_B_7	PC1	2.148643821711
ECA589	arsenic	ECA589_arsenic_10_C_7	PC1	1.49538378754879
ECA589	arsenic	ECA589_arsenic_10_D_7	PC1	2.98341715445485
ECA589	arsenic	ECA589_arsenic_10_E_7	PC1	2.44407316026888
ECA589	arsenic	ECA589_arsenic_10_F_7	PC1	2.06580551987313
ECA589	arsenic	ECA589_arsenic_10_G_7	PC1	1.27007342241934
ECA589	arsenic	ECA589_arsenic_12_A_7	PC1	1.23371057577422
ECA589	arsenic	ECA589_arsenic_12_B_7	PC1	2.27036777803782
ECA589	arsenic	ECA589_arsenic_12_C_7	PC1	0.595042556535006
ECA589	arsenic	ECA589_arsenic_12_D_7	PC1	1.71136041835846
ECA589	arsenic	ECA589_arsenic_12_E_7	PC1	2.16378828582736
ECA589	arsenic	ECA589_arsenic_12_F_7	PC1	2.3831718118634
ECA589	arsenic	ECA589_arsenic_12_G_7	PC1	1.07252595634752
ECA590	arsenic	ECA590_arsenic_2_A_8	PC1	1.59996864311028
ECA590	arsenic	ECA590_arsenic_2_B_8	PC1	0.816202742095527
ECA590	arsenic	ECA590_arsenic_2_C_8	PC1	1.55011013084631
ECA590	arsenic	ECA590_arsenic_2_D_8	PC1	2.80823331369791
ECA590	arsenic	ECA590_arsenic_2_E_8	PC1	1.04622425039541
ECA590	arsenic	ECA590_arsenic_2_F_8	PC1	0.409953016527967
ECA590	arsenic	ECA590_arsenic_2_G_8	PC1	1.94759409486964
ECA590	arsenic	ECA590_arsenic_4_A_8	PC1	2.12901220999386
ECA590	arsenic	ECA590_arsenic_4_B_8	PC1	1.39884634168222
ECA590	arsenic	ECA590_arsenic_4_C_8	PC1	2.15056197136096
ECA590	arsenic	ECA590_arsenic_4_D_8	PC1	1.62488606441356
ECA590	arsenic	ECA590_arsenic_4_E_8	PC1	1.32968039057386
ECA590	arsenic	ECA590_arsenic_4_F_8	PC1	2.02810351903913
ECA590	arsenic	ECA590_arsenic_4_G_8	PC1	2.50623402907042
ECA590	arsenic	ECA590_arsenic_6_A_8	PC1	0.791226617297619
ECA590	arsenic	ECA590_arsenic_6_B_8	PC1	1.8608853820251
ECA590	arsenic	ECA590_arsenic_6_C_8	PC1	1.12010531798498
ECA590	arsenic	ECA590_arsenic_6_D_8	PC1	1.78462698073536
ECA590	arsenic	ECA590_arsenic_6_E_8	PC1	1.89896329697638
ECA590	arsenic	ECA590_arsenic_6_F_8	PC1	1.15241708472889
ECA590	arsenic	ECA590_arsenic_6_G_8	PC1	0.0818492244732111
ECA590	arsenic	ECA590_arsenic_8_A_8	PC1	0.519302560370291
ECA590	arsenic	ECA590_arsenic_8_B_8	PC1	0.0349322577296545
ECA590	arsenic	ECA590_arsenic_8_C_8	PC1	0.460312466209094
ECA590	arsenic	ECA590_arsenic_8_D_8	PC1	1.7842876655311
ECA590	arsenic	ECA590_arsenic_8_E_8	PC1	1.61114827189879
ECA590	arsenic	ECA590_arsenic_8_F_8	PC1	1.46773785738144
ECA590	arsenic	ECA590_arsenic_8_G_8	PC1	1.2738279521174
ECA590	arsenic	ECA590_arsenic_10_A_8	PC1	2.66402123673033
ECA590	arsenic	ECA590_arsenic_10_B_8	PC1	0.239849007813432
ECA590	arsenic	ECA590_arsenic_10_C_8	PC1	3.08862414017013
ECA590	arsenic	ECA590_arsenic_10_D_8	PC1	0.704084203922158
ECA590	arsenic	ECA590_arsenic_10_E_8	PC1	2.22580411971319
ECA590	arsenic	ECA590_arsenic_10_F_8	PC1	1.20794823179897
ECA590	arsenic	ECA590_arsenic_10_G_8	PC1	1.76141569714449
ECA590	arsenic	ECA590_arsenic_12_A_8	PC1	2.49233252519437
ECA590	arsenic	ECA590_arsenic_12_B_8	PC1	0.077230508937251
ECA590	arsenic	ECA590_arsenic_12_C_8	PC1	0.862596620527027
ECA590	arsenic	ECA590_arsenic_12_D_8	PC1	3.00776864172029
ECA590	arsenic	ECA590_arsenic_12_E_8	PC1	1.27740777549071
ECA590	arsenic	ECA590_arsenic_12_F_8	PC1	1.84090561477904
ECA590	arsenic	ECA590_arsenic_12_G_8	PC1	2.14323052800211
ECA591	arsenic	ECA591_arsenic_2_A_9	PC1	0.573663556560695
ECA591	arsenic	ECA591_arsenic_2_B_9	PC1	1.67122183661633
ECA591	arsenic	ECA591_arsenic_2_C_9	PC1	1.57510038841848
ECA591	arsenic	ECA591_arsenic_2_D_9	PC1	0.803851924570145
ECA591	arsenic	ECA591_arsenic_2_E_9	PC1	1.95329950841234
ECA591	arsenic	ECA591_arsenic_2_F_9	PC1	1.00143309683778
ECA591	arsenic	ECA591_arsenic_2_G_9	PC1	2.2397473752578
ECA591	arsenic	ECA591_arsenic_4_A_9	PC1	1.06087494076112
ECA591	arsenic	ECA591_arsenic_4_B_9	PC1	1.16218931269274
ECA591	arsenic	ECA591_arsenic_4_C_9	PC1	0.676977812243423
ECA591	arsenic	ECA591_arsenic_4_D_9	PC1	-0.266311144297731
ECA591	arsenic	ECA591_arsenic_4_E_9	PC1	1.31017053369891
ECA591	arsenic	ECA591_arsenic_4_F_9	PC1	1.62065977759407
ECA591	arsenic	ECA591_arsenic_4_G_9	PC1	0.477897234590666
ECA591	arsenic	ECA591_arsenic_6_A_9	PC1	1.43676651466554
ECA591	arsenic	ECA591_arsenic_6_B_9	PC1	0.884645206865142
ECA591	arsenic	ECA591_arsenic_6_C_9	PC1	1.60739496828732
ECA591	arsenic	ECA591_arsenic_6_D_9	PC1	2.54335858399631
ECA591	arsenic	ECA591_arsenic_6_E_9	PC1	2.50654652772765
ECA591	arsenic	ECA591_arsenic_6_F_9	PC1	1.19761164133901
ECA591	arsenic	ECA591_arsenic_6_G_9	PC1	1.7608957606202
ECA591	arsenic	ECA591_arsenic_8_A_9	PC1	0.251334835680405
ECA591	arsenic	ECA591_arsenic_8_B_9	PC1	1.04653486492724
ECA591	arsenic	ECA591_arsenic_8_C_9	PC1	0.244954109988019
ECA591	arsenic	ECA591_arsenic_8_D_9	PC1	0.619209720461387
ECA591	arsenic	ECA591_arsenic_8_E_9	PC1	1.57319425838865
ECA591	arsenic	ECA591_arsenic_8_F_9	PC1	1.43344805268136
ECA591	arsenic	ECA591_arsenic_8_G_9	PC1	0.243706932961691
ECA591	arsenic	ECA591_arsenic_10_A_9	PC1	2.34718471876292
ECA591	arsenic	ECA591_arsenic_10_B_9	PC1	1.85022564338661
ECA591	arsenic	ECA591_arsenic_10_C_9	PC1	2.49107509307831
ECA591	arsenic	ECA591_arsenic_10_D_9	PC1	1.51242832441858
ECA591	arsenic	ECA591_arsenic_10_E_9	PC1	1.81279914277463
ECA591	arsenic	ECA591_arsenic_10_F_9	PC1	1.60162187856756
ECA591	arsenic	ECA591_arsenic_10_G_9	PC1	1.75812671345818
ECA591	arsenic	ECA591_arsenic_12_A_9	PC1	1.68990844829261
ECA591	arsenic	ECA591_arsenic_12_B_9	PC1	0.638119326187064
ECA591	arsenic	ECA591_arsenic_12_C_9	PC1	1.54722714993248
ECA591	arsenic	ECA591_arsenic_12_D_9	PC1	0.954813330396831
ECA591	arsenic	ECA591_arsenic_12_E_9	PC1	2.50773369131302
ECA591	arsenic	ECA591_arsenic_12_F_9	PC1	0.904380626931888
ECA591	arsenic	ECA591_arsenic_12_G_9	PC1	0.79723059839002
N2	arsenic	N2_arsenic_2_A_1	PC1	2.37240752629699
N2	arsenic	N2_arsenic_2_B_1	PC1	2.68071139236477
N2	arsenic	N2_arsenic_2_C_1	PC1	2.41907348598713
N2	arsenic	N2_arsenic_2_D_1	PC1	1.3144140748689
N2	arsenic	N2_arsenic_2_E_1	PC1	3.00851970638395
N2	arsenic	N2_arsenic_2_F_1	PC1	2.93376236016527
N2	arsenic	N2_arsenic_2_G_1	PC1	3.17854553230895
N2	arsenic	N2_arsenic_4_A_1	PC1	2.92052671725308
N2	arsenic	N2_arsenic_4_B_1	PC1	1.49379867244313
N2	arsenic	N2_arsenic_4_C_1	PC1	1.98557288685006
N2	arsenic	N2_arsenic_4_D_1	PC1	2.70945597213792
N2	arsenic	N2_arsenic_4_E_1	PC1	3.31118663710529
N2	arsenic	N2_arsenic_4_F_1	PC1	2.34147202419281
N2	arsenic	N2_arsenic_4_G_1	PC1	2.09014156863166
N2	arsenic	N2_arsenic_6_A_1	PC1	2.41027012083219
N2	arsenic	N2_arsenic_6_B_1	PC1	2.27183048524683
N2	arsenic	N2_arsenic_6_C_1	PC1	2.53182476325534
N2	arsenic	N2_arsenic_6_D_1	PC1	2.00209449696297
N2	arsenic	N2_arsenic_6_E_1	PC1	2.48606217031271
N2	arsenic	N2_arsenic_6_F_1	PC1	3.2951960068033
N2	arsenic	N2_arsenic_6_G_1	PC1	3.39914102076572
N2	arsenic	N2_arsenic_8_A_1	PC1	1.63194006268365
N2	arsenic	N2_arsenic_8_B_1	PC1	1.88413759610042
N2	arsenic	N2_arsenic_8_C_1	PC1	2.65486625482216
N2	arsenic	N2_arsenic_8_D_1	PC1	2.84576689409482
N2	arsenic	N2_arsenic_8_E_1	PC1	2.54353292470527
N2	arsenic	N2_arsenic_8_F_1	PC1	2.43065301373018
N2	arsenic	N2_arsenic_8_G_1	PC1	2.36498232172998
N2	arsenic	N2_arsenic_10_A_1	PC1	2.5717754668438
N2	arsenic	N2_arsenic_10_B_1	PC1	2.60893854716542
N2	arsenic	N2_arsenic_10_C_1	PC1	2.04203189954257
N2	arsenic	N2_arsenic_10_D_1	PC1	2.61484962600419
N2	arsenic	N2_arsenic_10_E_1	PC1	1.83686854767957
N2	arsenic	N2_arsenic_10_F_1	PC1	3.5891068509303
N2	arsenic	N2_arsenic_10_G_1	PC1	3.1099333596746
N2	arsenic	N2_arsenic_12_A_1	PC1	2.18395010898364
N2	arsenic	N2_arsenic_12_B_1	PC1	2.04197555328463
N2	arsenic	N2_arsenic_12_C_1	PC1	2.69405951193732
N2	arsenic	N2_arsenic_12_D_1	PC1	2.90316192970975
N2	arsenic	N2_arsenic_12_E_1	PC1	2.91342172032431
N2	arsenic	N2_arsenic_12_F_1	PC1	2.42038955361866
N2	arsenic	N2_arsenic_12_G_1	PC1	2.28552965234616
CB4856	arsenic	CB4856_arsenic_2_A_2	PC2	0.163309461605462
CB4856	arsenic	CB4856_arsenic_2_B_2	PC2	0.911784797282613
CB4856	arsenic	CB4856_arsenic_2_C_2	PC2	-0.338780308788774
CB4856	arsenic	CB4856_arsenic_2_D_2	PC2	0.529525483551275
CB4856	arsenic	CB4856_arsenic_2_E_2	PC2	0.503417714224701
CB4856	arsenic	CB4856_arsenic_2_F_2	PC2	0.546707138976461
CB4856	arsenic	CB4856_arsenic_2_G_2	PC2	0.453541591493034
CB4856	arsenic	CB4856_arsenic_4_A_2	PC2	-0.971631052261467
CB4856	arsenic	CB4856_arsenic_4_B_2	PC2	-0.373789192922719
CB4856	arsenic	CB4856_arsenic_4_C_2	PC2	-0.997138739854952
CB4856	arsenic	CB4856_arsenic_4_D_2	PC2	-0.518066546186999
CB4856	arsenic	CB4856_arsenic_4_E_2	PC2	-0.948316830449844
CB4856	arsenic	CB4856_arsenic_4_F_2	PC2	-0.466149403721783
CB4856	arsenic	CB4856_arsenic_4_G_2	PC2	0.401688233999609
CB4856	arsenic	CB4856_arsenic_6_A_2	PC2	0.408015083314727
CB4856	arsenic	CB4856_arsenic_6_B_2	PC2	-0.797084977634065
CB4856	arsenic	CB4856_arsenic_6_C_2	PC2	0.486368452678075
CB4856	arsenic	CB4856_arsenic_6_D_2	PC2	-0.88232334121953
CB4856	arsenic	CB4856_arsenic_6_E_2	PC2	-0.228819381305385
CB4856	arsenic	CB4856_arsenic_6_F_2	PC2	0.711397160169734
CB4856	arsenic	CB4856_arsenic_6_G_2	PC2	1.13312627323863
CB4856	arsenic	CB4856_arsenic_8_A_2	PC2	-0.0398790386391783
CB4856	arsenic	CB4856_arsenic_8_B_2	PC2	-0.482552157334416
CB4856	arsenic	CB4856_arsenic_8_C_2	PC2	0.873762364557246
CB4856	arsenic	CB4856_arsenic_8_D_2	PC2	-0.18943395666334
CB4856	arsenic	CB4856_arsenic_8_E_2	PC2	0.720198251178255
CB4856	arsenic	CB4856_arsenic_8_F_2	PC2	0.276389879011046
CB4856	arsenic	CB4856_arsenic_8_G_2	PC2	-0.020050179039284
CB4856	arsenic	CB4856_arsenic_10_A_2	PC2	-0.562870921961562
CB4856	arsenic	CB4856_arsenic_10_B_2	PC2	-0.101687641112081
CB4856	arsenic	CB4856_arsenic_10_C_2	PC2	0.0784592385923168
CB4856	arsenic	CB4856_arsenic_10_D_2	PC2	-0.864131535176464
CB4856	arsenic	CB4856_arsenic_10_E_2	PC2	0.50240251986726
CB4856	arsenic	CB4856_arsenic_10_F_2	PC2	0.334242940138713
CB4856	arsenic	CB4856_arsenic_10_G_2	PC2	0.202023615827002
CB4856	arsenic	CB4856_arsenic_12_A_2	PC2	-0.30645772769236
CB4856	arsenic	CB4856_arsenic_12_B_2	PC2	1.52648846596526
CB4856	arsenic	CB4856_arsenic_12_C_2	PC2	-0.133036153164512
CB4856	arsenic	CB4856_arsenic_12_D_2	PC2	0.0161594221300803
CB4856	arsenic	CB4856_arsenic_12_E_2	PC2	0.517775692299496
CB4856	arsenic	CB4856_arsenic_12_F_2	PC2	0.163626343246191
CB4856	arsenic	CB4856_arsenic_12_G_2	PC2	0.186917848872831
ECA414	arsenic	ECA414_arsenic_2_A_3	PC2	-0.665283133929429
ECA414	arsenic	ECA414_arsenic_2_B_3	PC2	-0.645258871478336
ECA414	arsenic	ECA414_arsenic_2_C_3	PC2	-0.525315822547816
ECA414	arsenic	ECA414_arsenic_2_D_3	PC2	-0.483589614068367
ECA414	arsenic	ECA414_arsenic_2_E_3	PC2	-0.286462092012428
ECA414	arsenic	ECA414_arsenic_2_F_3	PC2	0.303104393709457
ECA414	arsenic	ECA414_arsenic_2_G_3	PC2	0.321788736271834
ECA414	arsenic	ECA414_arsenic_4_A_3	PC2	-0.907327605019674
ECA414	arsenic	ECA414_arsenic_4_B_3	PC2	-0.995493950160778
ECA414	arsenic	ECA414_arsenic_4_C_3	PC2	-0.375160202033971
ECA414	arsenic	ECA414_arsenic_4_D_3	PC2	-0.16859499952644
ECA414	arsenic	ECA414_arsenic_4_E_3	PC2	-0.352289915253546
ECA414	arsenic	ECA414_arsenic_4_F_3	PC2	0.830280419723512
ECA414	arsenic	ECA414_arsenic_4_G_3	PC2	-0.408519720675372
ECA414	arsenic	ECA414_arsenic_6_A_3	PC2	-1.5289225762718
ECA414	arsenic	ECA414_arsenic_6_B_3	PC2	-0.703132094779036
ECA414	arsenic	ECA414_arsenic_6_C_3	PC2	-0.561774863465577
ECA414	arsenic	ECA414_arsenic_6_D_3	PC2	-1.29894223029979
ECA414	arsenic	ECA414_arsenic_6_E_3	PC2	-0.41299290277155
ECA414	arsenic	ECA414_arsenic_6_F_3	PC2	0.72321377400108
ECA414	arsenic	ECA414_arsenic_6_G_3	PC2	-0.525532006374729
ECA414	arsenic	ECA414_arsenic_8_A_3	PC2	-0.293703006637267
ECA414	arsenic	ECA414_arsenic_8_B_3	PC2	-0.13103312606073
ECA414	arsenic	ECA414_arsenic_8_C_3	PC2	0.351013448868001
ECA414	arsenic	ECA414_arsenic_8_D_3	PC2	-0.251597160932979
ECA414	arsenic	ECA414_arsenic_8_E_3	PC2	0.0521857583917609
ECA414	arsenic	ECA414_arsenic_8_F_3	PC2	0.178544201013964
ECA414	arsenic	ECA414_arsenic_8_G_3	PC2	-0.0718644080409011
ECA414	arsenic	ECA414_arsenic_10_A_3	PC2	-0.788956104528404
ECA414	arsenic	ECA414_arsenic_10_B_3	PC2	0.272612573809656
ECA414	arsenic	ECA414_arsenic_10_C_3	PC2	-1.14034370575174
ECA414	arsenic	ECA414_arsenic_10_D_3	PC2	-1.11169743825069
ECA414	arsenic	ECA414_arsenic_10_E_3	PC2	-0.268987864038953
ECA414	arsenic	ECA414_arsenic_10_F_3	PC2	0.146168935918721
ECA414	arsenic	ECA414_arsenic_10_G_3	PC2	-0.483097258455248
ECA414	arsenic	ECA414_arsenic_12_A_3	PC2	-0.160216403296409
ECA414	arsenic	ECA414_arsenic_12_B_3	PC2	0.140865678166058
ECA414	arsenic	ECA414_arsenic_12_C_3	PC2	-0.657675837394963
ECA414	arsenic	ECA414_arsenic_12_D_3	PC2	0.197326683795534
ECA414	arsenic	ECA414_arsenic_12_E_3	PC2	0.367465050656579
ECA414	arsenic	ECA414_arsenic_12_F_3	PC2	0.840056744116696
ECA414	arsenic	ECA414_arsenic_12_G_3	PC2	0.400796576368767
ECA434	arsenic	ECA434_arsenic_2_A_4	PC2	-0.525999065242776
ECA434	arsenic	ECA434_arsenic_2_B_4	PC2	-0.79599981603692
ECA434	arsenic	ECA434_arsenic_2_C_4	PC2	-0.967330645051937
ECA434	arsenic	ECA434_arsenic_2_D_4	PC2	-0.69790893400818
ECA434	arsenic	ECA434_arsenic_2_E_4	PC2	0.370373492801775
ECA434	arsenic	ECA434_arsenic_2_F_4	PC2	-0.060356334728002
ECA434	arsenic	ECA434_arsenic_2_G_4	PC2	-1.2277299177037
ECA434	arsenic	ECA434_arsenic_4_A_4	PC2	0.722604238469752
ECA434	arsenic	ECA434_arsenic_4_B_4	PC2	-1.04691807042011
ECA434	arsenic	ECA434_arsenic_4_C_4	PC2	-0.441277461677036
ECA434	arsenic	ECA434_arsenic_4_D_4	PC2	-0.102857291188999
ECA434	arsenic	ECA434_arsenic_4_E_4	PC2	-1.24154153754605
ECA434	arsenic	ECA434_arsenic_4_F_4	PC2	0.0496347323637653
ECA434	arsenic	ECA434_arsenic_4_G_4	PC2	0.192015522088166
ECA434	arsenic	ECA434_arsenic_6_A_4	PC2	-0.527944152895915
ECA434	arsenic	ECA434_arsenic_6_B_4	PC2	-1.05322375545048
ECA434	arsenic	ECA434_arsenic_6_C_4	PC2	-0.368683343607449
ECA434	arsenic	ECA434_arsenic_6_D_4	PC2	-0.816091954473267
ECA434	arsenic	ECA434_arsenic_6_E_4	PC2	-0.622374491457773
ECA434	arsenic	ECA434_arsenic_6_F_4	PC2	-0.499932752868186
ECA434	arsenic	ECA434_arsenic_6_G_4	PC2	-0.821404784137015
ECA434	arsenic	ECA434_arsenic_8_A_4	PC2	0.239567473028137
ECA434	arsenic	ECA434_arsenic_8_B_4	PC2	0.044129093468338
ECA434	arsenic	ECA434_arsenic_8_C_4	PC2	-0.592846359174984
ECA434	arsenic	ECA434_arsenic_8_D_4	PC2	-0.392616699014258
ECA434	arsenic	ECA434_arsenic_8_E_4	PC2	-0.00211951002100597
ECA434	arsenic	ECA434_arsenic_8_F_4	PC2	0.837695762040204
ECA434	arsenic	ECA434_arsenic_8_G_4	PC2	-0.716057976884208
ECA434	arsenic	ECA434_arsenic_10_A_4	PC2	-0.714092337374227
ECA434	arsenic	ECA434_arsenic_10_B_4	PC2	-0.455364291825177
ECA434	arsenic	ECA434_arsenic_10_C_4	PC2	-0.447482072579823
ECA434	arsenic	ECA434_arsenic_10_D_4	PC2	-0.780540841857967
ECA434	arsenic	ECA434_arsenic_10_E_4	PC2	-0.272396888469708
ECA434	arsenic	ECA434_arsenic_10_F_4	PC2	-1.16369072995015
ECA434	arsenic	ECA434_arsenic_10_G_4	PC2	0.204541709671864
[truncated: 257 more rows]
