# Supplementary material for: Natural variation in C. elegans arsenic toxicity is explained by differences in branched chain amino acid metabolism
Source: eLife. 2019 Apr 8;8:e40260. doi: 10.7554/eLife.40260 (PMC6453569; doi:10.7554/eLife.40260)
Supplement: Figure 1—source data 5. [file elife-40260-fig1-data5.tsv]

chrom start end sample gt supporting_sites sites DP switches CIGAR
I 3611 15035361 ECA414 1 2353 2491 1.34041648959 178 R136A1R264A1R22A2R132A1R151A1R17A1R14A1R140A1R38A1R105A1R40A1R79A1R50A1R15A1R21A2R37A1R144A2R26A1R68A1R5A1R32A1R74A2R6A3R42A1R8A1R3A1R5A1R39A2R84A2R33A1R8A2R6A2R9A1R12A2R7A1R1A2R1A2R4A8R9A2R1A1R11A1R5A1R100A3R22A2R27A1R9A1R1A1R7A3R5A3R1A3R12A1R10A3R21A2R1A1R3A1R10A1R5A2R11A2R1A1R9A1R2A3R3A2R6A3R4A1R1A1R2A1R1A1R8A2R1A1R10A1R1A1R19A1R6A1R2A1R1A2R…
II 2118 1571666 ECA414 1 389 439 1.25964010283 48 R2A1R9A1R26A3R11A4R37A1R7A1R3A3R25A2R9A2R24A3R5A1R4A2R1A2R54A6R12A4R37A4R13A1R22A1R6A1R23A1R15A1R8A1R10A3R1A1R25
II 1580918 1583925 ECA414 2 17 17 1.23529411765 0 A17
II 1591516 2150067 ECA414 1 498 516 1.14658634538 10 R68A8R20A1R142A5R58A3R76A1R134
II 2169113 2179086 ECA414 2 14 14 1 0 A14
II 2181387 3692711 ECA414 1 818 903 1.25550122249 64 R41A2R9A3R162A3R14A1R64A1R24A2R12A1R33A2R11A8R2A1R6A1R2A5R12A4R28A1R17A2R11A1R11A1R2A2R2A1R3A2R9A1R33A9R46A3R31A1R10A3R2A9R77A5R5A1R47A1R10A1R11A1R46A6R25
II 3692742 3692970 ECA414 2 17 17 1 0 A17
II 3693663 5619628 ECA414 1 299 330 1.30769230769 36 R15A2R34A1R5A3R1A1R36A2R5A1R12A6R40A1R14A1R8A2R10A1R9A1R21A2R8A1R4A2R5A1R21A1R21A2R30
II 5755392 8016079 ECA414 2 162 213 1.16049382716 66 A11R1A5R1A2R1A7R1A5R3A4R1A1R1A5R1A12R4A23R2A4R1A9R6A5R1A2R1A3R1A3R3A1R1A3R1A1R1A3R6A4R1A5R1A2R1A1R1A3R1A3R1A12R1A2R1A1R1A5R1A5R1A5R1A3R1A2
II 8031507 15274701 ECA414 1 986 1117 1.23732251521 152 R14A1R6A1R3A1R5A1R5A2R23A2R9A3R9A2R7A1R5A3R13A1R12A1R26A3R9A3R5A4R3A1R7A1R2A3R2A3R12A1R7A1R31A1R26A1R20A2R11A1R35A1R69A2R29A1R26A1R6A1R71A1R29A1R11A1R9A2R3A5R9A2R3A6R14A1R5A2R7A1R3A2R10A1R11A1R16A2R10A2R40A1R19A1R29A2R8A2R2A1R6A1R19A1R10A2R16A1R1A2R7A1R27A1R10A3R3A1R2A1R9A5R2A4R9A3R5A1R8A2R23A2R8A1R7A2R2A1R7A1R4A1R7A3R1A1R8A1R1A1R6A1R32
III 3683 1295989 ECA414 1 464 490 1.21336206897 18 R101A3R30A1R40A6R6A5R55A6R12A1R32A1R36A2R109A1R43
III 1297624 1297876 ECA414 2 14 14 1 0 A14
III 1308506 13780512 ECA414 1 1325 1502 1.29509433962 236 R11A1R51A1R93A1R1A1R20A1R91A1R9A1R1A1R12A1R38A1R6A1R4A1R3A1R9A1R8A1R12A6R41A1R19A1R28A2R10A1R15A1R6A1R6A1R19A1R10A1R13A1R1A1R1A1R4A2R8A1R1A1R1A1R9A1R11A1R6A1R11A1R2A1R6A1R8A1R2A1R1A1R27A1R4A1R1A2R6A1R5A1R7A2R12A1R7A1R9A1R15A2R4A2R1A2R1A1R39A2R11A1R11A2R1A1R21A1R6A1R5A2R4A1R2A1R17A1R12A1R7A4R9A1R16A2R9A1R1A1R10A3R17A1R4A1R4A2R15A1R1A1R4A3R4…
IV 279508 6269732 ECA414 1 836 980 1.26674641148 163 A1R3A2R3A1R11A3R11A1R5A2R12A2R1A1R9A1R20A1R7A2R27A1R1A2R3A1R7A2R9A1R1A3R2A2R2A1R4A1R1A1R1A8R2A1R1A1R9A4R1A1R2A1R1A1R14A1R12A1R5A1R9A4R15A4R8A1R8A1R3A2R5A1R17A4R7A3R7A1R10A1R1A2R51A1R2A4R52A1R3A1R1A1R4A1R13A3R3A2R18A1R28A2R16A1R7A2R3A1R8A1R5A1R41A1R27A4R89A4R24A1R6A2R41A3R5A2R1A6R2A2R12A1R7A1R2A2R6A1R6A1R4A1R7A1R6A2R5A1R1A2R3A1R8A1R1A1R3A1R17A1R…
IV 6278056 6278236 ECA414 2 13 13 1.23076923077 0 A13
IV 6279286 14548526 ECA414 1 608 744 1.18585526316 176 R29A2R1A5R35A1R2A1R5A1R1A1R4A1R12A1R9A2R1A2R2A1R13A4R1A1R29A4R28A1R17A1R26A2R10A2R4A1R4A1R12A1R2A1R1A1R8A3R3A1R7A1R4A1R8A1R5A1R12A1R3A1R1A1R2A1R3A1R2A1R22A2R3A1R12A1R2A1R5A1R3A1R1A1R1A1R1A1R4A1R2A2R2A1R6A1R5A2R6A2R2A1R6A2R2A1R7A2R7A1R4A1R2A1R7A1R1A2R1A1R2A4R13A2R8A2R1A4R1A2R2A1R4A1R4A2R13A1R2A1R4A1R3A1R2A1R1A1R12A3R2A1R2A1R10A1R26A3R1A2R2A2R1…
IV 14548548 14548740 ECA414 2 13 13 1 0 A13
IV 14550474 17469325 ECA414 1 504 573 1.11904761905 72 R23A1R13A1R3A2R6A4R3A1R2A2R15A1R3A4R6A3R2A1R1A1R6A4R6A1R11A2R3A3R3A1R2A1R1A1R12A1R10A2R4A1R5A1R10A3R1A5R1A1R19A1R5A1R14A2R1A1R3A1R8A1R13A3R31A1R17A4R54A5R156A1R31
V 1671 540587 ECA414 1 198 210 1.21717171717 18 R2A1R2A1R2A1R3A2R5A1R3A1R4A3R3A1R6A1R168
V 542696 542896 ECA414 2 14 14 1 0 A14
V 544397 7331112 ECA414 1 2042 2315 1.17091087169 296 R87A10R113A2R3A1R3A2R6A3R4A5R12A1R2A2R10A3R32A1R59A1R4A2R1A1R6A1R31A2R12A1R1A1R37A2R18A2R11A3R2A2R5A3R7A1R1A1R1A1R4A1R26A1R4A2R12A1R1A1R9A1R5A1R2A2R19A4R5A1R13A1R8A2R2A1R1A1R20A1R11A1R8A1R12A1R3A1R5A3R1A3R16A1R11A7R6A1R40A2R24A3R5A1R11A1R62A1R27A3R22A4R2A3R9A2R1A2R40A2R6A1R20A3R1A1R2A2R4A1R14A3R14A1R1A1R3A1R13A1R1A1R1A2R2A1R1A1R8A1R17A2R9A2R1A…
V 7334344 7338671 ECA414 2 30 31 1.1 2 A28R1A2
V 7343869 7594128 ECA414 1 172 176 1.0988372093 2 R162A4R10
V 7594781 7603972 ECA414 2 31 42 1 2 A16R11A15
V 7604365 12432399 ECA414 1 480 549 1.18125 76 R20A5R1A3R32A2R22A8R71A5R88A2R1A2R3A1R1A1R6A1R1A1R2A1R13A1R3A4R2A2R3A1R10A1R4A2R9A1R1A1R4A1R13A1R5A1R16A2R11A2R18A1R4A1R3A1R10A2R15A1R14A1R11A1R11A1R3A2R1A1R17A3R1A1R8A1R22
V 12432885 12448202 ECA414 2 22 26 1.04545454545 4 A4R3A17R1A1
V 12470967 15946643 ECA414 1 704 772 1.10369318182 78 R2A1R1A1R14A1R9A1R3A1R19A1R2A1R21A1R2A2R18A1R22A1R1A1R6A1R6A1R1A2R5A1R1A2R3A3R10A10R10A1R11A3R2A1R4A2R6A1R17A2R1A1R5A1R14A1R11A5R4A1R5A1R14A1R20A1R3A1R1A1R18A1R3A1R2A1R373A8R34
V 15951666 15951833 ECA414 2 15 15 1.06666666667 0 A15
V 15952737 15955702 ECA414 1 17 17 1 0 R17
V 15957922 15960893 ECA414 2 27 27 1.18518518519 0 A27
V 15962711 15964644 ECA414 1 14 14 1.07142857143 0 R14
V 15966437 15966567 ECA414 2 12 12 2.91666666667 0 A12
V 15967576 16219005 ECA414 1 228 252 1.46052631579 18 R47A5R3A1R40A1R7A1R13A1R3A8R12A1R2A1R1A5R100
V 16221713 16221836 ECA414 2 12 12 1 0 A12
V 16227955 16473016 ECA414 1 147 159 1.10204081633 12 R63A1R27A2R9A1R20A4R3A2R7A2R18
V 16478730 16484080 ECA414 2 49 49 1.04081632653 0 A49
V 16486415 16860629 ECA414 1 203 216 1.93103448276 16 R7A2R54A1R13A2R9A3R35A1R9A1R5A2R15A1R56
V 16861302 16864944 ECA414 2 15 15 1 0 A15
V 16869704 17259867 ECA414 1 265 288 1.10566037736 22 R68A4R3A2R17A1R3A2R10A2R6A1R2A2R4A1R40A3R7A4R68A1R37
V 17261994 17262175 ECA414 2 15 15 1.6 0 A15
V 17263201 19987887 ECA414 1 1201 1315 1.27810158201 128 R33A3R8A1R1A3R2A1R52A2R1A1R57A1R35A2R21A2R2A1R2A1R4A2R27A1R21A3R58A3R11A1R27A1R9A2R10A1R11A1R9A1R15A1R12A1R18A1R115A2R2A2R23A1R1A1R3A3R16A2R1A1R15A2R3A2R6A1R81A1R10A1R43A2R7A2R18A1R8A6R3A1R9A1R14A1R1A2R1A1R46A1R4A1R17A2R17A2R8A5R29A1R2A2R59A6R52A6R20A1R1A1R15A1R20A1R1A3R1A2R22A1R18A1R5A3R4A1R34
V 19987992 19988216 ECA414 2 13 13 1.15384615385 0 A13
V 19993900 20913876 ECA414 1 442 485 1.39592760181 36 R19A2R14A3R14A2R1A2R13A6R12A2R5A3R1A1R96A8R1A3R46A1R7A1R2A2R10A3R33A1R10A1R7A1R146A1R5
X 5261 17646211 ECA414 1 1597 1801 1.16530995617 308 R27A1R1A1R29A1R2A1R9A1R7A1R9A1R2A1R35A1R4A5R17A4R41A1R2A1R5A1R32A1R1A1R15A1R4A2R3A1R36A2R1A1R5A1R22A1R24A1R21A1R13A1R14A1R48A1R58A1R18A2R6A2R48A1R3A1R12A1R28A1R82A2R6A1R5A1R3A2R10A2R5A2R15A1R5A1R10A2R8A1R1A1R5A1R10A2R19A1R8A1R17A1R35A1R1A1R1A1R10A1R3A2R1A1R4A1R3A1R3A3R32A2R1A1R7A1R9A1R10A1R5A2R6A1R23A1R4A1R3A1R2A1R9A1R2A1R1A2R9A1R4A1R2A1R6A1R10…
MtDNA 1221 13069 ECA414 1 38 38 1.07894736842 0 R38
I 1222 13328494 ECA434 1 1902 1997 1.48212407992 150 R16A1R82A1R9A1R4A1R31A1R9A1R14A1R71A1R1A1R41A1R87A1R115A2R48A1R128A1R63A1R41A1R39A1R53A3R17A3R1A1R14A1R12A1R3A1R4A1R3A1R35A1R8A1R19A1R6A1R39A1R7A1R17A1R3A1R5A1R20A1R4A1R4A1R27A1R19A1R38A1R24A1R17A1R13A1R40A2R25A1R11A1R43A1R26A1R9A1R26A1R3A1R8A1R5A1R19A1R4A1R58A2R4A4R41A1R6A2R4A1R97A1R6A2R3A1R1A1R4A1R4A2R44A1R24A1R3A3R20A1R4A1R95A1R39A2R5A2R7A4R3
I 13335751 13382536 ECA434 2 22 26 1 4 A1R2A9R2A12
I 13383235 15005205 ECA434 1 313 336 1.73162939297 30 R11A1R11A1R7A1R9A1R1A1R80A1R53A2R31A1R40A3R5A3R17A2R1A1R7A3R15A1R24A1R1
II 18401 3688104 ECA434 1 1917 2059 1.6103286385 147 R7A2R22A2R36A1R6A2R31A1R2A1R17A2R23A1R14A1R3A1R37A4R2A2R49A4R20A1R12A2R9A1R20A1R32A1R58A7R63A1R2A3R2A1R12A2R21A3R55A5R1A2R1A1R96A5R1A2R10A1R22A1R61A1R2A1R67A1R88A3R16A5R21A1R23A2R5A1R4A2R50A6R139A1R43A1R47A2R11A3R10A1R19A3R18A1R1A1R53A1R5A1R13A1R1A1R6A1R21A1R42A1R19A1R22A1R1A2R13A3R31A3R17A1R24A3R85A1R8A4R48A4R18A1R2A4R15A1R15A1R12A1R19A1R35A2R…
II 3688179 3689035 ECA434 2 17 18 1.05882352941 1 R1A17
II 3689951 3726972 ECA434 1 157 157 1.08917197452 0 R157
II 3728943 3731067 ECA434 2 15 16 1.33333333333 2 A4R1A11
II 3731787 7823802 ECA434 1 505 574 1.41584158416 80 R15A7R1A3R31A1R11A1R5A7R11A7R8A1R5A3R34A1R23A1R19A2R10A1R3A2R13A1R1A1R34A3R2A1R2A1R5A2R2A1R3A1R9A1R2A1R15A1R17A1R4A1R54A1R10A1R3A1R21A1R6A1R32A1R1A2R3A1R12A1R21A2R23A1R13A1R2A1R9A1R10
II 7825656 9668017 ECA434 2 130 139 1.10769230769 15 A6R1A7R1A10R1A4R1A20R2A72R1A4R1A7R1
II 9674788 12517217 ECA434 1 413 442 1.42857142857 45 A1R25A1R10A1R10A1R3A1R3A1R43A2R4A1R11A1R2A1R15A1R10A3R6A1R5A1R1A1R3A1R1A1R33A2R27A1R2A2R42A1R61A1R89A2R7
II 12517333 12523170 ECA434 2 15 17 1 2 A6R2A9
II 12531757 15273723 ECA434 1 581 629 1.63339070568 82 R16A1R37A1R13A1R8A1R7A3R5A1R9A2R8A1R13A1R1A1R50A1R19A1R18A2R10A1R2A1R10A1R7A1R14A1R32A1R5A1R1A1R66A2R1A1R4A1R12A1R1A1R39A1R2A1R47A2R8A1R5A1R14A1R28A1R1A1R9A1R26A1R1A1R7A1R10A2R12A1R1A1R2
III 3683 1402070 ECA434 1 769 840 1.46163849155 56 R113A6R81A1R20A4R4A10R61A1R22A1R3A4R46A1R5A1R13A1R16A1R31A1R11A3R16A1R4A1R11A7R46A9R94A1R1A1R4A1R8A1R3A1R21A1R17A1R13A8R3A1R55A1R14A1R33
III 1404946 1405129 ECA434 2 15 15 1.53333333333 0 A15
III 1419070 13780512 ECA434 1 1367 1464 1.55888807608 156 R59A1R18A1R8A1R4A1R37A1R14A1R5A1R6A1R1A1R31A1R27A1R4A1R42A1R14A1R38A1R9A1R13A1R32A2R3A1R4A1R42A2R7A1R18A1R4A2R6A1R12A1R27A1R8A2R7A1R2A2R10A1R19A1R4A1R3A1R5A1R22A1R6A1R15A1R11A1R14A1R11A1R3A5R20A1R16A1R18A1R3A1R2A1R16A2R30A1R12A1R22A1R8A1R13A1R29A1R28A1R12A1R1A5R10A1R5A2R48A1R22A1R2A1R15A1R32A1R19A2R33A1R46A1R7A1R75A1R12A1R12A1R6A3R25A2R20A…
IV 57787 17476250 ECA434 1 2067 2270 1.43396226415 258 R39A2R19A2R9A1R3A4R47A2R68A1R5A1R10A8R4A1R73A1R25A2R4A1R13A1R17A4R19A2R4A1R68A2R3A1R9A2R26A1R14A1R7A3R15A1R10A1R8A1R9A1R11A1R38A1R11A4R15A1R23A6R10A1R3A1R145A1R2A1R1A1R6A2R3A1R12A2R25A1R13A1R13A1R9A2R120A1R25A1R8A1R2A1R40A1R6A1R8A1R6A1R23A1R2A1R19A1R8A1R6A1R11A1R1A1R6A1R9A1R19A1R4A1R3A1R3A1R2A1R4A1R27A1R3A1R9A2R3A1R24A1R15A1R2A4R1A3R19A2R15A1…
V 14636 547699 ECA434 1 207 225 1.21256038647 10 R10A1R1A2R27A1R3A7R5A7R161
V 549570 549741 ECA434 2 15 15 1 0 A15
V 551532 2292811 ECA434 1 736 792 1.27445652174 76 R63A1R74A1R10A1R1A1R1A2R3A1R1A1R34A2R1A4R1A1R1A2R81A2R7A2R13A4R6A1R2A1R42A2R23A2R4A1R13A1R1A2R19A1R7A1R37A2R12A1R9A1R7A1R46A2R42A1R64A1R1A1R27A1R2A1R17A1R15A1R1A1R9A2R18A2R21
V 2292840 2303051 ECA434 2 25 30 1.8 3 A11R4A14R1
V 2303052 2919500 ECA434 1 241 247 1.29045643154 5 A1R119A3R100A2R22
V 2920557 2920710 ECA434 2 12 12 1 0 A12
V 2930690 3955043 ECA434 1 559 608 1.35062611807 40 R4A3R4A1R55A1R8A1R16A2R20A2R28A1R25A3R38A1R1A1R5A3R52A8R37A1R4A1R29A1R26A1R22A1R64A3R26A6R54A8R41
V 3955064 3955361 ECA434 2 26 26 1.30769230769 0 A26
V 3955374 7595454 ECA434 1 724 784 2.05386740331 70 R11A1R1A10R16A5R18A1R9A1R1A1R11A1R14A1R42A2R20A1R12A3R7A1R1A1R14A1R23A1R7A1R35A1R19A1R7A2R2A1R1A1R13A1R24A1R30A1R9A1R74A1R14A1R22A1R21A1R9A1R14A1R1A1R88A4R44A6R1A1R89
V 7597224 7597446 ECA434 2 23 23 1 0 A23
V 7601506 16186125 ECA434 1 1464 1548 1.4043715847 94 R152A1R19A1R2A4R63A1R1A1R22A8R17A1R96A1R11A2R18A2R24A1R123A2R84A2R21A2R2A1R53A1R14A2R3A2R41A1R16A1R5A1R4A1R4A2R6A1R12A1R11A2R14A3R65A1R16A1R12A1R2A1R35A2R62A1R133A2R80A6R1A5R98A1R21A2R14A1R4A1R1A1R2A1R3A5R1A1R19A1R46A1R8A1R3
V 16186304 16186540 ECA434 2 17 17 1.52941176471 0 A17
V 16190826 20919401 ECA434 1 2731 2916 1.49798608568 153 R30A3R46A4R49A1R6A1R17A7R9A1R7A3R23A2R69A2R91A1R9A3R89A1R2A2R87A3R29A1R77A1R21A1R60A1R3A3R45A10R177A3R14A3R48A1R5A1R40A1R4A3R6A2R14A3R195A11R37A3R71A1R16A2R16A1R109A3R3A1R15A1R30A1R1A1R21A1R27A4R9A1R50A5R9A1R10A1R60A1R27A1R64A1R59A6R31A1R26A2R5A1R2A6R106A2R76A1R4A3R49A1R2A2R26A2R11A1R25A1R28A9R6A2R31A4R22A2R69A6R1A1R14A1R77A1R8A5R154A5R1A4R…
X 5261 17709225 ECA434 1 1724 1897 1.31844547564 246 R17A6R4A1R3A1R16A2R14A1R12A1R30A1R4A1R29A2R1A3R32A3R3A3R27A1R23A1R21A1R3A1R18A1R8A1R44A1R29A2R6A1R13A2R24A1R24A1R6A1R7A1R6A1R28A1R3A2R2A1R2A1R17A2R4A1R28A1R13A4R13A3R3A1R11A1R27A3R27A1R5A1R12A1R1A2R11A1R14A1R6A1R19A2R1A1R3A1R28A1R23A1R10A1R37A2R1A2R20A1R5A2R20A1R21A2R4A1R9A1R5A1R3A1R3A1R3A2R2A1R6A1R1A1R31A1R19A2R2A1R15A1R26A1R16A2R13A1R6A1R3A4R…
MtDNA 1221 13069 ECA434 1 31 32 1.06451612903 2 R1A1R30
