# Supplementary material for: Natural variation in C. elegans arsenic toxicity is explained by differences in branched chain amino acid metabolism
Source: eLife. 2019 Apr 8;8:e40260. doi: 10.7554/eLife.40260 (PMC6453569; doi:10.7554/eLife.40260)
Supplement: Figure 1—figure supplement 1—source data 1. — (Used to generate Figure 1—figure supplement 1A-B). [file elife-40260-fig1-figsupp1-data1.tsv]

Strain	Condition	Trait	Value
CB4856	arsenic1	mean.norm.EXT	-0.291540662173995
CB4856	arsenic1	mean.norm.EXT	-0.174896222034786
CB4856	arsenic1	mean.norm.EXT	0.258789638184555
CB4856	arsenic1	mean.norm.EXT	0.00867272370430872
CB4856	arsenic1	mean.norm.EXT	-0.0558737406693566
CB4856	arsenic1	mean.norm.EXT	-0.170526606282728
CB4856	arsenic1	mean.norm.EXT	-0.128073534159951
CB4856	arsenic1	mean.norm.EXT	-0.0548561098151175
CB4856	arsenic1	mean.norm.EXT	-0.162912690188715
CB4856	arsenic1	mean.norm.EXT	-0.24367494608361
CB4856	arsenic1	mean.norm.EXT	-0.387103086548395
CB4856	arsenic1	mean.norm.EXT	-0.308577609024264
CB4856	arsenic1	mean.norm.EXT	-0.258422443518164
CB4856	arsenic1	mean.norm.EXT	-0.0359499688570271
CB4856	arsenic1	mean.norm.EXT	-0.154264865391974
CB4856	arsenic1	mean.norm.EXT	-0.154389072013475
CB4856	arsenic1	mean.norm.EXT	0.112956813999139
CB4856	arsenic1	mean.norm.EXT	-0.95702788872681
CB4856	arsenic1	mean.norm.EXT	-0.0201284470310714
CB4856	arsenic1	mean.norm.EXT	0.150483372362226
DL238	arsenic1	mean.norm.EXT	-0.147350118905758
DL238	arsenic1	mean.norm.EXT	0.217945582709103
DL238	arsenic1	mean.norm.EXT	-0.306503645080262
DL238	arsenic1	mean.norm.EXT	-0.00935540883055674
DL238	arsenic1	mean.norm.EXT	0.0191048521850274
DL238	arsenic1	mean.norm.EXT	0.451323302724441
DL238	arsenic1	mean.norm.EXT	-0.313838444032356
DL238	arsenic1	mean.norm.EXT	-0.27778501612232
DL238	arsenic1	mean.norm.EXT	-0.138269482578464
DL238	arsenic1	mean.norm.EXT	-0.0495217394443102
DL238	arsenic1	mean.norm.EXT	-0.29817882088253
DL238	arsenic1	mean.norm.EXT	0.0367706444461908
DL238	arsenic1	mean.norm.EXT	-0.0895699002306114
DL238	arsenic1	mean.norm.EXT	0.239978870051733
DL238	arsenic1	mean.norm.EXT	0.0299558078588955
DL238	arsenic1	mean.norm.EXT	-0.0227936615670536
DL238	arsenic1	mean.norm.EXT	0.122854818974431
DL238	arsenic1	mean.norm.EXT	0.117100753451928
DL238	arsenic1	mean.norm.EXT	-0.335984648536368
JU775	arsenic1	mean.norm.EXT	-0.443994001931308
JU775	arsenic1	mean.norm.EXT	-0.251931549431657
JU775	arsenic1	mean.norm.EXT	-0.228001518889723
JU775	arsenic1	mean.norm.EXT	-0.187843692460697
JU775	arsenic1	mean.norm.EXT	-0.115097280619863
JU775	arsenic1	mean.norm.EXT	-0.719674446393094
JU775	arsenic1	mean.norm.EXT	-0.113190066374318
JU775	arsenic1	mean.norm.EXT	-0.32112956354
JU775	arsenic1	mean.norm.EXT	-0.342836425287073
JU775	arsenic1	mean.norm.EXT	-0.456123430580563
JU775	arsenic1	mean.norm.EXT	-0.306111631309181
JU775	arsenic1	mean.norm.EXT	-0.141663875546054
JU775	arsenic1	mean.norm.EXT	-0.258223042644564
JU775	arsenic1	mean.norm.EXT	-0.215460440553455
JU775	arsenic1	mean.norm.EXT	-0.321541345184355
JU775	arsenic1	mean.norm.EXT	-0.221188912399826
JU775	arsenic1	mean.norm.EXT	-0.34529807208068
JU775	arsenic1	mean.norm.EXT	-0.288356323096117
JU775	arsenic1	mean.norm.EXT	-0.201582473005741
N2	arsenic1	mean.norm.EXT	-0.15064487226904
N2	arsenic1	mean.norm.EXT	-0.318107745721407
N2	arsenic1	mean.norm.EXT	-0.421384870859089
N2	arsenic1	mean.norm.EXT	-0.135365906373025
N2	arsenic1	mean.norm.EXT	-0.426442610780259
N2	arsenic1	mean.norm.EXT	-0.126390807364322
N2	arsenic1	mean.norm.EXT	-0.153939976469237
N2	arsenic1	mean.norm.EXT	-0.231500177682172
N2	arsenic1	mean.norm.EXT	-0.184209730385235
N2	arsenic1	mean.norm.EXT	0.00997446202587859
N2	arsenic1	mean.norm.EXT	-0.253362940623278
N2	arsenic1	mean.norm.EXT	-0.206380329836469
N2	arsenic1	mean.norm.EXT	0.076641912803102
N2	arsenic1	mean.norm.EXT	-0.169326711862298
N2	arsenic1	mean.norm.EXT	-0.399445229133324
N2	arsenic1	mean.norm.EXT	-0.434835632318203
N2	arsenic1	mean.norm.EXT	-0.191196723190813
N2	arsenic1	mean.norm.EXT	0.173396434604121
N2	arsenic1	mean.norm.EXT	-0.22705127647744
N2	arsenic1	mean.norm.EXT	-0.628968118918955
CB4856	arsenic1	mean.norm.yellow	-0.04017870112801
CB4856	arsenic1	mean.norm.yellow	-0.0277742975426349
CB4856	arsenic1	mean.norm.yellow	0.00473048869250564
CB4856	arsenic1	mean.norm.yellow	-0.00527033289411655
CB4856	arsenic1	mean.norm.yellow	-0.0114052863248682
CB4856	arsenic1	mean.norm.yellow	-0.0264807052050473
CB4856	arsenic1	mean.norm.yellow	-0.0143946485538367
CB4856	arsenic1	mean.norm.yellow	-0.00291010112470297
CB4856	arsenic1	mean.norm.yellow	-0.032204599000035
CB4856	arsenic1	mean.norm.yellow	-0.0383284361140759
CB4856	arsenic1	mean.norm.yellow	-0.0509991576115423
CB4856	arsenic1	mean.norm.yellow	-0.0446936126277007
CB4856	arsenic1	mean.norm.yellow	-0.0374779240685408
CB4856	arsenic1	mean.norm.yellow	-0.0114120973865672
CB4856	arsenic1	mean.norm.yellow	-0.0280666534540233
CB4856	arsenic1	mean.norm.yellow	-0.0225381070165581
CB4856	arsenic1	mean.norm.yellow	-0.00337086835493164
CB4856	arsenic1	mean.norm.yellow	0.00376050420064269
CB4856	arsenic1	mean.norm.yellow	-0.00633243108177833
CB4856	arsenic1	mean.norm.yellow	0.0086963012136736
DL238	arsenic1	mean.norm.yellow	-0.0600021101737292
DL238	arsenic1	mean.norm.yellow	0.0270046766780297
DL238	arsenic1	mean.norm.yellow	-0.0587603789271486
DL238	arsenic1	mean.norm.yellow	-0.0130868996018149
DL238	arsenic1	mean.norm.yellow	-0.0152783420866544
DL238	arsenic1	mean.norm.yellow	0.0431855787077456
DL238	arsenic1	mean.norm.yellow	-0.04994249870141
DL238	arsenic1	mean.norm.yellow	-0.0549797568729994
DL238	arsenic1	mean.norm.yellow	-0.0395940532111889
DL238	arsenic1	mean.norm.yellow	-0.0239884416664214
DL238	arsenic1	mean.norm.yellow	-0.0539177735805256
DL238	arsenic1	mean.norm.yellow	-0.0247069456432286
DL238	arsenic1	mean.norm.yellow	-0.0289948790662936
DL238	arsenic1	mean.norm.yellow	-0.000241267640596232
DL238	arsenic1	mean.norm.yellow	-0.0251950239614863
DL238	arsenic1	mean.norm.yellow	-0.0238567057491282
DL238	arsenic1	mean.norm.yellow	-0.0144685124031609
DL238	arsenic1	mean.norm.yellow	-0.0077188224388495
DL238	arsenic1	mean.norm.yellow	-0.0570349161256891
JU775	arsenic1	mean.norm.yellow	-0.0503468867272975
JU775	arsenic1	mean.norm.yellow	-0.049189626367014
JU775	arsenic1	mean.norm.yellow	-0.0308230291467843
JU775	arsenic1	mean.norm.yellow	-0.0402407463954917
JU775	arsenic1	mean.norm.yellow	-0.0319722981568453
JU775	arsenic1	mean.norm.yellow	-0.0441777816141015
JU775	arsenic1	mean.norm.yellow	-0.00324667683877286
JU775	arsenic1	mean.norm.yellow	-0.0612738161942076
JU775	arsenic1	mean.norm.yellow	-0.0501557210576443
JU775	arsenic1	mean.norm.yellow	-0.00772624943270661
JU775	arsenic1	mean.norm.yellow	-0.0336122178238246
JU775	arsenic1	mean.norm.yellow	-0.0281167529084243
JU775	arsenic1	mean.norm.yellow	-0.0201201251130124
JU775	arsenic1	mean.norm.yellow	-0.033202024676755
JU775	arsenic1	mean.norm.yellow	-0.0364091340076887
JU775	arsenic1	mean.norm.yellow	-0.0415075333995362
JU775	arsenic1	mean.norm.yellow	-0.032251067152838
JU775	arsenic1	mean.norm.yellow	-0.0306766365103632
JU775	arsenic1	mean.norm.yellow	-0.0268968405819048
N2	arsenic1	mean.norm.yellow	-0.0305729886183035
N2	arsenic1	mean.norm.yellow	-0.031404964190826
N2	arsenic1	mean.norm.yellow	-0.0311962056113996
N2	arsenic1	mean.norm.yellow	-0.0104536931783928
N2	arsenic1	mean.norm.yellow	-0.0486999071839014
N2	arsenic1	mean.norm.yellow	-0.0111442171486773
N2	arsenic1	mean.norm.yellow	-0.00870121181858467
N2	arsenic1	mean.norm.yellow	-0.00874993990636826
N2	arsenic1	mean.norm.yellow	-0.0312235817584977
N2	arsenic1	mean.norm.yellow	-0.0105390594630182
N2	arsenic1	mean.norm.yellow	-0.0241423436962322
N2	arsenic1	mean.norm.yellow	-0.0182721907231019
N2	arsenic1	mean.norm.yellow	-0.00724280066467101
N2	arsenic1	mean.norm.yellow	-0.0184859818636085
N2	arsenic1	mean.norm.yellow	-0.0245136710422441
N2	arsenic1	mean.norm.yellow	-0.0393615141507389
N2	arsenic1	mean.norm.yellow	-0.0309531900598003
N2	arsenic1	mean.norm.yellow	0.0169418413761052
N2	arsenic1	mean.norm.yellow	-0.0143336243332327
N2	arsenic1	mean.norm.yellow	-0.0302573137956983
CB4856	arsenic1	mean.TOF	-37.0071056124572
CB4856	arsenic1	mean.TOF	-32.6164849717795
CB4856	arsenic1	mean.TOF	-13.310548494738
CB4856	arsenic1	mean.TOF	-28.5293742783972
CB4856	arsenic1	mean.TOF	-23.0887499037724
CB4856	arsenic1	mean.TOF	-35.2560242348515
CB4856	arsenic1	mean.TOF	-4.540744296534
CB4856	arsenic1	mean.TOF	-14.5999654426195
CB4856	arsenic1	mean.TOF	-38.3839474161529
CB4856	arsenic1	mean.TOF	-60.6259765319868
CB4856	arsenic1	mean.TOF	-50.9715346755
CB4856	arsenic1	mean.TOF	-51.9169702601108
CB4856	arsenic1	mean.TOF	-54.6297273473814
CB4856	arsenic1	mean.TOF	-28.3735161672572
CB4856	arsenic1	mean.TOF	-42.8576494253035
CB4856	arsenic1	mean.TOF	-32.590415939365
CB4856	arsenic1	mean.TOF	-24.3482987759529
CB4856	arsenic1	mean.TOF	-72.1273463950005
CB4856	arsenic1	mean.TOF	-28.5013489690031
CB4856	arsenic1	mean.TOF	-13.5492369422642
DL238	arsenic1	mean.TOF	-80.0925601565212
DL238	arsenic1	mean.TOF	-36.3441496206447
DL238	arsenic1	mean.TOF	-59.4913357678308
DL238	arsenic1	mean.TOF	-50.7095740512865
DL238	arsenic1	mean.TOF	-49.9199071964022
DL238	arsenic1	mean.TOF	-21.8268162873113
DL238	arsenic1	mean.TOF	-48.4132553117016
DL238	arsenic1	mean.TOF	-79.2387955619227
DL238	arsenic1	mean.TOF	-43.7737792502743
DL238	arsenic1	mean.TOF	-48.0006640030474
DL238	arsenic1	mean.TOF	-52.1053436504954
DL238	arsenic1	mean.TOF	-80.9487473217941
DL238	arsenic1	mean.TOF	-50.0398341444542
DL238	arsenic1	mean.TOF	-41.8296568670215
DL238	arsenic1	mean.TOF	-44.5437833202784
DL238	arsenic1	mean.TOF	-64.3712814035904
DL238	arsenic1	mean.TOF	-67.2779643017518
DL238	arsenic1	mean.TOF	-54.1501197698984
DL238	arsenic1	mean.TOF	-58.9432487197438
JU775	arsenic1	mean.TOF	-98.065183098658
JU775	arsenic1	mean.TOF	-56.710030224145
JU775	arsenic1	mean.TOF	-32.5525934850892
JU775	arsenic1	mean.TOF	-78.2299117808286
JU775	arsenic1	mean.TOF	-60.4766755348739
JU775	arsenic1	mean.TOF	-175.003721304638
JU775	arsenic1	mean.TOF	-14.5997948217642
JU775	arsenic1	mean.TOF	-77.8965784474952
JU775	arsenic1	mean.TOF	-76.1465784474952
JU775	arsenic1	mean.TOF	-103.670387971305
JU775	arsenic1	mean.TOF	-38.246873432746
JU775	arsenic1	mean.TOF	-75.1562871853593
JU775	arsenic1	mean.TOF	-73.6273476782644
JU775	arsenic1	mean.TOF	-64.9198342614487
JU775	arsenic1	mean.TOF	-27.2092416328738
JU775	arsenic1	mean.TOF	-72.8943660581147
JU775	arsenic1	mean.TOF	-75.4963321420765
JU775	arsenic1	mean.TOF	-60.4322927332095
JU775	arsenic1	mean.TOF	-45.8509262735822
N2	arsenic1	mean.TOF	-79.1250530662915
N2	arsenic1	mean.TOF	-82.595713588565
N2	arsenic1	mean.TOF	-79.9881867068445
N2	arsenic1	mean.TOF	-46.5949778783216
N2	arsenic1	mean.TOF	-104.588545129784
N2	arsenic1	mean.TOF	-55.4321265753068
N2	arsenic1	mean.TOF	-66.0662739599353
N2	arsenic1	mean.TOF	-48.5990556402941
N2	arsenic1	mean.TOF	-74.6320439477505
N2	arsenic1	mean.TOF	-70.1791884046374
N2	arsenic1	mean.TOF	-57.8246562408947
N2	arsenic1	mean.TOF	-32.0481410893796
N2	arsenic1	mean.TOF	-74.0178380590765
N2	arsenic1	mean.TOF	-93.5972842059384
N2	arsenic1	mean.TOF	-79.4456879869265
N2	arsenic1	mean.TOF	-72.8472256853392
N2	arsenic1	mean.TOF	-77.0121325397191
N2	arsenic1	mean.TOF	-56.0684092734032
N2	arsenic1	mean.TOF	-62.7003022357268
N2	arsenic1	mean.TOF	-69.8107673520058
CB4856	arsenic1	norm.n	40.219298245614
CB4856	arsenic1	norm.n	40.8859649122807
CB4856	arsenic1	norm.n	-65.1140350877193
CB4856	arsenic1	norm.n	-19.780701754386
CB4856	arsenic1	norm.n	19.219298245614
CB4856	arsenic1	norm.n	11.8859649122807
CB4856	arsenic1	norm.n	30.219298245614
CB4856	arsenic1	norm.n	-51.4473684210526
CB4856	arsenic1	norm.n	44.8859649122807
CB4856	arsenic1	norm.n	-34.4473684210526
CB4856	arsenic1	norm.n	8.21929824561404
CB4856	arsenic1	norm.n	-21.780701754386
CB4856	arsenic1	norm.n	41.8859649122807
CB4856	arsenic1	norm.n	-0.114035087719301
CB4856	arsenic1	norm.n	-70.780701754386
CB4856	arsenic1	norm.n	-14.780701754386
CB4856	arsenic1	norm.n	67.5526315789474
CB4856	arsenic1	norm.n	-92.4473684210526
CB4856	arsenic1	norm.n	-21.1140350877193
CB4856	arsenic1	norm.n	-40.4473684210526
DL238	arsenic1	norm.n	-10.7105263157895
DL238	arsenic1	norm.n	-129.043859649123
DL238	arsenic1	norm.n	-94.5438596491228
DL238	arsenic1	norm.n	-25.7105263157895
DL238	arsenic1	norm.n	-12.0438596491228
DL238	arsenic1	norm.n	-49.7105263157895
DL238	arsenic1	norm.n	-105.710526315789
DL238	arsenic1	norm.n	-68.7105263157895
DL238	arsenic1	norm.n	1.95614035087721
DL238	arsenic1	norm.n	-1.71052631578945
DL238	arsenic1	norm.n	-66.0438596491228
DL238	arsenic1	norm.n	-84.7105263157895
DL238	arsenic1	norm.n	16.2894736842105
DL238	arsenic1	norm.n	-87.0438596491228
DL238	arsenic1	norm.n	-72.3771929824561
DL238	arsenic1	norm.n	-47.0438596491228
DL238	arsenic1	norm.n	-40.7105263157895
DL238	arsenic1	norm.n	-66.0438596491228
DL238	arsenic1	norm.n	-83.7105263157895
JU775	arsenic1	norm.n	-86.6491228070175
JU775	arsenic1	norm.n	-49.6491228070175
JU775	arsenic1	norm.n	-26.6491228070175
JU775	arsenic1	norm.n	-79.3157894736842
JU775	arsenic1	norm.n	-80.9824561403509
JU775	arsenic1	norm.n	-111.815789473684
JU775	arsenic1	norm.n	-1.31578947368421
JU775	arsenic1	norm.n	-19.3157894736842
JU775	arsenic1	norm.n	-43.3157894736842
JU775	arsenic1	norm.n	-94.3157894736842
JU775	arsenic1	norm.n	-2.31578947368421
JU775	arsenic1	norm.n	-80.9824561403509
JU775	arsenic1	norm.n	-80.6491228070175
JU775	arsenic1	norm.n	-57.9824561403509
JU775	arsenic1	norm.n	12.3508771929825
JU775	arsenic1	norm.n	-39.9824561403509
JU775	arsenic1	norm.n	-47.6491228070175
JU775	arsenic1	norm.n	-77.9824561403509
JU775	arsenic1	norm.n	-38.6491228070175
N2	arsenic1	norm.n	-23.9166666666667
N2	arsenic1	norm.n	-62.9166666666667
N2	arsenic1	norm.n	-31.9166666666667
N2	arsenic1	norm.n	-30.5833333333333
N2	arsenic1	norm.n	-63.9166666666667
N2	arsenic1	norm.n	-59.5833333333333
N2	arsenic1	norm.n	-18.25
N2	arsenic1	norm.n	-19.9166666666667
N2	arsenic1	norm.n	-15.5833333333333
N2	arsenic1	norm.n	-49.5833333333333
N2	arsenic1	norm.n	-45.9166666666667
N2	arsenic1	norm.n	-27.9166666666667
N2	arsenic1	norm.n	-27.9166666666667
N2	arsenic1	norm.n	-34.5833333333333
N2	arsenic1	norm.n	-30.9166666666667
N2	arsenic1	norm.n	-29.9166666666667
N2	arsenic1	norm.n	3.75
N2	arsenic1	norm.n	-17.5833333333333
N2	arsenic1	norm.n	-36.5833333333333
N2	arsenic1	norm.n	-62.25
CB4856	arsenic1	PC1	0.295243936808427
CB4856	arsenic1	PC1	1.01668465197252
CB4856	arsenic1	PC1	2.61823894976834
CB4856	arsenic1	PC1	1.71173693112838
CB4856	arsenic1	PC1	1.79281925542937
CB4856	arsenic1	PC1	0.78981000361975
CB4856	arsenic1	PC1	2.01365246804282
CB4856	arsenic1	PC1	1.67634588056765
CB4856	arsenic1	PC1	0.838860974203389
CB4856	arsenic1	PC1	-0.597873482452452
CB4856	arsenic1	PC1	-0.770458905974344
CB4856	arsenic1	PC1	-0.646282699696792
CB4856	arsenic1	PC1	0.0784038895842631
CB4856	arsenic1	PC1	1.58700471060126
CB4856	arsenic1	PC1	0.0170850739994741
CB4856	arsenic1	PC1	0.794069941345982
CB4856	arsenic1	PC1	2.76732636013601
CB4856	arsenic1	PC1	-2.0693116434619
CB4856	arsenic1	PC1	1.60019370334959
CB4856	arsenic1	PC1	2.6125959142619
DL238	arsenic1	PC1	-1.1476897120437
DL238	arsenic1	PC1	2.10508312194094
DL238	arsenic1	PC1	-1.70030330743268
DL238	arsenic1	PC1	0.938027252548896
DL238	arsenic1	PC1	1.07454462623184
DL238	arsenic1	PC1	4.02830844120866
DL238	arsenic1	PC1	-1.33556032708074
DL238	arsenic1	PC1	-1.76946731050576
DL238	arsenic1	PC1	0.28128978177991
DL238	arsenic1	PC1	0.791382501555674
DL238	arsenic1	PC1	-1.18415012381062
DL238	arsenic1	PC1	-0.331602731006395
DL238	arsenic1	PC1	0.647348737934793
DL238	arsenic1	PC1	1.65874740534423
DL238	arsenic1	PC1	0.523231434609481
DL238	arsenic1	PC1	0.173486485719323
DL238	arsenic1	PC1	0.776504036360332
DL238	arsenic1	PC1	1.03307263542864
DL238	arsenic1	PC1	-1.64167264751337
JU775	arsenic1	PC1	-2.62888477950025
JU775	arsenic1	PC1	-0.922547232639898
JU775	arsenic1	PC1	0.304089679029492
JU775	arsenic1	PC1	-1.2152119406106
JU775	arsenic1	PC1	-0.439499072204836
JU775	arsenic1	PC1	-5.05639499566248
JU775	arsenic1	PC1	1.8846144601141
JU775	arsenic1	PC1	-1.64984217396604
JU775	arsenic1	PC1	-1.56215398390909
JU775	arsenic1	PC1	-1.75423483022572
JU775	arsenic1	PC1	0.0839259701636066
JU775	arsenic1	PC1	-0.731037549930446
JU775	arsenic1	PC1	-0.796335314467509
JU775	arsenic1	PC1	-0.660659995976189
JU775	arsenic1	PC1	0.321230526187892
JU775	arsenic1	PC1	-0.928457727491097
JU775	arsenic1	PC1	-1.13047435819101
JU775	arsenic1	PC1	-0.836367321238001
JU775	arsenic1	PC1	0.0945903859604753
N2	arsenic1	PC1	-0.483220574613705
N2	arsenic1	PC1	-1.30521222058252
N2	arsenic1	PC1	-1.28461104194624
N2	arsenic1	PC1	0.729523686021553
N2	arsenic1	PC1	-2.5159109043352
N2	arsenic1	PC1	0.328965188167302
N2	arsenic1	PC1	0.391660766072243
N2	arsenic1	PC1	0.556453671778185
N2	arsenic1	PC1	-0.428115394577631
N2	arsenic1	PC1	0.452800721286402
N2	arsenic1	PC1	-0.285403247611112
N2	arsenic1	PC1	0.681822672922379
N2	arsenic1	PC1	0.786880281017048
N2	arsenic1	PC1	-0.618632638164342
N2	arsenic1	PC1	-1.03791744773437
N2	arsenic1	PC1	-1.35714034978022
N2	arsenic1	PC1	-0.348988503631051
N2	arsenic1	PC1	2.12326728126957
N2	arsenic1	PC1	-0.00449732694228544
N2	arsenic1	PC1	-1.8048005785615
CB4856	arsenic1	PC2	2.23094997971725
CB4856	arsenic1	PC2	1.86266274684798
CB4856	arsenic1	PC2	-1.34651991869244
CB4856	arsenic1	PC2	-0.0566275218220409
CB4856	arsenic1	PC2	1.00044771456251
CB4856	arsenic1	PC2	1.21758839354946
CB4856	arsenic1	PC2	1.55859857747938
CB4856	arsenic1	PC2	-0.537259837510343
CB4856	arsenic1	PC2	1.97505055858866
CB4856	arsenic1	PC2	0.39588789417646
CB4856	arsenic1	PC2	1.81260443562357
CB4856	arsenic1	PC2	0.96052068357313
CB4856	arsenic1	PC2	1.98973207196568
CB4856	arsenic1	PC2	0.535843309490472
CB4856	arsenic1	PC2	-0.504322888750497
CB4856	arsenic1	PC2	0.596397706903937
CB4856	arsenic1	PC2	1.57629810387777
CB4856	arsenic1	PC2	-1.01939658761079
CB4856	arsenic1	PC2	-0.0246498987562542
CB4856	arsenic1	PC2	-0.816328806241786
DL238	arsenic1	PC2	1.07118402839027
DL238	arsenic1	PC2	-3.32819902492045
DL238	arsenic1	PC2	-0.255817748520684
DL238	arsenic1	PC2	-0.191675488164205
DL238	arsenic1	PC2	0.108533049616391
DL238	arsenic1	PC2	-2.23782546871291
DL238	arsenic1	PC2	-0.567469595587841
DL238	arsenic1	PC2	-0.0510663381936224
DL238	arsenic1	PC2	1.19968433447283
DL238	arsenic1	PC2	0.618166751464108
DL238	arsenic1	PC2	0.268711933984103
DL238	arsenic1	PC2	-1.46217815265528
DL238	arsenic1	PC2	1.12380903434008
DL238	arsenic1	PC2	-1.93105885732682
DL238	arsenic1	PC2	-0.836712441855796
DL238	arsenic1	PC2	-0.490209373286561
DL238	arsenic1	PC2	-0.780400439194392
DL238	arsenic1	PC2	-1.31115489434964
DL238	arsenic1	PC2	-0.037488284424488
JU775	arsenic1	PC2	-0.508745794235831
JU775	arsenic1	PC2	0.389579537273512
JU775	arsenic1	PC2	0.636459340314903
JU775	arsenic1	PC2	-0.702195707152059
JU775	arsenic1	PC2	-0.83859904117817
JU775	arsenic1	PC2	-1.58960920388837
JU775	arsenic1	PC2	0.548873394851106
JU775	arsenic1	PC2	1.15376351814645
JU775	arsenic1	PC2	0.455652610423883
JU775	arsenic1	PC2	-1.69130710181727
JU775	arsenic1	PC2	1.22722443030223
JU775	arsenic1	PC2	-1.04086136322239
JU775	arsenic1	PC2	-1.06698996652817
JU775	arsenic1	PC2	-0.272288313535258
JU775	arsenic1	PC2	1.71403841478487
JU775	arsenic1	PC2	0.211003038394262
JU775	arsenic1	PC2	-0.0371150728117441
JU775	arsenic1	PC2	-0.603541465109138
JU775	arsenic1	PC2	0.142017406350053
N2	arsenic1	PC2	0.136846666801474
N2	arsenic1	PC2	-0.465997105762374
N2	arsenic1	PC2	0.300818379165827
N2	arsenic1	PC2	-0.161845491001367
N2	arsenic1	PC2	-0.173896038399644
N2	arsenic1	PC2	-0.827286662927138
N2	arsenic1	PC2	-0.123520370608711
N2	arsenic1	PC2	0.10711528465722
N2	arsenic1	PC2	0.403455652077642
N2	arsenic1	PC2	-0.945575233475772
N2	arsenic1	PC2	-0.124784255793846
N2	arsenic1	PC2	0.299643114736223
N2	arsenic1	PC2	-0.701908271499837
N2	arsenic1	PC2	-0.478178426119125
N2	arsenic1	PC2	0.145615053630849
N2	arsenic1	PC2	0.616287542796648
N2	arsenic1	PC2	0.771382673980627
N2	arsenic1	PC2	-0.991746281925718
N2	arsenic1	PC2	-0.242987480489791
N2	arsenic1	PC2	0.012892846746736
CB4856	arsenic1	PC3	-0.132862010532679
CB4856	arsenic1	PC3	-0.29286198081794
CB4856	arsenic1	PC3	0.801982493140855
CB4856	arsenic1	PC3	-0.0287282534694227
CB4856	arsenic1	PC3	-0.245032746724486
CB4856	arsenic1	PC3	-0.0643545539286265
CB4856	arsenic1	PC3	-0.0320063602257741
CB4856	arsenic1	PC3	0.394269596152782
CB4856	arsenic1	PC3	-0.275460639151526
CB4856	arsenic1	PC3	0.249936367193045
CB4856	arsenic1	PC3	0.168426887668401
CB4856	arsenic1	PC3	0.387033044658862
CB4856	arsenic1	PC3	-0.517660771966145
CB4856	arsenic1	PC3	-0.102260737971902
CB4856	arsenic1	PC3	0.769169746183068
CB4856	arsenic1	PC3	0.166830366675899
CB4856	arsenic1	PC3	-0.797567708523885
CB4856	arsenic1	PC3	-1.87405129021507
CB4856	arsenic1	PC3	-0.0232498120181481
CB4856	arsenic1	PC3	0.226415792844097
DL238	arsenic1	PC3	0.511886162661907
DL238	arsenic1	PC3	0.252016631456836
DL238	arsenic1	PC3	1.51177570317505
DL238	arsenic1	PC3	-0.142142111717587
DL238	arsenic1	PC3	-0.157039878617124
DL238	arsenic1	PC3	-0.515939636444865
DL238	arsenic1	PC3	1.53037429830758
DL238	arsenic1	PC3	0.782242335964477
DL238	arsenic1	PC3	0.377161420872827
DL238	arsenic1	PC3	-0.047837355210272
DL238	arsenic1	PC3	1.19027083966571
DL238	arsenic1	PC3	0.398640354560818
DL238	arsenic1	PC3	-0.175186630890067
DL238	arsenic1	PC3	0.647020005236149
DL238	arsenic1	PC3	0.947918129301416
DL238	arsenic1	PC3	0.176532780195262
DL238	arsenic1	PC3	-0.0334641991337004
DL238	arsenic1	PC3	0.248946566952369
DL238	arsenic1	PC3	1.30011148855886
JU775	arsenic1	PC3	0.209197816101016
JU775	arsenic1	PC3	0.840364575752394
JU775	arsenic1	PC3	0.459506434978867
JU775	arsenic1	PC3	0.560906393612885
JU775	arsenic1	PC3	0.745078148997622
JU775	arsenic1	PC3	-1.59032343917723
JU775	arsenic1	PC3	-0.229409414089731
JU775	arsenic1	PC3	0.415716703937463
JU775	arsenic1	PC3	0.299823721417237
JU775	arsenic1	PC3	-1.26647787257439
JU775	arsenic1	PC3	0.0610262141712374
JU775	arsenic1	PC3	0.300396287460474
JU775	arsenic1	PC3	-0.12728313076441
JU775	arsenic1	PC3	0.296827707693441
JU775	arsenic1	PC3	0.177340838500808
JU775	arsenic1	PC3	0.224114436417839
JU775	arsenic1	PC3	-0.248000271934197
JU775	arsenic1	PC3	0.397453504901899
JU775	arsenic1	PC3	0.251473177153765
N2	arsenic1	PC3	-0.323316221346171
N2	arsenic1	PC3	-0.200355894332217
N2	arsenic1	PC3	-0.657179184922546
N2	arsenic1	PC3	-0.299513911038137
N2	arsenic1	PC3	-0.186417790390375
N2	arsenic1	PC3	-0.112235393560032
N2	arsenic1	PC3	-0.88361354892756
N2	arsenic1	PC3	-0.660871153589454
N2	arsenic1	PC3	-0.360893836074134
N2	arsenic1	PC3	-0.30101555178498
N2	arsenic1	PC3	-0.0666493623802522
N2	arsenic1	PC3	0.0939047743962137
N2	arsenic1	PC3	-0.613492182408365
N2	arsenic1	PC3	-0.913370680761836
N2	arsenic1	PC3	-0.848508141761741
N2	arsenic1	PC3	-0.292153542975018
N2	arsenic1	PC3	-0.63479641571415
N2	arsenic1	PC3	-1.05404509354543
N2	arsenic1	PC3	-0.547504573586801
N2	arsenic1	PC3	-0.49695846172105
CB4856	arsenic2	mean.norm.EXT	-0.330896414281604
CB4856	arsenic2	mean.norm.EXT	-0.266380574388668
CB4856	arsenic2	mean.norm.EXT	-0.135565032141354
CB4856	arsenic2	mean.norm.EXT	-0.433981806487081
CB4856	arsenic2	mean.norm.EXT	-0.376684419259031
CB4856	arsenic2	mean.norm.EXT	-0.0209829747103885
CB4856	arsenic2	mean.norm.EXT	-0.421918960438462
CB4856	arsenic2	mean.norm.EXT	0.0525646001474143
CB4856	arsenic2	mean.norm.EXT	-0.308727223925578
CB4856	arsenic2	mean.norm.EXT	-0.363278060689449
CB4856	arsenic2	mean.norm.EXT	-0.575612691626763
CB4856	arsenic2	mean.norm.EXT	-0.847971526182969
CB4856	arsenic2	mean.norm.EXT	-0.285128755370252
CB4856	arsenic2	mean.norm.EXT	-0.485810533880588
CB4856	arsenic2	mean.norm.EXT	-0.386494222525908
CB4856	arsenic2	mean.norm.EXT	-0.575847272341903
CB4856	arsenic2	mean.norm.EXT	-0.0897868623969651
CB4856	arsenic2	mean.norm.EXT	-0.579384641565015
CB4856	arsenic2	mean.norm.EXT	-0.180751132145131
CB4856	arsenic2	mean.norm.EXT	-0.320684592506929
DL238	arsenic2	mean.norm.EXT	-0.206390235053369
DL238	arsenic2	mean.norm.EXT	-0.350005276215053
DL238	arsenic2	mean.norm.EXT	-0.0418611196600494
DL238	arsenic2	mean.norm.EXT	0.101797909278603
DL238	arsenic2	mean.norm.EXT	0.07392013716668
DL238	arsenic2	mean.norm.EXT	-0.310891335727894
DL238	arsenic2	mean.norm.EXT	-0.082888827923763
DL238	arsenic2	mean.norm.EXT	-0.0662062886700068
DL238	arsenic2	mean.norm.EXT	-0.359845695816167
DL238	arsenic2	mean.norm.EXT	-0.395076971333612
DL238	arsenic2	mean.norm.EXT	-0.294458835456242
DL238	arsenic2	mean.norm.EXT	-0.105680592060212
DL238	arsenic2	mean.norm.EXT	-0.234809254976139
DL238	arsenic2	mean.norm.EXT	-0.603852075787184
DL238	arsenic2	mean.norm.EXT	0.0163557470489097
DL238	arsenic2	mean.norm.EXT	-0.224445612785876
DL238	arsenic2	mean.norm.EXT	-0.165846268382329
DL238	arsenic2	mean.norm.EXT	-0.426650733385197
JU775	arsenic2	mean.norm.EXT	-0.561615332765635
JU775	arsenic2	mean.norm.EXT	-0.46612534359875
JU775	arsenic2	mean.norm.EXT	-0.551109347421104
JU775	arsenic2	mean.norm.EXT	0.274011126226259
JU775	arsenic2	mean.norm.EXT	-0.373942071608044
JU775	arsenic2	mean.norm.EXT	-0.443852940198075
JU775	arsenic2	mean.norm.EXT	-0.4629148220121
JU775	arsenic2	mean.norm.EXT	0.131089393154999
JU775	arsenic2	mean.norm.EXT	-0.451570007323657
JU775	arsenic2	mean.norm.EXT	-0.746746513601164
JU775	arsenic2	mean.norm.EXT	-1.09565944126504
JU775	arsenic2	mean.norm.EXT	-0.522578333771828
JU775	arsenic2	mean.norm.EXT	-0.682539415167117
JU775	arsenic2	mean.norm.EXT	-0.62481717798126
JU775	arsenic2	mean.norm.EXT	-0.715067031869709
JU775	arsenic2	mean.norm.EXT	-0.514451853960467
JU775	arsenic2	mean.norm.EXT	-0.50240831221182
JU775	arsenic2	mean.norm.EXT	-0.422363495827508
JU775	arsenic2	mean.norm.EXT	-0.602816399725772
JU775	arsenic2	mean.norm.EXT	-0.869095549081447
N2	arsenic2	mean.norm.EXT	-0.38270709740744
N2	arsenic2	mean.norm.EXT	-0.549149305342981
N2	arsenic2	mean.norm.EXT	-0.646445139272856
N2	arsenic2	mean.norm.EXT	-0.802786036676424
N2	arsenic2	mean.norm.EXT	-0.159616497633756
N2	arsenic2	mean.norm.EXT	-0.321547655338141
N2	arsenic2	mean.norm.EXT	-0.737488537150417
N2	arsenic2	mean.norm.EXT	-0.507185504947719
N2	arsenic2	mean.norm.EXT	-0.441868758927655
N2	arsenic2	mean.norm.EXT	-0.369309485935034
N2	arsenic2	mean.norm.EXT	-0.550040287192302
N2	arsenic2	mean.norm.EXT	-0.536507454520436
N2	arsenic2	mean.norm.EXT	-0.251633138155793
N2	arsenic2	mean.norm.EXT	-0.20851680625531
N2	arsenic2	mean.norm.EXT	-0.578388501450417
N2	arsenic2	mean.norm.EXT	-0.340960264291525
N2	arsenic2	mean.norm.EXT	-0.341855234055588
N2	arsenic2	mean.norm.EXT	-0.476099714065498
N2	arsenic2	mean.norm.EXT	-0.776912179952188
N2	arsenic2	mean.norm.EXT	-0.466335520639222
CB4856	arsenic2	mean.norm.yellow	-0.0472753873677111
CB4856	arsenic2	mean.norm.yellow	-0.0316269608927508
CB4856	arsenic2	mean.norm.yellow	-0.0214709212165505
CB4856	arsenic2	mean.norm.yellow	-0.048047835325039
CB4856	arsenic2	mean.norm.yellow	-0.0417940357301371
CB4856	arsenic2	mean.norm.yellow	-0.00561109659615988
CB4856	arsenic2	mean.norm.yellow	-0.0444427832390083
CB4856	arsenic2	mean.norm.yellow	-0.0072049978788748
CB4856	arsenic2	mean.norm.yellow	-0.0437550018094749
CB4856	arsenic2	mean.norm.yellow	-0.0397074713300733
CB4856	arsenic2	mean.norm.yellow	-0.0643709962078749
CB4856	arsenic2	mean.norm.yellow	-0.0727738368427949
CB4856	arsenic2	mean.norm.yellow	-0.0396831994869545
CB4856	arsenic2	mean.norm.yellow	-0.0497150930044221
CB4856	arsenic2	mean.norm.yellow	-0.0381703110472306
CB4856	arsenic2	mean.norm.yellow	-0.0609826196526328
CB4856	arsenic2	mean.norm.yellow	-0.0216091963105863
CB4856	arsenic2	mean.norm.yellow	-0.0492082015474251
CB4856	arsenic2	mean.norm.yellow	-0.0190765063250065
CB4856	arsenic2	mean.norm.yellow	-0.0358559170827515
DL238	arsenic2	mean.norm.yellow	-0.0596908038628886
DL238	arsenic2	mean.norm.yellow	-0.0630024248562986
DL238	arsenic2	mean.norm.yellow	-0.0367957005793806
DL238	arsenic2	mean.norm.yellow	-0.00655014093792464
DL238	arsenic2	mean.norm.yellow	-0.0250051709513062
DL238	arsenic2	mean.norm.yellow	-0.030670255589607
DL238	arsenic2	mean.norm.yellow	-0.0473843531868177
DL238	arsenic2	mean.norm.yellow	-0.0480801290034523
DL238	arsenic2	mean.norm.yellow	-0.0552027127605526
DL238	arsenic2	mean.norm.yellow	-0.0611059807054159
DL238	arsenic2	mean.norm.yellow	-0.0482686470402544
DL238	arsenic2	mean.norm.yellow	-0.0417010562960179
DL238	arsenic2	mean.norm.yellow	-0.0431880182593515
DL238	arsenic2	mean.norm.yellow	-0.0661274707368514
DL238	arsenic2	mean.norm.yellow	-0.0315236790735773
DL238	arsenic2	mean.norm.yellow	-0.0524823494730725
DL238	arsenic2	mean.norm.yellow	-0.0392509720279677
DL238	arsenic2	mean.norm.yellow	-0.0506558139746204
JU775	arsenic2	mean.norm.yellow	-0.0462544575737685
JU775	arsenic2	mean.norm.yellow	-0.042190810778822
JU775	arsenic2	mean.norm.yellow	-0.0617772348070561
JU775	arsenic2	mean.norm.yellow	0.0110783568576224
JU775	arsenic2	mean.norm.yellow	-0.0316882385749894
JU775	arsenic2	mean.norm.yellow	-0.0553410487804986
JU775	arsenic2	mean.norm.yellow	-0.0456229833913718
JU775	arsenic2	mean.norm.yellow	0.0116911796071546
JU775	arsenic2	mean.norm.yellow	-0.0347328131314153
JU775	arsenic2	mean.norm.yellow	-0.0726582229918115
JU775	arsenic2	mean.norm.yellow	-0.0845549136031532
JU775	arsenic2	mean.norm.yellow	-0.0558767361186632
JU775	arsenic2	mean.norm.yellow	-0.0542442081032048
JU775	arsenic2	mean.norm.yellow	-0.0618790479869387
JU775	arsenic2	mean.norm.yellow	-0.0521460585466813
JU775	arsenic2	mean.norm.yellow	-0.053884908723694
JU775	arsenic2	mean.norm.yellow	-0.0455837242707344
JU775	arsenic2	mean.norm.yellow	-0.043768992139491
JU775	arsenic2	mean.norm.yellow	-0.0557194742862427
JU775	arsenic2	mean.norm.yellow	-0.0702847993176807
N2	arsenic2	mean.norm.yellow	-0.0411043086230349
N2	arsenic2	mean.norm.yellow	-0.0418175826829412
N2	arsenic2	mean.norm.yellow	-0.0384322683084166
N2	arsenic2	mean.norm.yellow	-0.0495488005495853
N2	arsenic2	mean.norm.yellow	-0.0210349771249895
N2	arsenic2	mean.norm.yellow	-0.0134323123616712
N2	arsenic2	mean.norm.yellow	-0.0505737882266471
N2	arsenic2	mean.norm.yellow	-0.0317391430535998
N2	arsenic2	mean.norm.yellow	-0.0414097881171406
N2	arsenic2	mean.norm.yellow	-0.0420728188162841
N2	arsenic2	mean.norm.yellow	-0.023059878958041
N2	arsenic2	mean.norm.yellow	-0.0462957118846569
N2	arsenic2	mean.norm.yellow	-0.0288903223849486
N2	arsenic2	mean.norm.yellow	-0.0135897425695503
N2	arsenic2	mean.norm.yellow	-0.0440251579730031
N2	arsenic2	mean.norm.yellow	-0.0269787624276945
N2	arsenic2	mean.norm.yellow	-0.0345693508068644
N2	arsenic2	mean.norm.yellow	-0.0297307955275162
N2	arsenic2	mean.norm.yellow	-0.0506562253092342
N2	arsenic2	mean.norm.yellow	-0.0314341992046551
CB4856	arsenic2	mean.TOF	-76.5733519046424
CB4856	arsenic2	mean.TOF	-60.9514275103364
CB4856	arsenic2	mean.TOF	-40.9955000505147
CB4856	arsenic2	mean.TOF	-62.2788765852404
CB4856	arsenic2	mean.TOF	-81.8954484683657
CB4856	arsenic2	mean.TOF	-47.6378086821051
CB4856	arsenic2	mean.TOF	-63.8004907944607
CB4856	arsenic2	mean.TOF	-23.3812471042204
CB4856	arsenic2	mean.TOF	-77.0772666501839
CB4856	arsenic2	mean.TOF	-83.5288967825974
CB4856	arsenic2	mean.TOF	-83.6037850486379
CB4856	arsenic2	mean.TOF	-90.5751451371389
CB4856	arsenic2	mean.TOF	-79.4932378678687
CB4856	arsenic2	mean.TOF	-87.1170899847441
CB4856	arsenic2	mean.TOF	-68.4028867818037
CB4856	arsenic2	mean.TOF	-78.5458202905828
CB4856	arsenic2	mean.TOF	-62.0680015009735
CB4856	arsenic2	mean.TOF	-86.4129106994625
CB4856	arsenic2	mean.TOF	-51.3574861155594
CB4856	arsenic2	mean.TOF	-56.1082987759529
DL238	arsenic2	mean.TOF	-96.8256311021262
DL238	arsenic2	mean.TOF	-95.3028954952321
DL238	arsenic2	mean.TOF	-83.0667603432554
DL238	arsenic2	mean.TOF	-55.430171126021
DL238	arsenic2	mean.TOF	-67.4151878720108
DL238	arsenic2	mean.TOF	-99.6244526509477
DL238	arsenic2	mean.TOF	-92.7880674721455
DL238	arsenic2	mean.TOF	-90.0193999782985
DL238	arsenic2	mean.TOF	-104.021511474477
DL238	arsenic2	mean.TOF	-104.088941287311
DL238	arsenic2	mean.TOF	-97.5350881319715
DL238	arsenic2	mean.TOF	-89.677482953978
DL238	arsenic2	mean.TOF	-92.6547187263357
DL238	arsenic2	mean.TOF	-107.542562319057
DL238	arsenic2	mean.TOF	-68.9120821100962
DL238	arsenic2	mean.TOF	-92.6350937439587
DL238	arsenic2	mean.TOF	-82.2491582562233
DL238	arsenic2	mean.TOF	-96.9036734301685
JU775	arsenic2	mean.TOF	-119.024129467903
JU775	arsenic2	mean.TOF	-101.199210026443
JU775	arsenic2	mean.TOF	-99.7770132301039
JU775	arsenic2	mean.TOF	-1.8388861398029
JU775	arsenic2	mean.TOF	-98.7369398932784
JU775	arsenic2	mean.TOF	-79.6584832094
JU775	arsenic2	mean.TOF	-112.956102257019
JU775	arsenic2	mean.TOF	-31.034383325544
JU775	arsenic2	mean.TOF	-105.546578447495
JU775	arsenic2	mean.TOF	-110.854025256006
JU775	arsenic2	mean.TOF	-126.33758968345
JU775	arsenic2	mean.TOF	-67.0111617808286
JU775	arsenic2	mean.TOF	-119.777863363696
JU775	arsenic2	mean.TOF	-104.047404893776
JU775	arsenic2	mean.TOF	-138.573245114162
JU775	arsenic2	mean.TOF	-62.0300735931263
JU775	arsenic2	mean.TOF	-104.020364855262
JU775	arsenic2	mean.TOF	-115.103100186626
JU775	arsenic2	mean.TOF	-103.223501524418
JU775	arsenic2	mean.TOF	-87.3743012197724
N2	arsenic2	mean.TOF	-99.9990518708343
N2	arsenic2	mean.TOF	-109.275767352006
N2	arsenic2	mean.TOF	-117.494977878322
N2	arsenic2	mean.TOF	-84.0679102091487
N2	arsenic2	mean.TOF	-103.651943822594
N2	arsenic2	mean.TOF	-88.4453827366212
N2	arsenic2	mean.TOF	-85.1714230897107
N2	arsenic2	mean.TOF	-78.7107673520058
N2	arsenic2	mean.TOF	-101.923267352006
N2	arsenic2	mean.TOF	-91.3250530662915
N2	arsenic2	mean.TOF	-92.7972538384923
N2	arsenic2	mean.TOF	-85.8622379402411
N2	arsenic2	mean.TOF	-108.43867432875
N2	arsenic2	mean.TOF	-96.4156454007863
N2	arsenic2	mean.TOF	-90.96918319359
N2	arsenic2	mean.TOF	-66.85915444878
N2	arsenic2	mean.TOF	-112.892734565121
N2	arsenic2	mean.TOF	-95.5648657126616
N2	arsenic2	mean.TOF	-82.5607673520058
N2	arsenic2	mean.TOF	-79.9887334537007
CB4856	arsenic2	norm.n	-26.780701754386
CB4856	arsenic2	norm.n	-19.780701754386
CB4856	arsenic2	norm.n	-17.780701754386
CB4856	arsenic2	norm.n	26.8859649122807
CB4856	arsenic2	norm.n	31.8859649122807
CB4856	arsenic2	norm.n	-16.1140350877193
CB4856	arsenic2	norm.n	-25.1140350877193
CB4856	arsenic2	norm.n	-13.4473684210526
CB4856	arsenic2	norm.n	-37.780701754386
CB4856	arsenic2	norm.n	-35.780701754386
CB4856	arsenic2	norm.n	-5.1140350877193
CB4856	arsenic2	norm.n	-72.1140350877193
CB4856	arsenic2	norm.n	21.5526315789474
CB4856	arsenic2	norm.n	-64.1140350877193
CB4856	arsenic2	norm.n	-9.78070175438596
CB4856	arsenic2	norm.n	3.21929824561404
CB4856	arsenic2	norm.n	65.5526315789474
CB4856	arsenic2	norm.n	-65.1140350877193
CB4856	arsenic2	norm.n	3.8859649122807
CB4856	arsenic2	norm.n	-25.780701754386
DL238	arsenic2	norm.n	-79.0438596491228
DL238	arsenic2	norm.n	-32.0438596491228
DL238	arsenic2	norm.n	-85.3771929824561
DL238	arsenic2	norm.n	-102.043859649123
DL238	arsenic2	norm.n	-72.0438596491228
DL238	arsenic2	norm.n	-89.0438596491228
DL238	arsenic2	norm.n	-62.7105263157895
DL238	arsenic2	norm.n	-55.3771929824561
DL238	arsenic2	norm.n	-70.7105263157895
DL238	arsenic2	norm.n	-69.0438596491228
DL238	arsenic2	norm.n	-30.0438596491228
DL238	arsenic2	norm.n	-55.0438596491228
DL238	arsenic2	norm.n	-64.7105263157895
DL238	arsenic2	norm.n	-91.0438596491228
DL238	arsenic2	norm.n	-1.37719298245614
DL238	arsenic2	norm.n	-75.3771929824561
DL238	arsenic2	norm.n	-68.7105263157895
DL238	arsenic2	norm.n	-105.043859649123
JU775	arsenic2	norm.n	-82.6491228070175
JU775	arsenic2	norm.n	-64.6491228070175
JU775	arsenic2	norm.n	-69.3157894736842
JU775	arsenic2	norm.n	-102.315789473684
JU775	arsenic2	norm.n	-32.3157894736842
JU775	arsenic2	norm.n	-59.3157894736842
JU775	arsenic2	norm.n	-52.3157894736842
JU775	arsenic2	norm.n	-46.9824561403509
JU775	arsenic2	norm.n	-80.3157894736842
JU775	arsenic2	norm.n	-52.6491228070175
JU775	arsenic2	norm.n	-85.6491228070175
JU775	arsenic2	norm.n	-19.3157894736842
JU775	arsenic2	norm.n	-55.6491228070175
JU775	arsenic2	norm.n	-74.9824561403509
JU775	arsenic2	norm.n	-90.3157894736842
JU775	arsenic2	norm.n	-46.6491228070175
JU775	arsenic2	norm.n	-46.6491228070175
JU775	arsenic2	norm.n	-53.9824561403509
JU775	arsenic2	norm.n	-80.6491228070175
JU775	arsenic2	norm.n	-81.6491228070175
N2	arsenic2	norm.n	-14.25
N2	arsenic2	norm.n	-27.25
N2	arsenic2	norm.n	-49.5833333333333
N2	arsenic2	norm.n	-58.9166666666667
N2	arsenic2	norm.n	-37.25
N2	arsenic2	norm.n	-41.9166666666667
N2	arsenic2	norm.n	-32.9166666666667
N2	arsenic2	norm.n	-53.9166666666667
N2	arsenic2	norm.n	-13.9166666666667
N2	arsenic2	norm.n	-70.5833333333333
N2	arsenic2	norm.n	-69.25
N2	arsenic2	norm.n	-48.5833333333333
N2	arsenic2	norm.n	-7.91666666666667
N2	arsenic2	norm.n	-25.5833333333333
N2	arsenic2	norm.n	7.08333333333333
N2	arsenic2	norm.n	-31.9166666666667
N2	arsenic2	norm.n	-53.25
N2	arsenic2	norm.n	-73.5833333333333
N2	arsenic2	norm.n	-68.5833333333333
N2	arsenic2	norm.n	-54.5833333333333
CB4856	arsenic2	PC1	-0.319391217320754
CB4856	arsenic2	PC1	-1.37616248495583
CB4856	arsenic2	PC1	-2.46987149241633
CB4856	arsenic2	PC1	-0.804949053548293
CB4856	arsenic2	PC1	-0.715087328300945
CB4856	arsenic2	PC1	-3.0886186357508
CB4856	arsenic2	PC1	-0.513909860712163
CB4856	arsenic2	PC1	-3.78603984720055
CB4856	arsenic2	PC1	-0.385079077258574
CB4856	arsenic2	PC1	-0.256664905557719
CB4856	arsenic2	PC1	0.769466318182064
CB4856	arsenic2	PC1	2.32050330032844
CB4856	arsenic2	PC1	-0.964274837069108
CB4856	arsenic2	PC1	0.635268668200317
CB4856	arsenic2	PC1	-0.802681255639236
CB4856	arsenic2	PC1	0.481595406991144
CB4856	arsenic2	PC1	-2.71595052105984
CB4856	arsenic2	PC1	0.82048785817703
CB4856	arsenic2	PC1	-2.36956261709315
CB4856	arsenic2	PC1	-1.18669173921141
DL238	arsenic2	PC1	0.663753557794334
DL238	arsenic2	PC1	0.696782758479332
DL238	arsenic2	PC1	-0.702217480809763
DL238	arsenic2	PC1	-2.49737693857733
DL238	arsenic2	PC1	-1.80075072888003
DL238	arsenic2	PC1	0.119266990733957
DL238	arsenic2	PC1	-0.22202693358999
DL238	arsenic2	PC1	-0.357617299520314
DL238	arsenic2	PC1	0.969037079582369
DL238	arsenic2	PC1	1.22413358808818
DL238	arsenic2	PC1	0.141399928987032
DL238	arsenic2	PC1	-0.481797829644301
DL238	arsenic2	PC1	-0.00199522309979216
DL238	arsenic2	PC1	2.09999487139323
DL238	arsenic2	PC1	-1.96985049254839
DL238	arsenic2	PC1	0.350492457244879
DL238	arsenic2	PC1	-0.492376321674439
DL238	arsenic2	PC1	1.07190397082344
JU775	arsenic2	PC1	1.57717944071065
JU775	arsenic2	PC1	0.683165691862783
JU775	arsenic2	PC1	1.49764350191462
JU775	arsenic2	PC1	-4.68365948540993
JU775	arsenic2	PC1	-0.160794636066134
JU775	arsenic2	PC1	0.509894490204957
JU775	arsenic2	PC1	0.963269391341426
JU775	arsenic2	PC1	-4.12786825231716
JU775	arsenic2	PC1	0.634474768055888
JU775	arsenic2	PC1	2.41132460750887
JU775	arsenic2	PC1	4.18269333809125
JU775	arsenic2	PC1	0.104740267125464
JU775	arsenic2	PC1	1.91317966883855
JU775	arsenic2	PC1	1.80859419587504
JU775	arsenic2	PC1	2.62029846355773
JU775	arsenic2	PC1	0.116573608963846
JU775	arsenic2	PC1	0.800136711839414
JU775	arsenic2	PC1	0.875998474748992
JU775	arsenic2	PC1	1.58806543422091
JU775	arsenic2	PC1	2.28756589587417
N2	arsenic2	PC1	0.0487664081908459
N2	arsenic2	PC1	0.759322803034148
N2	arsenic2	PC1	1.23149452105259
N2	arsenic2	PC1	1.2309018194006
N2	arsenic2	PC1	-0.827913279190456
N2	arsenic2	PC1	-1.02264449560304
N2	arsenic2	PC1	0.943895082702335
N2	arsenic2	PC1	-0.15964245584986
N2	arsenic2	PC1	0.233296937483968
N2	arsenic2	PC1	0.278484055016025
N2	arsenic2	PC1	0.105093230175875
N2	arsenic2	PC1	0.492888196610254
N2	arsenic2	PC1	-0.485333601137412
N2	arsenic2	PC1	-1.21119994996226
N2	arsenic2	PC1	0.208165199834109
N2	arsenic2	PC1	-1.1265031751278
N2	arsenic2	PC1	0.346743535032963
N2	arsenic2	PC1	0.24798916888208
N2	arsenic2	PC1	1.24683088974129
N2	arsenic2	PC1	-0.226253100794279
CB4856	arsenic2	PC2	-0.578752733071902
CB4856	arsenic2	PC2	-0.553284003012583
CB4856	arsenic2	PC2	-0.401074040540969
CB4856	arsenic2	PC2	-2.22984562453129
CB4856	arsenic2	PC2	-2.17377366398304
CB4856	arsenic2	PC2	-0.108366582307061
CB4856	arsenic2	PC2	-0.721282232039754
CB4856	arsenic2	PC2	-0.195196522724686
CB4856	arsenic2	PC2	-0.203787810128092
CB4856	arsenic2	PC2	-0.246954896842177
CB4856	arsenic2	PC2	-1.63295951522453
CB4856	arsenic2	PC2	-0.140838294919347
CB4856	arsenic2	PC2	-1.77082671493023
CB4856	arsenic2	PC2	0.296761375903264
CB4856	arsenic2	PC2	-1.01829087423574
CB4856	arsenic2	PC2	-1.83671305784282
CB4856	arsenic2	PC2	-2.61193298888278
CB4856	arsenic2	PC2	0.230989712851337
CB4856	arsenic2	PC2	-0.990999007289239
CB4856	arsenic2	PC2	-0.510507216507977
DL238	arsenic2	PC2	0.906460681612211
DL238	arsenic2	PC2	-0.597069328483455
DL238	arsenic2	PC2	1.50417496123365
DL238	arsenic2	PC2	2.42033368345439
DL238	arsenic2	PC2	1.35843264263216
DL238	arsenic2	PC2	1.44926334143067
DL238	arsenic2	PC2	0.725183085461606
DL238	arsenic2	PC2	0.52199405321915
DL238	arsenic2	PC2	0.591321769182104
DL238	arsenic2	PC2	0.433818708996864
DL238	arsenic2	PC2	-0.402282490230704
DL238	arsenic2	PC2	0.550888926063243
DL238	arsenic2	PC2	0.674319280632049
DL238	arsenic2	PC2	0.773637576888764
DL238	arsenic2	PC2	-0.744970500052267
DL238	arsenic2	PC2	0.864505027154025
DL238	arsenic2	PC2	0.877574916905606
DL238	arsenic2	PC2	1.51312863742333
JU775	arsenic2	PC2	0.868007897463949
JU775	arsenic2	PC2	0.467544190850802
JU775	arsenic2	PC2	0.257209670076833
JU775	arsenic2	PC2	2.67687079029757
JU775	arsenic2	PC2	-0.209708594375291
JU775	arsenic2	PC2	0.114890903753993
JU775	arsenic2	PC2	0.118339238770328
JU775	arsenic2	PC2	1.07991057951608
JU775	arsenic2	PC2	1.02500843385543
JU775	arsenic2	PC2	-0.516574596361385
JU775	arsenic2	PC2	-0.0697808997280358
JU775	arsenic2	PC2	-1.12292744144381
JU775	arsenic2	PC2	-0.108061266307126
JU775	arsenic2	PC2	0.348598898542704
JU775	arsenic2	PC2	0.902315918371551
JU775	arsenic2	PC2	-0.343450395516259
JU775	arsenic2	PC2	-0.10571956259115
JU775	arsenic2	PC2	0.236682350922125
JU775	arsenic2	PC2	0.60455402971385
JU775	arsenic2	PC2	0.124434111948151
N2	arsenic2	PC2	-0.836444338408584
N2	arsenic2	PC2	-0.631552729738563
N2	arsenic2	PC2	-0.0460521594487913
N2	arsenic2	PC2	-0.186240203177106
N2	arsenic2	PC2	0.300350038678595
N2	arsenic2	PC2	0.312911142902125
N2	arsenic2	PC2	-0.850698545048815
N2	arsenic2	PC2	0.193451054590113
N2	arsenic2	PC2	-0.905981981682876
N2	arsenic2	PC2	0.707095384470823
N2	arsenic2	PC2	0.724879751208558
N2	arsenic2	PC2	-0.148676514346904
N2	arsenic2	PC2	-0.697086707317106
N2	arsenic2	PC2	-0.00211844279446349
N2	arsenic2	PC2	-1.69729803067584
N2	arsenic2	PC2	-0.218285586844109
N2	arsenic2	PC2	0.410300857557633
N2	arsenic2	PC2	0.846577744170957
N2	arsenic2	PC2	0.0913797244523546
N2	arsenic2	PC2	0.262265000427917
CB4856	arsenic2	PC3	0.253359124780073
CB4856	arsenic2	PC3	0.366076309644438
CB4856	arsenic2	PC3	0.690532101172259
CB4856	arsenic2	PC3	0.535701500994122
CB4856	arsenic2	PC3	-0.404873437228023
CB4856	arsenic2	PC3	-0.0285320736829957
CB4856	arsenic2	PC3	0.76514749836861
CB4856	arsenic2	PC3	0.755821877022669
CB4856	arsenic2	PC3	0.214248331190761
CB4856	arsenic2	PC3	-0.0389886011308932
CB4856	arsenic2	PC3	0.513839694580816
CB4856	arsenic2	PC3	1.27464821224489
CB4856	arsenic2	PC3	-0.409342049334672
CB4856	arsenic2	PC3	0.398014967091854
CB4856	arsenic2	PC3	0.318192353735736
CB4856	arsenic2	PC3	0.568602926845275
CB4856	arsenic2	PC3	-0.719922177191345
CB4856	arsenic2	PC3	0.545604884712939
CB4856	arsenic2	PC3	0.176713215871657
CB4856	arsenic2	PC3	0.73954089631124
DL238	arsenic2	PC3	-0.0190935958086389
DL238	arsenic2	PC3	-0.0424798878648021
DL238	arsenic2	PC3	-0.155882744599997
DL238	arsenic2	PC3	0.160797516616518
DL238	arsenic2	PC3	-0.0792806295533693
DL238	arsenic2	PC3	-0.485362760024398
DL238	arsenic2	PC3	-0.401180542681063
DL238	arsenic2	PC3	-0.362795648928796
DL238	arsenic2	PC3	-0.220692178692415
DL238	arsenic2	PC3	-0.070443322092916
DL238	arsenic2	PC3	-0.504296018867172
DL238	arsenic2	PC3	-0.426963730623849
DL238	arsenic2	PC3	-0.262202898300144
DL238	arsenic2	PC3	0.342356326840429
DL238	arsenic2	PC3	-0.431647854663253
DL238	arsenic2	PC3	-0.0142062232482743
DL238	arsenic2	PC3	-0.030939989171085
DL238	arsenic2	PC3	0.279174011360474
JU775	arsenic2	PC3	-0.581413942228412
JU775	arsenic2	PC3	-0.279357344775886
JU775	arsenic2	PC3	0.308405684688725
JU775	arsenic2	PC3	1.50406916303068
JU775	arsenic2	PC3	-0.754578374627348
JU775	arsenic2	PC3	0.687011719946437
JU775	arsenic2	PC3	-0.725350558853196
JU775	arsenic2	PC3	0.240117604930479
JU775	arsenic2	PC3	-0.491106071125114
JU775	arsenic2	PC3	0.270161704564918
JU775	arsenic2	PC3	0.654422549259174
JU775	arsenic2	PC3	0.970686786780087
JU775	arsenic2	PC3	-0.480749167974701
JU775	arsenic2	PC3	0.296429205736318
JU775	arsenic2	PC3	-0.905275438346584
JU775	arsenic2	PC3	1.29435821568665
JU775	arsenic2	PC3	-0.393233828929797
JU775	arsenic2	PC3	-0.881613377179354
JU775	arsenic2	PC3	0.214536923079586
JU775	arsenic2	PC3	1.43643223191544
N2	arsenic2	PC3	-0.730021645863542
N2	arsenic2	PC3	-0.732848637784373
N2	arsenic2	PC3	-0.805077938063749
N2	arsenic2	PC3	0.891230143368129
N2	arsenic2	PC3	-1.39442060533991
N2	arsenic2	PC3	-0.749997715884144
N2	arsenic2	PC3	0.598678649927496
N2	arsenic2	PC3	0.297691576605204
N2	arsenic2	PC3	-0.716163034363849
N2	arsenic2	PC3	-0.0146414857629988
N2	arsenic2	PC3	-0.213261961424802
N2	arsenic2	PC3	0.331805854272768
N2	arsenic2	PC3	-1.49649102617083
N2	arsenic2	PC3	-1.30090500527341
N2	arsenic2	PC3	-0.23861479959767
N2	arsenic2	PC3	0.248310404451544
N2	arsenic2	PC3	-1.09832420193294
N2	arsenic2	PC3	-0.247837259864735
N2	arsenic2	PC3	1.0018237805977
N2	arsenic2	PC3	0.195865836829339
CB4856	arsenic3	mean.norm.EXT	-0.638509099552298
CB4856	arsenic3	mean.norm.EXT	-1.1766744353958
CB4856	arsenic3	mean.norm.EXT	-1.35170099365718
CB4856	arsenic3	mean.norm.EXT	-1.5487045300735
CB4856	arsenic3	mean.norm.EXT	-0.744718807901486
CB4856	arsenic3	mean.norm.EXT	-0.749602696473135
CB4856	arsenic3	mean.norm.EXT	-0.64807853589048
CB4856	arsenic3	mean.norm.EXT	-0.176676125487808
CB4856	arsenic3	mean.norm.EXT	-0.952152617122148
CB4856	arsenic3	mean.norm.EXT	-0.73914507874918
CB4856	arsenic3	mean.norm.EXT	-1.18884906877837
CB4856	arsenic3	mean.norm.EXT	-1.26396595232978
CB4856	arsenic3	mean.norm.EXT	-1.10609707466459
CB4856	arsenic3	mean.norm.EXT	-0.769440706798061
CB4856	arsenic3	mean.norm.EXT	-1.37024048070811
CB4856	arsenic3	mean.norm.EXT	-1.17979534703304
CB4856	arsenic3	mean.norm.EXT	-1.06737690636538
CB4856	arsenic3	mean.norm.EXT	-1.16714775167755
CB4856	arsenic3	mean.norm.EXT	-1.02497560694883
CB4856	arsenic3	mean.norm.EXT	-0.995910712318733
DL238	arsenic3	mean.norm.EXT	-1.23454479159549
DL238	arsenic3	mean.norm.EXT	-0.949652513954457
DL238	arsenic3	mean.norm.EXT	-1.07459951608396
DL238	arsenic3	mean.norm.EXT	-0.84063816834486
DL238	arsenic3	mean.norm.EXT	-1.12338120754763
DL238	arsenic3	mean.norm.EXT	-1.15699377109368
DL238	arsenic3	mean.norm.EXT	-0.575813049900202
DL238	arsenic3	mean.norm.EXT	-0.869179001549888
DL238	arsenic3	mean.norm.EXT	-0.912046110769186
DL238	arsenic3	mean.norm.EXT	-1.15244381246424
DL238	arsenic3	mean.norm.EXT	-1.05051298368301
DL238	arsenic3	mean.norm.EXT	-0.569817478172595
DL238	arsenic3	mean.norm.EXT	-1.16520522509983
DL238	arsenic3	mean.norm.EXT	-1.00479771704925
DL238	arsenic3	mean.norm.EXT	-0.0820444813002532
DL238	arsenic3	mean.norm.EXT	-0.577985716207839
DL238	arsenic3	mean.norm.EXT	-1.00572635964421
DL238	arsenic3	mean.norm.EXT	-0.138115197353444
DL238	arsenic3	mean.norm.EXT	-0.411488259336226
DL238	arsenic3	mean.norm.EXT	-0.739528283884484
JU775	arsenic3	mean.norm.EXT	-0.944087542044873
JU775	arsenic3	mean.norm.EXT	-0.984492164280361
JU775	arsenic3	mean.norm.EXT	-0.913669053827325
JU775	arsenic3	mean.norm.EXT	-0.918856891179435
JU775	arsenic3	mean.norm.EXT	-0.666459797626989
JU775	arsenic3	mean.norm.EXT	-0.583062116216234
JU775	arsenic3	mean.norm.EXT	-0.473704027080905
JU775	arsenic3	mean.norm.EXT	-0.524589229144806
JU775	arsenic3	mean.norm.EXT	-0.827956636108488
JU775	arsenic3	mean.norm.EXT	-1.04507476862564
JU775	arsenic3	mean.norm.EXT	-1.25587375337585
JU775	arsenic3	mean.norm.EXT	-1.0047706709488
JU775	arsenic3	mean.norm.EXT	-0.857949161685587
JU775	arsenic3	mean.norm.EXT	-0.944123915791171
JU775	arsenic3	mean.norm.EXT	-0.907003274750197
JU775	arsenic3	mean.norm.EXT	-0.818240952773782
JU775	arsenic3	mean.norm.EXT	-0.779861694308123
JU775	arsenic3	mean.norm.EXT	-0.958840489341588
JU775	arsenic3	mean.norm.EXT	-0.639818883817476
JU775	arsenic3	mean.norm.EXT	-0.994113438727318
N2	arsenic3	mean.norm.EXT	-1.34271611865674
N2	arsenic3	mean.norm.EXT	-1.01713941765486
N2	arsenic3	mean.norm.EXT	-0.989706578268018
N2	arsenic3	mean.norm.EXT	-1.10061834128976
N2	arsenic3	mean.norm.EXT	-1.09149018091681
N2	arsenic3	mean.norm.EXT	-0.536273253399985
N2	arsenic3	mean.norm.EXT	-0.873425086147984
N2	arsenic3	mean.norm.EXT	-1.19095927051634
N2	arsenic3	mean.norm.EXT	-1.28257620692803
N2	arsenic3	mean.norm.EXT	-1.25350559234689
N2	arsenic3	mean.norm.EXT	-1.13564106642899
N2	arsenic3	mean.norm.EXT	-1.19508898678446
N2	arsenic3	mean.norm.EXT	-1.3029309533683
N2	arsenic3	mean.norm.EXT	-0.739862375289309
N2	arsenic3	mean.norm.EXT	-0.862441973966908
N2	arsenic3	mean.norm.EXT	-1.10138456583782
N2	arsenic3	mean.norm.EXT	-1.23511432488126
N2	arsenic3	mean.norm.EXT	-0.76742815996014
N2	arsenic3	mean.norm.EXT	-1.22073237031973
N2	arsenic3	mean.norm.EXT	-0.969368766255356
CB4856	arsenic3	mean.norm.yellow	-0.0581182895504391
CB4856	arsenic3	mean.norm.yellow	-0.0770724543188046
CB4856	arsenic3	mean.norm.yellow	-0.0786108559017446
CB4856	arsenic3	mean.norm.yellow	-0.0941578572743193
CB4856	arsenic3	mean.norm.yellow	-0.0522606077126231
CB4856	arsenic3	mean.norm.yellow	-0.0633931269024096
CB4856	arsenic3	mean.norm.yellow	0.00868670199547447
CB4856	arsenic3	mean.norm.yellow	0.0143204472009598
CB4856	arsenic3	mean.norm.yellow	-0.0432135987420511
CB4856	arsenic3	mean.norm.yellow	-0.0630143290023885
CB4856	arsenic3	mean.norm.yellow	-0.0801403676466022
CB4856	arsenic3	mean.norm.yellow	-0.0818320885891491
CB4856	arsenic3	mean.norm.yellow	-0.0707203524475379
CB4856	arsenic3	mean.norm.yellow	-0.0520113208023772
CB4856	arsenic3	mean.norm.yellow	-0.0812656236158432
CB4856	arsenic3	mean.norm.yellow	-0.0549566930188225
CB4856	arsenic3	mean.norm.yellow	-0.0785228198815865
CB4856	arsenic3	mean.norm.yellow	-0.0700228726634556
CB4856	arsenic3	mean.norm.yellow	-0.0711948686142263
CB4856	arsenic3	mean.norm.yellow	-0.055322630283296
DL238	arsenic3	mean.norm.yellow	-0.0441213525171038
DL238	arsenic3	mean.norm.yellow	-0.0108997874574977
DL238	arsenic3	mean.norm.yellow	-0.0820389080126244
DL238	arsenic3	mean.norm.yellow	-0.0442005861236199
DL238	arsenic3	mean.norm.yellow	-0.028587086078086
DL238	arsenic3	mean.norm.yellow	-0.0534231342178605
DL238	arsenic3	mean.norm.yellow	-0.042368349819288
DL238	arsenic3	mean.norm.yellow	-0.04561388259411
DL238	arsenic3	mean.norm.yellow	-0.0265915714627909
DL238	arsenic3	mean.norm.yellow	-0.0632819041269342
DL238	arsenic3	mean.norm.yellow	-0.084850284307967
DL238	arsenic3	mean.norm.yellow	0.024013872781554
DL238	arsenic3	mean.norm.yellow	-0.0403320858370625
DL238	arsenic3	mean.norm.yellow	-0.06208902705987
DL238	arsenic3	mean.norm.yellow	0.00619783271629046
DL238	arsenic3	mean.norm.yellow	-0.0187989302507279
DL238	arsenic3	mean.norm.yellow	-0.0408010028880261
DL238	arsenic3	mean.norm.yellow	0.0166146535068513
DL238	arsenic3	mean.norm.yellow	-0.0479586438725146
DL238	arsenic3	mean.norm.yellow	-0.0347920909158912
JU775	arsenic3	mean.norm.yellow	-0.0290966189148534
JU775	arsenic3	mean.norm.yellow	-0.011043013248425
JU775	arsenic3	mean.norm.yellow	-0.0184878267618323
JU775	arsenic3	mean.norm.yellow	-0.0477591864835478
JU775	arsenic3	mean.norm.yellow	0.0133410721242724
JU775	arsenic3	mean.norm.yellow	0.0155401762834102
JU775	arsenic3	mean.norm.yellow	0.0165129222040183
JU775	arsenic3	mean.norm.yellow	-0.0212182726965416
JU775	arsenic3	mean.norm.yellow	-0.0177722274937491
JU775	arsenic3	mean.norm.yellow	-0.011506247810531
JU775	arsenic3	mean.norm.yellow	-0.0330014766881303
JU775	arsenic3	mean.norm.yellow	-0.0792788974488413
JU775	arsenic3	mean.norm.yellow	-0.0280239558284725
JU775	arsenic3	mean.norm.yellow	-0.00133924748996075
JU775	arsenic3	mean.norm.yellow	-0.00744299612833449
JU775	arsenic3	mean.norm.yellow	-0.0441091313901027
JU775	arsenic3	mean.norm.yellow	-0.0326788589410006
JU775	arsenic3	mean.norm.yellow	-0.0278676838371117
JU775	arsenic3	mean.norm.yellow	-0.0276101900791959
JU775	arsenic3	mean.norm.yellow	-0.0641062467167348
N2	arsenic3	mean.norm.yellow	-0.0544077057788696
N2	arsenic3	mean.norm.yellow	-0.0432344881469229
N2	arsenic3	mean.norm.yellow	-0.0544645205176818
N2	arsenic3	mean.norm.yellow	-0.0325911436553029
N2	arsenic3	mean.norm.yellow	-0.0162228560479578
N2	arsenic3	mean.norm.yellow	-0.0196726289011142
N2	arsenic3	mean.norm.yellow	-0.0445907427314278
N2	arsenic3	mean.norm.yellow	-0.0407536879495018
N2	arsenic3	mean.norm.yellow	-0.0438491452096886
N2	arsenic3	mean.norm.yellow	-0.014040183322043
N2	arsenic3	mean.norm.yellow	-0.0503677259892669
N2	arsenic3	mean.norm.yellow	-0.0287741122969025
N2	arsenic3	mean.norm.yellow	-0.0438160556155907
N2	arsenic3	mean.norm.yellow	-0.0294566732425065
N2	arsenic3	mean.norm.yellow	-0.0415246393287145
N2	arsenic3	mean.norm.yellow	-0.0299328354455344
N2	arsenic3	mean.norm.yellow	-0.0507103691905292
N2	arsenic3	mean.norm.yellow	-0.0460065495897396
N2	arsenic3	mean.norm.yellow	-0.0561349758467634
N2	arsenic3	mean.norm.yellow	-0.0310628415123913
CB4856	arsenic3	mean.TOF	-101.580376698031
CB4856	arsenic3	mean.TOF	-132.973692206052
CB4856	arsenic3	mean.TOF	-138.867517335171
CB4856	arsenic3	mean.TOF	-155.616434586331
CB4856	arsenic3	mean.TOF	-118.366320753975
CB4856	arsenic3	mean.TOF	-104.856870204524
CB4856	arsenic3	mean.TOF	-86.4201000181889
CB4856	arsenic3	mean.TOF	-46.1729604300882
CB4856	arsenic3	mean.TOF	-139.428599527833
CB4856	arsenic3	mean.TOF	-107.416406884061
CB4856	arsenic3	mean.TOF	-133.024245619807
CB4856	arsenic3	mean.TOF	-151.559530303046
CB4856	arsenic3	mean.TOF	-146.970725390434
CB4856	arsenic3	mean.TOF	-107.190951837177
CB4856	arsenic3	mean.TOF	-145.314013061667
CB4856	arsenic3	mean.TOF	-137.947548415203
CB4856	arsenic3	mean.TOF	-140.977660860409
CB4856	arsenic3	mean.TOF	-129.563937873697
CB4856	arsenic3	mean.TOF	-132.454478177946
CB4856	arsenic3	mean.TOF	-109.423558516213
DL238	arsenic3	mean.TOF	-147.312403588899
DL238	arsenic3	mean.TOF	-156.330816287311
DL238	arsenic3	mean.TOF	-133.35258843921
DL238	arsenic3	mean.TOF	-146.448316287311
DL238	arsenic3	mean.TOF	-142.220340096835
DL238	arsenic3	mean.TOF	-141.61841122402
DL238	arsenic3	mean.TOF	-100.053551330046
DL238	arsenic3	mean.TOF	-134.571422347917
DL238	arsenic3	mean.TOF	-117.010816287311
DL238	arsenic3	mean.TOF	-140.175199848955
DL238	arsenic3	mean.TOF	-127.055064074922
DL238	arsenic3	mean.TOF	-158.705731541549
DL238	arsenic3	mean.TOF	-154.730816287311
DL238	arsenic3	mean.TOF	-147.326605760996
DL238	arsenic3	mean.TOF	-49.7380890145841
DL238	arsenic3	mean.TOF	-129.191667351141
DL238	arsenic3	mean.TOF	-133.083543560039
DL238	arsenic3	mean.TOF	-114.010816287311
DL238	arsenic3	mean.TOF	-100.910816287311
DL238	arsenic3	mean.TOF	-143.882611159106
JU775	arsenic3	mean.TOF	-142.225786368287
JU775	arsenic3	mean.TOF	-161.488683710653
JU775	arsenic3	mean.TOF	-134.774029427887
JU775	arsenic3	mean.TOF	-100.479911780829
JU775	arsenic3	mean.TOF	-145.479911780829
JU775	arsenic3	mean.TOF	-140.734813741613
JU775	arsenic3	mean.TOF	-147.365328447495
JU775	arsenic3	mean.TOF	-85.0534107456319
JU775	arsenic3	mean.TOF	-140.886161780829
JU775	arsenic3	mean.TOF	-128.183615484532
JU775	arsenic3	mean.TOF	-171.498691123552
JU775	arsenic3	mean.TOF	-105.621988283561
JU775	arsenic3	mean.TOF	-148.178578447495
JU775	arsenic3	mean.TOF	-141.107743496039
JU775	arsenic3	mean.TOF	-140.771578447495
JU775	arsenic3	mean.TOF	-102.313245114162
JU775	arsenic3	mean.TOF	-138.594578447495
JU775	arsenic3	mean.TOF	-153.551983852901
JU775	arsenic3	mean.TOF	-143.952548596749
JU775	arsenic3	mean.TOF	-108.587754918083
N2	arsenic3	mean.TOF	-165.797780339019
N2	arsenic3	mean.TOF	-138.563148304387
N2	arsenic3	mean.TOF	-140.153624494863
N2	arsenic3	mean.TOF	-157.506969883651
N2	arsenic3	mean.TOF	-158.259043214075
N2	arsenic3	mean.TOF	-122.157706127516
N2	arsenic3	mean.TOF	-129.880831046273
N2	arsenic3	mean.TOF	-155.166322907561
N2	arsenic3	mean.TOF	-156.400931286432
N2	arsenic3	mean.TOF	-146.745549960701
N2	arsenic3	mean.TOF	-145.760767352006
N2	arsenic3	mean.TOF	-149.71272813632
N2	arsenic3	mean.TOF	-172.895382736621
N2	arsenic3	mean.TOF	-133.512521737971
N2	arsenic3	mean.TOF	-125.516193708595
N2	arsenic3	mean.TOF	-159.618459659698
N2	arsenic3	mean.TOF	-154.35915444878
N2	arsenic3	mean.TOF	-139.713993158457
N2	arsenic3	mean.TOF	-144.657482680473
N2	arsenic3	mean.TOF	-134.661234641725
CB4856	arsenic3	norm.n	-34.1140350877193
CB4856	arsenic3	norm.n	-45.1140350877193
CB4856	arsenic3	norm.n	-29.4473684210526
CB4856	arsenic3	norm.n	-33.1140350877193
CB4856	arsenic3	norm.n	0.885964912280699
CB4856	arsenic3	norm.n	-49.1140350877193
CB4856	arsenic3	norm.n	-99.780701754386
CB4856	arsenic3	norm.n	-101.114035087719
CB4856	arsenic3	norm.n	-63.1140350877193
CB4856	arsenic3	norm.n	-21.1140350877193
CB4856	arsenic3	norm.n	-50.1140350877193
CB4856	arsenic3	norm.n	-68.780701754386
CB4856	arsenic3	norm.n	-58.780701754386
CB4856	arsenic3	norm.n	-42.1140350877193
CB4856	arsenic3	norm.n	-82.4473684210526
CB4856	arsenic3	norm.n	-74.4473684210526
CB4856	arsenic3	norm.n	-27.9473684210526
CB4856	arsenic3	norm.n	-63.1140350877193
CB4856	arsenic3	norm.n	-78.780701754386
CB4856	arsenic3	norm.n	-78.1140350877193
DL238	arsenic3	norm.n	-112.043859649123
DL238	arsenic3	norm.n	-116.377192982456
DL238	arsenic3	norm.n	-54.0438596491228
DL238	arsenic3	norm.n	-111.710526315789
DL238	arsenic3	norm.n	-98.0438596491228
DL238	arsenic3	norm.n	-80.3771929824561
DL238	arsenic3	norm.n	-94.0438596491228
DL238	arsenic3	norm.n	-100.043859649123
DL238	arsenic3	norm.n	-123.043859649123
DL238	arsenic3	norm.n	-60.0438596491228
DL238	arsenic3	norm.n	-95.3771929824561
DL238	arsenic3	norm.n	-113.377192982456
DL238	arsenic3	norm.n	-91.3771929824561
DL238	arsenic3	norm.n	-114.043859649123
DL238	arsenic3	norm.n	-129.377192982456
DL238	arsenic3	norm.n	-101.710526315789
DL238	arsenic3	norm.n	-114.710526315789
DL238	arsenic3	norm.n	-127.710526315789
DL238	arsenic3	norm.n	-106.377192982456
DL238	arsenic3	norm.n	-107.043859649123
JU775	arsenic3	norm.n	-81.6491228070175
JU775	arsenic3	norm.n	-89.9824561403509
JU775	arsenic3	norm.n	-98.3157894736842
JU775	arsenic3	norm.n	-83.8157894736842
JU775	arsenic3	norm.n	-103.315789473684
JU775	arsenic3	norm.n	-106.815789473684
JU775	arsenic3	norm.n	-104.649122807018
JU775	arsenic3	norm.n	-61.6491228070175
JU775	arsenic3	norm.n	-67.3157894736842
JU775	arsenic3	norm.n	-101.815789473684
JU775	arsenic3	norm.n	-91.6491228070175
JU775	arsenic3	norm.n	-74.6491228070175
JU775	arsenic3	norm.n	-73.6491228070175
JU775	arsenic3	norm.n	-80.9824561403509
JU775	arsenic3	norm.n	-107.315789473684
JU775	arsenic3	norm.n	-59.3157894736842
JU775	arsenic3	norm.n	-73.6491228070175
JU775	arsenic3	norm.n	-90.6491228070175
JU775	arsenic3	norm.n	-92.9824561403509
JU775	arsenic3	norm.n	-92.6491228070175
N2	arsenic3	norm.n	-68.25
N2	arsenic3	norm.n	-58.9166666666667
N2	arsenic3	norm.n	-82.25
N2	arsenic3	norm.n	-67.5833333333333
N2	arsenic3	norm.n	-64.9166666666667
N2	arsenic3	norm.n	-61.25
N2	arsenic3	norm.n	-41.5833333333333
N2	arsenic3	norm.n	-63.9166666666667
N2	arsenic3	norm.n	-73.5833333333333
N2	arsenic3	norm.n	-78.5833333333333
N2	arsenic3	norm.n	-53.9166666666667
N2	arsenic3	norm.n	-59.9166666666667
N2	arsenic3	norm.n	-50.5833333333333
N2	arsenic3	norm.n	-55.9166666666667
N2	arsenic3	norm.n	-50.9166666666667
N2	arsenic3	norm.n	-67.9166666666667
N2	arsenic3	norm.n	-83.5833333333333
N2	arsenic3	norm.n	-83.5833333333333
N2	arsenic3	norm.n	-48.25
N2	arsenic3	norm.n	-58.25
CB4856	arsenic3	PC1	-0.096573332485632
CB4856	arsenic3	PC1	1.75759351856688
CB4856	arsenic3	PC1	2.51434245129789
CB4856	arsenic3	PC1	3.45431247955082
CB4856	arsenic3	PC1	0.869631746046419
CB4856	arsenic3	PC1	0.0502311266207187
CB4856	arsenic3	PC1	-2.70699703295783
CB4856	arsenic3	PC1	-4.51077665995509
CB4856	arsenic3	PC1	0.435124838778016
CB4856	arsenic3	PC1	0.522990392342585
CB4856	arsenic3	PC1	1.76188405159119
CB4856	arsenic3	PC1	1.95745885913498
CB4856	arsenic3	PC1	1.49390466144109
CB4856	arsenic3	PC1	0.0247613678557332
CB4856	arsenic3	PC1	1.84318054371694
CB4856	arsenic3	PC1	0.935641374735801
CB4856	arsenic3	PC1	1.96948106116378
CB4856	arsenic3	PC1	1.24784767393925
CB4856	arsenic3	PC1	0.760288564342398
CB4856	arsenic3	PC1	0.015970757338106
DL238	arsenic3	PC1	0.380399257642962
DL238	arsenic3	PC1	-0.790577859841333
DL238	arsenic3	PC1	1.4974960892062
DL238	arsenic3	PC1	-0.46246667919891
DL238	arsenic3	PC1	-0.012896672608621
DL238	arsenic3	PC1	0.821461736245026
DL238	arsenic3	PC1	-1.54504719332413
DL238	arsenic3	PC1	-0.381415362241792
DL238	arsenic3	PC1	-1.33147333838224
DL238	arsenic3	PC1	1.31321082526692
DL238	arsenic3	PC1	0.71750970381348
DL238	arsenic3	PC1	-2.18648987720769
DL238	arsenic3	PC1	0.622756900284137
DL238	arsenic3	PC1	0.210095794693911
DL238	arsenic3	PC1	-4.95774838168406
DL238	arsenic3	PC1	-1.63793163054575
DL238	arsenic3	PC1	-0.451017063858627
DL238	arsenic3	PC1	-3.9401928450099
DL238	arsenic3	PC1	-1.97290016125922
DL238	arsenic3	PC1	-0.826231619672445
JU775	arsenic3	PC1	-0.114085103960858
JU775	arsenic3	PC1	-0.194521560560101
JU775	arsenic3	PC1	-0.783039226941116
JU775	arsenic3	PC1	-0.537616286640603
JU775	arsenic3	PC1	-1.82974555551088
JU775	arsenic3	PC1	-2.18613617905185
JU775	arsenic3	PC1	-2.29064978486588
JU775	arsenic3	PC1	-1.78412753894169
JU775	arsenic3	PC1	-0.367843823250446
JU775	arsenic3	PC1	-0.807726676172632
JU775	arsenic3	PC1	0.948154209408213
JU775	arsenic3	PC1	0.494170567609064
JU775	arsenic3	PC1	-0.086882121605076
JU775	arsenic3	PC1	-0.661760008970675
JU775	arsenic3	PC1	-1.05954698619383
JU775	arsenic3	PC1	-0.389292798766414
JU775	arsenic3	PC1	-0.322078374167782
JU775	arsenic3	PC1	-0.0651633886819047
JU775	arsenic3	PC1	-0.945481295073569
JU775	arsenic3	PC1	-0.0694761280609872
N2	arsenic3	PC1	1.83756481025635
N2	arsenic3	PC1	0.627789369502299
N2	arsenic3	PC1	0.431708680864295
N2	arsenic3	PC1	0.772071993338014
N2	arsenic3	PC1	0.49060369446873
N2	arsenic3	PC1	-1.16288816436522
N2	arsenic3	PC1	0.488774170035286
N2	arsenic3	PC1	1.14354486447091
N2	arsenic3	PC1	1.26005545269342
N2	arsenic3	PC1	0.37508085766787
N2	arsenic3	PC1	1.22022212666583
N2	arsenic3	PC1	0.893768461967011
N2	arsenic3	PC1	1.95566917790475
N2	arsenic3	PC1	-0.263488313011242
N2	arsenic3	PC1	0.179720479528458
N2	arsenic3	PC1	0.751790732685586
N2	arsenic3	PC1	1.09463843431555
N2	arsenic3	PC1	-0.233499810532932
N2	arsenic3	PC1	1.58746074381934
N2	arsenic3	PC1	0.235420232742759
CB4856	arsenic3	PC2	2.35171163729102
CB4856	arsenic3	PC2	0.961518791779314
CB4856	arsenic3	PC2	0.953627976516391
CB4856	arsenic3	PC2	0.416949948041663
CB4856	arsenic3	PC2	2.35973854984709
CB4856	arsenic3	PC2	1.92802272783402
CB4856	arsenic3	PC2	0.547057229696585
CB4856	arsenic3	PC2	2.08502500403865
CB4856	arsenic3	PC2	0.140585434214366
CB4856	arsenic3	PC2	2.40999181658057
CB4856	arsenic3	PC2	0.893287131461551
CB4856	arsenic3	PC2	-0.0768017209786591
CB4856	arsenic3	PC2	0.247913308105299
CB4856	arsenic3	PC2	1.8164089457914
CB4856	arsenic3	PC2	-0.267760574530643
CB4856	arsenic3	PC2	-0.0851263005754225
CB4856	arsenic3	PC2	1.18452778889331
CB4856	arsenic3	PC2	0.615973393710842
CB4856	arsenic3	PC2	0.368896733932202
CB4856	arsenic3	PC2	0.872643021968285
DL238	arsenic3	PC2	-1.3145543888706
DL238	arsenic3	PC2	-1.87624586060803
DL238	arsenic3	PC2	0.939398317431682
DL238	arsenic3	PC2	-0.913021665824159
DL238	arsenic3	PC2	-1.00211247679608
DL238	arsenic3	PC2	-0.31280885730235
DL238	arsenic3	PC2	1.04597393014406
DL238	arsenic3	PC2	-0.333366102324389
DL238	arsenic3	PC2	-0.573646448662751
DL238	arsenic3	PC2	0.277186904060279
DL238	arsenic3	PC2	0.372222392335102
DL238	arsenic3	PC2	-2.0294085906716
DL238	arsenic3	PC2	-1.11656437649341
DL238	arsenic3	PC2	-0.884538497634123
DL238	arsenic3	PC2	1.62285846167437
DL238	arsenic3	PC2	-0.31456792852858
DL238	arsenic3	PC2	-0.775094300071353
DL238	arsenic3	PC2	-0.467484022036159
DL238	arsenic3	PC2	1.00919868178421
DL238	arsenic3	PC2	-0.783195210511906
JU775	arsenic3	PC2	-0.503074569088373
JU775	arsenic3	PC2	-1.53867534265808
JU775	arsenic3	PC2	-0.732383778130734
JU775	arsenic3	PC2	0.991831500831568
JU775	arsenic3	PC2	-1.37315815533145
JU775	arsenic3	PC2	-1.25382342439967
JU775	arsenic3	PC2	-1.32098355992722
JU775	arsenic3	PC2	1.88307796782133
JU775	arsenic3	PC2	-0.231815264453862
JU775	arsenic3	PC2	-0.826478175126782
JU775	arsenic3	PC2	-1.81249880158481
JU775	arsenic3	PC2	1.38721473574142
JU775	arsenic3	PC2	-0.457619456107747
JU775	arsenic3	PC2	-0.851037344911159
JU775	arsenic3	PC2	-1.24071390191541
JU775	arsenic3	PC2	1.46397485510285
JU775	arsenic3	PC2	-0.0317776156622146
JU775	arsenic3	PC2	-1.05129867556462
JU775	arsenic3	PC2	-0.515942355479345
JU775	arsenic3	PC2	0.736516399961019
N2	arsenic3	PC2	-0.95567151913407
N2	arsenic3	PC2	0.189140560841237
N2	arsenic3	PC2	-0.134981216262611
N2	arsenic3	PC2	-0.778411063427501
N2	arsenic3	PC2	-0.972283024068642
N2	arsenic3	PC2	0.748025820171385
N2	arsenic3	PC2	0.94547093344959
N2	arsenic3	PC2	-0.604175191802806
N2	arsenic3	PC2	-0.874008209745908
N2	arsenic3	PC2	-1.08068090761879
N2	arsenic3	PC2	0.0634672067897042
N2	arsenic3	PC2	-0.535999681011522
N2	arsenic3	PC2	-0.931761581327846
N2	arsenic3	PC2	0.462775899994527
N2	arsenic3	PC2	0.858004617952252
N2	arsenic3	PC2	-0.886682277303186
N2	arsenic3	PC2	-0.868969797742113
N2	arsenic3	PC2	-0.0608116929911172
N2	arsenic3	PC2	0.211121811068513
N2	arsenic3	PC2	0.190673468340158
CB4856	arsenic3	PC3	-0.581023943283968
CB4856	arsenic3	PC3	0.116903034408114
CB4856	arsenic3	PC3	-0.21840787331033
CB4856	arsenic3	PC3	0.137683681299648
CB4856	arsenic3	PC3	-1.7929156148197
CB4856	arsenic3	PC3	-0.0205300891406993
CB4856	arsenic3	PC3	0.0150470793679096
CB4856	arsenic3	PC3	0.0987963151589244
CB4856	arsenic3	PC3	-0.360529851705978
CB4856	arsenic3	PC3	-0.83076948601421
CB4856	arsenic3	PC3	0.325531152747891
CB4856	arsenic3	PC3	0.681585406361987
CB4856	arsenic3	PC3	0.116037496801308
CB4856	arsenic3	PC3	-0.463675933104655
CB4856	arsenic3	PC3	1.20578609457837
CB4856	arsenic3	PC3	0.388627203023401
CB4856	arsenic3	PC3	-0.509442864393422
CB4856	arsenic3	PC3	0.496169001532507
CB4856	arsenic3	PC3	0.797677705372779
CB4856	arsenic3	PC3	0.729457535163512
DL238	arsenic3	PC3	1.10242268919849
DL238	arsenic3	PC3	0.186460726191881
DL238	arsenic3	PC3	0.378916235154871
DL238	arsenic3	PC3	0.800771404492978
DL238	arsenic3	PC3	0.378783248120063
DL238	arsenic3	PC3	0.451537116718763
DL238	arsenic3	PC3	0.689264546381756
DL238	arsenic3	PC3	0.692252562846752
DL238	arsenic3	PC3	1.18467562552294
DL238	arsenic3	PC3	0.120650178324061
DL238	arsenic3	PC3	1.62457095545759
DL238	arsenic3	PC3	-0.950024037720702
DL238	arsenic3	PC3	0.310354955366397
DL238	arsenic3	PC3	1.35341909974417
DL238	arsenic3	PC3	0.915520617549438
DL238	arsenic3	PC3	0.0226806487719519
DL238	arsenic3	PC3	1.11568016993268
DL238	arsenic3	PC3	-0.151618852611215
DL238	arsenic3	PC3	1.0021248048383
DL238	arsenic3	PC3	0.43298538996405
JU775	arsenic3	PC3	-0.195036859547876
JU775	arsenic3	PC3	-0.568411502970605
JU775	arsenic3	PC3	0.110817903796565
JU775	arsenic3	PC3	0.784593761836078
JU775	arsenic3	PC3	-0.750982531064065
JU775	arsenic3	PC3	-0.703954632722575
JU775	arsenic3	PC3	-0.955435560646646
JU775	arsenic3	PC3	-0.473987115788756
JU775	arsenic3	PC3	-0.893190514172315
JU775	arsenic3	PC3	0.249015221858959
JU775	arsenic3	PC3	0.013838174974926
JU775	arsenic3	PC3	1.19255083528855
JU775	arsenic3	PC3	-0.580073113064168
JU775	arsenic3	PC3	-0.777897464076559
JU775	arsenic3	PC3	0.0403560359532112
JU775	arsenic3	PC3	-0.0592664349806792
JU775	arsenic3	PC3	-0.417044170075923
JU775	arsenic3	PC3	-0.114234002188009
JU775	arsenic3	PC3	-0.177146834743466
JU775	arsenic3	PC3	1.31723527602067
N2	arsenic3	PC3	-0.0321347059592511
N2	arsenic3	PC3	-0.412246138295147
N2	arsenic3	PC3	0.413660372609705
N2	arsenic3	PC3	-0.584219884605891
N2	arsenic3	PC3	-1.01539345249784
N2	arsenic3	PC3	-0.997516567085742
N2	arsenic3	PC3	-0.851661252641325
N2	arsenic3	PC3	-0.412402816904875
N2	arsenic3	PC3	-0.0304348928896546
N2	arsenic3	PC3	-0.412188735736611
N2	arsenic3	PC3	-0.402110235124185
N2	arsenic3	PC3	-0.696005075138806
N2	arsenic3	PC3	-0.857584272279189
N2	arsenic3	PC3	-0.929907513068224
N2	arsenic3	PC3	-0.613136875485552
N2	arsenic3	PC3	-0.657928914630144
N2	arsenic3	PC3	0.374513936860855
N2	arsenic3	PC3	0.106605350085481
N2	arsenic3	PC3	-0.35501810543703
N2	arsenic3	PC3	-0.670070829752472
CB4856	arsenic4	mean.norm.EXT	-0.78144004265472
CB4856	arsenic4	mean.norm.EXT	-1.10105791814092
CB4856	arsenic4	mean.norm.EXT	-1.44310322995169
CB4856	arsenic4	mean.norm.EXT	-0.779541609672796
CB4856	arsenic4	mean.norm.EXT	-1.23595709373141
CB4856	arsenic4	mean.norm.EXT	0.0547666651535184
CB4856	arsenic4	mean.norm.EXT	-0.927284442532192
CB4856	arsenic4	mean.norm.EXT	-0.680326682954753
CB4856	arsenic4	mean.norm.EXT	-1.4602537272121
CB4856	arsenic4	mean.norm.EXT	-1.52936556191999
CB4856	arsenic4	mean.norm.EXT	-1.14102773393837
CB4856	arsenic4	mean.norm.EXT	-1.27086888551584
CB4856	arsenic4	mean.norm.EXT	-0.769551037122114
CB4856	arsenic4	mean.norm.EXT	-1.46767351200977
CB4856	arsenic4	mean.norm.EXT	-1.18567299690458
CB4856	arsenic4	mean.norm.EXT	-1.24504898805293
CB4856	arsenic4	mean.norm.EXT	-0.894351948228187
CB4856	arsenic4	mean.norm.EXT	-1.02242669120676
CB4856	arsenic4	mean.norm.EXT	-1.165448285728
CB4856	arsenic4	mean.norm.EXT	-0.565362390726235
DL238	arsenic4	mean.norm.EXT	-0.686038806265957
DL238	arsenic4	mean.norm.EXT	-0.944871648588164
DL238	arsenic4	mean.norm.EXT	-0.623134607551948
DL238	arsenic4	mean.norm.EXT	-1.00834629506861
DL238	arsenic4	mean.norm.EXT	-1.06091929634677
DL238	arsenic4	mean.norm.EXT	-0.514216550392395
DL238	arsenic4	mean.norm.EXT	-1.49684871031277
DL238	arsenic4	mean.norm.EXT	0.241413883252198
DL238	arsenic4	mean.norm.EXT	-0.859305356227139
DL238	arsenic4	mean.norm.EXT	-0.306520788843279
DL238	arsenic4	mean.norm.EXT	-0.820040779862403
DL238	arsenic4	mean.norm.EXT	-1.32532789867581
DL238	arsenic4	mean.norm.EXT	-1.0398786802649
DL238	arsenic4	mean.norm.EXT	-0.459369008408934
DL238	arsenic4	mean.norm.EXT	-1.13578881980305
DL238	arsenic4	mean.norm.EXT	-1.00362374223131
DL238	arsenic4	mean.norm.EXT	-0.0824208791575436
JU775	arsenic4	mean.norm.EXT	-0.910638963998277
JU775	arsenic4	mean.norm.EXT	-1.01608897264505
JU775	arsenic4	mean.norm.EXT	-0.934737976885767
JU775	arsenic4	mean.norm.EXT	-0.262269715024086
JU775	arsenic4	mean.norm.EXT	-0.89911255566446
JU775	arsenic4	mean.norm.EXT	-0.629970199355637
JU775	arsenic4	mean.norm.EXT	-1.04981856621524
JU775	arsenic4	mean.norm.EXT	-0.924111440375054
JU775	arsenic4	mean.norm.EXT	-1.08544771171603
JU775	arsenic4	mean.norm.EXT	-1.36543183118193
JU775	arsenic4	mean.norm.EXT	-1.19219736994816
JU775	arsenic4	mean.norm.EXT	-1.10833818781313
JU775	arsenic4	mean.norm.EXT	-1.04653795875324
JU775	arsenic4	mean.norm.EXT	-0.553340265270185
JU775	arsenic4	mean.norm.EXT	-1.00994614739497
JU775	arsenic4	mean.norm.EXT	-0.614665133631087
JU775	arsenic4	mean.norm.EXT	-0.63055989093786
N2	arsenic4	mean.norm.EXT	-0.810256391793739
N2	arsenic4	mean.norm.EXT	-1.19252575063022
N2	arsenic4	mean.norm.EXT	-0.965424629239348
N2	arsenic4	mean.norm.EXT	-0.604780867011705
N2	arsenic4	mean.norm.EXT	-1.18625076993161
N2	arsenic4	mean.norm.EXT	-0.932322474542964
N2	arsenic4	mean.norm.EXT	-0.32913106204646
N2	arsenic4	mean.norm.EXT	-0.343795600210252
N2	arsenic4	mean.norm.EXT	-0.914514488862752
N2	arsenic4	mean.norm.EXT	-0.84444326081709
N2	arsenic4	mean.norm.EXT	-1.26279104782327
N2	arsenic4	mean.norm.EXT	-1.23331142899624
N2	arsenic4	mean.norm.EXT	-0.522521491546797
N2	arsenic4	mean.norm.EXT	-0.483964594402499
N2	arsenic4	mean.norm.EXT	0.226628847684418
N2	arsenic4	mean.norm.EXT	-0.991337633067992
N2	arsenic4	mean.norm.EXT	-1.12415272718896
CB4856	arsenic4	mean.norm.yellow	-0.0265773544082847
CB4856	arsenic4	mean.norm.yellow	-0.0695698525992483
CB4856	arsenic4	mean.norm.yellow	-0.0660327393576522
CB4856	arsenic4	mean.norm.yellow	-0.0202980530056469
CB4856	arsenic4	mean.norm.yellow	-0.0390698466761315
CB4856	arsenic4	mean.norm.yellow	0.0501758474556368
CB4856	arsenic4	mean.norm.yellow	0.011198829334155
CB4856	arsenic4	mean.norm.yellow	0.023852288618312
CB4856	arsenic4	mean.norm.yellow	-0.0657340640130763
CB4856	arsenic4	mean.norm.yellow	-0.0747810004858355
CB4856	arsenic4	mean.norm.yellow	-0.0456642240008142
CB4856	arsenic4	mean.norm.yellow	-0.038354482512402
CB4856	arsenic4	mean.norm.yellow	-0.0126459383394079
CB4856	arsenic4	mean.norm.yellow	-0.0721611370029865
CB4856	arsenic4	mean.norm.yellow	-0.0584138114227711
CB4856	arsenic4	mean.norm.yellow	-0.0517183594025889
CB4856	arsenic4	mean.norm.yellow	0.00698141961898929
CB4856	arsenic4	mean.norm.yellow	-0.0260336701240162
CB4856	arsenic4	mean.norm.yellow	-0.0724575363884747
CB4856	arsenic4	mean.norm.yellow	0.0537659323624703
DL238	arsenic4	mean.norm.yellow	0.135638834358004
DL238	arsenic4	mean.norm.yellow	0.0164524971948376
DL238	arsenic4	mean.norm.yellow	0.032656499896438
DL238	arsenic4	mean.norm.yellow	0.0874092229018347
DL238	arsenic4	mean.norm.yellow	0.010159555999573
DL238	arsenic4	mean.norm.yellow	0.155572825006234
DL238	arsenic4	mean.norm.yellow	-0.0408615716630717
DL238	arsenic4	mean.norm.yellow	0.125712932575451
DL238	arsenic4	mean.norm.yellow	-0.00588715260392716
DL238	arsenic4	mean.norm.yellow	0.0224777505162078
DL238	arsenic4	mean.norm.yellow	-0.00190883272231138
DL238	arsenic4	mean.norm.yellow	-0.0298277137363145
DL238	arsenic4	mean.norm.yellow	0.0124895977418579
DL238	arsenic4	mean.norm.yellow	0.0323836735655999
DL238	arsenic4	mean.norm.yellow	0.0129592641706858
DL238	arsenic4	mean.norm.yellow	-0.0846740865711846
DL238	arsenic4	mean.norm.yellow	0.0871232965980661
JU775	arsenic4	mean.norm.yellow	0.0128746991846673
JU775	arsenic4	mean.norm.yellow	-0.00487229530037522
JU775	arsenic4	mean.norm.yellow	0.00516821141679555
JU775	arsenic4	mean.norm.yellow	0.105776346616115
JU775	arsenic4	mean.norm.yellow	0.020551503184277
JU775	arsenic4	mean.norm.yellow	0.020190675754869
JU775	arsenic4	mean.norm.yellow	0.00370269895507783
JU775	arsenic4	mean.norm.yellow	0.00185077751937598
JU775	arsenic4	mean.norm.yellow	-0.0244896050540768
JU775	arsenic4	mean.norm.yellow	-0.036342601730893
JU775	arsenic4	mean.norm.yellow	-0.051259063704042
JU775	arsenic4	mean.norm.yellow	-0.0154035250474653
JU775	arsenic4	mean.norm.yellow	0.00348473586930051
JU775	arsenic4	mean.norm.yellow	-0.00777249790005344
JU775	arsenic4	mean.norm.yellow	0.00687506781069666
JU775	arsenic4	mean.norm.yellow	0.117468901449206
JU775	arsenic4	mean.norm.yellow	0.075431504056093
N2	arsenic4	mean.norm.yellow	0.0243503416196829
N2	arsenic4	mean.norm.yellow	-0.0225195442614093
N2	arsenic4	mean.norm.yellow	-0.00576218284688079
N2	arsenic4	mean.norm.yellow	0.0652748998551804
N2	arsenic4	mean.norm.yellow	-0.0138591414317767
N2	arsenic4	mean.norm.yellow	-0.0086111408815602
N2	arsenic4	mean.norm.yellow	0.104712786978878
N2	arsenic4	mean.norm.yellow	0.121390931214104
N2	arsenic4	mean.norm.yellow	-0.0366540200449487
N2	arsenic4	mean.norm.yellow	0.0366188324690049
N2	arsenic4	mean.norm.yellow	-0.021996480534896
N2	arsenic4	mean.norm.yellow	-0.0633469225002201
N2	arsenic4	mean.norm.yellow	-0.00331947657826343
N2	arsenic4	mean.norm.yellow	0.129750991336924
N2	arsenic4	mean.norm.yellow	0.0919376105402837
N2	arsenic4	mean.norm.yellow	-0.0141731452657046
N2	arsenic4	mean.norm.yellow	-0.0232490543078723
CB4856	arsenic4	mean.TOF	-126.209397677052
CB4856	arsenic4	mean.TOF	-138.117822585477
CB4856	arsenic4	mean.TOF	-139.927346395
CB4856	arsenic4	mean.TOF	-154.668087135741
CB4856	arsenic4	mean.TOF	-148.547859215513
CB4856	arsenic4	mean.TOF	-15.4273463950005
CB4856	arsenic4	mean.TOF	-145.927346395
CB4856	arsenic4	mean.TOF	-148.957649425304
CB4856	arsenic4	mean.TOF	-159.153335095565
CB4856	arsenic4	mean.TOF	-161.826013061667
CB4856	arsenic4	mean.TOF	-151.677346395
CB4856	arsenic4	mean.TOF	-156.899568617223
CB4856	arsenic4	mean.TOF	-136.824782292436
CB4856	arsenic4	mean.TOF	-150.111556921316
CB4856	arsenic4	mean.TOF	-158.427346395
CB4856	arsenic4	mean.TOF	-161.412194879849
CB4856	arsenic4	mean.TOF	-140.225592009036
CB4856	arsenic4	mean.TOF	-122.879727347381
CB4856	arsenic4	mean.TOF	-123.294013061667
CB4856	arsenic4	mean.TOF	-113.894013061667
DL238	arsenic4	mean.TOF	-91.5108162873113
DL238	arsenic4	mean.TOF	-113.318508595004
DL238	arsenic4	mean.TOF	-100.177482953978
DL238	arsenic4	mean.TOF	-120.344149620645
DL238	arsenic4	mean.TOF	-127.796530573026
DL238	arsenic4	mean.TOF	-140.233038509534
DL238	arsenic4	mean.TOF	-169.385816287311
DL238	arsenic4	mean.TOF	-49.9393877158828
DL238	arsenic4	mean.TOF	-142.427482953978
DL238	arsenic4	mean.TOF	-119.792066287311
DL238	arsenic4	mean.TOF	-177.241585518081
DL238	arsenic4	mean.TOF	-69.8679591444542
DL238	arsenic4	mean.TOF	-144.260816287311
DL238	arsenic4	mean.TOF	-139.788594065089
DL238	arsenic4	mean.TOF	-161.677482953978
DL238	arsenic4	mean.TOF	-118.677482953978
DL238	arsenic4	mean.TOF	-79.1536734301685
JU775	arsenic4	mean.TOF	-139.146578447495
JU775	arsenic4	mean.TOF	-84.4465784474952
JU775	arsenic4	mean.TOF	-130.294726595643
JU775	arsenic4	mean.TOF	-119.237487538404
JU775	arsenic4	mean.TOF	-161.146578447495
JU775	arsenic4	mean.TOF	-142.415809216726
JU775	arsenic4	mean.TOF	-167.079911780829
JU775	arsenic4	mean.TOF	-135.896578447495
JU775	arsenic4	mean.TOF	-130.646578447495
JU775	arsenic4	mean.TOF	-76.4799117808286
JU775	arsenic4	mean.TOF	-140.289435590352
JU775	arsenic4	mean.TOF	-108.146578447495
JU775	arsenic4	mean.TOF	-141.860864161781
JU775	arsenic4	mean.TOF	-75.1465784474952
JU775	arsenic4	mean.TOF	-69.2465784474952
JU775	arsenic4	mean.TOF	-124.146578447495
JU775	arsenic4	mean.TOF	-174.546578447495
N2	arsenic4	mean.TOF	-152.310767352006
N2	arsenic4	mean.TOF	-172.552702835877
N2	arsenic4	mean.TOF	-79.6857673520058
N2	arsenic4	mean.TOF	-69.5607673520058
N2	arsenic4	mean.TOF	-177.083494624733
N2	arsenic4	mean.TOF	-143.882195923434
N2	arsenic4	mean.TOF	-142.992585533824
N2	arsenic4	mean.TOF	-108.65692119816
N2	arsenic4	mean.TOF	-131.477434018672
N2	arsenic4	mean.TOF	-153.239338780577
N2	arsenic4	mean.TOF	-160.854245612875
N2	arsenic4	mean.TOF	-170.060767352006
N2	arsenic4	mean.TOF	-102.928414410829
N2	arsenic4	mean.TOF	-96.0964816377201
N2	arsenic4	mean.TOF	-134.644100685339
N2	arsenic4	mean.TOF	-114.733844275083
N2	arsenic4	mean.TOF	-147.628949170188
CB4856	arsenic4	norm.n	-98.780701754386
CB4856	arsenic4	norm.n	-100.447368421053
CB4856	arsenic4	norm.n	-102.447368421053
CB4856	arsenic4	norm.n	-98.4473684210526
CB4856	arsenic4	norm.n	-85.780701754386
CB4856	arsenic4	norm.n	-105.447368421053
CB4856	arsenic4	norm.n	-101.447368421053
CB4856	arsenic4	norm.n	-103.780701754386
CB4856	arsenic4	norm.n	-87.780701754386
CB4856	arsenic4	norm.n	-65.780701754386
CB4856	arsenic4	norm.n	-103.447368421053
CB4856	arsenic4	norm.n	-95.4473684210526
CB4856	arsenic4	norm.n	-103.114035087719
CB4856	arsenic4	norm.n	-69.4473684210526
CB4856	arsenic4	norm.n	-105.447368421053
CB4856	arsenic4	norm.n	-103.780701754386
CB4856	arsenic4	norm.n	-101.114035087719
CB4856	arsenic4	norm.n	-102.780701754386
CB4856	arsenic4	norm.n	-104.114035087719
CB4856	arsenic4	norm.n	-104.114035087719
DL238	arsenic4	norm.n	-130.377192982456
DL238	arsenic4	norm.n	-126.543859649123
DL238	arsenic4	norm.n	-130.043859649123
DL238	arsenic4	norm.n	-130.043859649123
DL238	arsenic4	norm.n	-128.377192982456
DL238	arsenic4	norm.n	-127.043859649123
DL238	arsenic4	norm.n	-130.377192982456
DL238	arsenic4	norm.n	-128.377192982456
DL238	arsenic4	norm.n	-129.043859649123
DL238	arsenic4	norm.n	-122.377192982456
DL238	arsenic4	norm.n	-126.543859649123
DL238	arsenic4	norm.n	-130.710526315789
DL238	arsenic4	norm.n	-121.043859649123
DL238	arsenic4	norm.n	-127.043859649123
DL238	arsenic4	norm.n	-130.043859649123
DL238	arsenic4	norm.n	-131.043859649123
DL238	arsenic4	norm.n	-130.710526315789
JU775	arsenic4	norm.n	-109.649122807018
JU775	arsenic4	norm.n	-111.982456140351
JU775	arsenic4	norm.n	-101.815789473684
JU775	arsenic4	norm.n	-111.649122807018
JU775	arsenic4	norm.n	-110.315789473684
JU775	arsenic4	norm.n	-106.649122807018
JU775	arsenic4	norm.n	-110.315789473684
JU775	arsenic4	norm.n	-112.649122807018
JU775	arsenic4	norm.n	-111.982456140351
JU775	arsenic4	norm.n	-113.315789473684
JU775	arsenic4	norm.n	-110.649122807018
JU775	arsenic4	norm.n	-110.982456140351
JU775	arsenic4	norm.n	-112.982456140351
JU775	arsenic4	norm.n	-111.315789473684
JU775	arsenic4	norm.n	-111.982456140351
JU775	arsenic4	norm.n	-113.315789473684
JU775	arsenic4	norm.n	-111.982456140351
N2	arsenic4	norm.n	-89.25
N2	arsenic4	norm.n	-83.5833333333333
N2	arsenic4	norm.n	-91.25
N2	arsenic4	norm.n	-91.25
N2	arsenic4	norm.n	-86.5833333333333
N2	arsenic4	norm.n	-89.25
N2	arsenic4	norm.n	-90.25
N2	arsenic4	norm.n	-89.5833333333333
N2	arsenic4	norm.n	-88.9166666666667
N2	arsenic4	norm.n	-91.5833333333333
N2	arsenic4	norm.n	-86.25
N2	arsenic4	norm.n	-91.25
N2	arsenic4	norm.n	-88.25
N2	arsenic4	norm.n	-91.5833333333333
N2	arsenic4	norm.n	-87.9166666666667
N2	arsenic4	norm.n	-89.5833333333333
N2	arsenic4	norm.n	-86.5833333333333
CB4856	arsenic4	PC1	0.292421655297198
CB4856	arsenic4	PC1	1.34532217444729
CB4856	arsenic4	PC1	1.81935449931902
CB4856	arsenic4	PC1	0.628229496055623
CB4856	arsenic4	PC1	1.68686184489209
CB4856	arsenic4	PC1	-3.43141175452572
CB4856	arsenic4	PC1	0.3573792768363
CB4856	arsenic4	PC1	-0.153250412396069
CB4856	arsenic4	PC1	2.40507261223877
CB4856	arsenic4	PC1	3.08224638390714
CB4856	arsenic4	PC1	1.29472461972366
CB4856	arsenic4	PC1	1.65432769568826
CB4856	arsenic4	PC1	0.194524184827695
CB4856	arsenic4	PC1	2.72488417572169
CB4856	arsenic4	PC1	1.54437515383961
CB4856	arsenic4	PC1	1.64335453683414
CB4856	arsenic4	PC1	0.276726663106391
CB4856	arsenic4	PC1	0.529811369554177
CB4856	arsenic4	PC1	1.19342041790686
CB4856	arsenic4	PC1	-1.1227728337676
DL238	arsenic4	PC1	-2.59826832008889
DL238	arsenic4	PC1	-0.626633458437402
DL238	arsenic4	PC1	-1.53549665251829
DL238	arsenic4	PC1	-1.21355810187641
DL238	arsenic4	PC1	-0.221567676163319
DL238	arsenic4	PC1	-2.31831300523097
DL238	arsenic4	PC1	1.49541441244949
DL238	arsenic4	PC1	-4.45805906093952
DL238	arsenic4	PC1	-0.180376554711223
DL238	arsenic4	PC1	-1.49241925373813
DL238	arsenic4	PC1	0.253043543398548
DL238	arsenic4	PC1	-0.266100094896979
DL238	arsenic4	PC1	0.0990839478009345
DL238	arsenic4	PC1	-1.1737944039974
DL238	arsenic4	PC1	0.301819123461776
DL238	arsenic4	PC1	0.460838548264546
DL238	arsenic4	PC1	-3.21609171728719
JU775	arsenic4	PC1	0.0556484743922105
JU775	arsenic4	PC1	-0.410845661167271
JU775	arsenic4	PC1	0.204890601368825
JU775	arsenic4	PC1	-2.18674975098748
JU775	arsenic4	PC1	0.252892877538741
JU775	arsenic4	PC1	-0.34238796325876
JU775	arsenic4	PC1	0.735299777781992
JU775	arsenic4	PC1	0.0812516750316513
JU775	arsenic4	PC1	0.533342068514234
JU775	arsenic4	PC1	0.303051025635478
JU775	arsenic4	PC1	1.12611601857259
JU775	arsenic4	PC1	0.185281317656462
JU775	arsenic4	PC1	0.328723604460904
JU775	arsenic4	PC1	-1.20723926212493
JU775	arsenic4	PC1	-0.748964147844825
JU775	arsenic4	PC1	-1.72885596940801
JU775	arsenic4	PC1	-0.556787248883705
N2	arsenic4	PC1	0.380446773678462
N2	arsenic4	PC1	1.83176354363034
N2	arsenic4	PC1	-0.127874260978575
N2	arsenic4	PC1	-1.5336589884364
N2	arsenic4	PC1	1.73774411112771
N2	arsenic4	PC1	0.781119298251715
N2	arsenic4	PC1	-1.31258381934379
N2	arsenic4	PC1	-1.92033500338719
N2	arsenic4	PC1	0.869465102795046
[truncated: 689 more rows]
