# Supplementary material for: Natural variation in C. elegans arsenic toxicity is explained by differences in branched chain amino acid metabolism
Source: eLife. 2019 Apr 8;8:e40260. doi: 10.7554/eLife.40260 (PMC6453569; doi:10.7554/eLife.40260)
Supplement: Figure 1—figure supplement 1—source data 2. — PCA was performed all arsenic concentrations together in order to look at the relative PC value for each concentration. Condition names correspond to those in Supplementary file 1. (Used to generate Figure 1—figure supplement 1C). [file elife-40260-fig1-figsupp1-data2.tsv]

Strain	Condition	Trait	Value
CB4856	arsenic1	PC1	-1.50168435253649
CB4856	arsenic1	PC1	-1.78558318503555
CB4856	arsenic1	PC1	-1.69866169595426
CB4856	arsenic1	PC1	-1.60374977262195
CB4856	arsenic1	PC1	-1.93130088552535
CB4856	arsenic1	PC1	-1.48066749715663
CB4856	arsenic1	PC1	-2.13295885261481
CB4856	arsenic1	PC1	-1.37431744998546
CB4856	arsenic1	PC1	-1.74855191843436
CB4856	arsenic1	PC1	-0.569391652179011
CB4856	arsenic1	PC1	-0.836825697720332
CB4856	arsenic1	PC1	-0.667222238127783
CB4856	arsenic1	PC1	-1.38553681522599
CB4856	arsenic1	PC1	-1.70529888108204
CB4856	arsenic1	PC1	-0.580690330882283
CB4856	arsenic1	PC1	-1.289389740223
CB4856	arsenic1	PC1	-2.66755534328469
CB4856	arsenic1	PC1	0.761174767047933
CB4856	arsenic1	PC1	-1.54729460344361
CB4856	arsenic1	PC1	-1.83201470593514
CB4856	arsenic2	PC1	-0.302619160182115
CB4856	arsenic2	PC1	-0.728030346181364
CB4856	arsenic2	PC1	-1.1983998294569
CB4856	arsenic2	PC1	-0.860232855906741
CB4856	arsenic2	PC1	-0.809648403727514
CB4856	arsenic2	PC1	-1.39195096326701
CB4856	arsenic2	PC1	-0.362386779304868
CB4856	arsenic2	PC1	-1.76610124097485
CB4856	arsenic2	PC1	-0.238302279219711
CB4856	arsenic2	PC1	-0.145531422297042
CB4856	arsenic2	PC1	-0.0204433383118506
CB4856	arsenic2	PC1	1.12582339702253
CB4856	arsenic2	PC1	-0.862200060201678
CB4856	arsenic2	PC1	0.398044561894718
CB4856	arsenic2	PC1	-0.551657384830866
CB4856	arsenic2	PC1	-0.181104412280982
CB4856	arsenic2	PC1	-1.85890818867974
CB4856	arsenic2	PC1	0.51534684254571
CB4856	arsenic2	PC1	-1.26061731396638
CB4856	arsenic2	PC1	-0.624361464904486
CB4856	arsenic3	PC1	0.504384738314085
CB4856	arsenic3	PC1	1.76284860024549
CB4856	arsenic3	PC1	1.90196516799269
CB4856	arsenic3	PC1	2.47320991595799
CB4856	arsenic3	PC1	0.433286340930646
CB4856	arsenic3	PC1	0.865499796353001
CB4856	arsenic3	PC1	0.567513201756335
CB4856	arsenic3	PC1	-0.492050169990967
CB4856	arsenic3	PC1	1.50634307226065
CB4856	arsenic3	PC1	0.597608404845575
CB4856	arsenic3	PC1	1.84904148899235
CB4856	arsenic3	PC1	2.3444097740943
CB4856	arsenic3	PC1	1.9213587297129
CB4856	arsenic3	PC1	0.77102879089451
CB4856	arsenic3	PC1	2.54357346181989
CB4856	arsenic3	PC1	1.96882383026738
CB4856	arsenic3	PC1	1.54988080726902
CB4856	arsenic3	PC1	1.84717124420317
CB4856	arsenic3	PC1	1.86342436820381
CB4856	arsenic3	PC1	1.46379725462088
CB4856	arsenic4	PC1	1.39323864504472
CB4856	arsenic4	PC1	2.22755639219972
CB4856	arsenic4	PC1	2.67655807055878
CB4856	arsenic4	PC1	1.65698772819649
CB4856	arsenic4	PC1	2.16430832261219
CB4856	arsenic4	PC1	-1.31356482684859
CB4856	arsenic4	PC1	1.57074344239788
CB4856	arsenic4	PC1	1.23149047853585
CB4856	arsenic4	PC1	2.75956152577255
CB4856	arsenic4	PC1	2.71568367444834
CB4856	arsenic4	PC1	2.29866372313248
CB4856	arsenic4	PC1	2.39168446266145
CB4856	arsenic4	PC1	1.44568941686488
CB4856	arsenic4	PC1	2.52911977335167
CB4856	arsenic4	PC1	2.53290245133643
CB4856	arsenic4	PC1	2.5797863969202
CB4856	arsenic4	PC1	1.49127749381508
CB4856	arsenic4	PC1	1.69804572350118
CB4856	arsenic4	PC1	2.20276928326481
CB4856	arsenic4	PC1	0.509248158737705
CB4856	Water	PC1	-0.76145635708317
CB4856	Water	PC1	-2.30394543445437
CB4856	Water	PC1	-2.35559316563505
CB4856	Water	PC1	-2.06993355402415
CB4856	Water	PC1	-2.02373529188587
CB4856	Water	PC1	-1.99455155383314
CB4856	Water	PC1	-2.29061953584315
CB4856	Water	PC1	-1.27146065560908
CB4856	Water	PC1	-2.28238742697776
CB4856	Water	PC1	-2.11747072401553
CB4856	Water	PC1	-2.42722687048398
CB4856	Water	PC1	-2.35800869771802
CB4856	Water	PC1	-2.12944801299084
CB4856	Water	PC1	-2.64977152143328
CB4856	Water	PC1	-1.98400852813897
CB4856	Water	PC1	-2.80502075831344
CB4856	Water	PC1	-3.34767869040763
CB4856	Water	PC1	-1.70499300347691
CB4856	Water	PC1	-1.7269468314864
DL238	arsenic1	PC1	-0.573173013578387
DL238	arsenic1	PC1	-0.902622783628811
DL238	arsenic1	PC1	0.233583506500818
DL238	arsenic1	PC1	-1.22781449965602
DL238	arsenic1	PC1	-1.39471593685185
DL238	arsenic1	PC1	-2.25668378873681
DL238	arsenic1	PC1	0.175441686981107
DL238	arsenic1	PC1	0.129609344713437
DL238	arsenic1	PC1	-1.24263411084366
DL238	arsenic1	PC1	-1.3748676234851
DL238	arsenic1	PC1	-0.174677721420407
DL238	arsenic1	PC1	-0.288954968848895
DL238	arsenic1	PC1	-1.44903272239239
DL238	arsenic1	PC1	-1.11116951950537
DL238	arsenic1	PC1	-0.798187155193187
DL238	arsenic1	PC1	-0.777164407298037
DL238	arsenic1	PC1	-1.05483929854268
DL238	arsenic1	PC1	-0.982006479773801
DL238	arsenic1	PC1	0.145120417590809
DL238	arsenic2	PC1	0.365872407220254
DL238	arsenic2	PC1	0.0824600878934089
DL238	arsenic2	PC1	-0.080031652506704
DL238	arsenic2	PC1	-0.596208435393349
DL238	arsenic2	PC1	-0.608529205111625
DL238	arsenic2	PC1	0.437355484494298
DL238	arsenic2	PC1	-0.0789344951951992
DL238	arsenic2	PC1	-0.199056002760372
DL238	arsenic2	PC1	0.525578440326226
DL238	arsenic2	PC1	0.593103770599828
DL238	arsenic2	PC1	-0.0805237995282575
DL238	arsenic2	PC1	-0.198254803803717
DL238	arsenic2	PC1	0.104072445287061
DL238	arsenic2	PC1	1.14804134824258
DL238	arsenic2	PC1	-1.18341161457502
DL238	arsenic2	PC1	0.258731170888824
DL238	arsenic2	PC1	-0.0827352736858456
DL238	arsenic2	PC1	0.845827114341398
DL238	arsenic3	PC1	2.44507638350521
DL238	arsenic3	PC1	2.00770174553487
DL238	arsenic3	PC1	1.75998213557542
DL238	arsenic3	PC1	1.93470227494375
DL238	arsenic3	PC1	2.00642085215182
DL238	arsenic3	PC1	2.02930647169971
DL238	arsenic3	PC1	0.904184710057805
DL238	arsenic3	PC1	1.73364945527195
DL238	arsenic3	PC1	1.70075443261004
DL238	arsenic3	PC1	1.86934292419372
DL238	arsenic3	PC1	2.09278661200691
DL238	arsenic3	PC1	1.29317324650094
DL238	arsenic3	PC1	2.20668912223038
DL238	arsenic3	PC1	2.293141468215
DL238	arsenic3	PC1	-0.23647223954178
DL238	arsenic3	PC1	1.14657503714036
DL238	arsenic3	PC1	2.00508110117114
DL238	arsenic3	PC1	0.451192914668142
DL238	arsenic3	PC1	0.865987321859829
DL238	arsenic3	PC1	1.67011144292519
DL238	arsenic4	PC1	0.140442026559083
DL238	arsenic4	PC1	1.4532270566787
DL238	arsenic4	PC1	0.831028906231025
DL238	arsenic4	PC1	1.17755404818629
DL238	arsenic4	PC1	1.81795192972336
DL238	arsenic4	PC1	0.290645897609418
DL238	arsenic4	PC1	3.17983303712713
DL238	arsenic4	PC1	-1.4410840498034
DL238	arsenic4	PC1	1.83526086980639
DL238	arsenic4	PC1	0.635302154907321
DL238	arsenic4	PC1	2.11467238274028
DL238	arsenic4	PC1	1.8064369445234
DL238	arsenic4	PC1	1.88246985981324
DL238	arsenic4	PC1	1.02841985379858
DL238	arsenic4	PC1	2.28095521369793
DL238	arsenic4	PC1	2.29764837492259
DL238	arsenic4	PC1	-0.434741067281952
DL238	Water	PC1	-1.9266628337
DL238	Water	PC1	-3.84426382977738
DL238	Water	PC1	-1.68918495712272
DL238	Water	PC1	-2.76410943474412
DL238	Water	PC1	-2.06554839588852
DL238	Water	PC1	-1.94607524456624
DL238	Water	PC1	-2.09883273602284
DL238	Water	PC1	-2.05512089057538
DL238	Water	PC1	-1.89023570991965
DL238	Water	PC1	-1.52801791271059
DL238	Water	PC1	-1.7650039376205
DL238	Water	PC1	-2.88352490450214
DL238	Water	PC1	-2.30074428190994
DL238	Water	PC1	-1.88984238144875
DL238	Water	PC1	-1.97450701143276
DL238	Water	PC1	-2.27751170514301
DL238	Water	PC1	-1.89270992225878
DL238	Water	PC1	-2.08748305423272
DL238	Water	PC1	-1.72487747023468
JU775	arsenic1	PC1	0.694377970190285
JU775	arsenic1	PC1	-0.378048865734159
JU775	arsenic1	PC1	-1.0233664546768
JU775	arsenic1	PC1	0.0138027720228756
JU775	arsenic1	PC1	-0.309947203856988
JU775	arsenic1	PC1	2.09456846253158
JU775	arsenic1	PC1	-1.79988161449738
JU775	arsenic1	PC1	-0.282930156989953
JU775	arsenic1	PC1	-0.107769203279131
JU775	arsenic1	PC1	0.566719067107119
JU775	arsenic1	PC1	-1.08744969596336
JU775	arsenic1	PC1	-0.141409716957825
JU775	arsenic1	PC1	-0.0667579200600362
JU775	arsenic1	PC1	-0.35649628043683
JU775	arsenic1	PC1	-1.31680853302188
JU775	arsenic1	PC1	-0.387479500789866
JU775	arsenic1	PC1	-0.186422468651346
JU775	arsenic1	PC1	-0.129887969765748
JU775	arsenic1	PC1	-0.817331693704078
JU775	arsenic2	PC1	1.00507412352613
JU775	arsenic2	PC1	0.482737907023583
JU775	arsenic2	PC1	0.750460497832742
JU775	arsenic2	PC1	-1.51287451778078
JU775	arsenic2	PC1	-0.0534411053548011
JU775	arsenic2	PC1	0.252588882878659
JU775	arsenic2	PC1	0.506338932147746
JU775	arsenic2	PC1	-1.57084653532841
JU775	arsenic2	PC1	0.619401714854642
JU775	arsenic2	PC1	1.02383613731961
JU775	arsenic2	PC1	2.04276729647928
JU775	arsenic2	PC1	-0.182667295813147
JU775	arsenic2	PC1	0.948763027338445
JU775	arsenic2	PC1	0.947681672535189
JU775	arsenic2	PC1	1.52820908674531
JU775	arsenic2	PC1	0.0129754530503223
JU775	arsenic2	PC1	0.401718257709518
JU775	arsenic2	PC1	0.482966107087672
JU775	arsenic2	PC1	0.926952877375834
JU775	arsenic2	PC1	1.19656003013333
JU775	arsenic3	PC1	1.61908613433953
JU775	arsenic3	PC1	1.84497621590564
JU775	arsenic3	PC1	1.59603638619523
JU775	arsenic3	PC1	1.27585004494752
JU775	arsenic3	PC1	1.24059732307078
JU775	arsenic3	PC1	1.10382220724888
JU775	arsenic3	PC1	1.0098725060888
JU775	arsenic3	PC1	0.212045790596808
JU775	arsenic3	PC1	1.23955360687767
JU775	arsenic3	PC1	1.67921437301616
JU775	arsenic3	PC1	2.45891459521808
JU775	arsenic3	PC1	1.55671397285507
JU775	arsenic3	PC1	1.48807717890581
JU775	arsenic3	PC1	1.41728961582004
JU775	arsenic3	PC1	1.67036337948977
JU775	arsenic3	PC1	0.899468430078421
JU775	arsenic3	PC1	1.31531971945095
JU775	arsenic3	PC1	1.84340749740147
JU775	arsenic3	PC1	1.35676800101818
JU775	arsenic3	PC1	1.65570889087639
JU775	arsenic4	PC1	1.54663230051198
JU775	arsenic4	PC1	1.22277670032821
JU775	arsenic4	PC1	1.45283908547732
JU775	arsenic4	PC1	-0.0830982583984438
JU775	arsenic4	PC1	1.72844655140392
JU775	arsenic4	PC1	1.14918275058834
JU775	arsenic4	PC1	2.0948957520014
JU775	arsenic4	PC1	1.63084403804581
JU775	arsenic4	PC1	1.94446556930878
JU775	arsenic4	PC1	1.79829226314698
JU775	arsenic4	PC1	2.34790195443014
JU775	arsenic4	PC1	1.6577345810898
JU775	arsenic4	PC1	1.84337777872897
JU775	arsenic4	PC1	0.548454868920789
JU775	arsenic4	PC1	0.971537114429879
JU775	arsenic4	PC1	0.355760014204116
JU775	arsenic4	PC1	1.19015942952279
JU775	Water	PC1	-2.28978812733857
JU775	Water	PC1	-1.63796238817871
JU775	Water	PC1	-2.0530558254443
JU775	Water	PC1	-1.80648948452728
JU775	Water	PC1	-2.53396006660123
JU775	Water	PC1	-2.44419336607036
JU775	Water	PC1	-1.96694043860632
JU775	Water	PC1	-2.73856554346492
JU775	Water	PC1	-2.08469618570422
JU775	Water	PC1	-3.22054572667057
JU775	Water	PC1	-1.83613197009139
JU775	Water	PC1	-2.47759598684346
JU775	Water	PC1	-0.865902373941363
JU775	Water	PC1	-2.01484148229673
JU775	Water	PC1	-1.9136447379085
JU775	Water	PC1	-2.44703041817309
JU775	Water	PC1	-2.75589872766346
JU775	Water	PC1	-2.76928379076637
JU775	Water	PC1	-0.747729973519904
N2	arsenic1	PC1	-0.641431454346096
N2	arsenic1	PC1	0.00391413949326977
N2	arsenic1	PC1	-0.2054882425426
N2	arsenic1	PC1	-1.08201782640296
N2	arsenic1	PC1	0.505156394213124
N2	arsenic1	PC1	-0.70214723385018
N2	arsenic1	PC1	-0.98077295155595
N2	arsenic1	PC1	-1.05650359908485
N2	arsenic1	PC1	-0.727150244526855
N2	arsenic1	PC1	-0.817533464461589
N2	arsenic1	PC1	-0.566501158252934
N2	arsenic1	PC1	-1.12626457316113
N2	arsenic1	PC1	-1.0984009086878
N2	arsenic1	PC1	-0.43267079784135
N2	arsenic1	PC1	-0.293210355546009
N2	arsenic1	PC1	-0.232673031842983
N2	arsenic1	PC1	-0.887520554823334
N2	arsenic1	PC1	-1.67961939694126
N2	arsenic1	PC1	-0.704543710319992
N2	arsenic1	PC1	0.243125627692294
N2	arsenic2	PC1	-0.147246860541406
N2	arsenic2	PC1	0.299328662144581
N2	arsenic2	PC1	0.713273112111534
N2	arsenic2	PC1	0.712480070402606
N2	arsenic2	PC1	-0.291635588046481
N2	arsenic2	PC1	-0.25639792973357
N2	arsenic2	PC1	0.388596823859789
N2	arsenic2	PC1	0.11273921143888
N2	arsenic2	PC1	-0.0527346094912363
N2	arsenic2	PC1	0.311037112942907
N2	arsenic2	PC1	0.417004540173942
N2	arsenic2	PC1	0.270529269068492
N2	arsenic2	PC1	-0.364677017028341
N2	arsenic2	PC1	-0.474640003114217
N2	arsenic2	PC1	-0.192613323437102
N2	arsenic2	PC1	-0.478407096409756
N2	arsenic2	PC1	0.289046065592527
N2	arsenic2	PC1	0.441058075774656
N2	arsenic2	PC1	0.76730814586093
N2	arsenic2	PC1	0.0797014127217176
N2	arsenic3	PC1	2.41345490864857
N2	arsenic3	PC1	1.53721405163894
N2	arsenic3	PC1	1.82736017281911
N2	arsenic3	PC1	1.86626789767762
N2	arsenic3	PC1	1.72837135796341
N2	arsenic3	PC1	0.617955955383723
N2	arsenic3	PC1	1.09616018727453
N2	arsenic3	PC1	1.97206064366378
N2	arsenic3	PC1	2.21851798247084
N2	arsenic3	PC1	1.92982448693209
N2	arsenic3	PC1	1.76268700999022
N2	arsenic3	PC1	1.79872899450354
N2	arsenic3	PC1	2.19411357888875
N2	arsenic3	PC1	1.01057752503546
N2	arsenic3	PC1	1.10776003764102
N2	arsenic3	PC1	1.87611504522558
N2	arsenic3	PC1	2.28146671435184
N2	arsenic3	PC1	1.49906092107839
N2	arsenic3	PC1	1.83956021757353
N2	arsenic3	PC1	1.3472836165141
N2	arsenic4	PC1	1.28376687548865
N2	arsenic4	PC1	2.24053455130001
N2	arsenic4	PC1	0.905147388934706
N2	arsenic4	PC1	-0.129747217691848
N2	arsenic4	PC1	2.25502220772809
N2	arsenic4	PC1	1.56331876548091
N2	arsenic4	PC1	0.0538658896947644
N2	arsenic4	PC1	-0.419263892373661
N2	arsenic4	PC1	1.58680013321135
N2	arsenic4	PC1	1.27961975746302
N2	arsenic4	PC1	2.22483089397635
N2	arsenic4	PC1	2.61070104756546
N2	arsenic4	PC1	0.55284620519342
N2	arsenic4	PC1	-0.414311907627752
N2	arsenic4	PC1	-0.679265660320037
N2	arsenic4	PC1	1.35953613454266
N2	arsenic4	PC1	1.91663505028019
N2	Water	PC1	-2.10220574463005
N2	Water	PC1	-1.84584167072075
N2	Water	PC1	-1.36049154943579
N2	Water	PC1	-1.96275494625185
N2	Water	PC1	-1.94227886332911
N2	Water	PC1	-2.2959918821568
N2	Water	PC1	-2.78494125194812
N2	Water	PC1	-2.20736902336569
N2	Water	PC1	-2.18453448833956
N2	Water	PC1	-2.81635058029483
N2	Water	PC1	-1.85381267229374
N2	Water	PC1	-1.80840993816026
N2	Water	PC1	-1.98877368853906
N2	Water	PC1	-1.9729818195352
N2	Water	PC1	-1.8492521118278
N2	Water	PC1	-1.99468371347152
N2	Water	PC1	-2.3122947840572
N2	Water	PC1	-2.64371061004244
N2	Water	PC1	-2.73610246840448
N2	Water	PC1	-2.07854094457545
CB4856	arsenic1	PC2	-1.44819613175875
CB4856	arsenic1	PC2	-1.14373420885272
CB4856	arsenic1	PC2	0.833794358650111
CB4856	arsenic1	PC2	0.0663531032075062
CB4856	arsenic1	PC2	-0.516946666834631
CB4856	arsenic1	PC2	-0.799573955845609
CB4856	arsenic1	PC2	-0.750009366489967
CB4856	arsenic1	PC2	0.419623634552264
CB4856	arsenic1	PC2	-1.27550236480065
CB4856	arsenic1	PC2	-0.561366804012756
CB4856	arsenic1	PC2	-1.36232174243119
CB4856	arsenic1	PC2	-0.873169348963443
CB4856	arsenic1	PC2	-1.37028793571172
CB4856	arsenic1	PC2	-0.297184834291643
CB4856	arsenic1	PC2	0.0629703187261261
CB4856	arsenic1	PC2	-0.423834223450282
CB4856	arsenic1	PC2	-0.797186177474289
CB4856	arsenic1	PC2	0.81088171295006
CB4856	arsenic1	PC2	0.047582775636058
CB4856	arsenic1	PC2	0.627406421795947
CB4856	arsenic2	PC2	-0.851414786189929
CB4856	arsenic2	PC2	-0.572359162603677
CB4856	arsenic2	PC2	-0.350222673573713
CB4856	arsenic2	PC2	-1.4935862916338
CB4856	arsenic2	PC2	-1.36041460438801
CB4856	arsenic2	PC2	0.0365556837512303
CB4856	arsenic2	PC2	-0.85037968697604
CB4856	arsenic2	PC2	-0.0388309950413469
CB4856	arsenic2	PC2	-0.646430691812723
CB4856	arsenic2	PC2	-0.583765168393012
CB4856	arsenic2	PC2	-1.53675977512054
CB4856	arsenic2	PC2	-1.08598695196872
CB4856	arsenic2	PC2	-1.17723724773731
CB4856	arsenic2	PC2	-0.541128480799692
CB4856	arsenic2	PC2	-0.854505391249954
CB4856	arsenic2	PC2	-1.55583325923686
CB4856	arsenic2	PC2	-1.20063318181841
CB4856	arsenic2	PC2	-0.548652693783639
CB4856	arsenic2	PC2	-0.526964179068645
CB4856	arsenic2	PC2	-0.627656055407401
CB4856	arsenic3	PC2	-1.07957262381799
CB4856	arsenic3	PC2	-1.51488850371494
CB4856	arsenic3	PC2	-1.76289738524918
CB4856	arsenic3	PC2	-2.11442548165835
CB4856	arsenic3	PC2	-1.33002259469799
CB4856	arsenic3	PC2	-1.06878506011344
CB4856	arsenic3	PC2	1.11567954242412
CB4856	arsenic3	PC2	1.34751213369356
CB4856	arsenic3	PC2	-0.475633812658659
CB4856	arsenic3	PC2	-1.35258143283462
CB4856	arsenic3	PC2	-1.53483238413953
CB4856	arsenic3	PC2	-1.37148372124942
CB4856	arsenic3	PC2	-1.18369786866538
CB4856	arsenic3	PC2	-0.887921525180897
CB4856	arsenic3	PC2	-1.25384376283637
CB4856	arsenic3	PC2	-0.693289220348598
CB4856	arsenic3	PC2	-1.68665466887638
CB4856	arsenic3	PC2	-1.16421355079231
CB4856	arsenic3	PC2	-0.975810277909292
CB4856	arsenic3	PC2	-0.645074191167754
CB4856	arsenic4	PC2	0.317605001129351
CB4856	arsenic4	PC2	-0.723036749173628
CB4856	arsenic4	PC2	-0.723950049193996
CB4856	arsenic4	PC2	0.49632308596886
CB4856	arsenic4	PC2	-0.2140525551551
CB4856	arsenic4	PC2	2.23718238062057
CB4856	arsenic4	PC2	1.18642663454346
CB4856	arsenic4	PC2	1.57882554415804
CB4856	arsenic4	PC2	-0.852732831072732
CB4856	arsenic4	PC2	-1.31083211616653
CB4856	arsenic4	PC2	-0.141641985754934
CB4856	arsenic4	PC2	-0.093797821545235
CB4856	arsenic4	PC2	0.698574521707378
CB4856	arsenic4	PC2	-1.20927160934486
CB4856	arsenic4	PC2	-0.414337216884217
CB4856	arsenic4	PC2	-0.29420420804433
CB4856	arsenic4	PC2	1.08936105749374
CB4856	arsenic4	PC2	0.294063126912581
CB4856	arsenic4	PC2	-0.78959251291379
CB4856	arsenic4	PC2	2.24907621872306
CB4856	Water	PC2	0.505356634712715
CB4856	Water	PC2	-0.492072113867001
CB4856	Water	PC2	-0.747889415583021
CB4856	Water	PC2	-1.2469888847092
CB4856	Water	PC2	-0.465784696345515
CB4856	Water	PC2	-0.54365069235667
CB4856	Water	PC2	0.0149367393945709
CB4856	Water	PC2	-1.35052999817122
CB4856	Water	PC2	-0.120472568059755
CB4856	Water	PC2	1.13554687445554
CB4856	Water	PC2	-0.399398107103407
CB4856	Water	PC2	0.237303862673749
CB4856	Water	PC2	1.21801961052683
CB4856	Water	PC2	0.481695229249553
CB4856	Water	PC2	-0.776863102397191
CB4856	Water	PC2	-0.706828212008485
CB4856	Water	PC2	0.662505815094272
CB4856	Water	PC2	0.707633927941009
CB4856	Water	PC2	0.613066103034707
DL238	arsenic1	PC2	-1.2509489217028
DL238	arsenic1	PC2	2.04178691745591
DL238	arsenic1	PC2	-0.404324650713217
DL238	arsenic1	PC2	-0.0229474729722806
DL238	arsenic1	PC2	-0.211066979332814
DL238	arsenic1	PC2	1.61359828989234
DL238	arsenic1	PC2	-0.102190833833091
DL238	arsenic1	PC2	-0.558498756203774
DL238	arsenic1	PC2	-0.96975864315938
DL238	arsenic1	PC2	-0.543032153895298
DL238	arsenic1	PC2	-0.60637341391462
DL238	arsenic1	PC2	0.399086845430332
DL238	arsenic1	PC2	-0.858557372269865
DL238	arsenic1	PC2	0.988503716011019
DL238	arsenic1	PC2	0.204179336226322
DL238	arsenic1	PC2	-0.0250550435581032
DL238	arsenic1	PC2	0.16928473406729
DL238	arsenic1	PC2	0.573456163261748
DL238	arsenic1	PC2	-0.490676234827826
DL238	arsenic2	PC2	-0.509039660628043
DL238	arsenic2	PC2	-1.13259222040751
DL238	arsenic2	PC2	0.110356691169484
DL238	arsenic2	PC2	0.981649702067306
DL238	arsenic2	PC2	0.249833271504874
DL238	arsenic2	PC2	0.228722544367962
DL238	arsenic2	PC2	-0.37157997624626
DL238	arsenic2	PC2	-0.464401151016925
DL238	arsenic2	PC2	-0.533397944414277
DL238	arsenic2	PC2	-0.696029787693259
DL238	arsenic2	PC2	-0.799147579590041
DL238	arsenic2	PC2	-0.335661043884457
DL238	arsenic2	PC2	-0.301761345697899
DL238	arsenic2	PC2	-0.634479485219234
DL238	arsenic2	PC2	-0.668810133377639
DL238	arsenic2	PC2	-0.395771099291823
DL238	arsenic2	PC2	-0.162689113087969
DL238	arsenic2	PC2	-0.0936263676984862
DL238	arsenic3	PC2	-0.0494867419064906
DL238	arsenic3	PC2	0.851359305121276
DL238	arsenic3	PC2	-1.50041596374014
DL238	arsenic3	PC2	0.0650119286475223
DL238	arsenic3	PC2	0.180981383130074
DL238	arsenic3	PC2	-0.583060064708903
DL238	arsenic3	PC2	-0.064404314283221
DL238	arsenic3	PC2	-0.116799802658574
DL238	arsenic3	PC2	0.52372816357536
DL238	arsenic3	PC2	-1.02480836897285
DL238	arsenic3	PC2	-1.12394936418459
DL238	arsenic3	PC2	1.73235521462393
DL238	arsenic3	PC2	-0.152708130670159
DL238	arsenic3	PC2	-0.365636804867091
DL238	arsenic3	PC2	1.49891886731437
DL238	arsenic3	PC2	0.592205510499659
DL238	arsenic3	PC2	0.105208107498367
DL238	arsenic3	PC2	1.78871998548729
DL238	arsenic3	PC2	-0.00795654608660068
DL238	arsenic3	PC2	0.256420385830849
DL238	arsenic4	PC2	4.32158703806673
DL238	arsenic4	PC2	1.52371053430547
DL238	arsenic4	PC2	2.01000684699389
DL238	arsenic4	PC2	3.16302195629444
DL238	arsenic4	PC2	1.38456317671004
DL238	arsenic4	PC2	4.85845187663269
DL238	arsenic4	PC2	0.17010896882704
DL238	arsenic4	PC2	4.30269594702541
DL238	arsenic4	PC2	1.10922095278357
DL238	arsenic4	PC2	1.8211085782535
DL238	arsenic4	PC2	1.23273108213605
DL238	arsenic4	PC2	0.34041715027732
DL238	arsenic4	PC2	1.38821113808954
DL238	arsenic4	PC2	2.07645331565343
DL238	arsenic4	PC2	1.48946050396402
DL238	arsenic4	PC2	-0.736005542221299
DL238	arsenic4	PC2	3.39164490059848
DL238	Water	PC2	-0.674350963832831
DL238	Water	PC2	0.0298215836526912
DL238	Water	PC2	-0.537820718800465
DL238	Water	PC2	0.302718908583326
DL238	Water	PC2	0.0554150563475951
DL238	Water	PC2	-1.44214174065813
DL238	Water	PC2	1.3139893652579
DL238	Water	PC2	0.581128107153873
DL238	Water	PC2	-1.27246937057421
DL238	Water	PC2	-0.205664397811457
DL238	Water	PC2	-0.672110722667209
DL238	Water	PC2	0.000667858345493211
DL238	Water	PC2	1.60031033793632
DL238	Water	PC2	0.158801627860234
DL238	Water	PC2	0.655939259771618
DL238	Water	PC2	0.0509624980672752
DL238	Water	PC2	-1.06268880048741
DL238	Water	PC2	-0.781823439030212
DL238	Water	PC2	0.624902557367071
JU775	arsenic1	PC2	-0.28685758883665
JU775	arsenic1	PC2	-0.653588728034682
JU775	arsenic1	PC2	-0.507907153546237
JU775	arsenic1	PC2	-0.0841508749485828
JU775	arsenic1	PC2	0.119459390473294
JU775	arsenic1	PC2	0.143020110582455
JU775	arsenic1	PC2	-0.141509521834185
JU775	arsenic1	PC2	-1.24432031528734
JU775	arsenic1	PC2	-0.744450084482092
JU775	arsenic1	PC2	0.767140783239573
JU775	arsenic1	PC2	-0.847406704876759
JU775	arsenic1	PC2	0.219023055637975
JU775	arsenic1	PC2	0.359188890964761
JU775	arsenic1	PC2	-0.178928287996731
JU775	arsenic1	PC2	-1.08751582359244
JU775	arsenic1	PC2	-0.550699021200936
JU775	arsenic1	PC2	-0.293101096321297
JU775	arsenic1	PC2	0.0635384389520245
JU775	arsenic1	PC2	-0.264155009833588
JU775	arsenic2	PC2	-0.244007476629446
JU775	arsenic2	PC2	-0.339120161798634
JU775	arsenic2	PC2	-0.762238627495385
JU775	arsenic2	PC2	1.36434911068316
JU775	arsenic2	PC2	-0.42102729442836
JU775	arsenic2	PC2	-0.717526431372941
JU775	arsenic2	PC2	-0.531716874253566
JU775	arsenic2	PC2	0.783290064222159
JU775	arsenic2	PC2	0.00809709593427482
JU775	arsenic2	PC2	-1.23236687314545
JU775	arsenic2	PC2	-1.2360242522965
JU775	arsenic2	PC2	-1.19857069569268
JU775	arsenic2	PC2	-0.75006390550721
JU775	arsenic2	PC2	-0.720802275091823
JU775	arsenic2	PC2	-0.316253843906747
JU775	arsenic2	PC2	-0.865660559300629
JU775	arsenic2	PC2	-0.615763819252649
JU775	arsenic2	PC2	-0.456390128180748
JU775	arsenic2	PC2	-0.514719920879633
JU775	arsenic2	PC2	-0.93846857997873
JU775	arsenic3	PC2	0.04936384819353
JU775	arsenic3	PC2	0.562501134875369
JU775	arsenic3	PC2	0.467514183154543
JU775	arsenic3	PC2	-0.400955404065245
JU775	arsenic3	PC2	1.33458424184893
JU775	arsenic3	PC2	1.44104259052446
JU775	arsenic3	PC2	1.48269774536323
JU775	arsenic3	PC2	0.0650951095044095
JU775	arsenic3	PC2	0.187320467678974
JU775	arsenic3	PC2	0.614065685627671
JU775	arsenic3	PC2	0.011864780833639
JU775	arsenic3	PC2	-1.23419766171312
JU775	arsenic3	PC2	0.0229048831375801
JU775	arsenic3	PC2	0.671204995484008
JU775	arsenic3	PC2	0.824826120658304
JU775	arsenic3	PC2	-0.546345763300619
JU775	arsenic3	PC2	-0.0719900516027872
JU775	arsenic3	PC2	0.184439651968235
JU775	arsenic3	PC2	0.300073813901559
JU775	arsenic3	PC2	-0.689908890041456
JU775	arsenic4	PC2	1.30792243430811
JU775	arsenic4	PC2	0.822243092665658
JU775	arsenic4	PC2	1.02962977998226
JU775	arsenic4	PC2	3.61146472287159
JU775	arsenic4	PC2	1.52316159886537
JU775	arsenic4	PC2	1.53279087068489
JU775	arsenic4	PC2	1.10227350648913
JU775	arsenic4	PC2	1.0809624521321
JU775	arsenic4	PC2	0.418734515900286
JU775	arsenic4	PC2	0.00335285598738089
JU775	arsenic4	PC2	-0.223146393076802
JU775	arsenic4	PC2	0.576524999070831
JU775	arsenic4	PC2	1.09220418213992
JU775	arsenic4	PC2	0.878678383172871
JU775	arsenic4	PC2	1.07010927219237
JU775	arsenic4	PC2	3.79331514133222
JU775	arsenic4	PC2	2.88848384347027
JU775	Water	PC2	0.476600892193116
JU775	Water	PC2	-0.276236409830313
JU775	Water	PC2	0.453873131466336
JU775	Water	PC2	-0.0405075913380735
JU775	Water	PC2	0.422313535816925
JU775	Water	PC2	-0.247193491936461
JU775	Water	PC2	-1.99018745205352
JU775	Water	PC2	0.990225079498988
JU775	Water	PC2	-0.214056380314204
JU775	Water	PC2	0.256335858448341
JU775	Water	PC2	-0.6564744939877
JU775	Water	PC2	0.232410981701686
JU775	Water	PC2	0.390247259394005
JU775	Water	PC2	0.0426787877178522
JU775	Water	PC2	-1.51965129325125
JU775	Water	PC2	-0.24384674079127
JU775	Water	PC2	0.579249654467527
JU775	Water	PC2	0.31148655554443
JU775	Water	PC2	-0.24168087626494
N2	arsenic1	PC2	-0.443723699293684
N2	arsenic1	PC2	-0.0926769958601477
N2	arsenic1	PC2	-0.454427419144069
N2	arsenic1	PC2	0.0445527073014111
N2	arsenic1	PC2	-0.477952896627453
N2	arsenic1	PC2	0.353565588957308
N2	arsenic1	PC2	-0.0263803229525351
N2	arsenic1	PC2	-0.0574906940310367
N2	arsenic1	PC2	-0.564009212522762
N2	arsenic1	PC2	0.322626145944898
N2	arsenic1	PC2	-0.123423687769731
N2	arsenic1	PC2	-0.203321705438382
N2	arsenic1	PC2	0.191788375420039
N2	arsenic1	PC2	-0.0410906724829219
N2	arsenic1	PC2	-0.307319370640384
N2	arsenic1	PC2	-0.675203509698728
N2	arsenic1	PC2	-0.76328790389088
N2	arsenic1	PC2	0.63584595232777
N2	arsenic1	PC2	0.0144498955096343
N2	arsenic1	PC2	-0.186804157972071
N2	arsenic2	PC2	-0.828873614949423
N2	arsenic2	PC2	-0.74460900513206
N2	arsenic2	PC2	-0.447738918442319
N2	arsenic2	PC2	-0.694465441781351
N2	arsenic2	PC2	-0.0537182419151482
N2	arsenic2	PC2	0.0981983554883055
N2	arsenic2	PC2	-0.973929036722428
N2	arsenic2	PC2	-0.259850963388601
N2	arsenic2	PC2	-0.854912599206531
N2	arsenic2	PC2	-0.256845945752519
N2	arsenic2	PC2	0.107272048193055
N2	arsenic2	PC2	-0.646674884908611
N2	arsenic2	PC2	-0.567230289251636
N2	arsenic2	PC2	-0.0341951990224908
N2	arsenic2	PC2	-1.19565335661271
N2	arsenic2	PC2	-0.351934501418642
N2	arsenic2	PC2	-0.233539179245475
N2	arsenic2	PC2	0.0285559304676726
N2	arsenic2	PC2	-0.610468152253789
N2	arsenic2	PC2	-0.231494994653977
N2	arsenic3	PC2	-0.758864753798908
N2	arsenic3	PC2	-0.542107325187114
N2	arsenic3	PC2	-0.537311738003971
N2	arsenic3	PC2	-0.207407627027209
N2	arsenic3	PC2	0.13974717811303
N2	arsenic3	PC2	0.143278092936921
N2	arsenic3	PC2	-0.725843150241223
N2	arsenic3	PC2	-0.462965360890202
N2	arsenic3	PC2	-0.456467352524659
N2	arsenic3	PC2	0.269739791203859
N2	arsenic3	PC2	-0.784090291856804
N2	arsenic3	PC2	-0.242336110348884
N2	arsenic3	PC2	-0.685042807275194
N2	arsenic3	PC2	-0.182919949862809
N2	arsenic3	PC2	-0.55910310700024
N2	arsenic3	PC2	-0.140800389921338
N2	arsenic3	PC2	-0.493706560762803
N2	arsenic3	PC2	-0.263243056745369
N2	arsenic3	PC2	-1.00329359329464
N2	arsenic3	PC2	-0.263426265633412
N2	arsenic4	PC2	1.39958115775732
N2	arsenic4	PC2	0.184707379969303
N2	arsenic4	PC2	0.589576272521786
N2	arsenic4	PC2	2.30011118088525
N2	arsenic4	PC2	0.421624963302863
N2	arsenic4	PC2	0.601781688655937
N2	arsenic4	PC2	3.37075569044422
N2	arsenic4	PC2	3.69084362857389
N2	arsenic4	PC2	-0.050327670559446
N2	arsenic4	PC2	1.69395641961436
N2	arsenic4	PC2	0.18742806609316
N2	arsenic4	PC2	-0.676736579736715
N2	arsenic4	PC2	0.781016900788861
N2	arsenic4	PC2	3.84179551121693
N2	arsenic4	PC2	3.21496352492206
N2	arsenic4	PC2	0.420858726779172
N2	arsenic4	PC2	0.18698718289117
N2	Water	PC2	-1.34700013447499
N2	Water	PC2	-0.436634127621728
N2	Water	PC2	0.263282148452483
N2	Water	PC2	-0.387683440563169
N2	Water	PC2	1.16716757083757
N2	Water	PC2	0.40453101195789
N2	Water	PC2	-0.0973710945431412
N2	Water	PC2	-0.172744931693402
N2	Water	PC2	-1.18209885843158
N2	Water	PC2	0.249735188919167
N2	Water	PC2	-0.0565355052716642
N2	Water	PC2	0.598628528982646
N2	Water	PC2	-0.376244145274646
N2	Water	PC2	0.0773299687395103
N2	Water	PC2	0.443299922991491
N2	Water	PC2	-0.323335393834449
N2	Water	PC2	-0.133182928268599
N2	Water	PC2	-0.139167071398734
N2	Water	PC2	0.239353829212762
N2	Water	PC2	-0.132817900315856
CB4856	arsenic1	PC3	0.674560917376927
CB4856	arsenic1	PC3	0.69810572656386
CB4856	arsenic1	PC3	-0.948234417827041
CB4856	arsenic1	PC3	-0.0937840109920007
CB4856	arsenic1	PC3	0.428188111157671
CB4856	arsenic1	PC3	0.308472859814056
CB4856	arsenic1	PC3	0.540167981661772
CB4856	arsenic1	PC3	-0.510094590140299
CB4856	arsenic1	PC3	0.711765053813222
CB4856	arsenic1	PC3	-0.310684200925438
CB4856	arsenic1	PC3	0.245294267881711
CB4856	arsenic1	PC3	-0.181436550862137
CB4856	arsenic1	PC3	0.777043366610879
CB4856	arsenic1	PC3	0.155073014867565
CB4856	arsenic1	PC3	-0.873305020886928
CB4856	arsenic1	PC3	-0.0505837497870236
CB4856	arsenic1	PC3	1.04517796593364
CB4856	arsenic1	PC3	0.214434542742516
CB4856	arsenic1	PC3	-0.095716690241032
CB4856	arsenic1	PC3	-0.429119134976373
CB4856	arsenic2	PC3	-0.150489837373909
CB4856	arsenic2	PC3	0.0097608772479339
CB4856	arsenic2	PC3	-0.0618630414813765
CB4856	arsenic2	PC3	0.650274165437411
CB4856	arsenic2	PC3	0.828847780235708
CB4856	arsenic2	PC3	0.0721279354651982
CB4856	arsenic2	PC3	-0.0509739216943527
CB4856	arsenic2	PC3	-0.098368780128401
CB4856	arsenic2	PC3	-0.28373030745487
CB4856	arsenic2	PC3	-0.116073420044215
CB4856	arsenic2	PC3	0.233162585105048
CB4856	arsenic2	PC3	-0.506848167714615
CB4856	arsenic2	PC3	0.599836721188473
CB4856	arsenic2	PC3	-0.500733785723953
CB4856	arsenic2	PC3	0.230701252506767
CB4856	arsenic2	PC3	0.372661492796193
CB4856	arsenic2	PC3	1.17061500707554
CB4856	arsenic2	PC3	-0.411712715523791
CB4856	arsenic2	PC3	0.372689384295547
CB4856	arsenic2	PC3	-0.0936645269834802
CB4856	arsenic3	PC3	0.048042832059153
CB4856	arsenic3	PC3	0.365841754376925
CB4856	arsenic3	PC3	0.783154330070299
CB4856	arsenic3	PC3	0.818367207405802
CB4856	arsenic3	PC3	0.811142197690708
CB4856	arsenic3	PC3	-0.09969591297651
CB4856	arsenic3	PC3	-0.0927037326955762
CB4856	arsenic3	PC3	-0.725188199163706
CB4856	arsenic3	PC3	0.331147951334205
CB4856	arsenic3	PC3	0.304691864864427
CB4856	arsenic3	PC3	0.268598004875787
CB4856	arsenic3	PC3	0.144854514621196
CB4856	arsenic3	PC3	0.239993150601601
CB4856	arsenic3	PC3	0.177269001351325
CB4856	arsenic3	PC3	0.0426050970306696
CB4856	arsenic3	PC3	0.256068549348079
CB4856	arsenic3	PC3	0.511404390890822
CB4856	arsenic3	PC3	0.17373785314006
CB4856	arsenic3	PC3	-0.203426990438678
CB4856	arsenic3	PC3	-0.126189696266816
CB4856	arsenic4	PC3	-0.206837625937303
CB4856	arsenic4	PC3	-0.38466518810883
CB4856	arsenic4	PC3	0.00565621124414772
CB4856	arsenic4	PC3	0.00466505193752444
CB4856	arsenic4	PC3	0.405391331989225
CB4856	arsenic4	PC3	-0.714964727309065
CB4856	arsenic4	PC3	0.482740696164499
CB4856	arsenic4	PC3	0.360984832044637
CB4856	arsenic4	PC3	0.323721421753746
CB4856	arsenic4	PC3	0.607661357853044
CB4856	arsenic4	PC3	-0.0180154331697727
CB4856	arsenic4	PC3	0.351751980004547
CB4856	arsenic4	PC3	-0.0553527672272734
CB4856	arsenic4	PC3	0.470039215057954
CB4856	arsenic4	PC3	-0.131250136118574
CB4856	arsenic4	PC3	0.0549865310412738
CB4856	arsenic4	PC3	0.372661878584832
CB4856	arsenic4	PC3	-0.0144676911946423
CB4856	arsenic4	PC3	-0.47199253453788
CB4856	arsenic4	PC3	0.457256917111206
CB4856	Water	PC3	-1.12302731684773
CB4856	Water	PC3	0.52831611974582
CB4856	Water	PC3	0.189825200513796
CB4856	Water	PC3	0.651715520002597
CB4856	Water	PC3	0.266901927286323
CB4856	Water	PC3	0.37916529535591
CB4856	Water	PC3	0.0420068094440313
CB4856	Water	PC3	1.133416027062
CB4856	Water	PC3	-0.313109936581448
CB4856	Water	PC3	-0.930430716751416
CB4856	Water	PC3	0.207288510646042
CB4856	Water	PC3	-0.126776585149662
CB4856	Water	PC3	-0.222171121207901
CB4856	Water	PC3	0.180928240697177
CB4856	Water	PC3	0.585796309943228
CB4856	Water	PC3	0.855154197332053
CB4856	Water	PC3	0.767635238175499
CB4856	Water	PC3	-0.223199257602567
CB4856	Water	PC3	-0.266332153198866
DL238	arsenic1	PC3	-0.264235988074935
DL238	arsenic1	PC3	-1.42730285817632
DL238	arsenic1	PC3	-1.36647603055364
DL238	arsenic1	PC3	-0.15875137807689
DL238	arsenic1	PC3	-0.0259008423391951
DL238	arsenic1	PC3	-0.404517826920038
DL238	arsenic1	PC3	-1.45519117040158
DL238	arsenic1	PC3	-0.891383872365912
DL238	arsenic1	PC3	0.00336201220692936
DL238	arsenic1	PC3	0.0747671361258686
DL238	arsenic1	PC3	-0.940565396003564
DL238	arsenic1	PC3	-1.06101836286017
DL238	arsenic1	PC3	0.319398597364959
DL238	arsenic1	PC3	-1.17547457289942
DL238	arsenic1	PC3	-1.0485875133996
DL238	arsenic1	PC3	-0.524423732695607
DL238	arsenic1	PC3	-0.456666647221435
DL238	arsenic1	PC3	-0.784712389283473
DL238	arsenic1	PC3	-1.16096746906506
DL238	arsenic2	PC3	-1.09573664277228
DL238	arsenic2	PC3	-0.32146421176391
DL238	arsenic2	PC3	-1.1314098868051
DL238	arsenic2	PC3	-1.26085266686221
DL238	arsenic2	PC3	-0.985078026556462
DL238	arsenic2	PC3	-0.743173600854678
DL238	arsenic2	PC3	-0.855835587224408
DL238	arsenic2	PC3	-0.790514451561024
DL238	arsenic2	PC3	-0.72312657386583
DL238	arsenic2	PC3	-0.73685082291955
DL238	arsenic2	PC3	-0.153952236749755
DL238	arsenic2	PC3	-0.663618670940743
DL238	arsenic2	PC3	-0.669007550651645
DL238	arsenic2	PC3	-0.875973285714591
DL238	arsenic2	PC3	0.00729956027128584
DL238	arsenic2	PC3	-0.950992819623247
DL238	arsenic2	PC3	-0.796407393567705
DL238	arsenic2	PC3	-1.11524419392968
DL238	arsenic3	PC3	-0.0406460554488105
DL238	arsenic3	PC3	0.0584203583012676
DL238	arsenic3	PC3	0.0677278090493695
DL238	arsenic3	PC3	-0.461683882613196
DL238	arsenic3	PC3	0.215656029247195
DL238	arsenic3	PC3	0.183348346734659
DL238	arsenic3	PC3	-0.678932793357662
DL238	arsenic3	PC3	-0.336577099231885
DL238	arsenic3	PC3	-0.454908679250667
DL238	arsenic3	PC3	0.335859633433181
DL238	arsenic3	PC3	-0.611612495988023
DL238	arsenic3	PC3	0.152200016396296
DL238	arsenic3	PC3	0.261812063874978
DL238	arsenic3	PC3	-0.544159400748199
DL238	arsenic3	PC3	-1.31689749062504
DL238	arsenic3	PC3	-0.353125016603106
DL238	arsenic3	PC3	-0.344987034714198
DL238	arsenic3	PC3	-0.809814997722849
DL238	arsenic3	PC3	-1.09788853941017
DL238	arsenic3	PC3	-0.394556861061939
DL238	arsenic4	PC3	1.15686168429361
DL238	arsenic4	PC3	0.0636064636332145
DL238	arsenic4	PC3	-0.182354144235408
DL238	arsenic4	PC3	1.01994642190099
DL238	arsenic4	PC3	0.146447181175237
DL238	arsenic4	PC3	1.49557980902891
DL238	arsenic4	PC3	0.119615734665513
DL238	arsenic4	PC3	-0.120178132935861
DL238	arsenic4	PC3	-0.217432207193251
DL238	arsenic4	PC3	-0.452818306739918
DL238	arsenic4	PC3	-0.0156620518571119
DL238	arsenic4	PC3	-0.376913284750652
DL238	arsenic4	PC3	0.33264727816425
DL238	arsenic4	PC3	-0.139134497566296
DL238	arsenic4	PC3	0.391491384858989
DL238	arsenic4	PC3	-1.20575439663562
DL238	arsenic4	PC3	-0.168577036887638
DL238	Water	PC3	0.235396651434185
DL238	Water	PC3	1.27017016316567
DL238	Water	PC3	-0.0216858223193689
DL238	Water	PC3	0.0200198942111232
DL238	Water	PC3	0.241851262606179
DL238	Water	PC3	1.09474577276924
DL238	Water	PC3	-0.542069610839473
DL238	Water	PC3	-0.673094797155331
DL238	Water	PC3	0.822814361869466
DL238	Water	PC3	-0.125150786730071
DL238	Water	PC3	0.0935282744636101
DL238	Water	PC3	0.0304977878771322
DL238	Water	PC3	-0.541844817743942
DL238	Water	PC3	-0.0604910686074946
DL238	Water	PC3	-0.120588626843596
DL238	Water	PC3	-0.337116947920154
DL238	Water	PC3	1.03905703281579
DL238	Water	PC3	0.816818868527937
DL238	Water	PC3	-0.659755282716019
JU775	arsenic1	PC3	-0.825289583506719
JU775	arsenic1	PC3	-0.675045575040529
JU775	arsenic1	PC3	-0.247159628149819
JU775	arsenic1	PC3	-0.954891100843818
JU775	arsenic1	PC3	-1.03091170947935
JU775	arsenic1	PC3	-0.463158815675437
JU775	arsenic1	PC3	0.262593238859083
JU775	arsenic1	PC3	-0.227402052805174
JU775	arsenic1	PC3	-0.4121843579182
JU775	arsenic1	PC3	-0.351701732348572
JU775	arsenic1	PC3	0.173267149123042
JU775	arsenic1	PC3	-0.886955283500032
JU775	arsenic1	PC3	-0.662389761820189
JU775	arsenic1	PC3	-0.591440374594112
JU775	arsenic1	PC3	0.313243326794533
JU775	arsenic1	PC3	-0.398824637499584
JU775	arsenic1	PC3	-0.245481308272318
JU775	arsenic1	PC3	-0.786668374528423
JU775	arsenic1	PC3	-0.336221294495853
JU775	arsenic2	PC3	-0.495632254124096
JU775	arsenic2	PC3	-0.36964354398207
JU775	arsenic2	PC3	-0.602066094472681
JU775	arsenic2	PC3	-1.46553841644125
JU775	arsenic2	PC3	0.115876711289354
JU775	arsenic2	PC3	-0.582738746201855
JU775	arsenic2	PC3	-0.188005750353562
JU775	arsenic2	PC3	-0.384314230313506
JU775	arsenic2	PC3	-0.493600829142256
JU775	arsenic2	PC3	-0.244443717612881
JU775	arsenic2	PC3	-0.424161039327668
JU775	arsenic2	PC3	0.0076345560566079
JU775	arsenic2	PC3	-0.0802131379536987
JU775	arsenic2	PC3	-0.586106865733014
JU775	arsenic2	PC3	-0.427951590999767
JU775	arsenic2	PC3	-0.387751791978321
JU775	arsenic2	PC3	-0.104885448214925
JU775	arsenic2	PC3	-0.221705055138176
JU775	arsenic2	PC3	-0.615410995438562
JU775	arsenic2	PC3	-0.60286030872303
JU775	arsenic3	PC3	0.25132009228846
JU775	arsenic3	PC3	0.493388163463228
JU775	arsenic3	PC3	0.0831241372080523
JU775	arsenic3	PC3	-0.233552919558355
JU775	arsenic3	PC3	0.202776198565657
JU775	arsenic3	PC3	0.0704412136811148
JU775	arsenic3	PC3	0.0268621071637452
JU775	arsenic3	PC3	-0.0693515438554111
JU775	arsenic3	PC3	0.470222200351168
JU775	arsenic3	PC3	0.233073734519325
JU775	arsenic3	PC3	0.524218906909104
JU775	arsenic3	PC3	-0.390611217212312
JU775	arsenic3	PC3	0.313924320102655
JU775	arsenic3	PC3	0.610494966010318
JU775	arsenic3	PC3	0.115920590631332
JU775	arsenic3	PC3	0.0631288978908704
JU775	arsenic3	PC3	0.127721562926114
JU775	arsenic3	PC3	0.205643178395031
JU775	arsenic3	PC3	-0.208551339629222
JU775	arsenic3	PC3	-0.45132988892558
JU775	arsenic4	PC3	0.338820430223023
JU775	arsenic4	PC3	-0.055613408866226
JU775	arsenic4	PC3	0.337783866915987
JU775	arsenic4	PC3	0.714717465881302
JU775	arsenic4	PC3	0.514464774931539
JU775	arsenic4	PC3	0.189953258364745
JU775	arsenic4	PC3	0.486995117154335
JU775	arsenic4	PC3	0.154905386563263
JU775	arsenic4	PC3	-0.0234983343703924
JU775	arsenic4	PC3	-0.139471187905783
JU775	arsenic4	PC3	-0.188936427316176
JU775	arsenic4	PC3	0.0296881219629132
JU775	arsenic4	PC3	0.328779796819176
JU775	arsenic4	PC3	-0.619604136073618
JU775	arsenic4	PC3	0.0192748132072033
JU775	arsenic4	PC3	1.23905942880124
JU775	arsenic4	PC3	0.965545833751514
JU775	Water	PC3	-0.272737700532259
JU775	Water	PC3	-0.135042330792982
JU775	Water	PC3	-0.152235300865299
JU775	Water	PC3	-0.0409591519462334
JU775	Water	PC3	-0.129833494951392
JU775	Water	PC3	0.204256356959894
JU775	Water	PC3	1.40545368309411
JU775	Water	PC3	-0.538346481939109
JU775	Water	PC3	0.0920673117000235
JU775	Water	PC3	0.462307364054507
JU775	Water	PC3	0.467049316214092
JU775	Water	PC3	0.182404140461731
JU775	Water	PC3	-0.79595783253105
JU775	Water	PC3	0.388500043944639
JU775	Water	PC3	1.2341172383266
JU775	Water	PC3	0.253726152743495
JU775	Water	PC3	0.210023265229165
JU775	Water	PC3	0.529523167589656
JU775	Water	PC3	-0.781213437894708
N2	arsenic1	PC3	-0.0773050255743223
N2	arsenic1	PC3	-0.449304922702376
N2	arsenic1	PC3	0.0938598782234719
N2	arsenic1	PC3	-0.0785171789370464
N2	arsenic1	PC3	-0.469465243717619
N2	arsenic1	PC3	-0.470430313489137
N2	arsenic1	PC3	0.22749038288575
N2	arsenic1	PC3	0.207082182122112
N2	arsenic1	PC3	0.0487480898233349
N2	arsenic1	PC3	-0.399231863068665
N2	arsenic1	PC3	-0.295219961430943
N2	arsenic1	PC3	-0.130235386560779
N2	arsenic1	PC3	-0.102131720923028
N2	arsenic1	PC3	0.0104103017735327
N2	arsenic1	PC3	0.167612616798444
N2	arsenic1	PC3	0.000152686190384249
N2	arsenic1	PC3	0.346029467272385
N2	arsenic1	PC3	0.169754638198666
N2	arsenic1	PC3	-0.0429219327597805
N2	arsenic1	PC3	-0.150741133813228
N2	arsenic2	PC3	0.268165324839043
N2	arsenic2	PC3	0.293465215732155
N2	arsenic2	PC3	0.159426422683599
N2	arsenic2	PC3	-0.0996128933629332
N2	arsenic2	PC3	-0.0251358448188294
N2	arsenic2	PC3	0.109816032663667
N2	arsenic2	PC3	0.19315501630745
N2	arsenic2	PC3	-0.140798694038668
N2	arsenic2	PC3	0.340917157771724
N2	arsenic2	PC3	-0.600776109086477
N2	arsenic2	PC3	-0.1390684668229
N2	arsenic2	PC3	-0.187139981072417
N2	arsenic2	PC3	0.412593823046552
N2	arsenic2	PC3	0.255878805742852
N2	arsenic2	PC3	0.703256843736169
N2	arsenic2	PC3	0.00251808557721471
N2	arsenic2	PC3	-0.189714698529724
N2	arsenic2	PC3	-0.35258578652209
N2	arsenic2	PC3	-0.286021516455145
N2	arsenic2	PC3	-0.18428028333023
N2	arsenic3	PC3	0.651300434946096
N2	arsenic3	PC3	0.456244396429502
N2	arsenic3	PC3	-0.0420128666617121
N2	arsenic3	PC3	0.643454705843671
N2	arsenic3	PC3	0.884266929642852
N2	arsenic3	PC3	0.136165525512393
N2	arsenic3	PC3	0.493243628737097
N2	arsenic3	PC3	0.677378736197461
N2	arsenic3	PC3	0.603485602309968
N2	arsenic3	PC3	0.838431891296862
N2	arsenic3	PC3	0.595499713108071
N2	arsenic3	PC3	0.867255555577919
N2	arsenic3	PC3	1.02804060680424
N2	arsenic3	PC3	0.355990925353947
N2	arsenic3	PC3	0.367919457108464
N2	arsenic3	PC3	0.683026406006055
N2	arsenic3	PC3	0.313322505097043
N2	arsenic3	PC3	-0.192426836789322
N2	arsenic3	PC3	0.688522032978722
N2	arsenic3	PC3	0.552611493796978
N2	arsenic4	PC3	0.728464933198646
N2	arsenic4	PC3	0.710215924832302
N2	arsenic4	PC3	0.152935092398597
N2	arsenic4	PC3	0.629576089996417
N2	arsenic4	PC3	0.791871088241793
N2	arsenic4	PC3	0.399637612532712
N2	arsenic4	PC3	1.18492342747422
N2	arsenic4	PC3	1.2681203659978
N2	arsenic4	PC3	-0.0289980331485238
N2	arsenic4	PC3	0.892689264185971
N2	arsenic4	PC3	0.701120419828094
N2	arsenic4	PC3	0.111554400240443
N2	arsenic4	PC3	-0.14132756867807
N2	arsenic4	PC3	1.43946543905788
N2	arsenic4	PC3	0.423429206849158
N2	arsenic4	PC3	0.25521250826613
N2	arsenic4	PC3	0.47249717526874
N2	Water	PC3	1.23718774373748
N2	Water	PC3	-0.0664717067969209
N2	Water	PC3	-0.938965543453009
N2	Water	PC3	0.402078754172891
N2	Water	PC3	-0.458001101613558
N2	Water	PC3	-0.30835851637997
N2	Water	PC3	0.484551957562975
N2	Water	PC3	0.302381818053242
N2	Water	PC3	0.719873547328639
N2	Water	PC3	0.454422281830387
N2	Water	PC3	-0.230152346781071
N2	Water	PC3	-0.602915222705775
N2	Water	PC3	0.3291327860394
N2	Water	PC3	-0.133651940082471
N2	Water	PC3	-0.538991757223448
N2	Water	PC3	0.312430226598449
N2	Water	PC3	0.0992734260045566
N2	Water	PC3	1.23007531394905
N2	Water	PC3	0.300641532120766
N2	Water	PC3	0.124513809601427
