# Supplementary material for: Natural variation in C. elegans arsenic toxicity is explained by differences in branched chain amino acid metabolism
Source: eLife. 2019 Apr 8;8:e40260. doi: 10.7554/eLife.40260 (PMC6453569; doi:10.7554/eLife.40260)
Supplement: Figure 1—figure supplement 1—source data 3. — Condition names correspond to those in Supplementary file 1. (Used to generate Figure 1—figure supplement 1A-D). [file elife-40260-fig1-figsupp1-data3.tsv]

trait_b	Condition	trait_a	trait_cor
mean.norm.EXT	arsenic1	mean.norm.EXT	1
mean.norm.yellow	arsenic1	mean.norm.EXT	0.600302392293611
mean.TOF	arsenic1	mean.norm.EXT	0.535164627642336
norm.n	arsenic1	mean.norm.EXT	0.145756239416138
PC1	arsenic1	mean.norm.EXT	0.837162331473748
PC2	arsenic1	mean.norm.EXT	-0.269395582558366
PC3	arsenic1	mean.norm.EXT	0.215143533759845
mean.norm.EXT	arsenic1	mean.norm.yellow	0.600302392293611
mean.norm.yellow	arsenic1	mean.norm.yellow	1
mean.TOF	arsenic1	mean.norm.yellow	0.423650889767132
norm.n	arsenic1	mean.norm.yellow	0.00320006320146185
PC1	arsenic1	mean.norm.yellow	0.748510075258453
PC2	arsenic1	mean.norm.yellow	-0.486080389097276
PC3	arsenic1	mean.norm.yellow	-0.42325537685454
mean.norm.EXT	arsenic1	mean.TOF	0.535164627642336
mean.norm.yellow	arsenic1	mean.TOF	0.423650889767132
mean.TOF	arsenic1	mean.TOF	1
norm.n	arsenic1	mean.TOF	0.444497071634107
PC1	arsenic1	mean.TOF	0.835376131842173
PC2	arsenic1	mean.TOF	0.268553063237592
PC3	arsenic1	mean.TOF	0.304491932653611
mean.norm.EXT	arsenic1	norm.n	0.145756239416138
mean.norm.yellow	arsenic1	norm.n	0.00320006320146185
mean.TOF	arsenic1	norm.n	0.444497071634107
norm.n	arsenic1	norm.n	1
PC1	arsenic1	norm.n	0.432556920338608
PC2	arsenic1	norm.n	0.843868324105471
PC3	arsenic1	norm.n	-0.272020711461901
mean.norm.EXT	arsenic1	PC1	0.837162331473748
mean.norm.yellow	arsenic1	PC1	0.748510075258453
mean.TOF	arsenic1	PC1	0.835376131842173
norm.n	arsenic1	PC1	0.432556920338608
PC1	arsenic1	PC1	1
PC2	arsenic1	PC1	9.14791804107581e-17
PC3	arsenic1	PC1	9.25167595760161e-17
mean.norm.EXT	arsenic1	PC2	-0.269395582558366
mean.norm.yellow	arsenic1	PC2	-0.486080389097276
mean.TOF	arsenic1	PC2	0.268553063237592
norm.n	arsenic1	PC2	0.843868324105471
PC1	arsenic1	PC2	9.14791804107581e-17
PC2	arsenic1	PC2	1
PC3	arsenic1	PC2	-4.86545071063125e-16
mean.norm.EXT	arsenic1	PC3	0.215143533759845
mean.norm.yellow	arsenic1	PC3	-0.42325537685454
mean.TOF	arsenic1	PC3	0.304491932653611
norm.n	arsenic1	PC3	-0.272020711461901
PC1	arsenic1	PC3	9.25167595760161e-17
PC2	arsenic1	PC3	-4.86545071063125e-16
PC3	arsenic1	PC3	1
mean.norm.EXT	arsenic2	mean.norm.EXT	1
mean.norm.yellow	arsenic2	mean.norm.EXT	0.742946436299201
mean.TOF	arsenic2	mean.norm.EXT	0.593464796963295
norm.n	arsenic2	mean.norm.EXT	0.155422008191088
PC1	arsenic2	mean.norm.EXT	-0.871586340628143
PC2	arsenic2	mean.norm.EXT	0.254242037891823
PC3	arsenic2	mean.norm.EXT	-0.217931987612971
mean.norm.EXT	arsenic2	mean.norm.yellow	0.742946436299201
mean.norm.yellow	arsenic2	mean.norm.yellow	1
mean.TOF	arsenic2	mean.norm.yellow	0.597219125968845
norm.n	arsenic2	mean.norm.yellow	0.181996168825998
PC1	arsenic2	mean.norm.yellow	-0.878010160318722
PC2	arsenic2	mean.norm.yellow	0.218398913143851
PC3	arsenic2	mean.norm.yellow	-0.230861359110996
mean.norm.EXT	arsenic2	mean.TOF	0.593464796963295
mean.norm.yellow	arsenic2	mean.TOF	0.597219125968845
mean.TOF	arsenic2	mean.TOF	1
norm.n	arsenic2	mean.TOF	0.306382880721301
PC1	arsenic2	mean.TOF	-0.837294238558777
PC2	arsenic2	mean.TOF	-0.064736946853681
PC3	arsenic2	mean.TOF	0.542889533252482
mean.norm.EXT	arsenic2	norm.n	0.155422008191088
mean.norm.yellow	arsenic2	norm.n	0.181996168825998
mean.TOF	arsenic2	norm.n	0.306382880721301
norm.n	arsenic2	norm.n	1
PC1	arsenic2	norm.n	-0.397155116906439
PC2	arsenic2	norm.n	-0.904297752369074
PC3	arsenic2	norm.n	-0.155891522522927
mean.norm.EXT	arsenic2	PC1	-0.871586340628143
mean.norm.yellow	arsenic2	PC1	-0.878010160318722
mean.TOF	arsenic2	PC1	-0.837294238558777
norm.n	arsenic2	PC1	-0.397155116906439
PC1	arsenic2	PC1	1
PC2	arsenic2	PC1	-9.06256646872875e-17
PC3	arsenic2	PC1	-9.86210977081238e-18
mean.norm.EXT	arsenic2	PC2	0.254242037891823
mean.norm.yellow	arsenic2	PC2	0.218398913143851
mean.TOF	arsenic2	PC2	-0.064736946853681
norm.n	arsenic2	PC2	-0.904297752369074
PC1	arsenic2	PC2	-9.06256646872875e-17
PC2	arsenic2	PC2	1
PC3	arsenic2	PC2	-1.28867275666331e-16
mean.norm.EXT	arsenic2	PC3	-0.217931987612971
mean.norm.yellow	arsenic2	PC3	-0.230861359110996
mean.TOF	arsenic2	PC3	0.542889533252482
norm.n	arsenic2	PC3	-0.155891522522927
PC1	arsenic2	PC3	-9.86210977081238e-18
PC2	arsenic2	PC3	-1.28867275666331e-16
PC3	arsenic2	PC3	1
mean.norm.EXT	arsenic3	mean.norm.EXT	1
mean.norm.yellow	arsenic3	mean.norm.EXT	0.605846657676217
mean.TOF	arsenic3	mean.norm.EXT	0.657708282129039
norm.n	arsenic3	mean.norm.EXT	-0.355343465083537
PC1	arsenic3	mean.norm.EXT	-0.903167882226745
PC2	arsenic3	mean.norm.EXT	0.286338129771583
PC3	arsenic3	mean.norm.EXT	-0.153899741367297
mean.norm.EXT	arsenic3	mean.norm.yellow	0.605846657676217
mean.norm.yellow	arsenic3	mean.norm.yellow	1
mean.TOF	arsenic3	mean.norm.yellow	0.101785243791337
norm.n	arsenic3	mean.norm.yellow	-0.551722300722472
PC1	arsenic3	mean.norm.yellow	-0.794630557112493
PC2	arsenic3	mean.norm.yellow	-0.417941877918791
PC3	arsenic3	mean.norm.yellow	-0.39718901640132
mean.norm.EXT	arsenic3	mean.TOF	0.657708282129039
mean.norm.yellow	arsenic3	mean.TOF	0.101785243791337
mean.TOF	arsenic3	mean.TOF	1
norm.n	arsenic3	mean.TOF	-0.0590899585174599
PC1	arsenic3	mean.TOF	-0.586354708729188
PC2	arsenic3	mean.TOF	0.755719065106014
PC3	arsenic3	mean.TOF	0.215616177466881
mean.norm.EXT	arsenic3	norm.n	-0.355343465083537
mean.norm.yellow	arsenic3	norm.n	-0.551722300722472
mean.TOF	arsenic3	norm.n	-0.0590899585174599
norm.n	arsenic3	norm.n	1
PC1	arsenic3	norm.n	0.652543203369089
PC2	arsenic3	norm.n	0.566432146359489
PC3	arsenic3	norm.n	-0.502937231186462
mean.norm.EXT	arsenic3	PC1	-0.903167882226745
mean.norm.yellow	arsenic3	PC1	-0.794630557112493
mean.TOF	arsenic3	PC1	-0.586354708729188
norm.n	arsenic3	PC1	0.652543203369089
PC1	arsenic3	PC1	1
PC2	arsenic3	PC1	1.19363777897021e-16
PC3	arsenic3	PC1	6.05613702395408e-16
mean.norm.EXT	arsenic3	PC2	0.286338129771583
mean.norm.yellow	arsenic3	PC2	-0.417941877918791
mean.TOF	arsenic3	PC2	0.755719065106014
norm.n	arsenic3	PC2	0.566432146359489
PC1	arsenic3	PC2	1.19363777897021e-16
PC2	arsenic3	PC2	1
PC3	arsenic3	PC2	6.65821158888698e-16
mean.norm.EXT	arsenic3	PC3	-0.153899741367297
mean.norm.yellow	arsenic3	PC3	-0.39718901640132
mean.TOF	arsenic3	PC3	0.215616177466881
norm.n	arsenic3	PC3	-0.502937231186462
PC1	arsenic3	PC3	6.05613702395408e-16
PC2	arsenic3	PC3	6.65821158888698e-16
PC3	arsenic3	PC3	1
mean.norm.EXT	arsenic4	mean.norm.EXT	1
mean.norm.yellow	arsenic4	mean.norm.EXT	0.773252713942927
mean.TOF	arsenic4	mean.norm.EXT	0.46652328909546
norm.n	arsenic4	mean.norm.EXT	-0.199402012221496
PC1	arsenic4	mean.norm.EXT	-0.885222555473827
PC2	arsenic4	mean.norm.EXT	0.317053226524423
PC3	arsenic4	mean.norm.EXT	0.0972959143591936
mean.norm.EXT	arsenic4	mean.norm.yellow	0.773252713942927
mean.norm.yellow	arsenic4	mean.norm.yellow	1
mean.TOF	arsenic4	mean.norm.yellow	0.338698092099628
norm.n	arsenic4	mean.norm.yellow	-0.275079980669033
PC1	arsenic4	mean.norm.yellow	-0.859917505328742
PC2	arsenic4	mean.norm.yellow	0.244490251559333
PC3	arsenic4	mean.norm.yellow	0.33279311774546
mean.norm.EXT	arsenic4	mean.TOF	0.46652328909546
mean.norm.yellow	arsenic4	mean.TOF	0.338698092099628
mean.TOF	arsenic4	mean.TOF	1
norm.n	arsenic4	mean.TOF	-0.256961137989516
PC1	arsenic4	mean.TOF	-0.679895915185538
PC2	arsenic4	mean.TOF	-0.125251951938871
PC3	arsenic4	mean.TOF	-0.718208421436167
mean.norm.EXT	arsenic4	norm.n	-0.199402012221496
mean.norm.yellow	arsenic4	norm.n	-0.275079980669033
mean.TOF	arsenic4	norm.n	-0.256961137989516
norm.n	arsenic4	norm.n	1
PC1	arsenic4	norm.n	0.482508707831544
PC2	arsenic4	norm.n	0.840908811645056
PC3	arsenic4	norm.n	-0.240418057860926
mean.norm.EXT	arsenic4	PC1	-0.885222555473827
mean.norm.yellow	arsenic4	PC1	-0.859917505328742
mean.TOF	arsenic4	PC1	-0.679895915185538
norm.n	arsenic4	PC1	0.482508707831544
PC1	arsenic4	PC1	1
PC2	arsenic4	PC1	-2.94027876432921e-16
PC3	arsenic4	PC1	4.41114806033252e-17
mean.norm.EXT	arsenic4	PC2	0.317053226524423
mean.norm.yellow	arsenic4	PC2	0.244490251559333
mean.TOF	arsenic4	PC2	-0.125251951938871
norm.n	arsenic4	PC2	0.840908811645056
PC1	arsenic4	PC2	-2.94027876432921e-16
PC2	arsenic4	PC2	1
PC3	arsenic4	PC2	4.89078015007901e-18
mean.norm.EXT	arsenic4	PC3	0.0972959143591936
mean.norm.yellow	arsenic4	PC3	0.33279311774546
mean.TOF	arsenic4	PC3	-0.718208421436167
norm.n	arsenic4	PC3	-0.240418057860926
PC1	arsenic4	PC3	4.41114806033252e-17
PC2	arsenic4	PC3	4.89078015007901e-18
PC3	arsenic4	PC3	1
mean.norm.EXT	Water	mean.norm.EXT	1
mean.norm.yellow	Water	mean.norm.EXT	0.846159138709111
mean.TOF	Water	mean.norm.EXT	0.374493992105744
norm.n	Water	mean.norm.EXT	-0.361064154838957
PC1	Water	mean.norm.EXT	0.928922703000995
PC2	Water	mean.norm.EXT	-0.0619300490774787
PC3	Water	mean.norm.EXT	-0.240596937000171
mean.norm.EXT	Water	mean.norm.yellow	0.846159138709111
mean.norm.yellow	Water	mean.norm.yellow	1
mean.TOF	Water	mean.norm.yellow	0.415963658512074
norm.n	Water	mean.norm.yellow	-0.265978880740304
PC1	Water	mean.norm.yellow	0.91976027197237
PC2	Water	mean.norm.yellow	0.0534774692198432
PC3	Water	mean.norm.yellow	-0.283377100394293
mean.norm.EXT	Water	mean.TOF	0.374493992105744
mean.norm.yellow	Water	mean.TOF	0.415963658512074
mean.TOF	Water	mean.TOF	1
norm.n	Water	mean.TOF	0.0268925219654342
PC1	Water	mean.TOF	0.576356354793859
PC2	Water	mean.TOF	0.63459875086314
PC3	Water	mean.TOF	0.514810314029617
mean.norm.EXT	Water	norm.n	-0.361064154838957
mean.norm.yellow	Water	norm.n	-0.265978880740304
mean.TOF	Water	norm.n	0.0268925219654342
norm.n	Water	norm.n	1
PC1	Water	norm.n	-0.452991349606053
PC2	Water	norm.n	0.789006779407696
PC3	Water	norm.n	-0.413740262678203
mean.norm.EXT	Water	PC1	0.928922703000995
mean.norm.yellow	Water	PC1	0.91976027197237
mean.TOF	Water	PC1	0.576356354793859
norm.n	Water	PC1	-0.452991349606053
PC1	Water	PC1	1
PC2	Water	PC1	-2.10232154840426e-16
PC3	Water	PC1	-3.01164145117977e-16
mean.norm.EXT	Water	PC2	-0.0619300490774787
mean.norm.yellow	Water	PC2	0.0534774692198432
mean.TOF	Water	PC2	0.63459875086314
norm.n	Water	PC2	0.789006779407696
PC1	Water	PC2	-2.10232154840426e-16
PC2	Water	PC2	1
PC3	Water	PC2	-3.62985655744498e-16
mean.norm.EXT	Water	PC3	-0.240596937000171
mean.norm.yellow	Water	PC3	-0.283377100394293
mean.TOF	Water	PC3	0.514810314029617
norm.n	Water	PC3	-0.413740262678203
PC1	Water	PC3	-3.01164145117977e-16
PC2	Water	PC3	-3.62985655744498e-16
PC3	Water	PC3	1
