# Supplementary material for: Natural variation in C. elegans arsenic toxicity is explained by differences in branched chain amino acid metabolism
Source: eLife. 2019 Apr 8;8:e40260. doi: 10.7554/eLife.40260 (PMC6453569; doi:10.7554/eLife.40260)
Supplement: Figure 1—figure supplement 3—source data 2. — (Used to generate Figure 1—figure supplement 3). [file elife-40260-fig1-figsupp3-data2.tsv]

term	power	df	sumsq	meansq	statistic	p.value	etasq	partial.etasq	omegasq	partial.omegasq	cohens.f	condition	trait	strain1	strain2
Strain	0.322	1	0.122	0.122	2.239	0.143	0.057	0.057	0.031	0.031	0.246	arsenic1	mean.norm.EXT	CB4856	DL238
Strain	0.555	1	0.183	0.183	4.403	0.043	0.106	0.106	0.08	0.08	0.345	arsenic1	mean.norm.EXT	CB4856	JU775
Strain	0.167	1	0.047	0.047	0.971	0.331	0.025	0.025	-0.001	-0.001	0.16	arsenic1	mean.norm.EXT	CB4856	N2
Strain	0.988	1	0.588	0.588	17.682	0	0.329	0.329	0.305	0.305	0.701	arsenic1	mean.norm.EXT	DL238	JU775
Strain	0.798	1	0.317	0.317	7.813	0.008	0.174	0.174	0.149	0.149	0.46	arsenic1	mean.norm.EXT	DL238	N2
Strain	0.25	1	0.046	0.046	1.643	0.208	0.043	0.043	0.016	0.016	0.211	arsenic1	mean.norm.EXT	JU775	N2
Strain	0.929	3	0.644	0.215	5.23	0.002	0.175	0.175	0.14	0.14	0.46	arsenic1	mean.norm.EXT	ALL	ALL
Strain	0.125	1	0	0	0.631	0.432	0.017	0.017	-0.01	-0.01	0.131	arsenic1	mean.norm.yellow	CB4856	DL238
Strain	0.822	1	0.002	0.002	8.312	0.007	0.183	0.183	0.158	0.158	0.474	arsenic1	mean.norm.yellow	CB4856	JU775
Strain	0.058	1	0	0	0.067	0.797	0.002	0.002	-0.024	-0.024	0.042	arsenic1	mean.norm.yellow	CB4856	N2
Strain	0.233	1	0.001	0.001	1.508	0.227	0.04	0.04	0.013	0.013	0.205	arsenic1	mean.norm.yellow	DL238	JU775
Strain	0.1	1	0	0	0.424	0.519	0.011	0.011	-0.015	-0.015	0.107	arsenic1	mean.norm.yellow	DL238	N2
Strain	0.841	1	0.002	0.002	8.752	0.005	0.191	0.191	0.166	0.166	0.486	arsenic1	mean.norm.yellow	JU775	N2
Strain	0.587	3	0.003	0.001	2.319	0.082	0.086	0.086	0.048	0.048	0.307	arsenic1	mean.norm.yellow	ALL	ALL
Strain	0.967	1	3868.507	3868.507	14.481	0.001	0.281	0.281	0.257	0.257	0.626	arsenic1	mean.TOF	CB4856	DL238
Strain	0.977	1	11535.511	11535.511	15.723	0	0.298	0.298	0.274	0.274	0.652	arsenic1	mean.TOF	CB4856	JU775
Strain	1	1	12087.743	12087.743	41.624	0	0.523	0.523	0.504	0.504	1.047	arsenic1	mean.TOF	CB4856	N2
Strain	0.387	1	1992.508	1992.508	2.799	0.103	0.072	0.072	0.045	0.045	0.279	arsenic1	mean.TOF	DL238	JU775
Strain	0.823	1	2146.307	2146.307	8.344	0.006	0.184	0.184	0.158	0.158	0.475	arsenic1	mean.TOF	DL238	N2
Strain	0.05	1	1.259	1.259	0.002	0.967	0	0	-0.026	-0.026	0.007	arsenic1	mean.TOF	JU775	N2
Strain	0.999	3	15945.344	5315.115	10.728	0	0.303	0.303	0.272	0.272	0.659	arsenic1	mean.TOF	ALL	ALL
Strain	0.94	1	22175.2	22175.2	12.376	0.001	0.251	0.251	0.226	0.226	0.578	arsenic1	norm.n	CB4856	DL238
Strain	0.954	1	21199.435	21199.435	13.313	0.001	0.265	0.265	0.24	0.24	0.6	arsenic1	norm.n	CB4856	JU775
Strain	0.744	1	7804.181	7804.181	6.838	0.013	0.153	0.153	0.127	0.127	0.424	arsenic1	norm.n	CB4856	N2
Strain	0.051	1	10.702	10.702	0.008	0.931	0	0	-0.027	-0.027	0.014	arsenic1	norm.n	DL238	JU775
Strain	0.513	1	3808.378	3808.378	3.973	0.054	0.097	0.097	0.071	0.071	0.328	arsenic1	norm.n	DL238	N2
Strain	0.563	1	3410.433	3410.433	4.492	0.041	0.108	0.108	0.082	0.082	0.348	arsenic1	norm.n	JU775	N2
Strain	0.988	3	29304.082	9768.027	7.658	0	0.237	0.237	0.204	0.204	0.557	arsenic1	norm.n	ALL	ALL
Strain	0.584	1	0.192	0.192	4.721	0.036	0.116	0.116	0.089	0.089	0.362	arsenic2	mean.norm.EXT	CB4856	DL238
Strain	0.514	1	0.268	0.268	3.984	0.053	0.095	0.095	0.069	0.069	0.324	arsenic2	mean.norm.EXT	CB4856	JU775
Strain	0.519	1	0.158	0.158	4.035	0.052	0.096	0.096	0.071	0.071	0.326	arsenic2	mean.norm.EXT	CB4856	N2
Strain	0.962	1	0.887	0.887	13.924	0.001	0.279	0.279	0.254	0.254	0.622	arsenic2	mean.norm.EXT	DL238	JU775
Strain	0.994	1	0.68	0.68	19.967	0	0.357	0.357	0.333	0.333	0.745	arsenic2	mean.norm.EXT	DL238	N2
Strain	0.078	1	0.014	0.014	0.237	0.629	0.006	0.006	-0.019	-0.019	0.079	arsenic2	mean.norm.EXT	JU775	N2
Strain	0.982	3	1.083	0.361	7.067	0	0.223	0.223	0.189	0.189	0.535	arsenic2	mean.norm.EXT	ALL	ALL
Strain	0.187	1	0	0	1.137	0.293	0.031	0.031	0.004	0.004	0.178	arsenic2	mean.norm.yellow	CB4856	DL238
Strain	0.235	1	0.001	0.001	1.527	0.224	0.039	0.039	0.013	0.013	0.2	arsenic2	mean.norm.yellow	CB4856	JU775
Strain	0.141	1	0	0	0.76	0.389	0.02	0.02	-0.006	-0.006	0.141	arsenic2	mean.norm.yellow	CB4856	N2
Strain	0.066	1	0	0	0.142	0.708	0.004	0.004	-0.023	-0.023	0.063	arsenic2	mean.norm.yellow	DL238	JU775
Strain	0.622	1	0.001	0.001	5.153	0.029	0.125	0.125	0.099	0.099	0.378	arsenic2	mean.norm.yellow	DL238	N2
Strain	0.549	1	0.002	0.002	4.338	0.044	0.102	0.102	0.077	0.077	0.338	arsenic2	mean.norm.yellow	JU775	N2
Strain	0.509	3	0.002	0.001	1.959	0.128	0.074	0.074	0.036	0.036	0.282	arsenic2	mean.norm.yellow	ALL	ALL
Strain	0.987	1	4471.769	4471.769	17.435	0	0.326	0.326	0.302	0.302	0.696	arsenic2	mean.TOF	CB4856	DL238
Strain	0.885	1	6925.302	6925.302	9.978	0.003	0.208	0.208	0.183	0.183	0.512	arsenic2	mean.TOF	CB4856	JU775
Strain	0.999	1	6518.06	6518.06	27.169	0	0.417	0.417	0.395	0.395	0.846	arsenic2	mean.TOF	CB4856	N2
Strain	0.085	1	199.588	199.588	0.304	0.585	0.008	0.008	-0.019	-0.019	0.092	arsenic2	mean.TOF	DL238	JU775
Strain	0.142	1	137.122	137.122	0.772	0.385	0.021	0.021	-0.006	-0.006	0.146	arsenic2	mean.TOF	DL238	N2
Strain	0.051	1	6.17	6.17	0.01	0.921	0	0	-0.025	-0.025	0.016	arsenic2	mean.TOF	JU775	N2
Strain	0.98	3	9239.788	3079.929	6.956	0	0.22	0.22	0.186	0.186	0.531	arsenic2	mean.TOF	ALL	ALL
Strain	1	1	26686.213	26686.213	28.562	0	0.442	0.442	0.42	0.42	0.891	arsenic2	norm.n	CB4856	DL238
Strain	1	1	24835.36	24835.36	31.011	0	0.449	0.449	0.429	0.429	0.903	arsenic2	norm.n	CB4856	JU775
Strain	0.844	1	7427.059	7427.059	8.821	0.005	0.188	0.188	0.164	0.164	0.482	arsenic2	norm.n	CB4856	N2
Strain	0.071	1	99.401	99.401	0.18	0.674	0.005	0.005	-0.022	-0.022	0.071	arsenic2	norm.n	DL238	JU775
Strain	0.903	1	6316.645	6316.645	10.613	0.002	0.228	0.228	0.202	0.202	0.543	arsenic2	norm.n	DL238	N2
Strain	0.903	1	5099.673	5099.673	10.634	0.002	0.219	0.219	0.194	0.194	0.529	arsenic2	norm.n	JU775	N2
Strain	1	3	35286.789	11762.263	16.784	0	0.405	0.405	0.378	0.378	0.825	arsenic2	norm.n	ALL	ALL
Strain	0.339	1	0.26	0.26	2.387	0.131	0.059	0.059	0.034	0.034	0.251	arsenic3	mean.norm.EXT	CB4856	DL238
Strain	0.39	1	0.198	0.198	2.826	0.101	0.069	0.069	0.044	0.044	0.273	arsenic3	mean.norm.EXT	CB4856	JU775
Strain	0.122	1	0.045	0.045	0.609	0.44	0.016	0.016	-0.01	-0.01	0.127	arsenic3	mean.norm.EXT	CB4856	N2
Strain	0.056	1	0.004	0.004	0.055	0.816	0.001	0.001	-0.024	-0.024	0.038	arsenic3	mean.norm.EXT	DL238	JU775
Strain	0.722	1	0.523	0.523	6.491	0.015	0.146	0.146	0.121	0.121	0.413	arsenic3	mean.norm.EXT	DL238	N2
Strain	0.896	1	0.434	0.434	10.373	0.003	0.214	0.214	0.19	0.19	0.522	arsenic3	mean.norm.EXT	JU775	N2
Strain	0.748	3	0.732	0.244	3.238	0.027	0.113	0.113	0.077	0.077	0.358	arsenic3	mean.norm.EXT	ALL	ALL
Strain	0.763	1	0.006	0.006	7.156	0.011	0.158	0.158	0.133	0.133	0.434	arsenic3	mean.norm.yellow	CB4856	DL238
Strain	0.994	1	0.014	0.014	20.202	0	0.347	0.347	0.324	0.324	0.729	arsenic3	mean.norm.yellow	CB4856	JU775
Strain	0.886	1	0.005	0.005	10.022	0.003	0.209	0.209	0.184	0.184	0.514	arsenic3	mean.norm.yellow	CB4856	N2
Strain	0.348	1	0.002	0.002	2.46	0.125	0.061	0.061	0.035	0.035	0.254	arsenic3	mean.norm.yellow	DL238	JU775
Strain	0.063	1	0	0	0.114	0.738	0.003	0.003	-0.023	-0.023	0.055	arsenic3	mean.norm.yellow	DL238	N2
Strain	0.715	1	0.002	0.002	6.397	0.016	0.144	0.144	0.119	0.119	0.41	arsenic3	mean.norm.yellow	JU775	N2
Strain	0.991	3	0.014	0.005	8.024	0	0.241	0.241	0.208	0.208	0.563	arsenic3	mean.norm.yellow	ALL	ALL
Strain	0.153	1	574.592	574.592	0.863	0.359	0.022	0.022	-0.003	-0.003	0.151	arsenic3	mean.TOF	CB4856	DL238
Strain	0.286	1	1152.664	1152.664	1.945	0.171	0.049	0.049	0.023	0.023	0.226	arsenic3	mean.TOF	CB4856	JU775
Strain	0.94	1	5403.623	5403.623	12.374	0.001	0.246	0.246	0.221	0.221	0.571	arsenic3	mean.TOF	CB4856	N2
Strain	0.07	1	99.606	99.606	0.175	0.678	0.005	0.005	-0.021	-0.021	0.068	arsenic3	mean.TOF	DL238	JU775
Strain	0.682	1	2454.082	2454.082	5.924	0.02	0.135	0.135	0.11	0.11	0.395	arsenic3	mean.TOF	DL238	N2
Strain	0.572	1	1564.869	1564.869	4.589	0.039	0.108	0.108	0.082	0.082	0.348	arsenic3	mean.TOF	JU775	N2
Strain	0.81	3	5624.718	1874.906	3.724	0.015	0.128	0.128	0.093	0.093	0.383	arsenic3	mean.TOF	ALL	ALL
Strain	1	1	22614.613	22614.613	40.747	0	0.517	0.517	0.498	0.498	1.036	arsenic3	norm.n	CB4856	DL238
Strain	0.996	1	10145.343	10145.343	21.64	0	0.363	0.363	0.34	0.34	0.755	arsenic3	norm.n	CB4856	JU775
Strain	0.263	1	755.908	755.908	1.752	0.194	0.044	0.044	0.018	0.018	0.215	arsenic3	norm.n	CB4856	N2
Strain	0.807	1	2465.864	2465.864	7.995	0.007	0.174	0.174	0.149	0.149	0.459	arsenic3	norm.n	DL238	JU775
Strain	1	1	15101.405	15101.405	55.72	0	0.595	0.595	0.578	0.578	1.211	arsenic3	norm.n	DL238	N2
Strain	1	1	5362.678	5362.678	29.013	0	0.433	0.433	0.412	0.412	0.874	arsenic3	norm.n	JU775	N2
Strain	1	3	28222.906	9407.635	25.432	0	0.501	0.501	0.478	0.478	1.002	arsenic3	norm.n	ALL	ALL
Strain	0.478	1	0.614	0.614	3.629	0.065	0.094	0.094	0.066	0.066	0.322	arsenic4	mean.norm.EXT	CB4856	DL238
Strain	0.229	1	0.166	0.166	1.475	0.233	0.04	0.04	0.013	0.013	0.205	arsenic4	mean.norm.EXT	CB4856	JU775
Strain	0.447	1	0.51	0.51	3.339	0.076	0.087	0.087	0.059	0.059	0.309	arsenic4	mean.norm.EXT	CB4856	N2
Strain	0.164	1	0.131	0.131	0.953	0.336	0.029	0.029	-0.001	-0.001	0.173	arsenic4	mean.norm.EXT	DL238	JU775
Strain	0.053	1	0.004	0.004	0.025	0.876	0.001	0.001	-0.03	-0.03	0.028	arsenic4	mean.norm.EXT	DL238	N2
Strain	0.137	1	0.087	0.087	0.729	0.399	0.022	0.022	-0.008	-0.008	0.151	arsenic4	mean.norm.EXT	JU775	N2
Strain	0.469	3	0.779	0.26	1.787	0.158	0.074	0.074	0.032	0.032	0.283	arsenic4	mean.norm.EXT	ALL	ALL
Strain	0.949	1	0.037	0.037	12.929	0.001	0.27	0.27	0.244	0.244	0.608	arsenic4	mean.norm.yellow	CB4856	DL238
Strain	0.864	1	0.017	0.017	9.365	0.004	0.211	0.211	0.184	0.184	0.517	arsenic4	mean.norm.yellow	CB4856	JU775
Strain	0.867	1	0.024	0.024	9.445	0.004	0.213	0.213	0.186	0.186	0.519	arsenic4	mean.norm.yellow	CB4856	N2
Strain	0.175	1	0.003	0.003	1.042	0.315	0.032	0.032	0.001	0.001	0.18	arsenic4	mean.norm.yellow	DL238	JU775
Strain	0.088	1	0.001	0.001	0.324	0.573	0.01	0.01	-0.02	-0.02	0.101	arsenic4	mean.norm.yellow	DL238	N2
Strain	0.07	1	0	0	0.169	0.684	0.005	0.005	-0.025	-0.025	0.073	arsenic4	mean.norm.yellow	JU775	N2
Strain	0.92	3	0.043	0.014	5.058	0.003	0.185	0.185	0.146	0.146	0.476	arsenic4	mean.norm.yellow	ALL	ALL
Strain	0.312	1	2416.065	2416.065	2.16	0.151	0.058	0.058	0.03	0.03	0.248	arsenic4	mean.TOF	CB4856	DL238
Strain	0.233	1	1554.001	1554.001	1.507	0.228	0.041	0.041	0.014	0.014	0.208	arsenic4	mean.TOF	CB4856	JU775
Strain	0.074	1	218.299	218.299	0.21	0.65	0.006	0.006	-0.022	-0.022	0.077	arsenic4	mean.TOF	CB4856	N2
Strain	0.059	1	87.62	87.62	0.077	0.783	0.002	0.002	-0.028	-0.028	0.049	arsenic4	mean.TOF	DL238	JU775
Strain	0.165	1	1093.243	1093.243	0.955	0.336	0.029	0.029	-0.001	-0.001	0.173	arsenic4	mean.TOF	DL238	N2
Strain	0.113	1	561.863	561.863	0.535	0.47	0.016	0.016	-0.014	-0.014	0.129	arsenic4	mean.TOF	JU775	N2
Strain	0.256	3	3017.214	1005.738	0.927	0.433	0.04	0.04	-0.003	-0.003	0.204	arsenic4	mean.TOF	ALL	ALL
Strain	1	1	8872.428	8872.428	118.85	0	0.773	0.773	0.761	0.761	1.843	arsenic4	norm.n	CB4856	DL238
Strain	0.998	1	1711.855	1711.855	22.994	0	0.396	0.396	0.373	0.373	0.811	arsenic4	norm.n	CB4856	JU775
Strain	0.824	1	610.709	610.709	8.351	0.007	0.193	0.193	0.166	0.166	0.488	arsenic4	norm.n	CB4856	N2
Strain	1	1	2580.608	2580.608	315.634	0	0.908	0.908	0.902	0.902	3.141	arsenic4	norm.n	DL238	JU775
Strain	1	1	13078.26	13078.26	1940.72	0	0.984	0.984	0.983	0.983	7.788	arsenic4	norm.n	DL238	N2
Strain	1	1	4039.942	4039.942	620.204	0	0.951	0.951	0.948	0.948	4.402	arsenic4	norm.n	JU775	N2
Strain	1	3	15267.243	5089.081	120.856	0	0.844	0.844	0.835	0.835	2.326	arsenic4	norm.n	ALL	ALL
Strain	0.749	1	3.43	3.43	6.927	0.012	0.158	0.158	0.132	0.132	0.433	arsenic1	PC1	CB4856	DL238
Strain	0.994	1	12.103	12.103	19.944	0	0.35	0.35	0.327	0.327	0.734	arsenic1	PC1	CB4856	JU775
Strain	0.965	1	5.697	5.697	14.26	0.001	0.273	0.273	0.249	0.249	0.613	arsenic1	PC1	CB4856	N2
Strain	0.563	1	2.58	2.58	4.486	0.041	0.111	0.111	0.084	0.084	0.353	arsenic1	PC1	DL238	JU775
Strain	0.133	1	0.254	0.254	0.699	0.408	0.019	0.019	-0.008	-0.008	0.137	arsenic1	PC1	DL238	N2
Strain	0.371	1	1.261	1.261	2.657	0.112	0.067	0.067	0.041	0.041	0.268	arsenic1	PC1	JU775	N2
Strain	0.995	3	12.703	4.234	8.731	0	0.261	0.261	0.229	0.229	0.595	arsenic1	PC1	ALL	ALL
Strain	0.824	1	3.71	3.71	8.371	0.006	0.189	0.189	0.162	0.162	0.482	arsenic2	PC1	CB4856	DL238
Strain	0.982	1	10.954	10.954	16.471	0	0.302	0.302	0.279	0.279	0.658	arsenic2	PC1	CB4856	JU775
Strain	0.949	1	4.67	4.67	12.95	0.001	0.254	0.254	0.23	0.23	0.584	arsenic2	PC1	CB4856	N2
Strain	0.417	1	1.678	1.678	3.059	0.089	0.078	0.078	0.051	0.051	0.291	arsenic2	PC1	DL238	JU775
Strain	0.066	1	0.031	0.031	0.138	0.712	0.004	0.004	-0.023	-0.023	0.062	arsenic2	PC1	DL238	N2
Strain	0.395	1	1.32	1.32	2.866	0.099	0.07	0.07	0.045	0.045	0.275	arsenic2	PC1	JU775	N2
Strain	0.993	3	11.329	3.776	8.354	0	0.253	0.253	0.22	0.22	0.582	arsenic2	PC1	ALL	ALL
Strain	0.133	1	0.387	0.387	0.699	0.408	0.018	0.018	-0.008	-0.008	0.136	arsenic3	PC1	CB4856	DL238
Strain	0.05	1	0.001	0.001	0.003	0.954	0	0	-0.026	-0.026	0.009	arsenic3	PC1	CB4856	JU775
Strain	0.276	1	0.807	0.807	1.862	0.18	0.047	0.047	0.021	0.021	0.221	arsenic3	PC1	CB4856	N2
Strain	0.174	1	0.342	0.342	1.033	0.316	0.026	0.026	0.001	0.001	0.165	arsenic3	PC1	DL238	JU775
Strain	0.076	1	0.076	0.076	0.224	0.638	0.006	0.006	-0.02	-0.02	0.077	arsenic3	PC1	DL238	N2
Strain	0.468	1	0.74	0.74	3.531	0.068	0.085	0.085	0.06	0.06	0.305	arsenic3	PC1	JU775	N2
Strain	0.282	3	1.177	0.392	1.027	0.385	0.039	0.039	0.001	0.001	0.201	arsenic3	PC1	ALL	ALL
Strain	0.423	1	3.407	3.407	3.115	0.086	0.082	0.082	0.054	0.054	0.298	arsenic4	PC1	CB4856	DL238
Strain	0.393	1	1.958	1.958	2.853	0.1	0.075	0.075	0.048	0.048	0.286	arsenic4	PC1	CB4856	JU775
Strain	0.637	1	5.421	5.421	5.34	0.027	0.132	0.132	0.105	0.105	0.391	arsenic4	PC1	CB4856	N2
Strain	0.075	1	0.184	0.184	0.215	0.646	0.007	0.007	-0.024	-0.024	0.082	arsenic4	PC1	DL238	JU775
Strain	0.07	1	0.215	0.215	0.177	0.677	0.005	0.005	-0.025	-0.025	0.074	arsenic4	PC1	DL238	N2
Strain	0.174	1	0.798	0.798	1.033	0.317	0.031	0.031	0.001	0.001	0.18	arsenic4	PC1	JU775	N2
Strain	0.561	3	6.195	2.065	2.195	0.097	0.089	0.089	0.048	0.048	0.314	arsenic4	PC1	ALL	ALL
Strain	0.401	1	1.841	1.841	2.923	0.096	0.073	0.073	0.047	0.047	0.281	arsenic1	PC2	CB4856	DL238
Strain	0.126	1	0.259	0.259	0.641	0.429	0.017	0.017	-0.009	-0.009	0.132	arsenic1	PC2	CB4856	JU775
Strain	0.363	1	0.869	0.869	2.586	0.116	0.064	0.064	0.038	0.038	0.261	arsenic1	PC2	CB4856	N2
Strain	0.223	1	0.701	0.701	1.429	0.24	0.038	0.038	0.011	0.011	0.199	arsenic1	PC2	DL238	JU775
Strain	0.104	1	0.191	0.191	0.457	0.503	0.012	0.012	-0.014	-0.014	0.111	arsenic1	PC2	DL238	N2
Strain	0.155	1	0.169	0.169	0.878	0.355	0.023	0.023	-0.003	-0.003	0.154	arsenic1	PC2	JU775	N2
Strain	0.433	3	2.017	0.672	1.636	0.188	0.062	0.062	0.024	0.024	0.258	arsenic1	PC2	ALL	ALL
Strain	0.913	1	2.475	2.475	11.037	0.002	0.235	0.235	0.209	0.209	0.554	arsenic2	PC2	CB4856	DL238
Strain	0.473	1	1.109	1.109	3.579	0.066	0.086	0.086	0.061	0.061	0.307	arsenic2	PC2	CB4856	JU775
Strain	0.81	1	1.449	1.449	8.051	0.007	0.175	0.175	0.15	0.15	0.46	arsenic2	PC2	CB4856	N2
Strain	0.162	1	0.301	0.301	0.934	0.34	0.025	0.025	-0.002	-0.002	0.161	arsenic2	PC2	DL238	JU775
Strain	0.154	1	0.161	0.161	0.873	0.356	0.024	0.024	-0.003	-0.003	0.156	arsenic2	PC2	DL238	N2
Strain	0.06	1	0.023	0.023	0.083	0.774	0.002	0.002	-0.023	-0.023	0.047	arsenic2	PC2	JU775	N2
Strain	0.806	3	2.755	0.918	3.688	0.016	0.13	0.13	0.094	0.094	0.387	arsenic2	PC2	ALL	ALL
Strain	0.982	1	12.363	12.363	16.487	0	0.303	0.303	0.279	0.279	0.659	arsenic3	PC2	CB4856	DL238
Strain	0.999	1	15.511	15.511	25.428	0	0.401	0.401	0.379	0.379	0.818	arsenic3	PC2	CB4856	JU775
Strain	0.825	1	3.526	3.526	8.377	0.006	0.181	0.181	0.156	0.156	0.47	arsenic3	PC2	CB4856	N2
Strain	0.083	1	0.178	0.178	0.282	0.598	0.007	0.007	-0.018	-0.018	0.086	arsenic3	PC2	DL238	JU775
Strain	0.693	1	2.684	2.684	6.069	0.018	0.138	0.138	0.112	0.112	0.4	arsenic3	PC2	DL238	N2
Strain	0.963	1	4.246	4.246	14.041	0.001	0.27	0.27	0.246	0.246	0.608	arsenic3	PC2	JU775	N2
Strain	1	3	19.254	6.418	12.198	0	0.325	0.325	0.296	0.296	0.694	arsenic3	PC2	ALL	ALL
Strain	0.988	1	30.506	30.506	17.851	0	0.338	0.338	0.313	0.313	0.714	arsenic4	PC2	CB4856	DL238
Strain	0.895	1	12.26	12.26	10.326	0.003	0.228	0.228	0.201	0.201	0.543	arsenic4	PC2	CB4856	JU775
Strain	0.783	1	11.827	11.827	7.531	0.01	0.177	0.177	0.15	0.15	0.464	arsenic4	PC2	CB4856	N2
Strain	0.301	1	3.781	3.781	2.067	0.16	0.061	0.061	0.03	0.03	0.254	arsenic4	PC2	DL238	JU775
Strain	0.267	1	4.018	4.018	1.787	0.191	0.053	0.053	0.023	0.023	0.236	arsenic4	PC2	DL238	N2
Strain	0.05	1	0.004	0.004	0.002	0.963	0	0	-0.03	-0.03	0.008	arsenic4	PC2	JU775	N2
Strain	0.968	3	32.186	10.729	6.333	0.001	0.221	0.221	0.184	0.184	0.533	arsenic4	PC2	ALL	ALL
Strain	0.993	1	6.023	6.023	19.542	0	0.346	0.346	0.322	0.322	0.727	arsenic1	PC3	CB4856	DL238
Strain	0.948	1	2.997	2.997	12.854	0.001	0.258	0.258	0.233	0.233	0.589	arsenic1	PC3	CB4856	JU775
Strain	0.277	1	0.342	0.342	1.864	0.18	0.047	0.047	0.021	0.021	0.221	arsenic1	PC3	CB4856	N2
Strain	0.317	1	0.51	0.51	2.197	0.147	0.058	0.058	0.031	0.031	0.247	arsenic1	PC3	DL238	JU775
Strain	0.993	1	3.522	3.522	19.43	0	0.344	0.344	0.321	0.321	0.725	arsenic1	PC3	DL238	N2
Strain	0.943	1	1.331	1.331	12.534	0.001	0.253	0.253	0.228	0.228	0.582	arsenic1	PC3	JU775	N2
Strain	1	3	7.361	2.454	11.841	0	0.324	0.324	0.294	0.294	0.693	arsenic1	PC3	ALL	ALL
Strain	1	1	7.394	7.394	46.708	0	0.565	0.565	0.546	0.546	1.139	arsenic2	PC3	CB4856	DL238
Strain	0.987	1	2.714	2.714	17.582	0	0.316	0.316	0.293	0.293	0.68	arsenic2	PC3	CB4856	JU775
Strain	0.11	1	0.075	0.075	0.511	0.479	0.013	0.013	-0.012	-0.012	0.116	arsenic2	PC3	CB4856	N2
Strain	0.918	1	1.244	1.244	11.257	0.002	0.238	0.238	0.213	0.213	0.559	arsenic2	PC3	DL238	JU775
Strain	1	1	6.015	6.015	58.637	0	0.62	0.62	0.603	0.603	1.276	arsenic2	PC3	DL238	N2
Strain	0.991	1	1.887	1.887	18.572	0	0.328	0.328	0.305	0.305	0.699	arsenic2	PC3	JU775	N2
Strain	1	3	9.537	3.179	24.609	0	0.499	0.499	0.476	0.476	0.999	arsenic2	PC3	ALL	ALL
Strain	0.971	1	2.601	2.601	14.841	0	0.281	0.281	0.257	0.257	0.625	arsenic3	PC3	CB4856	DL238
Strain	0.117	1	0.063	0.063	0.568	0.456	0.015	0.015	-0.011	-0.011	0.122	arsenic3	PC3	CB4856	JU775
Strain	0.862	1	1.08	1.08	9.292	0.004	0.196	0.196	0.172	0.172	0.495	arsenic3	PC3	CB4856	N2
Strain	0.941	1	1.853	1.853	12.421	0.001	0.246	0.246	0.222	0.222	0.572	arsenic3	PC3	DL238	JU775
Strain	1	1	7.033	7.033	45.648	0	0.546	0.546	0.527	0.527	1.096	arsenic3	PC3	DL238	N2
Strain	0.99	1	1.666	1.666	18.485	0	0.327	0.327	0.304	0.304	0.697	arsenic3	PC3	JU775	N2
Strain	1	3	7.148	2.383	17.956	0	0.415	0.415	0.389	0.389	0.842	arsenic3	PC3	ALL	ALL
Strain	0.051	1	0.002	0.002	0.007	0.936	0	0	-0.028	-0.028	0.014	arsenic4	PC3	CB4856	DL238
Strain	0.22	1	0.228	0.228	1.4	0.245	0.038	0.038	0.011	0.011	0.2	arsenic4	PC3	CB4856	JU775
Strain	0.959	1	2.231	2.231	13.686	0.001	0.281	0.281	0.255	0.255	0.625	arsenic4	PC3	CB4856	N2
Strain	0.117	1	0.176	0.176	0.569	0.456	0.017	0.017	-0.013	-0.013	0.133	arsenic4	PC3	DL238	JU775
Strain	0.709	1	1.951	1.951	6.302	0.017	0.165	0.165	0.135	0.135	0.444	arsenic4	PC3	DL238	N2
Strain	0.584	1	0.955	0.955	4.716	0.037	0.128	0.128	0.099	0.099	0.384	arsenic4	PC3	JU775	N2
Strain	0.835	3	2.758	0.919	3.947	0.012	0.15	0.15	0.111	0.111	0.42	arsenic4	PC3	ALL	ALL
