# Supplementary material for: Natural variation in C. elegans arsenic toxicity is explained by differences in branched chain amino acid metabolism
Source: eLife. 2019 Apr 8;8:e40260. doi: 10.7554/eLife.40260 (PMC6453569; doi:10.7554/eLife.40260)
Supplement: Figure 1—figure supplement 9—source data 1. — (Used to generate Figure 1—figure supplement 9A). [file elife-40260-fig1-figsupp9-data1.tsv]

trait_b	trait_a	trait_cor
mean.norm.EXT	mean.norm.EXT	1
mean.norm.yellow	mean.norm.EXT	0.897192340989416
mean.TOF	mean.norm.EXT	0.890393738056994
norm.n	mean.norm.EXT	0.659944458464996
mean.norm.EXT	mean.norm.yellow	0.897192340989416
mean.norm.yellow	mean.norm.yellow	1
mean.TOF	mean.norm.yellow	0.782612348543584
norm.n	mean.norm.yellow	0.473141279592628
mean.norm.EXT	mean.TOF	0.890393738056994
mean.norm.yellow	mean.TOF	0.782612348543584
mean.TOF	mean.TOF	1
norm.n	mean.TOF	0.649635976821519
mean.norm.EXT	norm.n	0.659944458464996
mean.norm.yellow	norm.n	0.473141279592628
mean.TOF	norm.n	0.649635976821519
norm.n	norm.n	1
