# Supplementary material for: Natural variation in C. elegans arsenic toxicity is explained by differences in branched chain amino acid metabolism
Source: eLife. 2019 Apr 8;8:e40260. doi: 10.7554/eLife.40260 (PMC6453569; doi:10.7554/eLife.40260)
Supplement: Figure 1—figure supplement 9—source data 2. — (Used to generate Figure 1—figure supplement 9B). [file elife-40260-fig1-figsupp9-data2.tsv]

Trait	PC	loading
mean.norm.EXT	PC1	-0.543502333609821
mean.norm.yellow	PC1	-0.499615368447547
mean.TOF	PC1	-0.52355259777185
norm.n	PC1	-0.425302685552358
mean.norm.EXT	PC2	0.15996531976985
mean.norm.yellow	PC2	0.495310575425423
mean.TOF	PC2	0.0535353609672377
norm.n	PC2	-0.852181022711005
