# Supplementary material for: Natural variation in C. elegans arsenic toxicity is explained by differences in branched chain amino acid metabolism
Source: eLife. 2019 Apr 8;8:e40260. doi: 10.7554/eLife.40260 (PMC6453569; doi:10.7554/eLife.40260)
Supplement: Figure 1—figure supplement 11—source data 1. — (Used to generate Figure 1—figure supplement 11A). [file elife-40260-fig1-figsupp11-data1.tsv]

trait_b	trait_a	trait_cor
mean.norm.EXT	mean.norm.EXT	1
mean.norm.yellow	mean.norm.EXT	0.823528984740947
mean.TOF	mean.norm.EXT	0.756128978547802
norm.n	mean.norm.EXT	0.359707846816892
mean.norm.EXT	mean.norm.yellow	0.823528984740947
mean.norm.yellow	mean.norm.yellow	1
mean.TOF	mean.norm.yellow	0.67485883086349
norm.n	mean.norm.yellow	0.498351111601395
mean.norm.EXT	mean.TOF	0.756128978547802
mean.norm.yellow	mean.TOF	0.67485883086349
mean.TOF	mean.TOF	1
norm.n	mean.TOF	0.361968716519328
mean.norm.EXT	norm.n	0.359707846816892
mean.norm.yellow	norm.n	0.498351111601395
mean.TOF	norm.n	0.361968716519328
norm.n	norm.n	1
