# Supplementary material for: Natural variation in C. elegans arsenic toxicity is explained by differences in branched chain amino acid metabolism
Source: eLife. 2019 Apr 8;8:e40260. doi: 10.7554/eLife.40260 (PMC6453569; doi:10.7554/eLife.40260)
Supplement: Figure 2—source data 1. — (Used to generate Figure 2C and Figure 2—figure supplement 2). [file elife-40260-fig2-data1.zip]

Archive with 3 entries (2 files):
- Supplemental_Data23_PC1_snpeff_genes.tsv
- __MACOSX/
- __MACOSX/._Supplemental_Data23_PC1_snpeff_genes.tsv
