# Supplementary material for: Natural variation in C. elegans arsenic toxicity is explained by differences in branched chain amino acid metabolism
Source: eLife. 2019 Apr 8;8:e40260. doi: 10.7554/eLife.40260 (PMC6453569; doi:10.7554/eLife.40260)
Supplement: Figure 2—source data 1. — (Used to generate Figure 2C and Figure 2—figure supplement 2). [file elife-40260-fig2-data1.zip › Supplemental_Data23_PC1_snpeff_genes.tsv]

MARKER	CHROM	POS	REF	ALT	MAF_variant	GENE_NAME	WBGeneID	WBFeature_TYPE	WBFeature_ID	TRANSCRIPT_BIOTYPE	VARIANT_IMPACT	NUCLEOTIDE_CHANGE	AMINO_ACID_CHANGE	STRAND	TRANSCRIPTION_START_POS	TRANSCRIPTION_END_POS	PEAK_MARKER	PEAK_MAF	TRAIT	QTL_INTERVAL_START	QTL_INTERVAL_END	VARIANT_LD_WITH_PEAK_MARKER	VARIANT_LOG10p	STRAIN	STRAIN_GENOTYPE	Phenotype_Value
I_4185710	I	4185710	T	G	0.117647	ppw-1	WBGene00004093	transcript	C18E3.7c.1	protein_coding	MODIFIER	c.-14+481T>G	NA	+	4185059	4189930	I:4645862	0.0588235	PC1	4185710	9182440	0.00833333	0.4156454751659402	AB1	T	0.0556471756396577
I_4185710	I	4185710	T	G	0.117647	ppw-1	WBGene00004093	transcript	C18E3.7c.1	protein_coding	MODIFIER	c.-14+481T>G	NA	+	4185059	4189930	I:4645862	0.0588235	PC1	4185710	9182440	0.00833333	0.4156454751659402	CB4852	T	-1.52928873311453
I_4185710	I	4185710	T	G	0.117647	ppw-1	WBGene00004093	transcript	C18E3.7c.1	protein_coding	MODIFIER	c.-14+481T>G	NA	+	4185059	4189930	I:4645862	0.0588235	PC1	4185710	9182440	0.00833333	0.4156454751659402	CB4854	T	-0.409924906310064
I_4185710	I	4185710	T	G	0.117647	ppw-1	WBGene00004093	transcript	C18E3.7c.1	protein_coding	MODIFIER	c.-14+481T>G	NA	+	4185059	4189930	I:4645862	0.0588235	PC1	4185710	9182440	0.00833333	0.4156454751659402	CB4856	G	2.79321234880832
I_4185710	I	4185710	T	G	0.117647	ppw-1	WBGene00004093	transcript	C18E3.7c.1	protein_coding	MODIFIER	c.-14+481T>G	NA	+	4185059	4189930	I:4645862	0.0588235	PC1	4185710	9182440	0.00833333	0.4156454751659402	CB4857	T	-2.96780093454765
I_4185710	I	4185710	T	G	0.117647	ppw-1	WBGene00004093	transcript	C18E3.7c.1	protein_coding	MODIFIER	c.-14+481T>G	NA	+	4185059	4189930	I:4645862	0.0588235	PC1	4185710	9182440	0.00833333	0.4156454751659402	CB4858	T	1.22927867862294
I_4185710	I	4185710	T	G	0.117647	ppw-1	WBGene00004093	transcript	C18E3.7c.1	protein_coding	MODIFIER	c.-14+481T>G	NA	+	4185059	4189930	I:4645862	0.0588235	PC1	4185710	9182440	0.00833333	0.4156454751659402	CB4932	T	-1.47895470173775
I_4185710	I	4185710	T	G	0.117647	ppw-1	WBGene00004093	transcript	C18E3.7c.1	protein_coding	MODIFIER	c.-14+481T>G	NA	+	4185059	4189930	I:4645862	0.0588235	PC1	4185710	9182440	0.00833333	0.4156454751659402	CX11262	T	-2.39179280606784
I_4185710	I	4185710	T	G	0.117647	ppw-1	WBGene00004093	transcript	C18E3.7c.1	protein_coding	MODIFIER	c.-14+481T>G	NA	+	4185059	4189930	I:4645862	0.0588235	PC1	4185710	9182440	0.00833333	0.4156454751659402	CX11264	NA	0.966174480550894
I_4185710	I	4185710	T	G	0.117647	ppw-1	WBGene00004093	transcript	C18E3.7c.1	protein_coding	MODIFIER	c.-14+481T>G	NA	+	4185059	4189930	I:4645862	0.0588235	PC1	4185710	9182440	0.00833333	0.4156454751659402	CX11271	T	1.05388841058659
I_4185710	I	4185710	T	G	0.117647	ppw-1	WBGene00004093	transcript	C18E3.7c.1	protein_coding	MODIFIER	c.-14+481T>G	NA	+	4185059	4189930	I:4645862	0.0588235	PC1	4185710	9182440	0.00833333	0.4156454751659402	CX11276	T	2.11413081786944
I_4185710	I	4185710	T	G	0.117647	ppw-1	WBGene00004093	transcript	C18E3.7c.1	protein_coding	MODIFIER	c.-14+481T>G	NA	+	4185059	4189930	I:4645862	0.0588235	PC1	4185710	9182440	0.00833333	0.4156454751659402	CX11285	T	-1.52839829011637
I_4185710	I	4185710	T	G	0.117647	ppw-1	WBGene00004093	transcript	C18E3.7c.1	protein_coding	MODIFIER	c.-14+481T>G	NA	+	4185059	4189930	I:4645862	0.0588235	PC1	4185710	9182440	0.00833333	0.4156454751659402	CX11292	T	-0.455209915846118
I_4185710	I	4185710	T	G	0.117647	ppw-1	WBGene00004093	transcript	C18E3.7c.1	protein_coding	MODIFIER	c.-14+481T>G	NA	+	4185059	4189930	I:4645862	0.0588235	PC1	4185710	9182440	0.00833333	0.4156454751659402	CX11307	T	-0.122826971114432
I_4185710	I	4185710	T	G	0.117647	ppw-1	WBGene00004093	transcript	C18E3.7c.1	protein_coding	MODIFIER	c.-14+481T>G	NA	+	4185059	4189930	I:4645862	0.0588235	PC1	4185710	9182440	0.00833333	0.4156454751659402	CX11314	T	-1.97471749440959
I_4185710	I	4185710	T	G	0.117647	ppw-1	WBGene00004093	transcript	C18E3.7c.1	protein_coding	MODIFIER	c.-14+481T>G	NA	+	4185059	4189930	I:4645862	0.0588235	PC1	4185710	9182440	0.00833333	0.4156454751659402	CX11315	T	-2.67339252919803
I_4185710	I	4185710	T	G	0.117647	ppw-1	WBGene00004093	transcript	C18E3.7c.1	protein_coding	MODIFIER	c.-14+481T>G	NA	+	4185059	4189930	I:4645862	0.0588235	PC1	4185710	9182440	0.00833333	0.4156454751659402	DL200	T	0.311196344358686
I_4185710	I	4185710	T	G	0.117647	ppw-1	WBGene00004093	transcript	C18E3.7c.1	protein_coding	MODIFIER	c.-14+481T>G	NA	+	4185059	4189930	I:4645862	0.0588235	PC1	4185710	9182440	0.00833333	0.4156454751659402	DL226	T	1.90241501709408
I_4185710	I	4185710	T	G	0.117647	ppw-1	WBGene00004093	transcript	C18E3.7c.1	protein_coding	MODIFIER	c.-14+481T>G	NA	+	4185059	4189930	I:4645862	0.0588235	PC1	4185710	9182440	0.00833333	0.4156454751659402	DL238	G	-3.62947846140248
I_4185710	I	4185710	T	G	0.117647	ppw-1	WBGene00004093	transcript	C18E3.7c.1	protein_coding	MODIFIER	c.-14+481T>G	NA	+	4185059	4189930	I:4645862	0.0588235	PC1	4185710	9182440	0.00833333	0.4156454751659402	ED3005	T	3.59137701421353
I_4185710	I	4185710	T	G	0.117647	ppw-1	WBGene00004093	transcript	C18E3.7c.1	protein_coding	MODIFIER	c.-14+481T>G	NA	+	4185059	4189930	I:4645862	0.0588235	PC1	4185710	9182440	0.00833333	0.4156454751659402	ED3011	T	3.34390832033828
I_4185710	I	4185710	T	G	0.117647	ppw-1	WBGene00004093	transcript	C18E3.7c.1	protein_coding	MODIFIER	c.-14+481T>G	NA	+	4185059	4189930	I:4645862	0.0588235	PC1	4185710	9182440	0.00833333	0.4156454751659402	ED3040	G	0.846826125105707
I_4185710	I	4185710	T	G	0.117647	ppw-1	WBGene00004093	transcript	C18E3.7c.1	protein_coding	MODIFIER	c.-14+481T>G	NA	+	4185059	4189930	I:4645862	0.0588235	PC1	4185710	9182440	0.00833333	0.4156454751659402	ED3046	T	1.3444122856732
I_4185710	I	4185710	T	G	0.117647	ppw-1	WBGene00004093	transcript	C18E3.7c.1	protein_coding	MODIFIER	c.-14+481T>G	NA	+	4185059	4189930	I:4645862	0.0588235	PC1	4185710	9182440	0.00833333	0.4156454751659402	ED3048	T	1.97428237967549
I_4185710	I	4185710	T	G	0.117647	ppw-1	WBGene00004093	transcript	C18E3.7c.1	protein_coding	MODIFIER	c.-14+481T>G	NA	+	4185059	4189930	I:4645862	0.0588235	PC1	4185710	9182440	0.00833333	0.4156454751659402	ED3049	T	1.17424913097208
I_4185710	I	4185710	T	G	0.117647	ppw-1	WBGene00004093	transcript	C18E3.7c.1	protein_coding	MODIFIER	c.-14+481T>G	NA	+	4185059	4189930	I:4645862	0.0588235	PC1	4185710	9182440	0.00833333	0.4156454751659402	ED3052	T	-0.907978572909989
I_4185710	I	4185710	T	G	0.117647	ppw-1	WBGene00004093	transcript	C18E3.7c.1	protein_coding	MODIFIER	c.-14+481T>G	NA	+	4185059	4189930	I:4645862	0.0588235	PC1	4185710	9182440	0.00833333	0.4156454751659402	ED3073	T	0.462850237663423
I_4185710	I	4185710	T	G	0.117647	ppw-1	WBGene00004093	transcript	C18E3.7c.1	protein_coding	MODIFIER	c.-14+481T>G	NA	+	4185059	4189930	I:4645862	0.0588235	PC1	4185710	9182440	0.00833333	0.4156454751659402	ED3077	T	-0.268498493744728
I_4185710	I	4185710	T	G	0.117647	ppw-1	WBGene00004093	transcript	C18E3.7c.1	protein_coding	MODIFIER	c.-14+481T>G	NA	+	4185059	4189930	I:4645862	0.0588235	PC1	4185710	9182440	0.00833333	0.4156454751659402	EG4347	T	-1.30597189503375
I_4185710	I	4185710	T	G	0.117647	ppw-1	WBGene00004093	transcript	C18E3.7c.1	protein_coding	MODIFIER	c.-14+481T>G	NA	+	4185059	4189930	I:4645862	0.0588235	PC1	4185710	9182440	0.00833333	0.4156454751659402	EG4349	T	0.514934232221831
I_4185710	I	4185710	T	G	0.117647	ppw-1	WBGene00004093	transcript	C18E3.7c.1	protein_coding	MODIFIER	c.-14+481T>G	NA	+	4185059	4189930	I:4645862	0.0588235	PC1	4185710	9182440	0.00833333	0.4156454751659402	EG4724	T	2.66829859594303
I_4185710	I	4185710	T	G	0.117647	ppw-1	WBGene00004093	transcript	C18E3.7c.1	protein_coding	MODIFIER	c.-14+481T>G	NA	+	4185059	4189930	I:4645862	0.0588235	PC1	4185710	9182440	0.00833333	0.4156454751659402	EG4725	T	-0.245537208079215
I_4185710	I	4185710	T	G	0.117647	ppw-1	WBGene00004093	transcript	C18E3.7c.1	protein_coding	MODIFIER	c.-14+481T>G	NA	+	4185059	4189930	I:4645862	0.0588235	PC1	4185710	9182440	0.00833333	0.4156454751659402	EG4946	T	1.39949179160756
I_4185710	I	4185710	T	G	0.117647	ppw-1	WBGene00004093	transcript	C18E3.7c.1	protein_coding	MODIFIER	c.-14+481T>G	NA	+	4185059	4189930	I:4645862	0.0588235	PC1	4185710	9182440	0.00833333	0.4156454751659402	JT11398	T	0.389883515264186
I_4185710	I	4185710	T	G	0.117647	ppw-1	WBGene00004093	transcript	C18E3.7c.1	protein_coding	MODIFIER	c.-14+481T>G	NA	+	4185059	4189930	I:4645862	0.0588235	PC1	4185710	9182440	0.00833333	0.4156454751659402	JU1172	T	0.856970868083603
I_4185710	I	4185710	T	G	0.117647	ppw-1	WBGene00004093	transcript	C18E3.7c.1	protein_coding	MODIFIER	c.-14+481T>G	NA	+	4185059	4189930	I:4645862	0.0588235	PC1	4185710	9182440	0.00833333	0.4156454751659402	JU1200	T	0.207614525244276
I_4185710	I	4185710	T	G	0.117647	ppw-1	WBGene00004093	transcript	C18E3.7c.1	protein_coding	MODIFIER	c.-14+481T>G	NA	+	4185059	4189930	I:4645862	0.0588235	PC1	4185710	9182440	0.00833333	0.4156454751659402	JU1212	T	-0.689541051270503
I_4185710	I	4185710	T	G	0.117647	ppw-1	WBGene00004093	transcript	C18E3.7c.1	protein_coding	MODIFIER	c.-14+481T>G	NA	+	4185059	4189930	I:4645862	0.0588235	PC1	4185710	9182440	0.00833333	0.4156454751659402	JU1213	T	-0.812998870671107
I_4185710	I	4185710	T	G	0.117647	ppw-1	WBGene00004093	transcript	C18E3.7c.1	protein_coding	MODIFIER	c.-14+481T>G	NA	+	4185059	4189930	I:4645862	0.0588235	PC1	4185710	9182440	0.00833333	0.4156454751659402	JU1242	T	1.70172449962336
I_4185710	I	4185710	T	G	0.117647	ppw-1	WBGene00004093	transcript	C18E3.7c.1	protein_coding	MODIFIER	c.-14+481T>G	NA	+	4185059	4189930	I:4645862	0.0588235	PC1	4185710	9182440	0.00833333	0.4156454751659402	JU1246	T	-2.39121931017584
I_4185710	I	4185710	T	G	0.117647	ppw-1	WBGene00004093	transcript	C18E3.7c.1	protein_coding	MODIFIER	c.-14+481T>G	NA	+	4185059	4189930	I:4645862	0.0588235	PC1	4185710	9182440	0.00833333	0.4156454751659402	JU1395	T	0.495093586786844
I_4185710	I	4185710	T	G	0.117647	ppw-1	WBGene00004093	transcript	C18E3.7c.1	protein_coding	MODIFIER	c.-14+481T>G	NA	+	4185059	4189930	I:4645862	0.0588235	PC1	4185710	9182440	0.00833333	0.4156454751659402	JU1409	T	1.66116293796012
I_4185710	I	4185710	T	G	0.117647	ppw-1	WBGene00004093	transcript	C18E3.7c.1	protein_coding	MODIFIER	c.-14+481T>G	NA	+	4185059	4189930	I:4645862	0.0588235	PC1	4185710	9182440	0.00833333	0.4156454751659402	JU1440	T	0.433754906108592
I_4185710	I	4185710	T	G	0.117647	ppw-1	WBGene00004093	transcript	C18E3.7c.1	protein_coding	MODIFIER	c.-14+481T>G	NA	+	4185059	4189930	I:4645862	0.0588235	PC1	4185710	9182440	0.00833333	0.4156454751659402	JU1491	T	-0.809343718729932
I_4185710	I	4185710	T	G	0.117647	ppw-1	WBGene00004093	transcript	C18E3.7c.1	protein_coding	MODIFIER	c.-14+481T>G	NA	+	4185059	4189930	I:4645862	0.0588235	PC1	4185710	9182440	0.00833333	0.4156454751659402	JU1530	T	-0.0610895332676219
I_4185710	I	4185710	T	G	0.117647	ppw-1	WBGene00004093	transcript	C18E3.7c.1	protein_coding	MODIFIER	c.-14+481T>G	NA	+	4185059	4189930	I:4645862	0.0588235	PC1	4185710	9182440	0.00833333	0.4156454751659402	JU1568	T	2.37201144485423
I_4185710	I	4185710	T	G	0.117647	ppw-1	WBGene00004093	transcript	C18E3.7c.1	protein_coding	MODIFIER	c.-14+481T>G	NA	+	4185059	4189930	I:4645862	0.0588235	PC1	4185710	9182440	0.00833333	0.4156454751659402	JU1580	G	-3.752806564937
I_4185710	I	4185710	T	G	0.117647	ppw-1	WBGene00004093	transcript	C18E3.7c.1	protein_coding	MODIFIER	c.-14+481T>G	NA	+	4185059	4189930	I:4645862	0.0588235	PC1	4185710	9182440	0.00833333	0.4156454751659402	JU1581	G	0.339036899534926
I_4185710	I	4185710	T	G	0.117647	ppw-1	WBGene00004093	transcript	C18E3.7c.1	protein_coding	MODIFIER	c.-14+481T>G	NA	+	4185059	4189930	I:4645862	0.0588235	PC1	4185710	9182440	0.00833333	0.4156454751659402	JU1586	T	-0.22891636094503
I_4185710	I	4185710	T	G	0.117647	ppw-1	WBGene00004093	transcript	C18E3.7c.1	protein_coding	MODIFIER	c.-14+481T>G	NA	+	4185059	4189930	I:4645862	0.0588235	PC1	4185710	9182440	0.00833333	0.4156454751659402	JU1652	T	1.51074139990487
I_4185710	I	4185710	T	G	0.117647	ppw-1	WBGene00004093	transcript	C18E3.7c.1	protein_coding	MODIFIER	c.-14+481T>G	NA	+	4185059	4189930	I:4645862	0.0588235	PC1	4185710	9182440	0.00833333	0.4156454751659402	JU1896	G	-0.417075869900118
I_4185710	I	4185710	T	G	0.117647	ppw-1	WBGene00004093	transcript	C18E3.7c.1	protein_coding	MODIFIER	c.-14+481T>G	NA	+	4185059	4189930	I:4645862	0.0588235	PC1	4185710	9182440	0.00833333	0.4156454751659402	JU258	G	-1.89822338722004
I_4185710	I	4185710	T	G	0.117647	ppw-1	WBGene00004093	transcript	C18E3.7c.1	protein_coding	MODIFIER	c.-14+481T>G	NA	+	4185059	4189930	I:4645862	0.0588235	PC1	4185710	9182440	0.00833333	0.4156454751659402	JU310	T	0.410027322158147
I_4185710	I	4185710	T	G	0.117647	ppw-1	WBGene00004093	transcript	C18E3.7c.1	protein_coding	MODIFIER	c.-14+481T>G	NA	+	4185059	4189930	I:4645862	0.0588235	PC1	4185710	9182440	0.00833333	0.4156454751659402	JU311	T	0.27216806920084
I_4185710	I	4185710	T	G	0.117647	ppw-1	WBGene00004093	transcript	C18E3.7c.1	protein_coding	MODIFIER	c.-14+481T>G	NA	+	4185059	4189930	I:4645862	0.0588235	PC1	4185710	9182440	0.00833333	0.4156454751659402	JU323	T	0.289321867031384
I_4185710	I	4185710	T	G	0.117647	ppw-1	WBGene00004093	transcript	C18E3.7c.1	protein_coding	MODIFIER	c.-14+481T>G	NA	+	4185059	4189930	I:4645862	0.0588235	PC1	4185710	9182440	0.00833333	0.4156454751659402	JU346	T	-2.58103826777226
I_4185710	I	4185710	T	G	0.117647	ppw-1	WBGene00004093	transcript	C18E3.7c.1	protein_coding	MODIFIER	c.-14+481T>G	NA	+	4185059	4189930	I:4645862	0.0588235	PC1	4185710	9182440	0.00833333	0.4156454751659402	JU360	T	0.294301498629217
I_4185710	I	4185710	T	G	0.117647	ppw-1	WBGene00004093	transcript	C18E3.7c.1	protein_coding	MODIFIER	c.-14+481T>G	NA	+	4185059	4189930	I:4645862	0.0588235	PC1	4185710	9182440	0.00833333	0.4156454751659402	JU367	T	-2.00257014307348
I_4185710	I	4185710	T	G	0.117647	ppw-1	WBGene00004093	transcript	C18E3.7c.1	protein_coding	MODIFIER	c.-14+481T>G	NA	+	4185059	4189930	I:4645862	0.0588235	PC1	4185710	9182440	0.00833333	0.4156454751659402	JU393	T	0.0380747034640434
I_4185710	I	4185710	T	G	0.117647	ppw-1	WBGene00004093	transcript	C18E3.7c.1	protein_coding	MODIFIER	c.-14+481T>G	NA	+	4185059	4189930	I:4645862	0.0588235	PC1	4185710	9182440	0.00833333	0.4156454751659402	JU394	T	0.144602046680956
I_4185710	I	4185710	T	G	0.117647	ppw-1	WBGene00004093	transcript	C18E3.7c.1	protein_coding	MODIFIER	c.-14+481T>G	NA	+	4185059	4189930	I:4645862	0.0588235	PC1	4185710	9182440	0.00833333	0.4156454751659402	JU406	T	-0.06660784767806
I_4185710	I	4185710	T	G	0.117647	ppw-1	WBGene00004093	transcript	C18E3.7c.1	protein_coding	MODIFIER	c.-14+481T>G	NA	+	4185059	4189930	I:4645862	0.0588235	PC1	4185710	9182440	0.00833333	0.4156454751659402	JU440	T	0.538620802447205
I_4185710	I	4185710	T	G	0.117647	ppw-1	WBGene00004093	transcript	C18E3.7c.1	protein_coding	MODIFIER	c.-14+481T>G	NA	+	4185059	4189930	I:4645862	0.0588235	PC1	4185710	9182440	0.00833333	0.4156454751659402	JU561	T	0.72914148437596
I_4185710	I	4185710	T	G	0.117647	ppw-1	WBGene00004093	transcript	C18E3.7c.1	protein_coding	MODIFIER	c.-14+481T>G	NA	+	4185059	4189930	I:4645862	0.0588235	PC1	4185710	9182440	0.00833333	0.4156454751659402	JU642	G	-0.362683910988543
I_4185710	I	4185710	T	G	0.117647	ppw-1	WBGene00004093	transcript	C18E3.7c.1	protein_coding	MODIFIER	c.-14+481T>G	NA	+	4185059	4189930	I:4645862	0.0588235	PC1	4185710	9182440	0.00833333	0.4156454751659402	JU751	T	-0.967394753140509
I_4185710	I	4185710	T	G	0.117647	ppw-1	WBGene00004093	transcript	C18E3.7c.1	protein_coding	MODIFIER	c.-14+481T>G	NA	+	4185059	4189930	I:4645862	0.0588235	PC1	4185710	9182440	0.00833333	0.4156454751659402	JU774	T	0.0329930870921167
I_4185710	I	4185710	T	G	0.117647	ppw-1	WBGene00004093	transcript	C18E3.7c.1	protein_coding	MODIFIER	c.-14+481T>G	NA	+	4185059	4189930	I:4645862	0.0588235	PC1	4185710	9182440	0.00833333	0.4156454751659402	JU778	T	-1.4713673648263
I_4185710	I	4185710	T	G	0.117647	ppw-1	WBGene00004093	transcript	C18E3.7c.1	protein_coding	MODIFIER	c.-14+481T>G	NA	+	4185059	4189930	I:4645862	0.0588235	PC1	4185710	9182440	0.00833333	0.4156454751659402	JU782	T	1.70936948909224
I_4185710	I	4185710	T	G	0.117647	ppw-1	WBGene00004093	transcript	C18E3.7c.1	protein_coding	MODIFIER	c.-14+481T>G	NA	+	4185059	4189930	I:4645862	0.0588235	PC1	4185710	9182440	0.00833333	0.4156454751659402	JU792	T	-1.45600027472861
I_4185710	I	4185710	T	G	0.117647	ppw-1	WBGene00004093	transcript	C18E3.7c.1	protein_coding	MODIFIER	c.-14+481T>G	NA	+	4185059	4189930	I:4645862	0.0588235	PC1	4185710	9182440	0.00833333	0.4156454751659402	JU830	T	-1.01352429549833
I_4185710	I	4185710	T	G	0.117647	ppw-1	WBGene00004093	transcript	C18E3.7c.1	protein_coding	MODIFIER	c.-14+481T>G	NA	+	4185059	4189930	I:4645862	0.0588235	PC1	4185710	9182440	0.00833333	0.4156454751659402	JU847	T	-0.578233756439931
I_4185710	I	4185710	T	G	0.117647	ppw-1	WBGene00004093	transcript	C18E3.7c.1	protein_coding	MODIFIER	c.-14+481T>G	NA	+	4185059	4189930	I:4645862	0.0588235	PC1	4185710	9182440	0.00833333	0.4156454751659402	KR314	T	3.52687238834949
I_4185710	I	4185710	T	G	0.117647	ppw-1	WBGene00004093	transcript	C18E3.7c.1	protein_coding	MODIFIER	c.-14+481T>G	NA	+	4185059	4189930	I:4645862	0.0588235	PC1	4185710	9182440	0.00833333	0.4156454751659402	LKC34	T	-2.62935236950851
I_4185710	I	4185710	T	G	0.117647	ppw-1	WBGene00004093	transcript	C18E3.7c.1	protein_coding	MODIFIER	c.-14+481T>G	NA	+	4185059	4189930	I:4645862	0.0588235	PC1	4185710	9182440	0.00833333	0.4156454751659402	LSJ1	T	-1.61643089981728
I_4185710	I	4185710	T	G	0.117647	ppw-1	WBGene00004093	transcript	C18E3.7c.1	protein_coding	MODIFIER	c.-14+481T>G	NA	+	4185059	4189930	I:4645862	0.0588235	PC1	4185710	9182440	0.00833333	0.4156454751659402	MY1	T	-1.81281788269565
I_4185710	I	4185710	T	G	0.117647	ppw-1	WBGene00004093	transcript	C18E3.7c.1	protein_coding	MODIFIER	c.-14+481T>G	NA	+	4185059	4189930	I:4645862	0.0588235	PC1	4185710	9182440	0.00833333	0.4156454751659402	MY10	T	1.47879928357565
I_4185710	I	4185710	T	G	0.117647	ppw-1	WBGene00004093	transcript	C18E3.7c.1	protein_coding	MODIFIER	c.-14+481T>G	NA	+	4185059	4189930	I:4645862	0.0588235	PC1	4185710	9182440	0.00833333	0.4156454751659402	MY16	T	2.74110604600823
I_4185710	I	4185710	T	G	0.117647	ppw-1	WBGene00004093	transcript	C18E3.7c.1	protein_coding	MODIFIER	c.-14+481T>G	NA	+	4185059	4189930	I:4645862	0.0588235	PC1	4185710	9182440	0.00833333	0.4156454751659402	MY18	G	0.231470957900983
I_4185710	I	4185710	T	G	0.117647	ppw-1	WBGene00004093	transcript	C18E3.7c.1	protein_coding	MODIFIER	c.-14+481T>G	NA	+	4185059	4189930	I:4645862	0.0588235	PC1	4185710	9182440	0.00833333	0.4156454751659402	MY23	T	-1.07691884190868
I_4185710	I	4185710	T	G	0.117647	ppw-1	WBGene00004093	transcript	C18E3.7c.1	protein_coding	MODIFIER	c.-14+481T>G	NA	+	4185059	4189930	I:4645862	0.0588235	PC1	4185710	9182440	0.00833333	0.4156454751659402	N2	T	0.168147480651941
I_4185710	I	4185710	T	G	0.117647	ppw-1	WBGene00004093	transcript	C18E3.7c.1	protein_coding	MODIFIER	c.-14+481T>G	NA	+	4185059	4189930	I:4645862	0.0588235	PC1	4185710	9182440	0.00833333	0.4156454751659402	PB303	T	1.86192609506793
I_4185710	I	4185710	T	G	0.117647	ppw-1	WBGene00004093	transcript	C18E3.7c.1	protein_coding	MODIFIER	c.-14+481T>G	NA	+	4185059	4189930	I:4645862	0.0588235	PC1	4185710	9182440	0.00833333	0.4156454751659402	PB306	T	-0.590570137192128
I_4185710	I	4185710	T	G	0.117647	ppw-1	WBGene00004093	transcript	C18E3.7c.1	protein_coding	MODIFIER	c.-14+481T>G	NA	+	4185059	4189930	I:4645862	0.0588235	PC1	4185710	9182440	0.00833333	0.4156454751659402	PX179	T	-4.35211063933017
I_4185710	I	4185710	T	G	0.117647	ppw-1	WBGene00004093	transcript	C18E3.7c.1	protein_coding	MODIFIER	c.-14+481T>G	NA	+	4185059	4189930	I:4645862	0.0588235	PC1	4185710	9182440	0.00833333	0.4156454751659402	RC301	T	2.34882201597727
I_4185710	I	4185710	T	G	0.117647	ppw-1	WBGene00004093	transcript	C18E3.7c.1	protein_coding	MODIFIER	c.-14+481T>G	NA	+	4185059	4189930	I:4645862	0.0588235	PC1	4185710	9182440	0.00833333	0.4156454751659402	WN2002	G	0.998275357334803
I_4186420	I	4186420	T	C	0.105882	ppw-1	WBGene00004093	transcript	C18E3.7c.1	protein_coding	MODIFIER	c.-13-129T>C	NA	+	4185059	4189930	I:4645862	0.0588235	PC1	4185710	9182440	0.00740132	0.20891461209434461	AB1	T	0.0556471756396577
I_4186420	I	4186420	T	C	0.105882	ppw-1	WBGene00004093	transcript	C18E3.7c.1	protein_coding	MODIFIER	c.-13-129T>C	NA	+	4185059	4189930	I:4645862	0.0588235	PC1	4185710	9182440	0.00740132	0.20891461209434461	CB4852	T	-1.52928873311453
I_4186420	I	4186420	T	C	0.105882	ppw-1	WBGene00004093	transcript	C18E3.7c.1	protein_coding	MODIFIER	c.-13-129T>C	NA	+	4185059	4189930	I:4645862	0.0588235	PC1	4185710	9182440	0.00740132	0.20891461209434461	CB4854	T	-0.409924906310064
I_4186420	I	4186420	T	C	0.105882	ppw-1	WBGene00004093	transcript	C18E3.7c.1	protein_coding	MODIFIER	c.-13-129T>C	NA	+	4185059	4189930	I:4645862	0.0588235	PC1	4185710	9182440	0.00740132	0.20891461209434461	CB4856	C	2.79321234880832
I_4186420	I	4186420	T	C	0.105882	ppw-1	WBGene00004093	transcript	C18E3.7c.1	protein_coding	MODIFIER	c.-13-129T>C	NA	+	4185059	4189930	I:4645862	0.0588235	PC1	4185710	9182440	0.00740132	0.20891461209434461	CB4857	T	-2.96780093454765
I_4186420	I	4186420	T	C	0.105882	ppw-1	WBGene00004093	transcript	C18E3.7c.1	protein_coding	MODIFIER	c.-13-129T>C	NA	+	4185059	4189930	I:4645862	0.0588235	PC1	4185710	9182440	0.00740132	0.20891461209434461	CB4858	T	1.22927867862294
I_4186420	I	4186420	T	C	0.105882	ppw-1	WBGene00004093	transcript	C18E3.7c.1	protein_coding	MODIFIER	c.-13-129T>C	NA	+	4185059	4189930	I:4645862	0.0588235	PC1	4185710	9182440	0.00740132	0.20891461209434461	CB4932	T	-1.47895470173775
I_4186420	I	4186420	T	C	0.105882	ppw-1	WBGene00004093	transcript	C18E3.7c.1	protein_coding	MODIFIER	c.-13-129T>C	NA	+	4185059	4189930	I:4645862	0.0588235	PC1	4185710	9182440	0.00740132	0.20891461209434461	CX11262	T	-2.39179280606784
I_4186420	I	4186420	T	C	0.105882	ppw-1	WBGene00004093	transcript	C18E3.7c.1	protein_coding	MODIFIER	c.-13-129T>C	NA	+	4185059	4189930	I:4645862	0.0588235	PC1	4185710	9182440	0.00740132	0.20891461209434461	CX11264	T	0.966174480550894
I_4186420	I	4186420	T	C	0.105882	ppw-1	WBGene00004093	transcript	C18E3.7c.1	protein_coding	MODIFIER	c.-13-129T>C	NA	+	4185059	4189930	I:4645862	0.0588235	PC1	4185710	9182440	0.00740132	0.20891461209434461	CX11271	T	1.05388841058659
I_4186420	I	4186420	T	C	0.105882	ppw-1	WBGene00004093	transcript	C18E3.7c.1	protein_coding	MODIFIER	c.-13-129T>C	NA	+	4185059	4189930	I:4645862	0.0588235	PC1	4185710	9182440	0.00740132	0.20891461209434461	CX11276	T	2.11413081786944
I_4186420	I	4186420	T	C	0.105882	ppw-1	WBGene00004093	transcript	C18E3.7c.1	protein_coding	MODIFIER	c.-13-129T>C	NA	+	4185059	4189930	I:4645862	0.0588235	PC1	4185710	9182440	0.00740132	0.20891461209434461	CX11285	T	-1.52839829011637
I_4186420	I	4186420	T	C	0.105882	ppw-1	WBGene00004093	transcript	C18E3.7c.1	protein_coding	MODIFIER	c.-13-129T>C	NA	+	4185059	4189930	I:4645862	0.0588235	PC1	4185710	9182440	0.00740132	0.20891461209434461	CX11292	T	-0.455209915846118
I_4186420	I	4186420	T	C	0.105882	ppw-1	WBGene00004093	transcript	C18E3.7c.1	protein_coding	MODIFIER	c.-13-129T>C	NA	+	4185059	4189930	I:4645862	0.0588235	PC1	4185710	9182440	0.00740132	0.20891461209434461	CX11307	T	-0.122826971114432
I_4186420	I	4186420	T	C	0.105882	ppw-1	WBGene00004093	transcript	C18E3.7c.1	protein_coding	MODIFIER	c.-13-129T>C	NA	+	4185059	4189930	I:4645862	0.0588235	PC1	4185710	9182440	0.00740132	0.20891461209434461	CX11314	T	-1.97471749440959
I_4186420	I	4186420	T	C	0.105882	ppw-1	WBGene00004093	transcript	C18E3.7c.1	protein_coding	MODIFIER	c.-13-129T>C	NA	+	4185059	4189930	I:4645862	0.0588235	PC1	4185710	9182440	0.00740132	0.20891461209434461	CX11315	T	-2.67339252919803
I_4186420	I	4186420	T	C	0.105882	ppw-1	WBGene00004093	transcript	C18E3.7c.1	protein_coding	MODIFIER	c.-13-129T>C	NA	+	4185059	4189930	I:4645862	0.0588235	PC1	4185710	9182440	0.00740132	0.20891461209434461	DL200	T	0.311196344358686
I_4186420	I	4186420	T	C	0.105882	ppw-1	WBGene00004093	transcript	C18E3.7c.1	protein_coding	MODIFIER	c.-13-129T>C	NA	+	4185059	4189930	I:4645862	0.0588235	PC1	4185710	9182440	0.00740132	0.20891461209434461	DL226	T	1.90241501709408
I_4186420	I	4186420	T	C	0.105882	ppw-1	WBGene00004093	transcript	C18E3.7c.1	protein_coding	MODIFIER	c.-13-129T>C	NA	+	4185059	4189930	I:4645862	0.0588235	PC1	4185710	9182440	0.00740132	0.20891461209434461	DL238	C	-3.62947846140248
I_4186420	I	4186420	T	C	0.105882	ppw-1	WBGene00004093	transcript	C18E3.7c.1	protein_coding	MODIFIER	c.-13-129T>C	NA	+	4185059	4189930	I:4645862	0.0588235	PC1	4185710	9182440	0.00740132	0.20891461209434461	ED3005	T	3.59137701421353
I_4186420	I	4186420	T	C	0.105882	ppw-1	WBGene00004093	transcript	C18E3.7c.1	protein_coding	MODIFIER	c.-13-129T>C	NA	+	4185059	4189930	I:4645862	0.0588235	PC1	4185710	9182440	0.00740132	0.20891461209434461	ED3011	T	3.34390832033828
I_4186420	I	4186420	T	C	0.105882	ppw-1	WBGene00004093	transcript	C18E3.7c.1	protein_coding	MODIFIER	c.-13-129T>C	NA	+	4185059	4189930	I:4645862	0.0588235	PC1	4185710	9182440	0.00740132	0.20891461209434461	ED3040	C	0.846826125105707
I_4186420	I	4186420	T	C	0.105882	ppw-1	WBGene00004093	transcript	C18E3.7c.1	protein_coding	MODIFIER	c.-13-129T>C	NA	+	4185059	4189930	I:4645862	0.0588235	PC1	4185710	9182440	0.00740132	0.20891461209434461	ED3046	T	1.3444122856732
I_4186420	I	4186420	T	C	0.105882	ppw-1	WBGene00004093	transcript	C18E3.7c.1	protein_coding	MODIFIER	c.-13-129T>C	NA	+	4185059	4189930	I:4645862	0.0588235	PC1	4185710	9182440	0.00740132	0.20891461209434461	ED3048	T	1.97428237967549
I_4186420	I	4186420	T	C	0.105882	ppw-1	WBGene00004093	transcript	C18E3.7c.1	protein_coding	MODIFIER	c.-13-129T>C	NA	+	4185059	4189930	I:4645862	0.0588235	PC1	4185710	9182440	0.00740132	0.20891461209434461	ED3049	T	1.17424913097208
I_4186420	I	4186420	T	C	0.105882	ppw-1	WBGene00004093	transcript	C18E3.7c.1	protein_coding	MODIFIER	c.-13-129T>C	NA	+	4185059	4189930	I:4645862	0.0588235	PC1	4185710	9182440	0.00740132	0.20891461209434461	ED3052	T	-0.907978572909989
I_4186420	I	4186420	T	C	0.105882	ppw-1	WBGene00004093	transcript	C18E3.7c.1	protein_coding	MODIFIER	c.-13-129T>C	NA	+	4185059	4189930	I:4645862	0.0588235	PC1	4185710	9182440	0.00740132	0.20891461209434461	ED3073	T	0.462850237663423
I_4186420	I	4186420	T	C	0.105882	ppw-1	WBGene00004093	transcript	C18E3.7c.1	protein_coding	MODIFIER	c.-13-129T>C	NA	+	4185059	4189930	I:4645862	0.0588235	PC1	4185710	9182440	0.00740132	0.20891461209434461	ED3077	T	-0.268498493744728
I_4186420	I	4186420	T	C	0.105882	ppw-1	WBGene00004093	transcript	C18E3.7c.1	protein_coding	MODIFIER	c.-13-129T>C	NA	+	4185059	4189930	I:4645862	0.0588235	PC1	4185710	9182440	0.00740132	0.20891461209434461	EG4347	T	-1.30597189503375
I_4186420	I	4186420	T	C	0.105882	ppw-1	WBGene00004093	transcript	C18E3.7c.1	protein_coding	MODIFIER	c.-13-129T>C	NA	+	4185059	4189930	I:4645862	0.0588235	PC1	4185710	9182440	0.00740132	0.20891461209434461	EG4349	T	0.514934232221831
I_4186420	I	4186420	T	C	0.105882	ppw-1	WBGene00004093	transcript	C18E3.7c.1	protein_coding	MODIFIER	c.-13-129T>C	NA	+	4185059	4189930	I:4645862	0.0588235	PC1	4185710	9182440	0.00740132	0.20891461209434461	EG4724	T	2.66829859594303
I_4186420	I	4186420	T	C	0.105882	ppw-1	WBGene00004093	transcript	C18E3.7c.1	protein_coding	MODIFIER	c.-13-129T>C	NA	+	4185059	4189930	I:4645862	0.0588235	PC1	4185710	9182440	0.00740132	0.20891461209434461	EG4725	T	-0.245537208079215
I_4186420	I	4186420	T	C	0.105882	ppw-1	WBGene00004093	transcript	C18E3.7c.1	protein_coding	MODIFIER	c.-13-129T>C	NA	+	4185059	4189930	I:4645862	0.0588235	PC1	4185710	9182440	0.00740132	0.20891461209434461	EG4946	T	1.39949179160756
I_4186420	I	4186420	T	C	0.105882	ppw-1	WBGene00004093	transcript	C18E3.7c.1	protein_coding	MODIFIER	c.-13-129T>C	NA	+	4185059	4189930	I:4645862	0.0588235	PC1	4185710	9182440	0.00740132	0.20891461209434461	JT11398	T	0.389883515264186
I_4186420	I	4186420	T	C	0.105882	ppw-1	WBGene00004093	transcript	C18E3.7c.1	protein_coding	MODIFIER	c.-13-129T>C	NA	+	4185059	4189930	I:4645862	0.0588235	PC1	4185710	9182440	0.00740132	0.20891461209434461	JU1172	T	0.856970868083603
I_4186420	I	4186420	T	C	0.105882	ppw-1	WBGene00004093	transcript	C18E3.7c.1	protein_coding	MODIFIER	c.-13-129T>C	NA	+	4185059	4189930	I:4645862	0.0588235	PC1	4185710	9182440	0.00740132	0.20891461209434461	JU1200	T	0.207614525244276
I_4186420	I	4186420	T	C	0.105882	ppw-1	WBGene00004093	transcript	C18E3.7c.1	protein_coding	MODIFIER	c.-13-129T>C	NA	+	4185059	4189930	I:4645862	0.0588235	PC1	4185710	9182440	0.00740132	0.20891461209434461	JU1212	T	-0.689541051270503
I_4186420	I	4186420	T	C	0.105882	ppw-1	WBGene00004093	transcript	C18E3.7c.1	protein_coding	MODIFIER	c.-13-129T>C	NA	+	4185059	4189930	I:4645862	0.0588235	PC1	4185710	9182440	0.00740132	0.20891461209434461	JU1213	T	-0.812998870671107
I_4186420	I	4186420	T	C	0.105882	ppw-1	WBGene00004093	transcript	C18E3.7c.1	protein_coding	MODIFIER	c.-13-129T>C	NA	+	4185059	4189930	I:4645862	0.0588235	PC1	4185710	9182440	0.00740132	0.20891461209434461	JU1242	T	1.70172449962336
I_4186420	I	4186420	T	C	0.105882	ppw-1	WBGene00004093	transcript	C18E3.7c.1	protein_coding	MODIFIER	c.-13-129T>C	NA	+	4185059	4189930	I:4645862	0.0588235	PC1	4185710	9182440	0.00740132	0.20891461209434461	JU1246	T	-2.39121931017584
I_4186420	I	4186420	T	C	0.105882	ppw-1	WBGene00004093	transcript	C18E3.7c.1	protein_coding	MODIFIER	c.-13-129T>C	NA	+	4185059	4189930	I:4645862	0.0588235	PC1	4185710	9182440	0.00740132	0.20891461209434461	JU1395	T	0.495093586786844
I_4186420	I	4186420	T	C	0.105882	ppw-1	WBGene00004093	transcript	C18E3.7c.1	protein_coding	MODIFIER	c.-13-129T>C	NA	+	4185059	4189930	I:4645862	0.0588235	PC1	4185710	9182440	0.00740132	0.20891461209434461	JU1409	T	1.66116293796012
I_4186420	I	4186420	T	C	0.105882	ppw-1	WBGene00004093	transcript	C18E3.7c.1	protein_coding	MODIFIER	c.-13-129T>C	NA	+	4185059	4189930	I:4645862	0.0588235	PC1	4185710	9182440	0.00740132	0.20891461209434461	JU1440	T	0.433754906108592
I_4186420	I	4186420	T	C	0.105882	ppw-1	WBGene00004093	transcript	C18E3.7c.1	protein_coding	MODIFIER	c.-13-129T>C	NA	+	4185059	4189930	I:4645862	0.0588235	PC1	4185710	9182440	0.00740132	0.20891461209434461	JU1491	T	-0.809343718729932
I_4186420	I	4186420	T	C	0.105882	ppw-1	WBGene00004093	transcript	C18E3.7c.1	protein_coding	MODIFIER	c.-13-129T>C	NA	+	4185059	4189930	I:4645862	0.0588235	PC1	4185710	9182440	0.00740132	0.20891461209434461	JU1530	T	-0.0610895332676219
I_4186420	I	4186420	T	C	0.105882	ppw-1	WBGene00004093	transcript	C18E3.7c.1	protein_coding	MODIFIER	c.-13-129T>C	NA	+	4185059	4189930	I:4645862	0.0588235	PC1	4185710	9182440	0.00740132	0.20891461209434461	JU1568	T	2.37201144485423
I_4186420	I	4186420	T	C	0.105882	ppw-1	WBGene00004093	transcript	C18E3.7c.1	protein_coding	MODIFIER	c.-13-129T>C	NA	+	4185059	4189930	I:4645862	0.0588235	PC1	4185710	9182440	0.00740132	0.20891461209434461	JU1580	C	-3.752806564937
I_4186420	I	4186420	T	C	0.105882	ppw-1	WBGene00004093	transcript	C18E3.7c.1	protein_coding	MODIFIER	c.-13-129T>C	NA	+	4185059	4189930	I:4645862	0.0588235	PC1	4185710	9182440	0.00740132	0.20891461209434461	JU1581	C	0.339036899534926
I_4186420	I	4186420	T	C	0.105882	ppw-1	WBGene00004093	transcript	C18E3.7c.1	protein_coding	MODIFIER	c.-13-129T>C	NA	+	4185059	4189930	I:4645862	0.0588235	PC1	4185710	9182440	0.00740132	0.20891461209434461	JU1586	T	-0.22891636094503
I_4186420	I	4186420	T	C	0.105882	ppw-1	WBGene00004093	transcript	C18E3.7c.1	protein_coding	MODIFIER	c.-13-129T>C	NA	+	4185059	4189930	I:4645862	0.0588235	PC1	4185710	9182440	0.00740132	0.20891461209434461	JU1652	T	1.51074139990487
I_4186420	I	4186420	T	C	0.105882	ppw-1	WBGene00004093	transcript	C18E3.7c.1	protein_coding	MODIFIER	c.-13-129T>C	NA	+	4185059	4189930	I:4645862	0.0588235	PC1	4185710	9182440	0.00740132	0.20891461209434461	JU1896	C	-0.417075869900118
I_4186420	I	4186420	T	C	0.105882	ppw-1	WBGene00004093	transcript	C18E3.7c.1	protein_coding	MODIFIER	c.-13-129T>C	NA	+	4185059	4189930	I:4645862	0.0588235	PC1	4185710	9182440	0.00740132	0.20891461209434461	JU258	T	-1.89822338722004
I_4186420	I	4186420	T	C	0.105882	ppw-1	WBGene00004093	transcript	C18E3.7c.1	protein_coding	MODIFIER	c.-13-129T>C	NA	+	4185059	4189930	I:4645862	0.0588235	PC1	4185710	9182440	0.00740132	0.20891461209434461	JU310	T	0.410027322158147
I_4186420	I	4186420	T	C	0.105882	ppw-1	WBGene00004093	transcript	C18E3.7c.1	protein_coding	MODIFIER	c.-13-129T>C	NA	+	4185059	4189930	I:4645862	0.0588235	PC1	4185710	9182440	0.00740132	0.20891461209434461	JU311	T	0.27216806920084
I_4186420	I	4186420	T	C	0.105882	ppw-1	WBGene00004093	transcript	C18E3.7c.1	protein_coding	MODIFIER	c.-13-129T>C	NA	+	4185059	4189930	I:4645862	0.0588235	PC1	4185710	9182440	0.00740132	0.20891461209434461	JU323	T	0.289321867031384
I_4186420	I	4186420	T	C	0.105882	ppw-1	WBGene00004093	transcript	C18E3.7c.1	protein_coding	MODIFIER	c.-13-129T>C	NA	+	4185059	4189930	I:4645862	0.0588235	PC1	4185710	9182440	0.00740132	0.20891461209434461	JU346	T	-2.58103826777226
I_4186420	I	4186420	T	C	0.105882	ppw-1	WBGene00004093	transcript	C18E3.7c.1	protein_coding	MODIFIER	c.-13-129T>C	NA	+	4185059	4189930	I:4645862	0.0588235	PC1	4185710	9182440	0.00740132	0.20891461209434461	JU360	T	0.294301498629217
I_4186420	I	4186420	T	C	0.105882	ppw-1	WBGene00004093	transcript	C18E3.7c.1	protein_coding	MODIFIER	c.-13-129T>C	NA	+	4185059	4189930	I:4645862	0.0588235	PC1	4185710	9182440	0.00740132	0.20891461209434461	JU367	T	-2.00257014307348
I_4186420	I	4186420	T	C	0.105882	ppw-1	WBGene00004093	transcript	C18E3.7c.1	protein_coding	MODIFIER	c.-13-129T>C	NA	+	4185059	4189930	I:4645862	0.0588235	PC1	4185710	9182440	0.00740132	0.20891461209434461	JU393	T	0.0380747034640434
I_4186420	I	4186420	T	C	0.105882	ppw-1	WBGene00004093	transcript	C18E3.7c.1	protein_coding	MODIFIER	c.-13-129T>C	NA	+	4185059	4189930	I:4645862	0.0588235	PC1	4185710	9182440	0.00740132	0.20891461209434461	JU394	T	0.144602046680956
I_4186420	I	4186420	T	C	0.105882	ppw-1	WBGene00004093	transcript	C18E3.7c.1	protein_coding	MODIFIER	c.-13-129T>C	NA	+	4185059	4189930	I:4645862	0.0588235	PC1	4185710	9182440	0.00740132	0.20891461209434461	JU406	T	-0.06660784767806
I_4186420	I	4186420	T	C	0.105882	ppw-1	WBGene00004093	transcript	C18E3.7c.1	protein_coding	MODIFIER	c.-13-129T>C	NA	+	4185059	4189930	I:4645862	0.0588235	PC1	4185710	9182440	0.00740132	0.20891461209434461	JU440	T	0.538620802447205
I_4186420	I	4186420	T	C	0.105882	ppw-1	WBGene00004093	transcript	C18E3.7c.1	protein_coding	MODIFIER	c.-13-129T>C	NA	+	4185059	4189930	I:4645862	0.0588235	PC1	4185710	9182440	0.00740132	0.20891461209434461	JU561	T	0.72914148437596
I_4186420	I	4186420	T	C	0.105882	ppw-1	WBGene00004093	transcript	C18E3.7c.1	protein_coding	MODIFIER	c.-13-129T>C	NA	+	4185059	4189930	I:4645862	0.0588235	PC1	4185710	9182440	0.00740132	0.20891461209434461	JU642	C	-0.362683910988543
I_4186420	I	4186420	T	C	0.105882	ppw-1	WBGene00004093	transcript	C18E3.7c.1	protein_coding	MODIFIER	c.-13-129T>C	NA	+	4185059	4189930	I:4645862	0.0588235	PC1	4185710	9182440	0.00740132	0.20891461209434461	JU751	T	-0.967394753140509
I_4186420	I	4186420	T	C	0.105882	ppw-1	WBGene00004093	transcript	C18E3.7c.1	protein_coding	MODIFIER	c.-13-129T>C	NA	+	4185059	4189930	I:4645862	0.0588235	PC1	4185710	9182440	0.00740132	0.20891461209434461	JU774	T	0.0329930870921167
I_4186420	I	4186420	T	C	0.105882	ppw-1	WBGene00004093	transcript	C18E3.7c.1	protein_coding	MODIFIER	c.-13-129T>C	NA	+	4185059	4189930	I:4645862	0.0588235	PC1	4185710	9182440	0.00740132	0.20891461209434461	JU778	T	-1.4713673648263
I_4186420	I	4186420	T	C	0.105882	ppw-1	WBGene00004093	transcript	C18E3.7c.1	protein_coding	MODIFIER	c.-13-129T>C	NA	+	4185059	4189930	I:4645862	0.0588235	PC1	4185710	9182440	0.00740132	0.20891461209434461	JU782	T	1.70936948909224
I_4186420	I	4186420	T	C	0.105882	ppw-1	WBGene00004093	transcript	C18E3.7c.1	protein_coding	MODIFIER	c.-13-129T>C	NA	+	4185059	4189930	I:4645862	0.0588235	PC1	4185710	9182440	0.00740132	0.20891461209434461	JU792	T	-1.45600027472861
I_4186420	I	4186420	T	C	0.105882	ppw-1	WBGene00004093	transcript	C18E3.7c.1	protein_coding	MODIFIER	c.-13-129T>C	NA	+	4185059	4189930	I:4645862	0.0588235	PC1	4185710	9182440	0.00740132	0.20891461209434461	JU830	T	-1.01352429549833
I_4186420	I	4186420	T	C	0.105882	ppw-1	WBGene00004093	transcript	C18E3.7c.1	protein_coding	MODIFIER	c.-13-129T>C	NA	+	4185059	4189930	I:4645862	0.0588235	PC1	4185710	9182440	0.00740132	0.20891461209434461	JU847	T	-0.578233756439931
I_4186420	I	4186420	T	C	0.105882	ppw-1	WBGene00004093	transcript	C18E3.7c.1	protein_coding	MODIFIER	c.-13-129T>C	NA	+	4185059	4189930	I:4645862	0.0588235	PC1	4185710	9182440	0.00740132	0.20891461209434461	KR314	T	3.52687238834949
I_4186420	I	4186420	T	C	0.105882	ppw-1	WBGene00004093	transcript	C18E3.7c.1	protein_coding	MODIFIER	c.-13-129T>C	NA	+	4185059	4189930	I:4645862	0.0588235	PC1	4185710	9182440	0.00740132	0.20891461209434461	LKC34	T	-2.62935236950851
I_4186420	I	4186420	T	C	0.105882	ppw-1	WBGene00004093	transcript	C18E3.7c.1	protein_coding	MODIFIER	c.-13-129T>C	NA	+	4185059	4189930	I:4645862	0.0588235	PC1	4185710	9182440	0.00740132	0.20891461209434461	LSJ1	T	-1.61643089981728
I_4186420	I	4186420	T	C	0.105882	ppw-1	WBGene00004093	transcript	C18E3.7c.1	protein_coding	MODIFIER	c.-13-129T>C	NA	+	4185059	4189930	I:4645862	0.0588235	PC1	4185710	9182440	0.00740132	0.20891461209434461	MY1	T	-1.81281788269565
I_4186420	I	4186420	T	C	0.105882	ppw-1	WBGene00004093	transcript	C18E3.7c.1	protein_coding	MODIFIER	c.-13-129T>C	NA	+	4185059	4189930	I:4645862	0.0588235	PC1	4185710	9182440	0.00740132	0.20891461209434461	MY10	T	1.47879928357565
I_4186420	I	4186420	T	C	0.105882	ppw-1	WBGene00004093	transcript	C18E3.7c.1	protein_coding	MODIFIER	c.-13-129T>C	NA	+	4185059	4189930	I:4645862	0.0588235	PC1	4185710	9182440	0.00740132	0.20891461209434461	MY16	T	2.74110604600823
I_4186420	I	4186420	T	C	0.105882	ppw-1	WBGene00004093	transcript	C18E3.7c.1	protein_coding	MODIFIER	c.-13-129T>C	NA	+	4185059	4189930	I:4645862	0.0588235	PC1	4185710	9182440	0.00740132	0.20891461209434461	MY18	C	0.231470957900983
I_4186420	I	4186420	T	C	0.105882	ppw-1	WBGene00004093	transcript	C18E3.7c.1	protein_coding	MODIFIER	c.-13-129T>C	NA	+	4185059	4189930	I:4645862	0.0588235	PC1	4185710	9182440	0.00740132	0.20891461209434461	MY23	T	-1.07691884190868
I_4186420	I	4186420	T	C	0.105882	ppw-1	WBGene00004093	transcript	C18E3.7c.1	protein_coding	MODIFIER	c.-13-129T>C	NA	+	4185059	4189930	I:4645862	0.0588235	PC1	4185710	9182440	0.00740132	0.20891461209434461	N2	T	0.168147480651941
I_4186420	I	4186420	T	C	0.105882	ppw-1	WBGene00004093	transcript	C18E3.7c.1	protein_coding	MODIFIER	c.-13-129T>C	NA	+	4185059	4189930	I:4645862	0.0588235	PC1	4185710	9182440	0.00740132	0.20891461209434461	PB303	T	1.86192609506793
I_4186420	I	4186420	T	C	0.105882	ppw-1	WBGene00004093	transcript	C18E3.7c.1	protein_coding	MODIFIER	c.-13-129T>C	NA	+	4185059	4189930	I:4645862	0.0588235	PC1	4185710	9182440	0.00740132	0.20891461209434461	PB306	T	-0.590570137192128
I_4186420	I	4186420	T	C	0.105882	ppw-1	WBGene00004093	transcript	C18E3.7c.1	protein_coding	MODIFIER	c.-13-129T>C	NA	+	4185059	4189930	I:4645862	0.0588235	PC1	4185710	9182440	0.00740132	0.20891461209434461	PX179	T	-4.35211063933017
I_4186420	I	4186420	T	C	0.105882	ppw-1	WBGene00004093	transcript	C18E3.7c.1	protein_coding	MODIFIER	c.-13-129T>C	NA	+	4185059	4189930	I:4645862	0.0588235	PC1	4185710	9182440	0.00740132	0.20891461209434461	RC301	T	2.34882201597727
I_4186420	I	4186420	T	C	0.105882	ppw-1	WBGene00004093	transcript	C18E3.7c.1	protein_coding	MODIFIER	c.-13-129T>C	NA	+	4185059	4189930	I:4645862	0.0588235	PC1	4185710	9182440	0.00740132	0.20891461209434461	WN2002	C	0.998275357334803
I_4186587	I	4186587	T	C	0.223529	ppw-1	WBGene00004093	transcript	C18E3.7c.1	protein_coding	MODERATE	c.26T>C	p.Phe9Ser	+	4185059	4189930	I:4645862	0.0588235	PC1	4185710	9182440	0.0179924	0.7095921648524783	AB1	T	0.0556471756396577
I_4186587	I	4186587	T	C	0.223529	ppw-1	WBGene00004093	transcript	C18E3.7c.1	protein_coding	MODERATE	c.26T>C	p.Phe9Ser	+	4185059	4189930	I:4645862	0.0588235	PC1	4185710	9182440	0.0179924	0.7095921648524783	CB4852	T	-1.52928873311453
I_4186587	I	4186587	T	C	0.223529	ppw-1	WBGene00004093	transcript	C18E3.7c.1	protein_coding	MODERATE	c.26T>C	p.Phe9Ser	+	4185059	4189930	I:4645862	0.0588235	PC1	4185710	9182440	0.0179924	0.7095921648524783	CB4854	T	-0.409924906310064
I_4186587	I	4186587	T	C	0.223529	ppw-1	WBGene00004093	transcript	C18E3.7c.1	protein_coding	MODERATE	c.26T>C	p.Phe9Ser	+	4185059	4189930	I:4645862	0.0588235	PC1	4185710	9182440	0.0179924	0.7095921648524783	CB4856	C	2.79321234880832
I_4186587	I	4186587	T	C	0.223529	ppw-1	WBGene00004093	transcript	C18E3.7c.1	protein_coding	MODERATE	c.26T>C	p.Phe9Ser	+	4185059	4189930	I:4645862	0.0588235	PC1	4185710	9182440	0.0179924	0.7095921648524783	CB4857	T	-2.96780093454765
I_4186587	I	4186587	T	C	0.223529	ppw-1	WBGene00004093	transcript	C18E3.7c.1	protein_coding	MODERATE	c.26T>C	p.Phe9Ser	+	4185059	4189930	I:4645862	0.0588235	PC1	4185710	9182440	0.0179924	0.7095921648524783	CB4858	C	1.22927867862294
I_4186587	I	4186587	T	C	0.223529	ppw-1	WBGene00004093	transcript	C18E3.7c.1	protein_coding	MODERATE	c.26T>C	p.Phe9Ser	+	4185059	4189930	I:4645862	0.0588235	PC1	4185710	9182440	0.0179924	0.7095921648524783	CB4932	T	-1.47895470173775
I_4186587	I	4186587	T	C	0.223529	ppw-1	WBGene00004093	transcript	C18E3.7c.1	protein_coding	MODERATE	c.26T>C	p.Phe9Ser	+	4185059	4189930	I:4645862	0.0588235	PC1	4185710	9182440	0.0179924	0.7095921648524783	CX11262	T	-2.39179280606784
I_4186587	I	4186587	T	C	0.223529	ppw-1	WBGene00004093	transcript	C18E3.7c.1	protein_coding	MODERATE	c.26T>C	p.Phe9Ser	+	4185059	4189930	I:4645862	0.0588235	PC1	4185710	9182440	0.0179924	0.7095921648524783	CX11264	T	0.966174480550894
I_4186587	I	4186587	T	C	0.223529	ppw-1	WBGene00004093	transcript	C18E3.7c.1	protein_coding	MODERATE	c.26T>C	p.Phe9Ser	+	4185059	4189930	I:4645862	0.0588235	PC1	4185710	9182440	0.0179924	0.7095921648524783	CX11271	C	1.05388841058659
I_4186587	I	4186587	T	C	0.223529	ppw-1	WBGene00004093	transcript	C18E3.7c.1	protein_coding	MODERATE	c.26T>C	p.Phe9Ser	+	4185059	4189930	I:4645862	0.0588235	PC1	4185710	9182440	0.0179924	0.7095921648524783	CX11276	T	2.11413081786944
I_4186587	I	4186587	T	C	0.223529	ppw-1	WBGene00004093	transcript	C18E3.7c.1	protein_coding	MODERATE	c.26T>C	p.Phe9Ser	+	4185059	4189930	I:4645862	0.0588235	PC1	4185710	9182440	0.0179924	0.7095921648524783	CX11285	T	-1.52839829011637
I_4186587	I	4186587	T	C	0.223529	ppw-1	WBGene00004093	transcript	C18E3.7c.1	protein_coding	MODERATE	c.26T>C	p.Phe9Ser	+	4185059	4189930	I:4645862	0.0588235	PC1	4185710	9182440	0.0179924	0.7095921648524783	CX11292	C	-0.455209915846118
I_4186587	I	4186587	T	C	0.223529	ppw-1	WBGene00004093	transcript	C18E3.7c.1	protein_coding	MODERATE	c.26T>C	p.Phe9Ser	+	4185059	4189930	I:4645862	0.0588235	PC1	4185710	9182440	0.0179924	0.7095921648524783	CX11307	C	-0.122826971114432
I_4186587	I	4186587	T	C	0.223529	ppw-1	WBGene00004093	transcript	C18E3.7c.1	protein_coding	MODERATE	c.26T>C	p.Phe9Ser	+	4185059	4189930	I:4645862	0.0588235	PC1	4185710	9182440	0.0179924	0.7095921648524783	CX11314	C	-1.97471749440959
I_4186587	I	4186587	T	C	0.223529	ppw-1	WBGene00004093	transcript	C18E3.7c.1	protein_coding	MODERATE	c.26T>C	p.Phe9Ser	+	4185059	4189930	I:4645862	0.0588235	PC1	4185710	9182440	0.0179924	0.7095921648524783	CX11315	T	-2.67339252919803
I_4186587	I	4186587	T	C	0.223529	ppw-1	WBGene00004093	transcript	C18E3.7c.1	protein_coding	MODERATE	c.26T>C	p.Phe9Ser	+	4185059	4189930	I:4645862	0.0588235	PC1	4185710	9182440	0.0179924	0.7095921648524783	DL200	T	0.311196344358686
I_4186587	I	4186587	T	C	0.223529	ppw-1	WBGene00004093	transcript	C18E3.7c.1	protein_coding	MODERATE	c.26T>C	p.Phe9Ser	+	4185059	4189930	I:4645862	0.0588235	PC1	4185710	9182440	0.0179924	0.7095921648524783	DL226	T	1.90241501709408
I_4186587	I	4186587	T	C	0.223529	ppw-1	WBGene00004093	transcript	C18E3.7c.1	protein_coding	MODERATE	c.26T>C	p.Phe9Ser	+	4185059	4189930	I:4645862	0.0588235	PC1	4185710	9182440	0.0179924	0.7095921648524783	DL238	C	-3.62947846140248
I_4186587	I	4186587	T	C	0.223529	ppw-1	WBGene00004093	transcript	C18E3.7c.1	protein_coding	MODERATE	c.26T>C	p.Phe9Ser	+	4185059	4189930	I:4645862	0.0588235	PC1	4185710	9182440	0.0179924	0.7095921648524783	ED3005	C	3.59137701421353
I_4186587	I	4186587	T	C	0.223529	ppw-1	WBGene00004093	transcript	C18E3.7c.1	protein_coding	MODERATE	c.26T>C	p.Phe9Ser	+	4185059	4189930	I:4645862	0.0588235	PC1	4185710	9182440	0.0179924	0.7095921648524783	ED3011	C	3.34390832033828
I_4186587	I	4186587	T	C	0.223529	ppw-1	WBGene00004093	transcript	C18E3.7c.1	protein_coding	MODERATE	c.26T>C	p.Phe9Ser	+	4185059	4189930	I:4645862	0.0588235	PC1	4185710	9182440	0.0179924	0.7095921648524783	ED3040	C	0.846826125105707
I_4186587	I	4186587	T	C	0.223529	ppw-1	WBGene00004093	transcript	C18E3.7c.1	protein_coding	MODERATE	c.26T>C	p.Phe9Ser	+	4185059	4189930	I:4645862	0.0588235	PC1	4185710	9182440	0.0179924	0.7095921648524783	ED3046	T	1.3444122856732
I_4186587	I	4186587	T	C	0.223529	ppw-1	WBGene00004093	transcript	C18E3.7c.1	protein_coding	MODERATE	c.26T>C	p.Phe9Ser	+	4185059	4189930	I:4645862	0.0588235	PC1	4185710	9182440	0.0179924	0.7095921648524783	ED3048	T	1.97428237967549
I_4186587	I	4186587	T	C	0.223529	ppw-1	WBGene00004093	transcript	C18E3.7c.1	protein_coding	MODERATE	c.26T>C	p.Phe9Ser	+	4185059	4189930	I:4645862	0.0588235	PC1	4185710	9182440	0.0179924	0.7095921648524783	ED3049	T	1.17424913097208
I_4186587	I	4186587	T	C	0.223529	ppw-1	WBGene00004093	transcript	C18E3.7c.1	protein_coding	MODERATE	c.26T>C	p.Phe9Ser	+	4185059	4189930	I:4645862	0.0588235	PC1	4185710	9182440	0.0179924	0.7095921648524783	ED3052	T	-0.907978572909989
I_4186587	I	4186587	T	C	0.223529	ppw-1	WBGene00004093	transcript	C18E3.7c.1	protein_coding	MODERATE	c.26T>C	p.Phe9Ser	+	4185059	4189930	I:4645862	0.0588235	PC1	4185710	9182440	0.0179924	0.7095921648524783	ED3073	T	0.462850237663423
I_4186587	I	4186587	T	C	0.223529	ppw-1	WBGene00004093	transcript	C18E3.7c.1	protein_coding	MODERATE	c.26T>C	p.Phe9Ser	+	4185059	4189930	I:4645862	0.0588235	PC1	4185710	9182440	0.0179924	0.7095921648524783	ED3077	T	-0.268498493744728
I_4186587	I	4186587	T	C	0.223529	ppw-1	WBGene00004093	transcript	C18E3.7c.1	protein_coding	MODERATE	c.26T>C	p.Phe9Ser	+	4185059	4189930	I:4645862	0.0588235	PC1	4185710	9182440	0.0179924	0.7095921648524783	EG4347	T	-1.30597189503375
I_4186587	I	4186587	T	C	0.223529	ppw-1	WBGene00004093	transcript	C18E3.7c.1	protein_coding	MODERATE	c.26T>C	p.Phe9Ser	+	4185059	4189930	I:4645862	0.0588235	PC1	4185710	9182440	0.0179924	0.7095921648524783	EG4349	T	0.514934232221831
I_4186587	I	4186587	T	C	0.223529	ppw-1	WBGene00004093	transcript	C18E3.7c.1	protein_coding	MODERATE	c.26T>C	p.Phe9Ser	+	4185059	4189930	I:4645862	0.0588235	PC1	4185710	9182440	0.0179924	0.7095921648524783	EG4724	T	2.66829859594303
I_4186587	I	4186587	T	C	0.223529	ppw-1	WBGene00004093	transcript	C18E3.7c.1	protein_coding	MODERATE	c.26T>C	p.Phe9Ser	+	4185059	4189930	I:4645862	0.0588235	PC1	4185710	9182440	0.0179924	0.7095921648524783	EG4725	T	-0.245537208079215
I_4186587	I	4186587	T	C	0.223529	ppw-1	WBGene00004093	transcript	C18E3.7c.1	protein_coding	MODERATE	c.26T>C	p.Phe9Ser	+	4185059	4189930	I:4645862	0.0588235	PC1	4185710	9182440	0.0179924	0.7095921648524783	EG4946	C	1.39949179160756
I_4186587	I	4186587	T	C	0.223529	ppw-1	WBGene00004093	transcript	C18E3.7c.1	protein_coding	MODERATE	c.26T>C	p.Phe9Ser	+	4185059	4189930	I:4645862	0.0588235	PC1	4185710	9182440	0.0179924	0.7095921648524783	JT11398	T	0.389883515264186
I_4186587	I	4186587	T	C	0.223529	ppw-1	WBGene00004093	transcript	C18E3.7c.1	protein_coding	MODERATE	c.26T>C	p.Phe9Ser	+	4185059	4189930	I:4645862	0.0588235	PC1	4185710	9182440	0.0179924	0.7095921648524783	JU1172	C	0.856970868083603
I_4186587	I	4186587	T	C	0.223529	ppw-1	WBGene00004093	transcript	C18E3.7c.1	protein_coding	MODERATE	c.26T>C	p.Phe9Ser	+	4185059	4189930	I:4645862	0.0588235	PC1	4185710	9182440	0.0179924	0.7095921648524783	JU1200	T	0.207614525244276
I_4186587	I	4186587	T	C	0.223529	ppw-1	WBGene00004093	transcript	C18E3.7c.1	protein_coding	MODERATE	c.26T>C	p.Phe9Ser	+	4185059	4189930	I:4645862	0.0588235	PC1	4185710	9182440	0.0179924	0.7095921648524783	JU1212	T	-0.689541051270503
I_4186587	I	4186587	T	C	0.223529	ppw-1	WBGene00004093	transcript	C18E3.7c.1	protein_coding	MODERATE	c.26T>C	p.Phe9Ser	+	4185059	4189930	I:4645862	0.0588235	PC1	4185710	9182440	0.0179924	0.7095921648524783	JU1213	T	-0.812998870671107
I_4186587	I	4186587	T	C	0.223529	ppw-1	WBGene00004093	transcript	C18E3.7c.1	protein_coding	MODERATE	c.26T>C	p.Phe9Ser	+	4185059	4189930	I:4645862	0.0588235	PC1	4185710	9182440	0.0179924	0.7095921648524783	JU1242	T	1.70172449962336
I_4186587	I	4186587	T	C	0.223529	ppw-1	WBGene00004093	transcript	C18E3.7c.1	protein_coding	MODERATE	c.26T>C	p.Phe9Ser	+	4185059	4189930	I:4645862	0.0588235	PC1	4185710	9182440	0.0179924	0.7095921648524783	JU1246	T	-2.39121931017584
I_4186587	I	4186587	T	C	0.223529	ppw-1	WBGene00004093	transcript	C18E3.7c.1	protein_coding	MODERATE	c.26T>C	p.Phe9Ser	+	4185059	4189930	I:4645862	0.0588235	PC1	4185710	9182440	0.0179924	0.7095921648524783	JU1395	T	0.495093586786844
I_4186587	I	4186587	T	C	0.223529	ppw-1	WBGene00004093	transcript	C18E3.7c.1	protein_coding	MODERATE	c.26T>C	p.Phe9Ser	+	4185059	4189930	I:4645862	0.0588235	PC1	4185710	9182440	0.0179924	0.7095921648524783	JU1409	T	1.66116293796012
I_4186587	I	4186587	T	C	0.223529	ppw-1	WBGene00004093	transcript	C18E3.7c.1	protein_coding	MODERATE	c.26T>C	p.Phe9Ser	+	4185059	4189930	I:4645862	0.0588235	PC1	4185710	9182440	0.0179924	0.7095921648524783	JU1440	T	0.433754906108592
I_4186587	I	4186587	T	C	0.223529	ppw-1	WBGene00004093	transcript	C18E3.7c.1	protein_coding	MODERATE	c.26T>C	p.Phe9Ser	+	4185059	4189930	I:4645862	0.0588235	PC1	4185710	9182440	0.0179924	0.7095921648524783	JU1491	T	-0.809343718729932
I_4186587	I	4186587	T	C	0.223529	ppw-1	WBGene00004093	transcript	C18E3.7c.1	protein_coding	MODERATE	c.26T>C	p.Phe9Ser	+	4185059	4189930	I:4645862	0.0588235	PC1	4185710	9182440	0.0179924	0.7095921648524783	JU1530	T	-0.0610895332676219
I_4186587	I	4186587	T	C	0.223529	ppw-1	WBGene00004093	transcript	C18E3.7c.1	protein_coding	MODERATE	c.26T>C	p.Phe9Ser	+	4185059	4189930	I:4645862	0.0588235	PC1	4185710	9182440	0.0179924	0.7095921648524783	JU1568	T	2.37201144485423
I_4186587	I	4186587	T	C	0.223529	ppw-1	WBGene00004093	transcript	C18E3.7c.1	protein_coding	MODERATE	c.26T>C	p.Phe9Ser	+	4185059	4189930	I:4645862	0.0588235	PC1	4185710	9182440	0.0179924	0.7095921648524783	JU1580	C	-3.752806564937
I_4186587	I	4186587	T	C	0.223529	ppw-1	WBGene00004093	transcript	C18E3.7c.1	protein_coding	MODERATE	c.26T>C	p.Phe9Ser	+	4185059	4189930	I:4645862	0.0588235	PC1	4185710	9182440	0.0179924	0.7095921648524783	JU1581	C	0.339036899534926
I_4186587	I	4186587	T	C	0.223529	ppw-1	WBGene00004093	transcript	C18E3.7c.1	protein_coding	MODERATE	c.26T>C	p.Phe9Ser	+	4185059	4189930	I:4645862	0.0588235	PC1	4185710	9182440	0.0179924	0.7095921648524783	JU1586	T	-0.22891636094503
I_4186587	I	4186587	T	C	0.223529	ppw-1	WBGene00004093	transcript	C18E3.7c.1	protein_coding	MODERATE	c.26T>C	p.Phe9Ser	+	4185059	4189930	I:4645862	0.0588235	PC1	4185710	9182440	0.0179924	0.7095921648524783	JU1652	T	1.51074139990487
I_4186587	I	4186587	T	C	0.223529	ppw-1	WBGene00004093	transcript	C18E3.7c.1	protein_coding	MODERATE	c.26T>C	p.Phe9Ser	+	4185059	4189930	I:4645862	0.0588235	PC1	4185710	9182440	0.0179924	0.7095921648524783	JU1896	C	-0.417075869900118
I_4186587	I	4186587	T	C	0.223529	ppw-1	WBGene00004093	transcript	C18E3.7c.1	protein_coding	MODERATE	c.26T>C	p.Phe9Ser	+	4185059	4189930	I:4645862	0.0588235	PC1	4185710	9182440	0.0179924	0.7095921648524783	JU258	C	-1.89822338722004
I_4186587	I	4186587	T	C	0.223529	ppw-1	WBGene00004093	transcript	C18E3.7c.1	protein_coding	MODERATE	c.26T>C	p.Phe9Ser	+	4185059	4189930	I:4645862	0.0588235	PC1	4185710	9182440	0.0179924	0.7095921648524783	JU310	T	0.410027322158147
I_4186587	I	4186587	T	C	0.223529	ppw-1	WBGene00004093	transcript	C18E3.7c.1	protein_coding	MODERATE	c.26T>C	p.Phe9Ser	+	4185059	4189930	I:4645862	0.0588235	PC1	4185710	9182440	0.0179924	0.7095921648524783	JU311	T	0.27216806920084
I_4186587	I	4186587	T	C	0.223529	ppw-1	WBGene00004093	transcript	C18E3.7c.1	protein_coding	MODERATE	c.26T>C	p.Phe9Ser	+	4185059	4189930	I:4645862	0.0588235	PC1	4185710	9182440	0.0179924	0.7095921648524783	JU323	T	0.289321867031384
I_4186587	I	4186587	T	C	0.223529	ppw-1	WBGene00004093	transcript	C18E3.7c.1	protein_coding	MODERATE	c.26T>C	p.Phe9Ser	+	4185059	4189930	I:4645862	0.0588235	PC1	4185710	9182440	0.0179924	0.7095921648524783	JU346	T	-2.58103826777226
I_4186587	I	4186587	T	C	0.223529	ppw-1	WBGene00004093	transcript	C18E3.7c.1	protein_coding	MODERATE	c.26T>C	p.Phe9Ser	+	4185059	4189930	I:4645862	0.0588235	PC1	4185710	9182440	0.0179924	0.7095921648524783	JU360	T	0.294301498629217
I_4186587	I	4186587	T	C	0.223529	ppw-1	WBGene00004093	transcript	C18E3.7c.1	protein_coding	MODERATE	c.26T>C	p.Phe9Ser	+	4185059	4189930	I:4645862	0.0588235	PC1	4185710	9182440	0.0179924	0.7095921648524783	JU367	T	-2.00257014307348
I_4186587	I	4186587	T	C	0.223529	ppw-1	WBGene00004093	transcript	C18E3.7c.1	protein_coding	MODERATE	c.26T>C	p.Phe9Ser	+	4185059	4189930	I:4645862	0.0588235	PC1	4185710	9182440	0.0179924	0.7095921648524783	JU393	T	0.0380747034640434
I_4186587	I	4186587	T	C	0.223529	ppw-1	WBGene00004093	transcript	C18E3.7c.1	protein_coding	MODERATE	c.26T>C	p.Phe9Ser	+	4185059	4189930	I:4645862	0.0588235	PC1	4185710	9182440	0.0179924	0.7095921648524783	JU394	T	0.144602046680956
I_4186587	I	4186587	T	C	0.223529	ppw-1	WBGene00004093	transcript	C18E3.7c.1	protein_coding	MODERATE	c.26T>C	p.Phe9Ser	+	4185059	4189930	I:4645862	0.0588235	PC1	4185710	9182440	0.0179924	0.7095921648524783	JU406	T	-0.06660784767806
I_4186587	I	4186587	T	C	0.223529	ppw-1	WBGene00004093	transcript	C18E3.7c.1	protein_coding	MODERATE	c.26T>C	p.Phe9Ser	+	4185059	4189930	I:4645862	0.0588235	PC1	4185710	9182440	0.0179924	0.7095921648524783	JU440	T	0.538620802447205
I_4186587	I	4186587	T	C	0.223529	ppw-1	WBGene00004093	transcript	C18E3.7c.1	protein_coding	MODERATE	c.26T>C	p.Phe9Ser	+	4185059	4189930	I:4645862	0.0588235	PC1	4185710	9182440	0.0179924	0.7095921648524783	JU561	T	0.72914148437596
I_4186587	I	4186587	T	C	0.223529	ppw-1	WBGene00004093	transcript	C18E3.7c.1	protein_coding	MODERATE	c.26T>C	p.Phe9Ser	+	4185059	4189930	I:4645862	0.0588235	PC1	4185710	9182440	0.0179924	0.7095921648524783	JU642	C	-0.362683910988543
I_4186587	I	4186587	T	C	0.223529	ppw-1	WBGene00004093	transcript	C18E3.7c.1	protein_coding	MODERATE	c.26T>C	p.Phe9Ser	+	4185059	4189930	I:4645862	0.0588235	PC1	4185710	9182440	0.0179924	0.7095921648524783	JU751	T	-0.967394753140509
I_4186587	I	4186587	T	C	0.223529	ppw-1	WBGene00004093	transcript	C18E3.7c.1	protein_coding	MODERATE	c.26T>C	p.Phe9Ser	+	4185059	4189930	I:4645862	0.0588235	PC1	4185710	9182440	0.0179924	0.7095921648524783	JU774	T	0.0329930870921167
I_4186587	I	4186587	T	C	0.223529	ppw-1	WBGene00004093	transcript	C18E3.7c.1	protein_coding	MODERATE	c.26T>C	p.Phe9Ser	+	4185059	4189930	I:4645862	0.0588235	PC1	4185710	9182440	0.0179924	0.7095921648524783	JU778	T	-1.4713673648263
I_4186587	I	4186587	T	C	0.223529	ppw-1	WBGene00004093	transcript	C18E3.7c.1	protein_coding	MODERATE	c.26T>C	p.Phe9Ser	+	4185059	4189930	I:4645862	0.0588235	PC1	4185710	9182440	0.0179924	0.7095921648524783	JU782	T	1.70936948909224
I_4186587	I	4186587	T	C	0.223529	ppw-1	WBGene00004093	transcript	C18E3.7c.1	protein_coding	MODERATE	c.26T>C	p.Phe9Ser	+	4185059	4189930	I:4645862	0.0588235	PC1	4185710	9182440	0.0179924	0.7095921648524783	JU792	T	-1.45600027472861
I_4186587	I	4186587	T	C	0.223529	ppw-1	WBGene00004093	transcript	C18E3.7c.1	protein_coding	MODERATE	c.26T>C	p.Phe9Ser	+	4185059	4189930	I:4645862	0.0588235	PC1	4185710	9182440	0.0179924	0.7095921648524783	JU830	T	-1.01352429549833
I_4186587	I	4186587	T	C	0.223529	ppw-1	WBGene00004093	transcript	C18E3.7c.1	protein_coding	MODERATE	c.26T>C	p.Phe9Ser	+	4185059	4189930	I:4645862	0.0588235	PC1	4185710	9182440	0.0179924	0.7095921648524783	JU847	T	-0.578233756439931
I_4186587	I	4186587	T	C	0.223529	ppw-1	WBGene00004093	transcript	C18E3.7c.1	protein_coding	MODERATE	c.26T>C	p.Phe9Ser	+	4185059	4189930	I:4645862	0.0588235	PC1	4185710	9182440	0.0179924	0.7095921648524783	KR314	T	3.52687238834949
I_4186587	I	4186587	T	C	0.223529	ppw-1	WBGene00004093	transcript	C18E3.7c.1	protein_coding	MODERATE	c.26T>C	p.Phe9Ser	+	4185059	4189930	I:4645862	0.0588235	PC1	4185710	9182440	0.0179924	0.7095921648524783	LKC34	T	-2.62935236950851
I_4186587	I	4186587	T	C	0.223529	ppw-1	WBGene00004093	transcript	C18E3.7c.1	protein_coding	MODERATE	c.26T>C	p.Phe9Ser	+	4185059	4189930	I:4645862	0.0588235	PC1	4185710	9182440	0.0179924	0.7095921648524783	LSJ1	T	-1.61643089981728
I_4186587	I	4186587	T	C	0.223529	ppw-1	WBGene00004093	transcript	C18E3.7c.1	protein_coding	MODERATE	c.26T>C	p.Phe9Ser	+	4185059	4189930	I:4645862	0.0588235	PC1	4185710	9182440	0.0179924	0.7095921648524783	MY1	T	-1.81281788269565
I_4186587	I	4186587	T	C	0.223529	ppw-1	WBGene00004093	transcript	C18E3.7c.1	protein_coding	MODERATE	c.26T>C	p.Phe9Ser	+	4185059	4189930	I:4645862	0.0588235	PC1	4185710	9182440	0.0179924	0.7095921648524783	MY10	T	1.47879928357565
I_4186587	I	4186587	T	C	0.223529	ppw-1	WBGene00004093	transcript	C18E3.7c.1	protein_coding	MODERATE	c.26T>C	p.Phe9Ser	+	4185059	4189930	I:4645862	0.0588235	PC1	4185710	9182440	0.0179924	0.7095921648524783	MY16	C	2.74110604600823
I_4186587	I	4186587	T	C	0.223529	ppw-1	WBGene00004093	transcript	C18E3.7c.1	protein_coding	MODERATE	c.26T>C	p.Phe9Ser	+	4185059	4189930	I:4645862	0.0588235	PC1	4185710	9182440	0.0179924	0.7095921648524783	MY18	C	0.231470957900983
I_4186587	I	4186587	T	C	0.223529	ppw-1	WBGene00004093	transcript	C18E3.7c.1	protein_coding	MODERATE	c.26T>C	p.Phe9Ser	+	4185059	4189930	I:4645862	0.0588235	PC1	4185710	9182440	0.0179924	0.7095921648524783	MY23	T	-1.07691884190868
I_4186587	I	4186587	T	C	0.223529	ppw-1	WBGene00004093	transcript	C18E3.7c.1	protein_coding	MODERATE	c.26T>C	p.Phe9Ser	+	4185059	4189930	I:4645862	0.0588235	PC1	4185710	9182440	0.0179924	0.7095921648524783	N2	T	0.168147480651941
I_4186587	I	4186587	T	C	0.223529	ppw-1	WBGene00004093	transcript	C18E3.7c.1	protein_coding	MODERATE	c.26T>C	p.Phe9Ser	+	4185059	4189930	I:4645862	0.0588235	PC1	4185710	9182440	0.0179924	0.7095921648524783	PB303	T	1.86192609506793
I_4186587	I	4186587	T	C	0.223529	ppw-1	WBGene00004093	transcript	C18E3.7c.1	protein_coding	MODERATE	c.26T>C	p.Phe9Ser	+	4185059	4189930	I:4645862	0.0588235	PC1	4185710	9182440	0.0179924	0.7095921648524783	PB306	T	-0.590570137192128
I_4186587	I	4186587	T	C	0.223529	ppw-1	WBGene00004093	transcript	C18E3.7c.1	protein_coding	MODERATE	c.26T>C	p.Phe9Ser	+	4185059	4189930	I:4645862	0.0588235	PC1	4185710	9182440	0.0179924	0.7095921648524783	PX179	T	-4.35211063933017
I_4186587	I	4186587	T	C	0.223529	ppw-1	WBGene00004093	transcript	C18E3.7c.1	protein_coding	MODERATE	c.26T>C	p.Phe9Ser	+	4185059	4189930	I:4645862	0.0588235	PC1	4185710	9182440	0.0179924	0.7095921648524783	RC301	T	2.34882201597727
I_4186587	I	4186587	T	C	0.223529	ppw-1	WBGene00004093	transcript	C18E3.7c.1	protein_coding	MODERATE	c.26T>C	p.Phe9Ser	+	4185059	4189930	I:4645862	0.0588235	PC1	4185710	9182440	0.0179924	0.7095921648524783	WN2002	C	0.998275357334803
I_4186736	I	4186736	G	C	0.223529	ppw-1	WBGene00004093	transcript	C18E3.7d.1	protein_coding	MODIFIER	c.-453G>C	NA	+	4185059	4189930	I:4645862	0.0588235	PC1	4185710	9182440	0.0179924	0.7095921648524783	AB1	G	0.0556471756396577
I_4186736	I	4186736	G	C	0.223529	ppw-1	WBGene00004093	transcript	C18E3.7d.1	protein_coding	MODIFIER	c.-453G>C	NA	+	4185059	4189930	I:4645862	0.0588235	PC1	4185710	9182440	0.0179924	0.7095921648524783	CB4852	G	-1.52928873311453
I_4186736	I	4186736	G	C	0.223529	ppw-1	WBGene00004093	transcript	C18E3.7d.1	protein_coding	MODIFIER	c.-453G>C	NA	+	4185059	4189930	I:4645862	0.0588235	PC1	4185710	9182440	0.0179924	0.7095921648524783	CB4854	G	-0.409924906310064
I_4186736	I	4186736	G	C	0.223529	ppw-1	WBGene00004093	transcript	C18E3.7d.1	protein_coding	MODIFIER	c.-453G>C	NA	+	4185059	4189930	I:4645862	0.0588235	PC1	4185710	9182440	0.0179924	0.7095921648524783	CB4856	C	2.79321234880832
I_4186736	I	4186736	G	C	0.223529	ppw-1	WBGene00004093	transcript	C18E3.7d.1	protein_coding	MODIFIER	c.-453G>C	NA	+	4185059	4189930	I:4645862	0.0588235	PC1	4185710	9182440	0.0179924	0.7095921648524783	CB4857	G	-2.96780093454765
I_4186736	I	4186736	G	C	0.223529	ppw-1	WBGene00004093	transcript	C18E3.7d.1	protein_coding	MODIFIER	c.-453G>C	NA	+	4185059	4189930	I:4645862	0.0588235	PC1	4185710	9182440	0.0179924	0.7095921648524783	CB4858	C	1.22927867862294
I_4186736	I	4186736	G	C	0.223529	ppw-1	WBGene00004093	transcript	C18E3.7d.1	protein_coding	MODIFIER	c.-453G>C	NA	+	4185059	4189930	I:4645862	0.0588235	PC1	4185710	9182440	0.0179924	0.7095921648524783	CB4932	G	-1.47895470173775
I_4186736	I	4186736	G	C	0.223529	ppw-1	WBGene00004093	transcript	C18E3.7d.1	protein_coding	MODIFIER	c.-453G>C	NA	+	4185059	4189930	I:4645862	0.0588235	PC1	4185710	9182440	0.0179924	0.7095921648524783	CX11262	G	-2.39179280606784
I_4186736	I	4186736	G	C	0.223529	ppw-1	WBGene00004093	transcript	C18E3.7d.1	protein_coding	MODIFIER	c.-453G>C	NA	+	4185059	4189930	I:4645862	0.0588235	PC1	4185710	9182440	0.0179924	0.7095921648524783	CX11264	G	0.966174480550894
I_4186736	I	4186736	G	C	0.223529	ppw-1	WBGene00004093	transcript	C18E3.7d.1	protein_coding	MODIFIER	c.-453G>C	NA	+	4185059	4189930	I:4645862	0.0588235	PC1	4185710	9182440	0.0179924	0.7095921648524783	CX11271	C	1.05388841058659
I_4186736	I	4186736	G	C	0.223529	ppw-1	WBGene00004093	transcript	C18E3.7d.1	protein_coding	MODIFIER	c.-453G>C	NA	+	4185059	4189930	I:4645862	0.0588235	PC1	4185710	9182440	0.0179924	0.7095921648524783	CX11276	G	2.11413081786944
I_4186736	I	4186736	G	C	0.223529	ppw-1	WBGene00004093	transcript	C18E3.7d.1	protein_coding	MODIFIER	c.-453G>C	NA	+	4185059	4189930	I:4645862	0.0588235	PC1	4185710	9182440	0.0179924	0.7095921648524783	CX11285	G	-1.52839829011637
I_4186736	I	4186736	G	C	0.223529	ppw-1	WBGene00004093	transcript	C18E3.7d.1	protein_coding	MODIFIER	c.-453G>C	NA	+	4185059	4189930	I:4645862	0.0588235	PC1	4185710	9182440	0.0179924	0.7095921648524783	CX11292	C	-0.455209915846118
I_4186736	I	4186736	G	C	0.223529	ppw-1	WBGene00004093	transcript	C18E3.7d.1	protein_coding	MODIFIER	c.-453G>C	NA	+	4185059	4189930	I:4645862	0.0588235	PC1	4185710	9182440	0.0179924	0.7095921648524783	CX11307	C	-0.122826971114432
I_4186736	I	4186736	G	C	0.223529	ppw-1	WBGene00004093	transcript	C18E3.7d.1	protein_coding	MODIFIER	c.-453G>C	NA	+	4185059	4189930	I:4645862	0.0588235	PC1	4185710	9182440	0.0179924	0.7095921648524783	CX11314	C	-1.97471749440959
I_4186736	I	4186736	G	C	0.223529	ppw-1	WBGene00004093	transcript	C18E3.7d.1	protein_coding	MODIFIER	c.-453G>C	NA	+	4185059	4189930	I:4645862	0.0588235	PC1	4185710	9182440	0.0179924	0.7095921648524783	CX11315	G	-2.67339252919803
I_4186736	I	4186736	G	C	0.223529	ppw-1	WBGene00004093	transcript	C18E3.7d.1	protein_coding	MODIFIER	c.-453G>C	NA	+	4185059	4189930	I:4645862	0.0588235	PC1	4185710	9182440	0.0179924	0.7095921648524783	DL200	G	0.311196344358686
I_4186736	I	4186736	G	C	0.223529	ppw-1	WBGene00004093	transcript	C18E3.7d.1	protein_coding	MODIFIER	c.-453G>C	NA	+	4185059	4189930	I:4645862	0.0588235	PC1	4185710	9182440	0.0179924	0.7095921648524783	DL226	G	1.90241501709408
I_4186736	I	4186736	G	C	0.223529	ppw-1	WBGene00004093	transcript	C18E3.7d.1	protein_coding	MODIFIER	c.-453G>C	NA	+	4185059	4189930	I:4645862	0.0588235	PC1	4185710	9182440	0.0179924	0.7095921648524783	DL238	C	-3.62947846140248
I_4186736	I	4186736	G	C	0.223529	ppw-1	WBGene00004093	transcript	C18E3.7d.1	protein_coding	MODIFIER	c.-453G>C	NA	+	4185059	4189930	I:4645862	0.0588235	PC1	4185710	9182440	0.0179924	0.7095921648524783	ED3005	C	3.59137701421353
I_4186736	I	4186736	G	C	0.223529	ppw-1	WBGene00004093	transcript	C18E3.7d.1	protein_coding	MODIFIER	c.-453G>C	NA	+	4185059	4189930	I:4645862	0.0588235	PC1	4185710	9182440	0.0179924	0.7095921648524783	ED3011	C	3.34390832033828
I_4186736	I	4186736	G	C	0.223529	ppw-1	WBGene00004093	transcript	C18E3.7d.1	protein_coding	MODIFIER	c.-453G>C	NA	+	4185059	4189930	I:4645862	0.0588235	PC1	4185710	9182440	0.0179924	0.7095921648524783	ED3040	C	0.846826125105707
I_4186736	I	4186736	G	C	0.223529	ppw-1	WBGene00004093	transcript	C18E3.7d.1	protein_coding	MODIFIER	c.-453G>C	NA	+	4185059	4189930	I:4645862	0.0588235	PC1	4185710	9182440	0.0179924	0.7095921648524783	ED3046	G	1.3444122856732
I_4186736	I	4186736	G	C	0.223529	ppw-1	WBGene00004093	transcript	C18E3.7d.1	protein_coding	MODIFIER	c.-453G>C	NA	+	4185059	4189930	I:4645862	0.0588235	PC1	4185710	9182440	0.0179924	0.7095921648524783	ED3048	G	1.97428237967549
I_4186736	I	4186736	G	C	0.223529	ppw-1	WBGene00004093	transcript	C18E3.7d.1	protein_coding	MODIFIER	c.-453G>C	NA	+	4185059	4189930	I:4645862	0.0588235	PC1	4185710	9182440	0.0179924	0.7095921648524783	ED3049	G	1.17424913097208
I_4186736	I	4186736	G	C	0.223529	ppw-1	WBGene00004093	transcript	C18E3.7d.1	protein_coding	MODIFIER	c.-453G>C	NA	+	4185059	4189930	I:4645862	0.0588235	PC1	4185710	9182440	0.0179924	0.7095921648524783	ED3052	G	-0.907978572909989
I_4186736	I	4186736	G	C	0.223529	ppw-1	WBGene00004093	transcript	C18E3.7d.1	protein_coding	MODIFIER	c.-453G>C	NA	+	4185059	4189930	I:4645862	0.0588235	PC1	4185710	9182440	0.0179924	0.7095921648524783	ED3073	G	0.462850237663423
I_4186736	I	4186736	G	C	0.223529	ppw-1	WBGene00004093	transcript	C18E3.7d.1	protein_coding	MODIFIER	c.-453G>C	NA	+	4185059	4189930	I:4645862	0.0588235	PC1	4185710	9182440	0.0179924	0.7095921648524783	ED3077	G	-0.268498493744728
I_4186736	I	4186736	G	C	0.223529	ppw-1	WBGene00004093	transcript	C18E3.7d.1	protein_coding	MODIFIER	c.-453G>C	NA	+	4185059	4189930	I:4645862	0.0588235	PC1	4185710	9182440	0.0179924	0.7095921648524783	EG4347	G	-1.30597189503375
I_4186736	I	4186736	G	C	0.223529	ppw-1	WBGene00004093	transcript	C18E3.7d.1	protein_coding	MODIFIER	c.-453G>C	NA	+	4185059	4189930	I:4645862	0.0588235	PC1	4185710	9182440	0.0179924	0.7095921648524783	EG4349	G	0.514934232221831
I_4186736	I	4186736	G	C	0.223529	ppw-1	WBGene00004093	transcript	C18E3.7d.1	protein_coding	MODIFIER	c.-453G>C	NA	+	4185059	4189930	I:4645862	0.0588235	PC1	4185710	9182440	0.0179924	0.7095921648524783	EG4724	G	2.66829859594303
I_4186736	I	4186736	G	C	0.223529	ppw-1	WBGene00004093	transcript	C18E3.7d.1	protein_coding	MODIFIER	c.-453G>C	NA	+	4185059	4189930	I:4645862	0.0588235	PC1	4185710	9182440	0.0179924	0.7095921648524783	EG4725	G	-0.245537208079215
I_4186736	I	4186736	G	C	0.223529	ppw-1	WBGene00004093	transcript	C18E3.7d.1	protein_coding	MODIFIER	c.-453G>C	NA	+	4185059	4189930	I:4645862	0.0588235	PC1	4185710	9182440	0.0179924	0.7095921648524783	EG4946	C	1.39949179160756
I_4186736	I	4186736	G	C	0.223529	ppw-1	WBGene00004093	transcript	C18E3.7d.1	protein_coding	MODIFIER	c.-453G>C	NA	+	4185059	4189930	I:4645862	0.0588235	PC1	4185710	9182440	0.0179924	0.7095921648524783	JT11398	G	0.389883515264186
I_4186736	I	4186736	G	C	0.223529	ppw-1	WBGene00004093	transcript	C18E3.7d.1	protein_coding	MODIFIER	c.-453G>C	NA	+	4185059	4189930	I:4645862	0.0588235	PC1	4185710	9182440	0.0179924	0.7095921648524783	JU1172	C	0.856970868083603
I_4186736	I	4186736	G	C	0.223529	ppw-1	WBGene00004093	transcript	C18E3.7d.1	protein_coding	MODIFIER	c.-453G>C	NA	+	4185059	4189930	I:4645862	0.0588235	PC1	4185710	9182440	0.0179924	0.7095921648524783	JU1200	G	0.207614525244276
I_4186736	I	4186736	G	C	0.223529	ppw-1	WBGene00004093	transcript	C18E3.7d.1	protein_coding	MODIFIER	c.-453G>C	NA	+	4185059	4189930	I:4645862	0.0588235	PC1	4185710	9182440	0.0179924	0.7095921648524783	JU1212	G	-0.689541051270503
I_4186736	I	4186736	G	C	0.223529	ppw-1	WBGene00004093	transcript	C18E3.7d.1	protein_coding	MODIFIER	c.-453G>C	NA	+	4185059	4189930	I:4645862	0.0588235	PC1	4185710	9182440	0.0179924	0.7095921648524783	JU1213	G	-0.812998870671107
I_4186736	I	4186736	G	C	0.223529	ppw-1	WBGene00004093	transcript	C18E3.7d.1	protein_coding	MODIFIER	c.-453G>C	NA	+	4185059	4189930	I:4645862	0.0588235	PC1	4185710	9182440	0.0179924	0.7095921648524783	JU1242	G	1.70172449962336
I_4186736	I	4186736	G	C	0.223529	ppw-1	WBGene00004093	transcript	C18E3.7d.1	protein_coding	MODIFIER	c.-453G>C	NA	+	4185059	4189930	I:4645862	0.0588235	PC1	4185710	9182440	0.0179924	0.7095921648524783	JU1246	G	-2.39121931017584
I_4186736	I	4186736	G	C	0.223529	ppw-1	WBGene00004093	transcript	C18E3.7d.1	protein_coding	MODIFIER	c.-453G>C	NA	+	4185059	4189930	I:4645862	0.0588235	PC1	4185710	9182440	0.0179924	0.7095921648524783	JU1395	G	0.495093586786844
I_4186736	I	4186736	G	C	0.223529	ppw-1	WBGene00004093	transcript	C18E3.7d.1	protein_coding	MODIFIER	c.-453G>C	NA	+	4185059	4189930	I:4645862	0.0588235	PC1	4185710	9182440	0.0179924	0.7095921648524783	JU1409	G	1.66116293796012
I_4186736	I	4186736	G	C	0.223529	ppw-1	WBGene00004093	transcript	C18E3.7d.1	protein_coding	MODIFIER	c.-453G>C	NA	+	4185059	4189930	I:4645862	0.0588235	PC1	4185710	9182440	0.0179924	0.7095921648524783	JU1440	G	0.433754906108592
I_4186736	I	4186736	G	C	0.223529	ppw-1	WBGene00004093	transcript	C18E3.7d.1	protein_coding	MODIFIER	c.-453G>C	NA	+	4185059	4189930	I:4645862	0.0588235	PC1	4185710	9182440	0.0179924	0.7095921648524783	JU1491	G	-0.809343718729932
I_4186736	I	4186736	G	C	0.223529	ppw-1	WBGene00004093	transcript	C18E3.7d.1	protein_coding	MODIFIER	c.-453G>C	NA	+	4185059	4189930	I:4645862	0.0588235	PC1	4185710	9182440	0.0179924	0.7095921648524783	JU1530	G	-0.0610895332676219
I_4186736	I	4186736	G	C	0.223529	ppw-1	WBGene00004093	transcript	C18E3.7d.1	protein_coding	MODIFIER	c.-453G>C	NA	+	4185059	4189930	I:4645862	0.0588235	PC1	4185710	9182440	0.0179924	0.7095921648524783	JU1568	G	2.37201144485423
I_4186736	I	4186736	G	C	0.223529	ppw-1	WBGene00004093	transcript	C18E3.7d.1	protein_coding	MODIFIER	c.-453G>C	NA	+	4185059	4189930	I:4645862	0.0588235	PC1	4185710	9182440	0.0179924	0.7095921648524783	JU1580	C	-3.752806564937
I_4186736	I	4186736	G	C	0.223529	ppw-1	WBGene00004093	transcript	C18E3.7d.1	protein_coding	MODIFIER	c.-453G>C	NA	+	4185059	4189930	I:4645862	0.0588235	PC1	4185710	9182440	0.0179924	0.7095921648524783	JU1581	C	0.339036899534926
I_4186736	I	4186736	G	C	0.223529	ppw-1	WBGene00004093	transcript	C18E3.7d.1	protein_coding	MODIFIER	c.-453G>C	NA	+	4185059	4189930	I:4645862	0.0588235	PC1	4185710	9182440	0.0179924	0.7095921648524783	JU1586	G	-0.22891636094503
I_4186736	I	4186736	G	C	0.223529	ppw-1	WBGene00004093	transcript	C18E3.7d.1	protein_coding	MODIFIER	c.-453G>C	NA	+	4185059	4189930	I:4645862	0.0588235	PC1	4185710	9182440	0.0179924	0.7095921648524783	JU1652	G	1.51074139990487
I_4186736	I	4186736	G	C	0.223529	ppw-1	WBGene00004093	transcript	C18E3.7d.1	protein_coding	MODIFIER	c.-453G>C	NA	+	4185059	4189930	I:4645862	0.0588235	PC1	4185710	9182440	0.0179924	0.7095921648524783	JU1896	C	-0.417075869900118
I_4186736	I	4186736	G	C	0.223529	ppw-1	WBGene00004093	transcript	C18E3.7d.1	protein_coding	MODIFIER	c.-453G>C	NA	+	4185059	4189930	I:4645862	0.0588235	PC1	4185710	9182440	0.0179924	0.7095921648524783	JU258	C	-1.89822338722004
I_4186736	I	4186736	G	C	0.223529	ppw-1	WBGene00004093	transcript	C18E3.7d.1	protein_coding	MODIFIER	c.-453G>C	NA	+	4185059	4189930	I:4645862	0.0588235	PC1	4185710	9182440	0.0179924	0.7095921648524783	JU310	G	0.410027322158147
I_4186736	I	4186736	G	C	0.223529	ppw-1	WBGene00004093	transcript	C18E3.7d.1	protein_coding	MODIFIER	c.-453G>C	NA	+	4185059	4189930	I:4645862	0.0588235	PC1	4185710	9182440	0.0179924	0.7095921648524783	JU311	G	0.27216806920084
I_4186736	I	4186736	G	C	0.223529	ppw-1	WBGene00004093	transcript	C18E3.7d.1	protein_coding	MODIFIER	c.-453G>C	NA	+	4185059	4189930	I:4645862	0.0588235	PC1	4185710	9182440	0.0179924	0.7095921648524783	JU323	G	0.289321867031384
I_4186736	I	4186736	G	C	0.223529	ppw-1	WBGene00004093	transcript	C18E3.7d.1	protein_coding	MODIFIER	c.-453G>C	NA	+	4185059	4189930	I:4645862	0.0588235	PC1	4185710	9182440	0.0179924	0.7095921648524783	JU346	G	-2.58103826777226
I_4186736	I	4186736	G	C	0.223529	ppw-1	WBGene00004093	transcript	C18E3.7d.1	protein_coding	MODIFIER	c.-453G>C	NA	+	4185059	4189930	I:4645862	0.0588235	PC1	4185710	9182440	0.0179924	0.7095921648524783	JU360	G	0.294301498629217
I_4186736	I	4186736	G	C	0.223529	ppw-1	WBGene00004093	transcript	C18E3.7d.1	protein_coding	MODIFIER	c.-453G>C	NA	+	4185059	4189930	I:4645862	0.0588235	PC1	4185710	9182440	0.0179924	0.7095921648524783	JU367	G	-2.00257014307348
I_4186736	I	4186736	G	C	0.223529	ppw-1	WBGene00004093	transcript	C18E3.7d.1	protein_coding	MODIFIER	c.-453G>C	NA	+	4185059	4189930	I:4645862	0.0588235	PC1	4185710	9182440	0.0179924	0.7095921648524783	JU393	G	0.0380747034640434
I_4186736	I	4186736	G	C	0.223529	ppw-1	WBGene00004093	transcript	C18E3.7d.1	protein_coding	MODIFIER	c.-453G>C	NA	+	4185059	4189930	I:4645862	0.0588235	PC1	4185710	9182440	0.0179924	0.7095921648524783	JU394	G	0.144602046680956
I_4186736	I	4186736	G	C	0.223529	ppw-1	WBGene00004093	transcript	C18E3.7d.1	protein_coding	MODIFIER	c.-453G>C	NA	+	4185059	4189930	I:4645862	0.0588235	PC1	4185710	9182440	0.0179924	0.7095921648524783	JU406	G	-0.06660784767806
I_4186736	I	4186736	G	C	0.223529	ppw-1	WBGene00004093	transcript	C18E3.7d.1	protein_coding	MODIFIER	c.-453G>C	NA	+	4185059	4189930	I:4645862	0.0588235	PC1	4185710	9182440	0.0179924	0.7095921648524783	JU440	G	0.538620802447205
I_4186736	I	4186736	G	C	0.223529	ppw-1	WBGene00004093	transcript	C18E3.7d.1	protein_coding	MODIFIER	c.-453G>C	NA	+	4185059	4189930	I:4645862	0.0588235	PC1	4185710	9182440	0.0179924	0.7095921648524783	JU561	G	0.72914148437596
I_4186736	I	4186736	G	C	0.223529	ppw-1	WBGene00004093	transcript	C18E3.7d.1	protein_coding	MODIFIER	c.-453G>C	NA	+	4185059	4189930	I:4645862	0.0588235	PC1	4185710	9182440	0.0179924	0.7095921648524783	JU642	C	-0.362683910988543
I_4186736	I	4186736	G	C	0.223529	ppw-1	WBGene00004093	transcript	C18E3.7d.1	protein_coding	MODIFIER	c.-453G>C	NA	+	4185059	4189930	I:4645862	0.0588235	PC1	4185710	9182440	0.0179924	0.7095921648524783	JU751	G	-0.967394753140509
I_4186736	I	4186736	G	C	0.223529	ppw-1	WBGene00004093	transcript	C18E3.7d.1	protein_coding	MODIFIER	c.-453G>C	NA	+	4185059	4189930	I:4645862	0.0588235	PC1	4185710	9182440	0.0179924	0.7095921648524783	JU774	G	0.0329930870921167
I_4186736	I	4186736	G	C	0.223529	ppw-1	WBGene00004093	transcript	C18E3.7d.1	protein_coding	MODIFIER	c.-453G>C	NA	+	4185059	4189930	I:4645862	0.0588235	PC1	4185710	9182440	0.0179924	0.7095921648524783	JU778	G	-1.4713673648263
I_4186736	I	4186736	G	C	0.223529	ppw-1	WBGene00004093	transcript	C18E3.7d.1	protein_coding	MODIFIER	c.-453G>C	NA	+	4185059	4189930	I:4645862	0.0588235	PC1	4185710	9182440	0.0179924	0.7095921648524783	JU782	G	1.70936948909224
I_4186736	I	4186736	G	C	0.223529	ppw-1	WBGene00004093	transcript	C18E3.7d.1	protein_coding	MODIFIER	c.-453G>C	NA	+	4185059	4189930	I:4645862	0.0588235	PC1	4185710	9182440	0.0179924	0.7095921648524783	JU792	G	-1.45600027472861
I_4186736	I	4186736	G	C	0.223529	ppw-1	WBGene00004093	transcript	C18E3.7d.1	protein_coding	MODIFIER	c.-453G>C	NA	+	4185059	4189930	I:4645862	0.0588235	PC1	4185710	9182440	0.0179924	0.7095921648524783	JU830	G	-1.01352429549833
I_4186736	I	4186736	G	C	0.223529	ppw-1	WBGene00004093	transcript	C18E3.7d.1	protein_coding	MODIFIER	c.-453G>C	NA	+	4185059	4189930	I:4645862	0.0588235	PC1	4185710	9182440	0.0179924	0.7095921648524783	JU847	G	-0.578233756439931
I_4186736	I	4186736	G	C	0.223529	ppw-1	WBGene00004093	transcript	C18E3.7d.1	protein_coding	MODIFIER	c.-453G>C	NA	+	4185059	4189930	I:4645862	0.0588235	PC1	4185710	9182440	0.0179924	0.7095921648524783	KR314	G	3.52687238834949
I_4186736	I	4186736	G	C	0.223529	ppw-1	WBGene00004093	transcript	C18E3.7d.1	protein_coding	MODIFIER	c.-453G>C	NA	+	4185059	4189930	I:4645862	0.0588235	PC1	4185710	9182440	0.0179924	0.7095921648524783	LKC34	G	-2.62935236950851
I_4186736	I	4186736	G	C	0.223529	ppw-1	WBGene00004093	transcript	C18E3.7d.1	protein_coding	MODIFIER	c.-453G>C	NA	+	4185059	4189930	I:4645862	0.0588235	PC1	4185710	9182440	0.0179924	0.7095921648524783	LSJ1	G	-1.61643089981728
I_4186736	I	4186736	G	C	0.223529	ppw-1	WBGene00004093	transcript	C18E3.7d.1	protein_coding	MODIFIER	c.-453G>C	NA	+	4185059	4189930	I:4645862	0.0588235	PC1	4185710	9182440	0.0179924	0.7095921648524783	MY1	G	-1.81281788269565
I_4186736	I	4186736	G	C	0.223529	ppw-1	WBGene00004093	transcript	C18E3.7d.1	protein_coding	MODIFIER	c.-453G>C	NA	+	4185059	4189930	I:4645862	0.0588235	PC1	4185710	9182440	0.0179924	0.7095921648524783	MY10	G	1.47879928357565
I_4186736	I	4186736	G	C	0.223529	ppw-1	WBGene00004093	transcript	C18E3.7d.1	protein_coding	MODIFIER	c.-453G>C	NA	+	4185059	4189930	I:4645862	0.0588235	PC1	4185710	9182440	0.0179924	0.7095921648524783	MY16	C	2.74110604600823
I_4186736	I	4186736	G	C	0.223529	ppw-1	WBGene00004093	transcript	C18E3.7d.1	protein_coding	MODIFIER	c.-453G>C	NA	+	4185059	4189930	I:4645862	0.0588235	PC1	4185710	9182440	0.0179924	0.7095921648524783	MY18	C	0.231470957900983
I_4186736	I	4186736	G	C	0.223529	ppw-1	WBGene00004093	transcript	C18E3.7d.1	protein_coding	MODIFIER	c.-453G>C	NA	+	4185059	4189930	I:4645862	0.0588235	PC1	4185710	9182440	0.0179924	0.7095921648524783	MY23	G	-1.07691884190868
I_4186736	I	4186736	G	C	0.223529	ppw-1	WBGene00004093	transcript	C18E3.7d.1	protein_coding	MODIFIER	c.-453G>C	NA	+	4185059	4189930	I:4645862	0.0588235	PC1	4185710	9182440	0.0179924	0.7095921648524783	N2	G	0.168147480651941
I_4186736	I	4186736	G	C	0.223529	ppw-1	WBGene00004093	transcript	C18E3.7d.1	protein_coding	MODIFIER	c.-453G>C	NA	+	4185059	4189930	I:4645862	0.0588235	PC1	4185710	9182440	0.0179924	0.7095921648524783	PB303	G	1.86192609506793
I_4186736	I	4186736	G	C	0.223529	ppw-1	WBGene00004093	transcript	C18E3.7d.1	protein_coding	MODIFIER	c.-453G>C	NA	+	4185059	4189930	I:4645862	0.0588235	PC1	4185710	9182440	0.0179924	0.7095921648524783	PB306	G	-0.590570137192128
I_4186736	I	4186736	G	C	0.223529	ppw-1	WBGene00004093	transcript	C18E3.7d.1	protein_coding	MODIFIER	c.-453G>C	NA	+	4185059	4189930	I:4645862	0.0588235	PC1	4185710	9182440	0.0179924	0.7095921648524783	PX179	G	-4.35211063933017
I_4186736	I	4186736	G	C	0.223529	ppw-1	WBGene00004093	transcript	C18E3.7d.1	protein_coding	MODIFIER	c.-453G>C	NA	+	4185059	4189930	I:4645862	0.0588235	PC1	4185710	9182440	0.0179924	0.7095921648524783	RC301	G	2.34882201597727
I_4186736	I	4186736	G	C	0.223529	ppw-1	WBGene00004093	transcript	C18E3.7d.1	protein_coding	MODIFIER	c.-453G>C	NA	+	4185059	4189930	I:4645862	0.0588235	PC1	4185710	9182440	0.0179924	0.7095921648524783	WN2002	C	0.998275357334803
I_4186750	I	4186750	C	T	0.211765	ppw-1	WBGene00004093	transcript	C18E3.7d.1	protein_coding	MODIFIER	c.-439C>T	NA	+	4185059	4189930	I:4645862	0.0588235	PC1	4185710	9182440	0.016791	0.4004028533866039	AB1	C	0.0556471756396577
I_4186750	I	4186750	C	T	0.211765	ppw-1	WBGene00004093	transcript	C18E3.7d.1	protein_coding	MODIFIER	c.-439C>T	NA	+	4185059	4189930	I:4645862	0.0588235	PC1	4185710	9182440	0.016791	0.4004028533866039	CB4852	C	-1.52928873311453
I_4186750	I	4186750	C	T	0.211765	ppw-1	WBGene00004093	transcript	C18E3.7d.1	protein_coding	MODIFIER	c.-439C>T	NA	+	4185059	4189930	I:4645862	0.0588235	PC1	4185710	9182440	0.016791	0.4004028533866039	CB4854	C	-0.409924906310064
I_4186750	I	4186750	C	T	0.211765	ppw-1	WBGene00004093	transcript	C18E3.7d.1	protein_coding	MODIFIER	c.-439C>T	NA	+	4185059	4189930	I:4645862	0.0588235	PC1	4185710	9182440	0.016791	0.4004028533866039	CB4856	T	2.79321234880832
I_4186750	I	4186750	C	T	0.211765	ppw-1	WBGene00004093	transcript	C18E3.7d.1	protein_coding	MODIFIER	c.-439C>T	NA	+	4185059	4189930	I:4645862	0.0588235	PC1	4185710	9182440	0.016791	0.4004028533866039	CB4857	C	-2.96780093454765
I_4186750	I	4186750	C	T	0.211765	ppw-1	WBGene00004093	transcript	C18E3.7d.1	protein_coding	MODIFIER	c.-439C>T	NA	+	4185059	4189930	I:4645862	0.0588235	PC1	4185710	9182440	0.016791	0.4004028533866039	CB4858	T	1.22927867862294
I_4186750	I	4186750	C	T	0.211765	ppw-1	WBGene00004093	transcript	C18E3.7d.1	protein_coding	MODIFIER	c.-439C>T	NA	+	4185059	4189930	I:4645862	0.0588235	PC1	4185710	9182440	0.016791	0.4004028533866039	CB4932	C	-1.47895470173775
I_4186750	I	4186750	C	T	0.211765	ppw-1	WBGene00004093	transcript	C18E3.7d.1	protein_coding	MODIFIER	c.-439C>T	NA	+	4185059	4189930	I:4645862	0.0588235	PC1	4185710	9182440	0.016791	0.4004028533866039	CX11262	C	-2.39179280606784
I_4186750	I	4186750	C	T	0.211765	ppw-1	WBGene00004093	transcript	C18E3.7d.1	protein_coding	MODIFIER	c.-439C>T	NA	+	4185059	4189930	I:4645862	0.0588235	PC1	4185710	9182440	0.016791	0.4004028533866039	CX11264	C	0.966174480550894
I_4186750	I	4186750	C	T	0.211765	ppw-1	WBGene00004093	transcript	C18E3.7d.1	protein_coding	MODIFIER	c.-439C>T	NA	+	4185059	4189930	I:4645862	0.0588235	PC1	4185710	9182440	0.016791	0.4004028533866039	CX11271	T	1.05388841058659
I_4186750	I	4186750	C	T	0.211765	ppw-1	WBGene00004093	transcript	C18E3.7d.1	protein_coding	MODIFIER	c.-439C>T	NA	+	4185059	4189930	I:4645862	0.0588235	PC1	4185710	9182440	0.016791	0.4004028533866039	CX11276	C	2.11413081786944
I_4186750	I	4186750	C	T	0.211765	ppw-1	WBGene00004093	transcript	C18E3.7d.1	protein_coding	MODIFIER	c.-439C>T	NA	+	4185059	4189930	I:4645862	0.0588235	PC1	4185710	9182440	0.016791	0.4004028533866039	CX11285	C	-1.52839829011637
I_4186750	I	4186750	C	T	0.211765	ppw-1	WBGene00004093	transcript	C18E3.7d.1	protein_coding	MODIFIER	c.-439C>T	NA	+	4185059	4189930	I:4645862	0.0588235	PC1	4185710	9182440	0.016791	0.4004028533866039	CX11292	T	-0.455209915846118
I_4186750	I	4186750	C	T	0.211765	ppw-1	WBGene00004093	transcript	C18E3.7d.1	protein_coding	MODIFIER	c.-439C>T	NA	+	4185059	4189930	I:4645862	0.0588235	PC1	4185710	9182440	0.016791	0.4004028533866039	CX11307	T	-0.122826971114432
I_4186750	I	4186750	C	T	0.211765	ppw-1	WBGene00004093	transcript	C18E3.7d.1	protein_coding	MODIFIER	c.-439C>T	NA	+	4185059	4189930	I:4645862	0.0588235	PC1	4185710	9182440	0.016791	0.4004028533866039	CX11314	T	-1.97471749440959
I_4186750	I	4186750	C	T	0.211765	ppw-1	WBGene00004093	transcript	C18E3.7d.1	protein_coding	MODIFIER	c.-439C>T	NA	+	4185059	4189930	I:4645862	0.0588235	PC1	4185710	9182440	0.016791	0.4004028533866039	CX11315	C	-2.67339252919803
I_4186750	I	4186750	C	T	0.211765	ppw-1	WBGene00004093	transcript	C18E3.7d.1	protein_coding	MODIFIER	c.-439C>T	NA	+	4185059	4189930	I:4645862	0.0588235	PC1	4185710	9182440	0.016791	0.4004028533866039	DL200	C	0.311196344358686
I_4186750	I	4186750	C	T	0.211765	ppw-1	WBGene00004093	transcript	C18E3.7d.1	protein_coding	MODIFIER	c.-439C>T	NA	+	4185059	4189930	I:4645862	0.0588235	PC1	4185710	9182440	0.016791	0.4004028533866039	DL226	C	1.90241501709408
I_4186750	I	4186750	C	T	0.211765	ppw-1	WBGene00004093	transcript	C18E3.7d.1	protein_coding	MODIFIER	c.-439C>T	NA	+	4185059	4189930	I:4645862	0.0588235	PC1	4185710	9182440	0.016791	0.4004028533866039	DL238	T	-3.62947846140248
I_4186750	I	4186750	C	T	0.211765	ppw-1	WBGene00004093	transcript	C18E3.7d.1	protein_coding	MODIFIER	c.-439C>T	NA	+	4185059	4189930	I:4645862	0.0588235	PC1	4185710	9182440	0.016791	0.4004028533866039	ED3005	T	3.59137701421353
I_4186750	I	4186750	C	T	0.211765	ppw-1	WBGene00004093	transcript	C18E3.7d.1	protein_coding	MODIFIER	c.-439C>T	NA	+	4185059	4189930	I:4645862	0.0588235	PC1	4185710	9182440	0.016791	0.4004028533866039	ED3011	T	3.34390832033828
I_4186750	I	4186750	C	T	0.211765	ppw-1	WBGene00004093	transcript	C18E3.7d.1	protein_coding	MODIFIER	c.-439C>T	NA	+	4185059	4189930	I:4645862	0.0588235	PC1	4185710	9182440	0.016791	0.4004028533866039	ED3040	T	0.846826125105707
I_4186750	I	4186750	C	T	0.211765	ppw-1	WBGene00004093	transcript	C18E3.7d.1	protein_coding	MODIFIER	c.-439C>T	NA	+	4185059	4189930	I:4645862	0.0588235	PC1	4185710	9182440	0.016791	0.4004028533866039	ED3046	C	1.3444122856732
I_4186750	I	4186750	C	T	0.211765	ppw-1	WBGene00004093	transcript	C18E3.7d.1	protein_coding	MODIFIER	c.-439C>T	NA	+	4185059	4189930	I:4645862	0.0588235	PC1	4185710	9182440	0.016791	0.4004028533866039	ED3048	C	1.97428237967549
I_4186750	I	4186750	C	T	0.211765	ppw-1	WBGene00004093	transcript	C18E3.7d.1	protein_coding	MODIFIER	c.-439C>T	NA	+	4185059	4189930	I:4645862	0.0588235	PC1	4185710	9182440	0.016791	0.4004028533866039	ED3049	C	1.17424913097208
I_4186750	I	4186750	C	T	0.211765	ppw-1	WBGene00004093	transcript	C18E3.7d.1	protein_coding	MODIFIER	c.-439C>T	NA	+	4185059	4189930	I:4645862	0.0588235	PC1	4185710	9182440	0.016791	0.4004028533866039	ED3052	C	-0.907978572909989
I_4186750	I	4186750	C	T	0.211765	ppw-1	WBGene00004093	transcript	C18E3.7d.1	protein_coding	MODIFIER	c.-439C>T	NA	+	4185059	4189930	I:4645862	0.0588235	PC1	4185710	9182440	0.016791	0.4004028533866039	ED3073	C	0.462850237663423
I_4186750	I	4186750	C	T	0.211765	ppw-1	WBGene00004093	transcript	C18E3.7d.1	protein_coding	MODIFIER	c.-439C>T	NA	+	4185059	4189930	I:4645862	0.0588235	PC1	4185710	9182440	0.016791	0.4004028533866039	ED3077	C	-0.268498493744728
I_4186750	I	4186750	C	T	0.211765	ppw-1	WBGene00004093	transcript	C18E3.7d.1	protein_coding	MODIFIER	c.-439C>T	NA	+	4185059	4189930	I:4645862	0.0588235	PC1	4185710	9182440	0.016791	0.4004028533866039	EG4347	C	-1.30597189503375
I_4186750	I	4186750	C	T	0.211765	ppw-1	WBGene00004093	transcript	C18E3.7d.1	protein_coding	MODIFIER	c.-439C>T	NA	+	4185059	4189930	I:4645862	0.0588235	PC1	4185710	9182440	0.016791	0.4004028533866039	EG4349	C	0.514934232221831
I_4186750	I	4186750	C	T	0.211765	ppw-1	WBGene00004093	transcript	C18E3.7d.1	protein_coding	MODIFIER	c.-439C>T	NA	+	4185059	4189930	I:4645862	0.0588235	PC1	4185710	9182440	0.016791	0.4004028533866039	EG4724	C	2.66829859594303
I_4186750	I	4186750	C	T	0.211765	ppw-1	WBGene00004093	transcript	C18E3.7d.1	protein_coding	MODIFIER	c.-439C>T	NA	+	4185059	4189930	I:4645862	0.0588235	PC1	4185710	9182440	0.016791	0.4004028533866039	EG4725	C	-0.245537208079215
I_4186750	I	4186750	C	T	0.211765	ppw-1	WBGene00004093	transcript	C18E3.7d.1	protein_coding	MODIFIER	c.-439C>T	NA	+	4185059	4189930	I:4645862	0.0588235	PC1	4185710	9182440	0.016791	0.4004028533866039	EG4946	T	1.39949179160756
I_4186750	I	4186750	C	T	0.211765	ppw-1	WBGene00004093	transcript	C18E3.7d.1	protein_coding	MODIFIER	c.-439C>T	NA	+	4185059	4189930	I:4645862	0.0588235	PC1	4185710	9182440	0.016791	0.4004028533866039	JT11398	C	0.389883515264186
I_4186750	I	4186750	C	T	0.211765	ppw-1	WBGene00004093	transcript	C18E3.7d.1	protein_coding	MODIFIER	c.-439C>T	NA	+	4185059	4189930	I:4645862	0.0588235	PC1	4185710	9182440	0.016791	0.4004028533866039	JU1172	T	0.856970868083603
I_4186750	I	4186750	C	T	0.211765	ppw-1	WBGene00004093	transcript	C18E3.7d.1	protein_coding	MODIFIER	c.-439C>T	NA	+	4185059	4189930	I:4645862	0.0588235	PC1	4185710	9182440	0.016791	0.4004028533866039	JU1200	C	0.207614525244276
I_4186750	I	4186750	C	T	0.211765	ppw-1	WBGene00004093	transcript	C18E3.7d.1	protein_coding	MODIFIER	c.-439C>T	NA	+	4185059	4189930	I:4645862	0.0588235	PC1	4185710	9182440	0.016791	0.4004028533866039	JU1212	C	-0.689541051270503
I_4186750	I	4186750	C	T	0.211765	ppw-1	WBGene00004093	transcript	C18E3.7d.1	protein_coding	MODIFIER	c.-439C>T	NA	+	4185059	4189930	I:4645862	0.0588235	PC1	4185710	9182440	0.016791	0.4004028533866039	JU1213	C	-0.812998870671107
I_4186750	I	4186750	C	T	0.211765	ppw-1	WBGene00004093	transcript	C18E3.7d.1	protein_coding	MODIFIER	c.-439C>T	NA	+	4185059	4189930	I:4645862	0.0588235	PC1	4185710	9182440	0.016791	0.4004028533866039	JU1242	C	1.70172449962336
I_4186750	I	4186750	C	T	0.211765	ppw-1	WBGene00004093	transcript	C18E3.7d.1	protein_coding	MODIFIER	c.-439C>T	NA	+	4185059	4189930	I:4645862	0.0588235	PC1	4185710	9182440	0.016791	0.4004028533866039	JU1246	C	-2.39121931017584
I_4186750	I	4186750	C	T	0.211765	ppw-1	WBGene00004093	transcript	C18E3.7d.1	protein_coding	MODIFIER	c.-439C>T	NA	+	4185059	4189930	I:4645862	0.0588235	PC1	4185710	9182440	0.016791	0.4004028533866039	JU1395	C	0.495093586786844
I_4186750	I	4186750	C	T	0.211765	ppw-1	WBGene00004093	transcript	C18E3.7d.1	protein_coding	MODIFIER	c.-439C>T	NA	+	4185059	4189930	I:4645862	0.0588235	PC1	4185710	9182440	0.016791	0.4004028533866039	JU1409	C	1.66116293796012
I_4186750	I	4186750	C	T	0.211765	ppw-1	WBGene00004093	transcript	C18E3.7d.1	protein_coding	MODIFIER	c.-439C>T	NA	+	4185059	4189930	I:4645862	0.0588235	PC1	4185710	9182440	0.016791	0.4004028533866039	JU1440	C	0.433754906108592
I_4186750	I	4186750	C	T	0.211765	ppw-1	WBGene00004093	transcript	C18E3.7d.1	protein_coding	MODIFIER	c.-439C>T	NA	+	4185059	4189930	I:4645862	0.0588235	PC1	4185710	9182440	0.016791	0.4004028533866039	JU1491	C	-0.809343718729932
I_4186750	I	4186750	C	T	0.211765	ppw-1	WBGene00004093	transcript	C18E3.7d.1	protein_coding	MODIFIER	c.-439C>T	NA	+	4185059	4189930	I:4645862	0.0588235	PC1	4185710	9182440	0.016791	0.4004028533866039	JU1530	C	-0.0610895332676219
I_4186750	I	4186750	C	T	0.211765	ppw-1	WBGene00004093	transcript	C18E3.7d.1	protein_coding	MODIFIER	c.-439C>T	NA	+	4185059	4189930	I:4645862	0.0588235	PC1	4185710	9182440	0.016791	0.4004028533866039	JU1568	C	2.37201144485423
I_4186750	I	4186750	C	T	0.211765	ppw-1	WBGene00004093	transcript	C18E3.7d.1	protein_coding	MODIFIER	c.-439C>T	NA	+	4185059	4189930	I:4645862	0.0588235	PC1	4185710	9182440	0.016791	0.4004028533866039	JU1580	T	-3.752806564937
I_4186750	I	4186750	C	T	0.211765	ppw-1	WBGene00004093	transcript	C18E3.7d.1	protein_coding	MODIFIER	c.-439C>T	NA	+	4185059	4189930	I:4645862	0.0588235	PC1	4185710	9182440	0.016791	0.4004028533866039	JU1581	T	0.339036899534926
I_4186750	I	4186750	C	T	0.211765	ppw-1	WBGene00004093	transcript	C18E3.7d.1	protein_coding	MODIFIER	c.-439C>T	NA	+	4185059	4189930	I:4645862	0.0588235	PC1	4185710	9182440	0.016791	0.4004028533866039	JU1586	C	-0.22891636094503
I_4186750	I	4186750	C	T	0.211765	ppw-1	WBGene00004093	transcript	C18E3.7d.1	protein_coding	MODIFIER	c.-439C>T	NA	+	4185059	4189930	I:4645862	0.0588235	PC1	4185710	9182440	0.016791	0.4004028533866039	JU1652	C	1.51074139990487
I_4186750	I	4186750	C	T	0.211765	ppw-1	WBGene00004093	transcript	C18E3.7d.1	protein_coding	MODIFIER	c.-439C>T	NA	+	4185059	4189930	I:4645862	0.0588235	PC1	4185710	9182440	0.016791	0.4004028533866039	JU1896	T	-0.417075869900118
I_4186750	I	4186750	C	T	0.211765	ppw-1	WBGene00004093	transcript	C18E3.7d.1	protein_coding	MODIFIER	c.-439C>T	NA	+	4185059	4189930	I:4645862	0.0588235	PC1	4185710	9182440	0.016791	0.4004028533866039	JU258	T	-1.89822338722004
I_4186750	I	4186750	C	T	0.211765	ppw-1	WBGene00004093	transcript	C18E3.7d.1	protein_coding	MODIFIER	c.-439C>T	NA	+	4185059	4189930	I:4645862	0.0588235	PC1	4185710	9182440	0.016791	0.4004028533866039	JU310	C	0.410027322158147
I_4186750	I	4186750	C	T	0.211765	ppw-1	WBGene00004093	transcript	C18E3.7d.1	protein_coding	MODIFIER	c.-439C>T	NA	+	4185059	4189930	I:4645862	0.0588235	PC1	4185710	9182440	0.016791	0.4004028533866039	JU311	C	0.27216806920084
I_4186750	I	4186750	C	T	0.211765	ppw-1	WBGene00004093	transcript	C18E3.7d.1	protein_coding	MODIFIER	c.-439C>T	NA	+	4185059	4189930	I:4645862	0.0588235	PC1	4185710	9182440	0.016791	0.4004028533866039	JU323	C	0.289321867031384
I_4186750	I	4186750	C	T	0.211765	ppw-1	WBGene00004093	transcript	C18E3.7d.1	protein_coding	MODIFIER	c.-439C>T	NA	+	4185059	4189930	I:4645862	0.0588235	PC1	4185710	9182440	0.016791	0.4004028533866039	JU346	C	-2.58103826777226
I_4186750	I	4186750	C	T	0.211765	ppw-1	WBGene00004093	transcript	C18E3.7d.1	protein_coding	MODIFIER	c.-439C>T	NA	+	4185059	4189930	I:4645862	0.0588235	PC1	4185710	9182440	0.016791	0.4004028533866039	JU360	C	0.294301498629217
I_4186750	I	4186750	C	T	0.211765	ppw-1	WBGene00004093	transcript	C18E3.7d.1	protein_coding	MODIFIER	c.-439C>T	NA	+	4185059	4189930	I:4645862	0.0588235	PC1	4185710	9182440	0.016791	0.4004028533866039	JU367	C	-2.00257014307348
I_4186750	I	4186750	C	T	0.211765	ppw-1	WBGene00004093	transcript	C18E3.7d.1	protein_coding	MODIFIER	c.-439C>T	NA	+	4185059	4189930	I:4645862	0.0588235	PC1	4185710	9182440	0.016791	0.4004028533866039	JU393	C	0.0380747034640434
I_4186750	I	4186750	C	T	0.211765	ppw-1	WBGene00004093	transcript	C18E3.7d.1	protein_coding	MODIFIER	c.-439C>T	NA	+	4185059	4189930	I:4645862	0.0588235	PC1	4185710	9182440	0.016791	0.4004028533866039	JU394	C	0.144602046680956
I_4186750	I	4186750	C	T	0.211765	ppw-1	WBGene00004093	transcript	C18E3.7d.1	protein_coding	MODIFIER	c.-439C>T	NA	+	4185059	4189930	I:4645862	0.0588235	PC1	4185710	9182440	0.016791	0.4004028533866039	JU406	C	-0.06660784767806
I_4186750	I	4186750	C	T	0.211765	ppw-1	WBGene00004093	transcript	C18E3.7d.1	protein_coding	MODIFIER	c.-439C>T	NA	+	4185059	4189930	I:4645862	0.0588235	PC1	4185710	9182440	0.016791	0.4004028533866039	JU440	C	0.538620802447205
I_4186750	I	4186750	C	T	0.211765	ppw-1	WBGene00004093	transcript	C18E3.7d.1	protein_coding	MODIFIER	c.-439C>T	NA	+	4185059	4189930	I:4645862	0.0588235	PC1	4185710	9182440	0.016791	0.4004028533866039	JU561	C	0.72914148437596
I_4186750	I	4186750	C	T	0.211765	ppw-1	WBGene00004093	transcript	C18E3.7d.1	protein_coding	MODIFIER	c.-439C>T	NA	+	4185059	4189930	I:4645862	0.0588235	PC1	4185710	9182440	0.016791	0.4004028533866039	JU642	T	-0.362683910988543
I_4186750	I	4186750	C	T	0.211765	ppw-1	WBGene00004093	transcript	C18E3.7d.1	protein_coding	MODIFIER	c.-439C>T	NA	+	4185059	4189930	I:4645862	0.0588235	PC1	4185710	9182440	0.016791	0.4004028533866039	JU751	C	-0.967394753140509
I_4186750	I	4186750	C	T	0.211765	ppw-1	WBGene00004093	transcript	C18E3.7d.1	protein_coding	MODIFIER	c.-439C>T	NA	+	4185059	4189930	I:4645862	0.0588235	PC1	4185710	9182440	0.016791	0.4004028533866039	JU774	C	0.0329930870921167
I_4186750	I	4186750	C	T	0.211765	ppw-1	WBGene00004093	transcript	C18E3.7d.1	protein_coding	MODIFIER	c.-439C>T	NA	+	4185059	4189930	I:4645862	0.0588235	PC1	4185710	9182440	0.016791	0.4004028533866039	JU778	C	-1.4713673648263
I_4186750	I	4186750	C	T	0.211765	ppw-1	WBGene00004093	transcript	C18E3.7d.1	protein_coding	MODIFIER	c.-439C>T	NA	+	4185059	4189930	I:4645862	0.0588235	PC1	4185710	9182440	0.016791	0.4004028533866039	JU782	C	1.70936948909224
I_4186750	I	4186750	C	T	0.211765	ppw-1	WBGene00004093	transcript	C18E3.7d.1	protein_coding	MODIFIER	c.-439C>T	NA	+	4185059	4189930	I:4645862	0.0588235	PC1	4185710	9182440	0.016791	0.4004028533866039	JU792	C	-1.45600027472861
I_4186750	I	4186750	C	T	0.211765	ppw-1	WBGene00004093	transcript	C18E3.7d.1	protein_coding	MODIFIER	c.-439C>T	NA	+	4185059	4189930	I:4645862	0.0588235	PC1	4185710	9182440	0.016791	0.4004028533866039	JU830	C	-1.01352429549833
I_4186750	I	4186750	C	T	0.211765	ppw-1	WBGene00004093	transcript	C18E3.7d.1	protein_coding	MODIFIER	c.-439C>T	NA	+	4185059	4189930	I:4645862	0.0588235	PC1	4185710	9182440	0.016791	0.4004028533866039	JU847	C	-0.578233756439931
I_4186750	I	4186750	C	T	0.211765	ppw-1	WBGene00004093	transcript	C18E3.7d.1	protein_coding	MODIFIER	c.-439C>T	NA	+	4185059	4189930	I:4645862	0.0588235	PC1	4185710	9182440	0.016791	0.4004028533866039	KR314	C	3.52687238834949
I_4186750	I	4186750	C	T	0.211765	ppw-1	WBGene00004093	transcript	C18E3.7d.1	protein_coding	MODIFIER	c.-439C>T	NA	+	4185059	4189930	I:4645862	0.0588235	PC1	4185710	9182440	0.016791	0.4004028533866039	LKC34	C	-2.62935236950851
I_4186750	I	4186750	C	T	0.211765	ppw-1	WBGene00004093	transcript	C18E3.7d.1	protein_coding	MODIFIER	c.-439C>T	NA	+	4185059	4189930	I:4645862	0.0588235	PC1	4185710	9182440	0.016791	0.4004028533866039	LSJ1	C	-1.61643089981728
I_4186750	I	4186750	C	T	0.211765	ppw-1	WBGene00004093	transcript	C18E3.7d.1	protein_coding	MODIFIER	c.-439C>T	NA	+	4185059	4189930	I:4645862	0.0588235	PC1	4185710	9182440	0.016791	0.4004028533866039	MY1	C	-1.81281788269565
I_4186750	I	4186750	C	T	0.211765	ppw-1	WBGene00004093	transcript	C18E3.7d.1	protein_coding	MODIFIER	c.-439C>T	NA	+	4185059	4189930	I:4645862	0.0588235	PC1	4185710	9182440	0.016791	0.4004028533866039	MY10	C	1.47879928357565
I_4186750	I	4186750	C	T	0.211765	ppw-1	WBGene00004093	transcript	C18E3.7d.1	protein_coding	MODIFIER	c.-439C>T	NA	+	4185059	4189930	I:4645862	0.0588235	PC1	4185710	9182440	0.016791	0.4004028533866039	MY16	T	2.74110604600823
I_4186750	I	4186750	C	T	0.211765	ppw-1	WBGene00004093	transcript	C18E3.7d.1	protein_coding	MODIFIER	c.-439C>T	NA	+	4185059	4189930	I:4645862	0.0588235	PC1	4185710	9182440	0.016791	0.4004028533866039	MY18	T	0.231470957900983
I_4186750	I	4186750	C	T	0.211765	ppw-1	WBGene00004093	transcript	C18E3.7d.1	protein_coding	MODIFIER	c.-439C>T	NA	+	4185059	4189930	I:4645862	0.0588235	PC1	4185710	9182440	0.016791	0.4004028533866039	MY23	C	-1.07691884190868
I_4186750	I	4186750	C	T	0.211765	ppw-1	WBGene00004093	transcript	C18E3.7d.1	protein_coding	MODIFIER	c.-439C>T	NA	+	4185059	4189930	I:4645862	0.0588235	PC1	4185710	9182440	0.016791	0.4004028533866039	N2	C	0.168147480651941
I_4186750	I	4186750	C	T	0.211765	ppw-1	WBGene00004093	transcript	C18E3.7d.1	protein_coding	MODIFIER	c.-439C>T	NA	+	4185059	4189930	I:4645862	0.0588235	PC1	4185710	9182440	0.016791	0.4004028533866039	PB303	C	1.86192609506793
I_4186750	I	4186750	C	T	0.211765	ppw-1	WBGene00004093	transcript	C18E3.7d.1	protein_coding	MODIFIER	c.-439C>T	NA	+	4185059	4189930	I:4645862	0.0588235	PC1	4185710	9182440	0.016791	0.4004028533866039	PB306	C	-0.590570137192128
I_4186750	I	4186750	C	T	0.211765	ppw-1	WBGene00004093	transcript	C18E3.7d.1	protein_coding	MODIFIER	c.-439C>T	NA	+	4185059	4189930	I:4645862	0.0588235	PC1	4185710	9182440	0.016791	0.4004028533866039	PX179	C	-4.35211063933017
I_4186750	I	4186750	C	T	0.211765	ppw-1	WBGene00004093	transcript	C18E3.7d.1	protein_coding	MODIFIER	c.-439C>T	NA	+	4185059	4189930	I:4645862	0.0588235	PC1	4185710	9182440	0.016791	0.4004028533866039	RC301	C	2.34882201597727
I_4186750	I	4186750	C	T	0.211765	ppw-1	WBGene00004093	transcript	C18E3.7d.1	protein_coding	MODIFIER	c.-439C>T	NA	+	4185059	4189930	I:4645862	0.0588235	PC1	4185710	9182440	0.016791	0.4004028533866039	WN2002	T	0.998275357334803
I_4187459	I	4187459	C	T	0.117647	ppw-1	WBGene00004093	transcript	C18E3.7c.1	protein_coding	MODERATE	c.653C>T	p.Pro218Leu	+	4185059	4189930	I:4645862	0.0588235	PC1	4185710	9182440	0.00833333	1.6346863437298524	AB1	C	0.0556471756396577
I_4187459	I	4187459	C	T	0.117647	ppw-1	WBGene00004093	transcript	C18E3.7c.1	protein_coding	MODERATE	c.653C>T	p.Pro218Leu	+	4185059	4189930	I:4645862	0.0588235	PC1	4185710	9182440	0.00833333	1.6346863437298524	CB4852	C	-1.52928873311453
I_4187459	I	4187459	C	T	0.117647	ppw-1	WBGene00004093	transcript	C18E3.7c.1	protein_coding	MODERATE	c.653C>T	p.Pro218Leu	+	4185059	4189930	I:4645862	0.0588235	PC1	4185710	9182440	0.00833333	1.6346863437298524	CB4854	C	-0.409924906310064
I_4187459	I	4187459	C	T	0.117647	ppw-1	WBGene00004093	transcript	C18E3.7c.1	protein_coding	MODERATE	c.653C>T	p.Pro218Leu	+	4185059	4189930	I:4645862	0.0588235	PC1	4185710	9182440	0.00833333	1.6346863437298524	CB4856	C	2.79321234880832
I_4187459	I	4187459	C	T	0.117647	ppw-1	WBGene00004093	transcript	C18E3.7c.1	protein_coding	MODERATE	c.653C>T	p.Pro218Leu	+	4185059	4189930	I:4645862	0.0588235	PC1	4185710	9182440	0.00833333	1.6346863437298524	CB4857	C	-2.96780093454765
I_4187459	I	4187459	C	T	0.117647	ppw-1	WBGene00004093	transcript	C18E3.7c.1	protein_coding	MODERATE	c.653C>T	p.Pro218Leu	+	4185059	4189930	I:4645862	0.0588235	PC1	4185710	9182440	0.00833333	1.6346863437298524	CB4858	T	1.22927867862294
I_4187459	I	4187459	C	T	0.117647	ppw-1	WBGene00004093	transcript	C18E3.7c.1	protein_coding	MODERATE	c.653C>T	p.Pro218Leu	+	4185059	4189930	I:4645862	0.0588235	PC1	4185710	9182440	0.00833333	1.6346863437298524	CB4932	C	-1.47895470173775
I_4187459	I	4187459	C	T	0.117647	ppw-1	WBGene00004093	transcript	C18E3.7c.1	protein_coding	MODERATE	c.653C>T	p.Pro218Leu	+	4185059	4189930	I:4645862	0.0588235	PC1	4185710	9182440	0.00833333	1.6346863437298524	CX11262	C	-2.39179280606784
I_4187459	I	4187459	C	T	0.117647	ppw-1	WBGene00004093	transcript	C18E3.7c.1	protein_coding	MODERATE	c.653C>T	p.Pro218Leu	+	4185059	4189930	I:4645862	0.0588235	PC1	4185710	9182440	0.00833333	1.6346863437298524	CX11264	C	0.966174480550894
I_4187459	I	4187459	C	T	0.117647	ppw-1	WBGene00004093	transcript	C18E3.7c.1	protein_coding	MODERATE	c.653C>T	p.Pro218Leu	+	4185059	4189930	I:4645862	0.0588235	PC1	4185710	9182440	0.00833333	1.6346863437298524	CX11271	T	1.05388841058659
I_4187459	I	4187459	C	T	0.117647	ppw-1	WBGene00004093	transcript	C18E3.7c.1	protein_coding	MODERATE	c.653C>T	p.Pro218Leu	+	4185059	4189930	I:4645862	0.0588235	PC1	4185710	9182440	0.00833333	1.6346863437298524	CX11276	C	2.11413081786944
I_4187459	I	4187459	C	T	0.117647	ppw-1	WBGene00004093	transcript	C18E3.7c.1	protein_coding	MODERATE	c.653C>T	p.Pro218Leu	+	4185059	4189930	I:4645862	0.0588235	PC1	4185710	9182440	0.00833333	1.6346863437298524	CX11285	C	-1.52839829011637
I_4187459	I	4187459	C	T	0.117647	ppw-1	WBGene00004093	transcript	C18E3.7c.1	protein_coding	MODERATE	c.653C>T	p.Pro218Leu	+	4185059	4189930	I:4645862	0.0588235	PC1	4185710	9182440	0.00833333	1.6346863437298524	CX11292	T	-0.455209915846118
I_4187459	I	4187459	C	T	0.117647	ppw-1	WBGene00004093	transcript	C18E3.7c.1	protein_coding	MODERATE	c.653C>T	p.Pro218Leu	+	4185059	4189930	I:4645862	0.0588235	PC1	4185710	9182440	0.00833333	1.6346863437298524	CX11307	T	-0.122826971114432
I_4187459	I	4187459	C	T	0.117647	ppw-1	WBGene00004093	transcript	C18E3.7c.1	protein_coding	MODERATE	c.653C>T	p.Pro218Leu	+	4185059	4189930	I:4645862	0.0588235	PC1	4185710	9182440	0.00833333	1.6346863437298524	CX11314	T	-1.97471749440959
I_4187459	I	4187459	C	T	0.117647	ppw-1	WBGene00004093	transcript	C18E3.7c.1	protein_coding	MODERATE	c.653C>T	p.Pro218Leu	+	4185059	4189930	I:4645862	0.0588235	PC1	4185710	9182440	0.00833333	1.6346863437298524	CX11315	C	-2.67339252919803
I_4187459	I	4187459	C	T	0.117647	ppw-1	WBGene00004093	transcript	C18E3.7c.1	protein_coding	MODERATE	c.653C>T	p.Pro218Leu	+	4185059	4189930	I:4645862	0.0588235	PC1	4185710	9182440	0.00833333	1.6346863437298524	DL200	C	0.311196344358686
I_4187459	I	4187459	C	T	0.117647	ppw-1	WBGene00004093	transcript	C18E3.7c.1	protein_coding	MODERATE	c.653C>T	p.Pro218Leu	+	4185059	4189930	I:4645862	0.0588235	PC1	4185710	9182440	0.00833333	1.6346863437298524	DL226	C	1.90241501709408
I_4187459	I	4187459	C	T	0.117647	ppw-1	WBGene00004093	transcript	C18E3.7c.1	protein_coding	MODERATE	c.653C>T	p.Pro218Leu	+	4185059	4189930	I:4645862	0.0588235	PC1	4185710	9182440	0.00833333	1.6346863437298524	DL238	C	-3.62947846140248
I_4187459	I	4187459	C	T	0.117647	ppw-1	WBGene00004093	transcript	C18E3.7c.1	protein_coding	MODERATE	c.653C>T	p.Pro218Leu	+	4185059	4189930	I:4645862	0.0588235	PC1	4185710	9182440	0.00833333	1.6346863437298524	ED3005	T	3.59137701421353
I_4187459	I	4187459	C	T	0.117647	ppw-1	WBGene00004093	transcript	C18E3.7c.1	protein_coding	MODERATE	c.653C>T	p.Pro218Leu	+	4185059	4189930	I:4645862	0.0588235	PC1	4185710	9182440	0.00833333	1.6346863437298524	ED3011	T	3.34390832033828
I_4187459	I	4187459	C	T	0.117647	ppw-1	WBGene00004093	transcript	C18E3.7c.1	protein_coding	MODERATE	c.653C>T	p.Pro218Leu	+	4185059	4189930	I:4645862	0.0588235	PC1	4185710	9182440	0.00833333	1.6346863437298524	ED3040	C	0.846826125105707
I_4187459	I	4187459	C	T	0.117647	ppw-1	WBGene00004093	transcript	C18E3.7c.1	protein_coding	MODERATE	c.653C>T	p.Pro218Leu	+	4185059	4189930	I:4645862	0.0588235	PC1	4185710	9182440	0.00833333	1.6346863437298524	ED3046	C	1.3444122856732
I_4187459	I	4187459	C	T	0.117647	ppw-1	WBGene00004093	transcript	C18E3.7c.1	protein_coding	MODERATE	c.653C>T	p.Pro218Leu	+	4185059	4189930	I:4645862	0.0588235	PC1	4185710	9182440	0.00833333	1.6346863437298524	ED3048	C	1.97428237967549
I_4187459	I	4187459	C	T	0.117647	ppw-1	WBGene00004093	transcript	C18E3.7c.1	protein_coding	MODERATE	c.653C>T	p.Pro218Leu	+	4185059	4189930	I:4645862	0.0588235	PC1	4185710	9182440	0.00833333	1.6346863437298524	ED3049	C	1.17424913097208
I_4187459	I	4187459	C	T	0.117647	ppw-1	WBGene00004093	transcript	C18E3.7c.1	protein_coding	MODERATE	c.653C>T	p.Pro218Leu	+	4185059	4189930	I:4645862	0.0588235	PC1	4185710	9182440	0.00833333	1.6346863437298524	ED3052	C	-0.907978572909989
I_4187459	I	4187459	C	T	0.117647	ppw-1	WBGene00004093	transcript	C18E3.7c.1	protein_coding	MODERATE	c.653C>T	p.Pro218Leu	+	4185059	4189930	I:4645862	0.0588235	PC1	4185710	9182440	0.00833333	1.6346863437298524	ED3073	C	0.462850237663423
I_4187459	I	4187459	C	T	0.117647	ppw-1	WBGene00004093	transcript	C18E3.7c.1	protein_coding	MODERATE	c.653C>T	p.Pro218Leu	+	4185059	4189930	I:4645862	0.0588235	PC1	4185710	9182440	0.00833333	1.6346863437298524	ED3077	C	-0.268498493744728
I_4187459	I	4187459	C	T	0.117647	ppw-1	WBGene00004093	transcript	C18E3.7c.1	protein_coding	MODERATE	c.653C>T	p.Pro218Leu	+	4185059	4189930	I:4645862	0.0588235	PC1	4185710	9182440	0.00833333	1.6346863437298524	EG4347	C	-1.30597189503375
I_4187459	I	4187459	C	T	0.117647	ppw-1	WBGene00004093	transcript	C18E3.7c.1	protein_coding	MODERATE	c.653C>T	p.Pro218Leu	+	4185059	4189930	I:4645862	0.0588235	PC1	4185710	9182440	0.00833333	1.6346863437298524	EG4349	C	0.514934232221831
I_4187459	I	4187459	C	T	0.117647	ppw-1	WBGene00004093	transcript	C18E3.7c.1	protein_coding	MODERATE	c.653C>T	p.Pro218Leu	+	4185059	4189930	I:4645862	0.0588235	PC1	4185710	9182440	0.00833333	1.6346863437298524	EG4724	C	2.66829859594303
I_4187459	I	4187459	C	T	0.117647	ppw-1	WBGene00004093	transcript	C18E3.7c.1	protein_coding	MODERATE	c.653C>T	p.Pro218Leu	+	4185059	4189930	I:4645862	0.0588235	PC1	4185710	9182440	0.00833333	1.6346863437298524	EG4725	C	-0.245537208079215
I_4187459	I	4187459	C	T	0.117647	ppw-1	WBGene00004093	transcript	C18E3.7c.1	protein_coding	MODERATE	c.653C>T	p.Pro218Leu	+	4185059	4189930	I:4645862	0.0588235	PC1	4185710	9182440	0.00833333	1.6346863437298524	EG4946	T	1.39949179160756
I_4187459	I	4187459	C	T	0.117647	ppw-1	WBGene00004093	transcript	C18E3.7c.1	protein_coding	MODERATE	c.653C>T	p.Pro218Leu	+	4185059	4189930	I:4645862	0.0588235	PC1	4185710	9182440	0.00833333	1.6346863437298524	JT11398	C	0.389883515264186
I_4187459	I	4187459	C	T	0.117647	ppw-1	WBGene00004093	transcript	C18E3.7c.1	protein_coding	MODERATE	c.653C>T	p.Pro218Leu	+	4185059	4189930	I:4645862	0.0588235	PC1	4185710	9182440	0.00833333	1.6346863437298524	JU1172	T	0.856970868083603
I_4187459	I	4187459	C	T	0.117647	ppw-1	WBGene00004093	transcript	C18E3.7c.1	protein_coding	MODERATE	c.653C>T	p.Pro218Leu	+	4185059	4189930	I:4645862	0.0588235	PC1	4185710	9182440	0.00833333	1.6346863437298524	JU1200	C	0.207614525244276
I_4187459	I	4187459	C	T	0.117647	ppw-1	WBGene00004093	transcript	C18E3.7c.1	protein_coding	MODERATE	c.653C>T	p.Pro218Leu	+	4185059	4189930	I:4645862	0.0588235	PC1	4185710	9182440	0.00833333	1.6346863437298524	JU1212	C	-0.689541051270503
I_4187459	I	4187459	C	T	0.117647	ppw-1	WBGene00004093	transcript	C18E3.7c.1	protein_coding	MODERATE	c.653C>T	p.Pro218Leu	+	4185059	4189930	I:4645862	0.0588235	PC1	4185710	9182440	0.00833333	1.6346863437298524	JU1213	C	-0.812998870671107
I_4187459	I	4187459	C	T	0.117647	ppw-1	WBGene00004093	transcript	C18E3.7c.1	protein_coding	MODERATE	c.653C>T	p.Pro218Leu	+	4185059	4189930	I:4645862	0.0588235	PC1	4185710	9182440	0.00833333	1.6346863437298524	JU1242	C	1.70172449962336
I_4187459	I	4187459	C	T	0.117647	ppw-1	WBGene00004093	transcript	C18E3.7c.1	protein_coding	MODERATE	c.653C>T	p.Pro218Leu	+	4185059	4189930	I:4645862	0.0588235	PC1	4185710	9182440	0.00833333	1.6346863437298524	JU1246	C	-2.39121931017584
I_4187459	I	4187459	C	T	0.117647	ppw-1	WBGene00004093	transcript	C18E3.7c.1	protein_coding	MODERATE	c.653C>T	p.Pro218Leu	+	4185059	4189930	I:4645862	0.0588235	PC1	4185710	9182440	0.00833333	1.6346863437298524	JU1395	C	0.495093586786844
I_4187459	I	4187459	C	T	0.117647	ppw-1	WBGene00004093	transcript	C18E3.7c.1	protein_coding	MODERATE	c.653C>T	p.Pro218Leu	+	4185059	4189930	I:4645862	0.0588235	PC1	4185710	9182440	0.00833333	1.6346863437298524	JU1409	C	1.66116293796012
I_4187459	I	4187459	C	T	0.117647	ppw-1	WBGene00004093	transcript	C18E3.7c.1	protein_coding	MODERATE	c.653C>T	p.Pro218Leu	+	4185059	4189930	I:4645862	0.0588235	PC1	4185710	9182440	0.00833333	1.6346863437298524	JU1440	C	0.433754906108592
I_4187459	I	4187459	C	T	0.117647	ppw-1	WBGene00004093	transcript	C18E3.7c.1	protein_coding	MODERATE	c.653C>T	p.Pro218Leu	+	4185059	4189930	I:4645862	0.0588235	PC1	4185710	9182440	0.00833333	1.6346863437298524	JU1491	C	-0.809343718729932
I_4187459	I	4187459	C	T	0.117647	ppw-1	WBGene00004093	transcript	C18E3.7c.1	protein_coding	MODERATE	c.653C>T	p.Pro218Leu	+	4185059	4189930	I:4645862	0.0588235	PC1	4185710	9182440	0.00833333	1.6346863437298524	JU1530	C	-0.0610895332676219
I_4187459	I	4187459	C	T	0.117647	ppw-1	WBGene00004093	transcript	C18E3.7c.1	protein_coding	MODERATE	c.653C>T	p.Pro218Leu	+	4185059	4189930	I:4645862	0.0588235	PC1	4185710	9182440	0.00833333	1.6346863437298524	JU1568	C	2.37201144485423
I_4187459	I	4187459	C	T	0.117647	ppw-1	WBGene00004093	transcript	C18E3.7c.1	protein_coding	MODERATE	c.653C>T	p.Pro218Leu	+	4185059	4189930	I:4645862	0.0588235	PC1	4185710	9182440	0.00833333	1.6346863437298524	JU1580	C	-3.752806564937
I_4187459	I	4187459	C	T	0.117647	ppw-1	WBGene00004093	transcript	C18E3.7c.1	protein_coding	MODERATE	c.653C>T	p.Pro218Leu	+	4185059	4189930	I:4645862	0.0588235	PC1	4185710	9182440	0.00833333	1.6346863437298524	JU1581	C	0.339036899534926
I_4187459	I	4187459	C	T	0.117647	ppw-1	WBGene00004093	transcript	C18E3.7c.1	protein_coding	MODERATE	c.653C>T	p.Pro218Leu	+	4185059	4189930	I:4645862	0.0588235	PC1	4185710	9182440	0.00833333	1.6346863437298524	JU1586	C	-0.22891636094503
I_4187459	I	4187459	C	T	0.117647	ppw-1	WBGene00004093	transcript	C18E3.7c.1	protein_coding	MODERATE	c.653C>T	p.Pro218Leu	+	4185059	4189930	I:4645862	0.0588235	PC1	4185710	9182440	0.00833333	1.6346863437298524	JU1652	C	1.51074139990487
I_4187459	I	4187459	C	T	0.117647	ppw-1	WBGene00004093	transcript	C18E3.7c.1	protein_coding	MODERATE	c.653C>T	p.Pro218Leu	+	4185059	4189930	I:4645862	0.0588235	PC1	4185710	9182440	0.00833333	1.6346863437298524	JU1896	C	-0.417075869900118
I_4187459	I	4187459	C	T	0.117647	ppw-1	WBGene00004093	transcript	C18E3.7c.1	protein_coding	MODERATE	c.653C>T	p.Pro218Leu	+	4185059	4189930	I:4645862	0.0588235	PC1	4185710	9182440	0.00833333	1.6346863437298524	JU258	C	-1.89822338722004
I_4187459	I	4187459	C	T	0.117647	ppw-1	WBGene00004093	transcript	C18E3.7c.1	protein_coding	MODERATE	c.653C>T	p.Pro218Leu	+	4185059	4189930	I:4645862	0.0588235	PC1	4185710	9182440	0.00833333	1.6346863437298524	JU310	C	0.410027322158147
I_4187459	I	4187459	C	T	0.117647	ppw-1	WBGene00004093	transcript	C18E3.7c.1	protein_coding	MODERATE	c.653C>T	p.Pro218Leu	+	4185059	4189930	I:4645862	0.0588235	PC1	4185710	9182440	0.00833333	1.6346863437298524	JU311	C	0.27216806920084
I_4187459	I	4187459	C	T	0.117647	ppw-1	WBGene00004093	transcript	C18E3.7c.1	protein_coding	MODERATE	c.653C>T	p.Pro218Leu	+	4185059	4189930	I:4645862	0.0588235	PC1	4185710	9182440	0.00833333	1.6346863437298524	JU323	C	0.289321867031384
I_4187459	I	4187459	C	T	0.117647	ppw-1	WBGene00004093	transcript	C18E3.7c.1	protein_coding	MODERATE	c.653C>T	p.Pro218Leu	+	4185059	4189930	I:4645862	0.0588235	PC1	4185710	9182440	0.00833333	1.6346863437298524	JU346	C	-2.58103826777226
I_4187459	I	4187459	C	T	0.117647	ppw-1	WBGene00004093	transcript	C18E3.7c.1	protein_coding	MODERATE	c.653C>T	p.Pro218Leu	+	4185059	4189930	I:4645862	0.0588235	PC1	4185710	9182440	0.00833333	1.6346863437298524	JU360	C	0.294301498629217
I_4187459	I	4187459	C	T	0.117647	ppw-1	WBGene00004093	transcript	C18E3.7c.1	protein_coding	MODERATE	c.653C>T	p.Pro218Leu	+	4185059	4189930	I:4645862	0.0588235	PC1	4185710	9182440	0.00833333	1.6346863437298524	JU367	C	-2.00257014307348
I_4187459	I	4187459	C	T	0.117647	ppw-1	WBGene00004093	transcript	C18E3.7c.1	protein_coding	MODERATE	c.653C>T	p.Pro218Leu	+	4185059	4189930	I:4645862	0.0588235	PC1	4185710	9182440	0.00833333	1.6346863437298524	JU393	C	0.0380747034640434
I_4187459	I	4187459	C	T	0.117647	ppw-1	WBGene00004093	transcript	C18E3.7c.1	protein_coding	MODERATE	c.653C>T	p.Pro218Leu	+	4185059	4189930	I:4645862	0.0588235	PC1	4185710	9182440	0.00833333	1.6346863437298524	JU394	C	0.144602046680956
I_4187459	I	4187459	C	T	0.117647	ppw-1	WBGene00004093	transcript	C18E3.7c.1	protein_coding	MODERATE	c.653C>T	p.Pro218Leu	+	4185059	4189930	I:4645862	0.0588235	PC1	4185710	9182440	0.00833333	1.6346863437298524	JU406	C	-0.06660784767806
I_4187459	I	4187459	C	T	0.117647	ppw-1	WBGene00004093	transcript	C18E3.7c.1	protein_coding	MODERATE	c.653C>T	p.Pro218Leu	+	4185059	4189930	I:4645862	0.0588235	PC1	4185710	9182440	0.00833333	1.6346863437298524	JU440	C	0.538620802447205
I_4187459	I	4187459	C	T	0.117647	ppw-1	WBGene00004093	transcript	C18E3.7c.1	protein_coding	MODERATE	c.653C>T	p.Pro218Leu	+	4185059	4189930	I:4645862	0.0588235	PC1	4185710	9182440	0.00833333	1.6346863437298524	JU561	C	0.72914148437596
I_4187459	I	4187459	C	T	0.117647	ppw-1	WBGene00004093	transcript	C18E3.7c.1	protein_coding	MODERATE	c.653C>T	p.Pro218Leu	+	4185059	4189930	I:4645862	0.0588235	PC1	4185710	9182440	0.00833333	1.6346863437298524	JU642	C	-0.362683910988543
I_4187459	I	4187459	C	T	0.117647	ppw-1	WBGene00004093	transcript	C18E3.7c.1	protein_coding	MODERATE	c.653C>T	p.Pro218Leu	+	4185059	4189930	I:4645862	0.0588235	PC1	4185710	9182440	0.00833333	1.6346863437298524	JU751	C	-0.967394753140509
I_4187459	I	4187459	C	T	0.117647	ppw-1	WBGene00004093	transcript	C18E3.7c.1	protein_coding	MODERATE	c.653C>T	p.Pro218Leu	+	4185059	4189930	I:4645862	0.0588235	PC1	4185710	9182440	0.00833333	1.6346863437298524	JU774	C	0.0329930870921167
I_4187459	I	4187459	C	T	0.117647	ppw-1	WBGene00004093	transcript	C18E3.7c.1	protein_coding	MODERATE	c.653C>T	p.Pro218Leu	+	4185059	4189930	I:4645862	0.0588235	PC1	4185710	9182440	0.00833333	1.6346863437298524	JU778	C	-1.4713673648263
I_4187459	I	4187459	C	T	0.117647	ppw-1	WBGene00004093	transcript	C18E3.7c.1	protein_coding	MODERATE	c.653C>T	p.Pro218Leu	+	4185059	4189930	I:4645862	0.0588235	PC1	4185710	9182440	0.00833333	1.6346863437298524	JU782	C	1.70936948909224
I_4187459	I	4187459	C	T	0.117647	ppw-1	WBGene00004093	transcript	C18E3.7c.1	protein_coding	MODERATE	c.653C>T	p.Pro218Leu	+	4185059	4189930	I:4645862	0.0588235	PC1	4185710	9182440	0.00833333	1.6346863437298524	JU792	C	-1.45600027472861
I_4187459	I	4187459	C	T	0.117647	ppw-1	WBGene00004093	transcript	C18E3.7c.1	protein_coding	MODERATE	c.653C>T	p.Pro218Leu	+	4185059	4189930	I:4645862	0.0588235	PC1	4185710	9182440	0.00833333	1.6346863437298524	JU830	C	-1.01352429549833
I_4187459	I	4187459	C	T	0.117647	ppw-1	WBGene00004093	transcript	C18E3.7c.1	protein_coding	MODERATE	c.653C>T	p.Pro218Leu	+	4185059	4189930	I:4645862	0.0588235	PC1	4185710	9182440	0.00833333	1.6346863437298524	JU847	C	-0.578233756439931
I_4187459	I	4187459	C	T	0.117647	ppw-1	WBGene00004093	transcript	C18E3.7c.1	protein_coding	MODERATE	c.653C>T	p.Pro218Leu	+	4185059	4189930	I:4645862	0.0588235	PC1	4185710	9182440	0.00833333	1.6346863437298524	KR314	C	3.52687238834949
I_4187459	I	4187459	C	T	0.117647	ppw-1	WBGene00004093	transcript	C18E3.7c.1	protein_coding	MODERATE	c.653C>T	p.Pro218Leu	+	4185059	4189930	I:4645862	0.0588235	PC1	4185710	9182440	0.00833333	1.6346863437298524	LKC34	C	-2.62935236950851
I_4187459	I	4187459	C	T	0.117647	ppw-1	WBGene00004093	transcript	C18E3.7c.1	protein_coding	MODERATE	c.653C>T	p.Pro218Leu	+	4185059	4189930	I:4645862	0.0588235	PC1	4185710	9182440	0.00833333	1.6346863437298524	LSJ1	C	-1.61643089981728
I_4187459	I	4187459	C	T	0.117647	ppw-1	WBGene00004093	transcript	C18E3.7c.1	protein_coding	MODERATE	c.653C>T	p.Pro218Leu	+	4185059	4189930	I:4645862	0.0588235	PC1	4185710	9182440	0.00833333	1.6346863437298524	MY1	C	-1.81281788269565
I_4187459	I	4187459	C	T	0.117647	ppw-1	WBGene00004093	transcript	C18E3.7c.1	protein_coding	MODERATE	c.653C>T	p.Pro218Leu	+	4185059	4189930	I:4645862	0.0588235	PC1	4185710	9182440	0.00833333	1.6346863437298524	MY10	C	1.47879928357565
I_4187459	I	4187459	C	T	0.117647	ppw-1	WBGene00004093	transcript	C18E3.7c.1	protein_coding	MODERATE	c.653C>T	p.Pro218Leu	+	4185059	4189930	I:4645862	0.0588235	PC1	4185710	9182440	0.00833333	1.6346863437298524	MY16	T	2.74110604600823
I_4187459	I	4187459	C	T	0.117647	ppw-1	WBGene00004093	transcript	C18E3.7c.1	protein_coding	MODERATE	c.653C>T	p.Pro218Leu	+	4185059	4189930	I:4645862	0.0588235	PC1	4185710	9182440	0.00833333	1.6346863437298524	MY18	C	0.231470957900983
I_4187459	I	4187459	C	T	0.117647	ppw-1	WBGene00004093	transcript	C18E3.7c.1	protein_coding	MODERATE	c.653C>T	p.Pro218Leu	+	4185059	4189930	I:4645862	0.0588235	PC1	4185710	9182440	0.00833333	1.6346863437298524	MY23	C	-1.07691884190868
I_4187459	I	4187459	C	T	0.117647	ppw-1	WBGene00004093	transcript	C18E3.7c.1	protein_coding	MODERATE	c.653C>T	p.Pro218Leu	+	4185059	4189930	I:4645862	0.0588235	PC1	4185710	9182440	0.00833333	1.6346863437298524	N2	C	0.168147480651941
I_4187459	I	4187459	C	T	0.117647	ppw-1	WBGene00004093	transcript	C18E3.7c.1	protein_coding	MODERATE	c.653C>T	p.Pro218Leu	+	4185059	4189930	I:4645862	0.0588235	PC1	4185710	9182440	0.00833333	1.6346863437298524	PB303	C	1.86192609506793
I_4187459	I	4187459	C	T	0.117647	ppw-1	WBGene00004093	transcript	C18E3.7c.1	protein_coding	MODERATE	c.653C>T	p.Pro218Leu	+	4185059	4189930	I:4645862	0.0588235	PC1	4185710	9182440	0.00833333	1.6346863437298524	PB306	C	-0.590570137192128
I_4187459	I	4187459	C	T	0.117647	ppw-1	WBGene00004093	transcript	C18E3.7c.1	protein_coding	MODERATE	c.653C>T	p.Pro218Leu	+	4185059	4189930	I:4645862	0.0588235	PC1	4185710	9182440	0.00833333	1.6346863437298524	PX179	C	-4.35211063933017
I_4187459	I	4187459	C	T	0.117647	ppw-1	WBGene00004093	transcript	C18E3.7c.1	protein_coding	MODERATE	c.653C>T	p.Pro218Leu	+	4185059	4189930	I:4645862	0.0588235	PC1	4185710	9182440	0.00833333	1.6346863437298524	RC301	C	2.34882201597727
I_4187459	I	4187459	C	T	0.117647	ppw-1	WBGene00004093	transcript	C18E3.7c.1	protein_coding	MODERATE	c.653C>T	p.Pro218Leu	+	4185059	4189930	I:4645862	0.0588235	PC1	4185710	9182440	0.00833333	1.6346863437298524	WN2002	C	0.998275357334803
I_4187461	I	4187461	A	G	0.105882	ppw-1	WBGene00004093	transcript	C18E3.7c.1	protein_coding	MODERATE	c.655A>G	p.Thr219Ala	+	4185059	4189930	I:4645862	0.0588235	PC1	4185710	9182440	0.00740132	0.20891461209434461	AB1	A	0.0556471756396577
I_4187461	I	4187461	A	G	0.105882	ppw-1	WBGene00004093	transcript	C18E3.7c.1	protein_coding	MODERATE	c.655A>G	p.Thr219Ala	+	4185059	4189930	I:4645862	0.0588235	PC1	4185710	9182440	0.00740132	0.20891461209434461	CB4852	A	-1.52928873311453
I_4187461	I	4187461	A	G	0.105882	ppw-1	WBGene00004093	transcript	C18E3.7c.1	protein_coding	MODERATE	c.655A>G	p.Thr219Ala	+	4185059	4189930	I:4645862	0.0588235	PC1	4185710	9182440	0.00740132	0.20891461209434461	CB4854	A	-0.409924906310064
I_4187461	I	4187461	A	G	0.105882	ppw-1	WBGene00004093	transcript	C18E3.7c.1	protein_coding	MODERATE	c.655A>G	p.Thr219Ala	+	4185059	4189930	I:4645862	0.0588235	PC1	4185710	9182440	0.00740132	0.20891461209434461	CB4856	G	2.79321234880832
I_4187461	I	4187461	A	G	0.105882	ppw-1	WBGene00004093	transcript	C18E3.7c.1	protein_coding	MODERATE	c.655A>G	p.Thr219Ala	+	4185059	4189930	I:4645862	0.0588235	PC1	4185710	9182440	0.00740132	0.20891461209434461	CB4857	A	-2.96780093454765
I_4187461	I	4187461	A	G	0.105882	ppw-1	WBGene00004093	transcript	C18E3.7c.1	protein_coding	MODERATE	c.655A>G	p.Thr219Ala	+	4185059	4189930	I:4645862	0.0588235	PC1	4185710	9182440	0.00740132	0.20891461209434461	CB4858	A	1.22927867862294
I_4187461	I	4187461	A	G	0.105882	ppw-1	WBGene00004093	transcript	C18E3.7c.1	protein_coding	MODERATE	c.655A>G	p.Thr219Ala	+	4185059	4189930	I:4645862	0.0588235	PC1	4185710	9182440	0.00740132	0.20891461209434461	CB4932	A	-1.47895470173775
I_4187461	I	4187461	A	G	0.105882	ppw-1	WBGene00004093	transcript	C18E3.7c.1	protein_coding	MODERATE	c.655A>G	p.Thr219Ala	+	4185059	4189930	I:4645862	0.0588235	PC1	4185710	9182440	0.00740132	0.20891461209434461	CX11262	A	-2.39179280606784
I_4187461	I	4187461	A	G	0.105882	ppw-1	WBGene00004093	transcript	C18E3.7c.1	protein_coding	MODERATE	c.655A>G	p.Thr219Ala	+	4185059	4189930	I:4645862	0.0588235	PC1	4185710	9182440	0.00740132	0.20891461209434461	CX11264	A	0.966174480550894
I_4187461	I	4187461	A	G	0.105882	ppw-1	WBGene00004093	transcript	C18E3.7c.1	protein_coding	MODERATE	c.655A>G	p.Thr219Ala	+	4185059	4189930	I:4645862	0.0588235	PC1	4185710	9182440	0.00740132	0.20891461209434461	CX11271	A	1.05388841058659
I_4187461	I	4187461	A	G	0.105882	ppw-1	WBGene00004093	transcript	C18E3.7c.1	protein_coding	MODERATE	c.655A>G	p.Thr219Ala	+	4185059	4189930	I:4645862	0.0588235	PC1	4185710	9182440	0.00740132	0.20891461209434461	CX11276	A	2.11413081786944
I_4187461	I	4187461	A	G	0.105882	ppw-1	WBGene00004093	transcript	C18E3.7c.1	protein_coding	MODERATE	c.655A>G	p.Thr219Ala	+	4185059	4189930	I:4645862	0.0588235	PC1	4185710	9182440	0.00740132	0.20891461209434461	CX11285	A	-1.52839829011637
I_4187461	I	4187461	A	G	0.105882	ppw-1	WBGene00004093	transcript	C18E3.7c.1	protein_coding	MODERATE	c.655A>G	p.Thr219Ala	+	4185059	4189930	I:4645862	0.0588235	PC1	4185710	9182440	0.00740132	0.20891461209434461	CX11292	A	-0.455209915846118
I_4187461	I	4187461	A	G	0.105882	ppw-1	WBGene00004093	transcript	C18E3.7c.1	protein_coding	MODERATE	c.655A>G	p.Thr219Ala	+	4185059	4189930	I:4645862	0.0588235	PC1	4185710	9182440	0.00740132	0.20891461209434461	CX11307	A	-0.122826971114432
I_4187461	I	4187461	A	G	0.105882	ppw-1	WBGene00004093	transcript	C18E3.7c.1	protein_coding	MODERATE	c.655A>G	p.Thr219Ala	+	4185059	4189930	I:4645862	0.0588235	PC1	4185710	9182440	0.00740132	0.20891461209434461	CX11314	A	-1.97471749440959
I_4187461	I	4187461	A	G	0.105882	ppw-1	WBGene00004093	transcript	C18E3.7c.1	protein_coding	MODERATE	c.655A>G	p.Thr219Ala	+	4185059	4189930	I:4645862	0.0588235	PC1	4185710	9182440	0.00740132	0.20891461209434461	CX11315	A	-2.67339252919803
I_4187461	I	4187461	A	G	0.105882	ppw-1	WBGene00004093	transcript	C18E3.7c.1	protein_coding	MODERATE	c.655A>G	p.Thr219Ala	+	4185059	4189930	I:4645862	0.0588235	PC1	4185710	9182440	0.00740132	0.20891461209434461	DL200	A	0.311196344358686
I_4187461	I	4187461	A	G	0.105882	ppw-1	WBGene00004093	transcript	C18E3.7c.1	protein_coding	MODERATE	c.655A>G	p.Thr219Ala	+	4185059	4189930	I:4645862	0.0588235	PC1	4185710	9182440	0.00740132	0.20891461209434461	DL226	A	1.90241501709408
I_4187461	I	4187461	A	G	0.105882	ppw-1	WBGene00004093	transcript	C18E3.7c.1	protein_coding	MODERATE	c.655A>G	p.Thr219Ala	+	4185059	4189930	I:4645862	0.0588235	PC1	4185710	9182440	0.00740132	0.20891461209434461	DL238	G	-3.62947846140248
I_4187461	I	4187461	A	G	0.105882	ppw-1	WBGene00004093	transcript	C18E3.7c.1	protein_coding	MODERATE	c.655A>G	p.Thr219Ala	+	4185059	4189930	I:4645862	0.0588235	PC1	4185710	9182440	0.00740132	0.20891461209434461	ED3005	A	3.59137701421353
I_4187461	I	4187461	A	G	0.105882	ppw-1	WBGene00004093	transcript	C18E3.7c.1	protein_coding	MODERATE	c.655A>G	p.Thr219Ala	+	4185059	4189930	I:4645862	0.0588235	PC1	4185710	9182440	0.00740132	0.20891461209434461	ED3011	A	3.34390832033828
I_4187461	I	4187461	A	G	0.105882	ppw-1	WBGene00004093	transcript	C18E3.7c.1	protein_coding	MODERATE	c.655A>G	p.Thr219Ala	+	4185059	4189930	I:4645862	0.0588235	PC1	4185710	9182440	0.00740132	0.20891461209434461	ED3040	G	0.846826125105707
I_4187461	I	4187461	A	G	0.105882	ppw-1	WBGene00004093	transcript	C18E3.7c.1	protein_coding	MODERATE	c.655A>G	p.Thr219Ala	+	4185059	4189930	I:4645862	0.0588235	PC1	4185710	9182440	0.00740132	0.20891461209434461	ED3046	A	1.3444122856732
I_4187461	I	4187461	A	G	0.105882	ppw-1	WBGene00004093	transcript	C18E3.7c.1	protein_coding	MODERATE	c.655A>G	p.Thr219Ala	+	4185059	4189930	I:4645862	0.0588235	PC1	4185710	9182440	0.00740132	0.20891461209434461	ED3048	A	1.97428237967549
I_4187461	I	4187461	A	G	0.105882	ppw-1	WBGene00004093	transcript	C18E3.7c.1	protein_coding	MODERATE	c.655A>G	p.Thr219Ala	+	4185059	4189930	I:4645862	0.0588235	PC1	4185710	9182440	0.00740132	0.20891461209434461	ED3049	A	1.17424913097208
I_4187461	I	4187461	A	G	0.105882	ppw-1	WBGene00004093	transcript	C18E3.7c.1	protein_coding	MODERATE	c.655A>G	p.Thr219Ala	+	4185059	4189930	I:4645862	0.0588235	PC1	4185710	9182440	0.00740132	0.20891461209434461	ED3052	A	-0.907978572909989
I_4187461	I	4187461	A	G	0.105882	ppw-1	WBGene00004093	transcript	C18E3.7c.1	protein_coding	MODERATE	c.655A>G	p.Thr219Ala	+	4185059	4189930	I:4645862	0.0588235	PC1	4185710	9182440	0.00740132	0.20891461209434461	ED3073	A	0.462850237663423
I_4187461	I	4187461	A	G	0.105882	ppw-1	WBGene00004093	transcript	C18E3.7c.1	protein_coding	MODERATE	c.655A>G	p.Thr219Ala	+	4185059	4189930	I:4645862	0.0588235	PC1	4185710	9182440	0.00740132	0.20891461209434461	ED3077	A	-0.268498493744728
I_4187461	I	4187461	A	G	0.105882	ppw-1	WBGene00004093	transcript	C18E3.7c.1	protein_coding	MODERATE	c.655A>G	p.Thr219Ala	+	4185059	4189930	I:4645862	0.0588235	PC1	4185710	9182440	0.00740132	0.20891461209434461	EG4347	A	-1.30597189503375
I_4187461	I	4187461	A	G	0.105882	ppw-1	WBGene00004093	transcript	C18E3.7c.1	protein_coding	MODERATE	c.655A>G	p.Thr219Ala	+	4185059	4189930	I:4645862	0.0588235	PC1	4185710	9182440	0.00740132	0.20891461209434461	EG4349	A	0.514934232221831
I_4187461	I	4187461	A	G	0.105882	ppw-1	WBGene00004093	transcript	C18E3.7c.1	protein_coding	MODERATE	c.655A>G	p.Thr219Ala	+	4185059	4189930	I:4645862	0.0588235	PC1	4185710	9182440	0.00740132	0.20891461209434461	EG4724	A	2.66829859594303
I_4187461	I	4187461	A	G	0.105882	ppw-1	WBGene00004093	transcript	C18E3.7c.1	protein_coding	MODERATE	c.655A>G	p.Thr219Ala	+	4185059	4189930	I:4645862	0.0588235	PC1	4185710	9182440	0.00740132	0.20891461209434461	EG4725	A	-0.245537208079215
I_4187461	I	4187461	A	G	0.105882	ppw-1	WBGene00004093	transcript	C18E3.7c.1	protein_coding	MODERATE	c.655A>G	p.Thr219Ala	+	4185059	4189930	I:4645862	0.0588235	PC1	4185710	9182440	0.00740132	0.20891461209434461	EG4946	A	1.39949179160756
I_4187461	I	4187461	A	G	0.105882	ppw-1	WBGene00004093	transcript	C18E3.7c.1	protein_coding	MODERATE	c.655A>G	p.Thr219Ala	+	4185059	4189930	I:4645862	0.0588235	PC1	4185710	9182440	0.00740132	0.20891461209434461	JT11398	A	0.389883515264186
I_4187461	I	4187461	A	G	0.105882	ppw-1	WBGene00004093	transcript	C18E3.7c.1	protein_coding	MODERATE	c.655A>G	p.Thr219Ala	+	4185059	4189930	I:4645862	0.0588235	PC1	4185710	9182440	0.00740132	0.20891461209434461	JU1172	A	0.856970868083603
I_4187461	I	4187461	A	G	0.105882	ppw-1	WBGene00004093	transcript	C18E3.7c.1	protein_coding	MODERATE	c.655A>G	p.Thr219Ala	+	4185059	4189930	I:4645862	0.0588235	PC1	4185710	9182440	0.00740132	0.20891461209434461	JU1200	A	0.207614525244276
I_4187461	I	4187461	A	G	0.105882	ppw-1	WBGene00004093	transcript	C18E3.7c.1	protein_coding	MODERATE	c.655A>G	p.Thr219Ala	+	4185059	4189930	I:4645862	0.0588235	PC1	4185710	9182440	0.00740132	0.20891461209434461	JU1212	A	-0.689541051270503
I_4187461	I	4187461	A	G	0.105882	ppw-1	WBGene00004093	transcript	C18E3.7c.1	protein_coding	MODERATE	c.655A>G	p.Thr219Ala	+	4185059	4189930	I:4645862	0.0588235	PC1	4185710	9182440	0.00740132	0.20891461209434461	JU1213	A	-0.812998870671107
I_4187461	I	4187461	A	G	0.105882	ppw-1	WBGene00004093	transcript	C18E3.7c.1	protein_coding	MODERATE	c.655A>G	p.Thr219Ala	+	4185059	4189930	I:4645862	0.0588235	PC1	4185710	9182440	0.00740132	0.20891461209434461	JU1242	A	1.70172449962336
I_4187461	I	4187461	A	G	0.105882	ppw-1	WBGene00004093	transcript	C18E3.7c.1	protein_coding	MODERATE	c.655A>G	p.Thr219Ala	+	4185059	4189930	I:4645862	0.0588235	PC1	4185710	9182440	0.00740132	0.20891461209434461	JU1246	A	-2.39121931017584
I_4187461	I	4187461	A	G	0.105882	ppw-1	WBGene00004093	transcript	C18E3.7c.1	protein_coding	MODERATE	c.655A>G	p.Thr219Ala	+	4185059	4189930	I:4645862	0.0588235	PC1	4185710	9182440	0.00740132	0.20891461209434461	JU1395	A	0.495093586786844
I_4187461	I	4187461	A	G	0.105882	ppw-1	WBGene00004093	transcript	C18E3.7c.1	protein_coding	MODERATE	c.655A>G	p.Thr219Ala	+	4185059	4189930	I:4645862	0.0588235	PC1	4185710	9182440	0.00740132	0.20891461209434461	JU1409	A	1.66116293796012
I_4187461	I	4187461	A	G	0.105882	ppw-1	WBGene00004093	transcript	C18E3.7c.1	protein_coding	MODERATE	c.655A>G	p.Thr219Ala	+	4185059	4189930	I:4645862	0.0588235	PC1	4185710	9182440	0.00740132	0.20891461209434461	JU1440	A	0.433754906108592
I_4187461	I	4187461	A	G	0.105882	ppw-1	WBGene00004093	transcript	C18E3.7c.1	protein_coding	MODERATE	c.655A>G	p.Thr219Ala	+	4185059	4189930	I:4645862	0.0588235	PC1	4185710	9182440	0.00740132	0.20891461209434461	JU1491	A	-0.809343718729932
I_4187461	I	4187461	A	G	0.105882	ppw-1	WBGene00004093	transcript	C18E3.7c.1	protein_coding	MODERATE	c.655A>G	p.Thr219Ala	+	4185059	4189930	I:4645862	0.0588235	PC1	4185710	9182440	0.00740132	0.20891461209434461	JU1530	A	-0.0610895332676219
I_4187461	I	4187461	A	G	0.105882	ppw-1	WBGene00004093	transcript	C18E3.7c.1	protein_coding	MODERATE	c.655A>G	p.Thr219Ala	+	4185059	4189930	I:4645862	0.0588235	PC1	4185710	9182440	0.00740132	0.20891461209434461	JU1568	A	2.37201144485423
I_4187461	I	4187461	A	G	0.105882	ppw-1	WBGene00004093	transcript	C18E3.7c.1	protein_coding	MODERATE	c.655A>G	p.Thr219Ala	+	4185059	4189930	I:4645862	0.0588235	PC1	4185710	9182440	0.00740132	0.20891461209434461	JU1580	G	-3.752806564937
I_4187461	I	4187461	A	G	0.105882	ppw-1	WBGene00004093	transcript	C18E3.7c.1	protein_coding	MODERATE	c.655A>G	p.Thr219Ala	+	4185059	4189930	I:4645862	0.0588235	PC1	4185710	9182440	0.00740132	0.20891461209434461	JU1581	G	0.339036899534926
I_4187461	I	4187461	A	G	0.105882	ppw-1	WBGene00004093	transcript	C18E3.7c.1	protein_coding	MODERATE	c.655A>G	p.Thr219Ala	+	4185059	4189930	I:4645862	0.0588235	PC1	4185710	9182440	0.00740132	0.20891461209434461	JU1586	A	-0.22891636094503
I_4187461	I	4187461	A	G	0.105882	ppw-1	WBGene00004093	transcript	C18E3.7c.1	protein_coding	MODERATE	c.655A>G	p.Thr219Ala	+	4185059	4189930	I:4645862	0.0588235	PC1	4185710	9182440	0.00740132	0.20891461209434461	JU1652	A	1.51074139990487
I_4187461	I	4187461	A	G	0.105882	ppw-1	WBGene00004093	transcript	C18E3.7c.1	protein_coding	MODERATE	c.655A>G	p.Thr219Ala	+	4185059	4189930	I:4645862	0.0588235	PC1	4185710	9182440	0.00740132	0.20891461209434461	JU1896	G	-0.417075869900118
I_4187461	I	4187461	A	G	0.105882	ppw-1	WBGene00004093	transcript	C18E3.7c.1	protein_coding	MODERATE	c.655A>G	p.Thr219Ala	+	4185059	4189930	I:4645862	0.0588235	PC1	4185710	9182440	0.00740132	0.20891461209434461	JU258	A	-1.89822338722004
I_4187461	I	4187461	A	G	0.105882	ppw-1	WBGene00004093	transcript	C18E3.7c.1	protein_coding	MODERATE	c.655A>G	p.Thr219Ala	+	4185059	4189930	I:4645862	0.0588235	PC1	4185710	9182440	0.00740132	0.20891461209434461	JU310	A	0.410027322158147
I_4187461	I	4187461	A	G	0.105882	ppw-1	WBGene00004093	transcript	C18E3.7c.1	protein_coding	MODERATE	c.655A>G	p.Thr219Ala	+	4185059	4189930	I:4645862	0.0588235	PC1	4185710	9182440	0.00740132	0.20891461209434461	JU311	A	0.27216806920084
I_4187461	I	4187461	A	G	0.105882	ppw-1	WBGene00004093	transcript	C18E3.7c.1	protein_coding	MODERATE	c.655A>G	p.Thr219Ala	+	4185059	4189930	I:4645862	0.0588235	PC1	4185710	9182440	0.00740132	0.20891461209434461	JU323	A	0.289321867031384
I_4187461	I	4187461	A	G	0.105882	ppw-1	WBGene00004093	transcript	C18E3.7c.1	protein_coding	MODERATE	c.655A>G	p.Thr219Ala	+	4185059	4189930	I:4645862	0.0588235	PC1	4185710	9182440	0.00740132	0.20891461209434461	JU346	A	-2.58103826777226
I_4187461	I	4187461	A	G	0.105882	ppw-1	WBGene00004093	transcript	C18E3.7c.1	protein_coding	MODERATE	c.655A>G	p.Thr219Ala	+	4185059	4189930	I:4645862	0.0588235	PC1	4185710	9182440	0.00740132	0.20891461209434461	JU360	A	0.294301498629217
I_4187461	I	4187461	A	G	0.105882	ppw-1	WBGene00004093	transcript	C18E3.7c.1	protein_coding	MODERATE	c.655A>G	p.Thr219Ala	+	4185059	4189930	I:4645862	0.0588235	PC1	4185710	9182440	0.00740132	0.20891461209434461	JU367	A	-2.00257014307348
I_4187461	I	4187461	A	G	0.105882	ppw-1	WBGene00004093	transcript	C18E3.7c.1	protein_coding	MODERATE	c.655A>G	p.Thr219Ala	+	4185059	4189930	I:4645862	0.0588235	PC1	4185710	9182440	0.00740132	0.20891461209434461	JU393	A	0.0380747034640434
I_4187461	I	4187461	A	G	0.105882	ppw-1	WBGene00004093	transcript	C18E3.7c.1	protein_coding	MODERATE	c.655A>G	p.Thr219Ala	+	4185059	4189930	I:4645862	0.0588235	PC1	4185710	9182440	0.00740132	0.20891461209434461	JU394	A	0.144602046680956
I_4187461	I	4187461	A	G	0.105882	ppw-1	WBGene00004093	transcript	C18E3.7c.1	protein_coding	MODERATE	c.655A>G	p.Thr219Ala	+	4185059	4189930	I:4645862	0.0588235	PC1	4185710	9182440	0.00740132	0.20891461209434461	JU406	A	-0.06660784767806
I_4187461	I	4187461	A	G	0.105882	ppw-1	WBGene00004093	transcript	C18E3.7c.1	protein_coding	MODERATE	c.655A>G	p.Thr219Ala	+	4185059	4189930	I:4645862	0.0588235	PC1	4185710	9182440	0.00740132	0.20891461209434461	JU440	A	0.538620802447205
I_4187461	I	4187461	A	G	0.105882	ppw-1	WBGene00004093	transcript	C18E3.7c.1	protein_coding	MODERATE	c.655A>G	p.Thr219Ala	+	4185059	4189930	I:4645862	0.0588235	PC1	4185710	9182440	0.00740132	0.20891461209434461	JU561	A	0.72914148437596
I_4187461	I	4187461	A	G	0.105882	ppw-1	WBGene00004093	transcript	C18E3.7c.1	protein_coding	MODERATE	c.655A>G	p.Thr219Ala	+	4185059	4189930	I:4645862	0.0588235	PC1	4185710	9182440	0.00740132	0.20891461209434461	JU642	G	-0.362683910988543
I_4187461	I	4187461	A	G	0.105882	ppw-1	WBGene00004093	transcript	C18E3.7c.1	protein_coding	MODERATE	c.655A>G	p.Thr219Ala	+	4185059	4189930	I:4645862	0.0588235	PC1	4185710	9182440	0.00740132	0.20891461209434461	JU751	A	-0.967394753140509
I_4187461	I	4187461	A	G	0.105882	ppw-1	WBGene00004093	transcript	C18E3.7c.1	protein_coding	MODERATE	c.655A>G	p.Thr219Ala	+	4185059	4189930	I:4645862	0.0588235	PC1	4185710	9182440	0.00740132	0.20891461209434461	JU774	A	0.0329930870921167
I_4187461	I	4187461	A	G	0.105882	ppw-1	WBGene00004093	transcript	C18E3.7c.1	protein_coding	MODERATE	c.655A>G	p.Thr219Ala	+	4185059	4189930	I:4645862	0.0588235	PC1	4185710	9182440	0.00740132	0.20891461209434461	JU778	A	-1.4713673648263
I_4187461	I	4187461	A	G	0.105882	ppw-1	WBGene00004093	transcript	C18E3.7c.1	protein_coding	MODERATE	c.655A>G	p.Thr219Ala	+	4185059	4189930	I:4645862	0.0588235	PC1	4185710	9182440	0.00740132	0.20891461209434461	JU782	A	1.70936948909224
I_4187461	I	4187461	A	G	0.105882	ppw-1	WBGene00004093	transcript	C18E3.7c.1	protein_coding	MODERATE	c.655A>G	p.Thr219Ala	+	4185059	4189930	I:4645862	0.0588235	PC1	4185710	9182440	0.00740132	0.20891461209434461	JU792	A	-1.45600027472861
I_4187461	I	4187461	A	G	0.105882	ppw-1	WBGene00004093	transcript	C18E3.7c.1	protein_coding	MODERATE	c.655A>G	p.Thr219Ala	+	4185059	4189930	I:4645862	0.0588235	PC1	4185710	9182440	0.00740132	0.20891461209434461	JU830	A	-1.01352429549833
I_4187461	I	4187461	A	G	0.105882	ppw-1	WBGene00004093	transcript	C18E3.7c.1	protein_coding	MODERATE	c.655A>G	p.Thr219Ala	+	4185059	4189930	I:4645862	0.0588235	PC1	4185710	9182440	0.00740132	0.20891461209434461	JU847	A	-0.578233756439931
I_4187461	I	4187461	A	G	0.105882	ppw-1	WBGene00004093	transcript	C18E3.7c.1	protein_coding	MODERATE	c.655A>G	p.Thr219Ala	+	4185059	4189930	I:4645862	0.0588235	PC1	4185710	9182440	0.00740132	0.20891461209434461	KR314	A	3.52687238834949
I_4187461	I	4187461	A	G	0.105882	ppw-1	WBGene00004093	transcript	C18E3.7c.1	protein_coding	MODERATE	c.655A>G	p.Thr219Ala	+	4185059	4189930	I:4645862	0.0588235	PC1	4185710	9182440	0.00740132	0.20891461209434461	LKC34	A	-2.62935236950851
I_4187461	I	4187461	A	G	0.105882	ppw-1	WBGene00004093	transcript	C18E3.7c.1	protein_coding	MODERATE	c.655A>G	p.Thr219Ala	+	4185059	4189930	I:4645862	0.0588235	PC1	4185710	9182440	0.00740132	0.20891461209434461	LSJ1	A	-1.61643089981728
I_4187461	I	4187461	A	G	0.105882	ppw-1	WBGene00004093	transcript	C18E3.7c.1	protein_coding	MODERATE	c.655A>G	p.Thr219Ala	+	4185059	4189930	I:4645862	0.0588235	PC1	4185710	9182440	0.00740132	0.20891461209434461	MY1	A	-1.81281788269565
I_4187461	I	4187461	A	G	0.105882	ppw-1	WBGene00004093	transcript	C18E3.7c.1	protein_coding	MODERATE	c.655A>G	p.Thr219Ala	+	4185059	4189930	I:4645862	0.0588235	PC1	4185710	9182440	0.00740132	0.20891461209434461	MY10	A	1.47879928357565
I_4187461	I	4187461	A	G	0.105882	ppw-1	WBGene00004093	transcript	C18E3.7c.1	protein_coding	MODERATE	c.655A>G	p.Thr219Ala	+	4185059	4189930	I:4645862	0.0588235	PC1	4185710	9182440	0.00740132	0.20891461209434461	MY16	A	2.74110604600823
I_4187461	I	4187461	A	G	0.105882	ppw-1	WBGene00004093	transcript	C18E3.7c.1	protein_coding	MODERATE	c.655A>G	p.Thr219Ala	+	4185059	4189930	I:4645862	0.0588235	PC1	4185710	9182440	0.00740132	0.20891461209434461	MY18	G	0.231470957900983
I_4187461	I	4187461	A	G	0.105882	ppw-1	WBGene00004093	transcript	C18E3.7c.1	protein_coding	MODERATE	c.655A>G	p.Thr219Ala	+	4185059	4189930	I:4645862	0.0588235	PC1	4185710	9182440	0.00740132	0.20891461209434461	MY23	A	-1.07691884190868
I_4187461	I	4187461	A	G	0.105882	ppw-1	WBGene00004093	transcript	C18E3.7c.1	protein_coding	MODERATE	c.655A>G	p.Thr219Ala	+	4185059	4189930	I:4645862	0.0588235	PC1	4185710	9182440	0.00740132	0.20891461209434461	N2	A	0.168147480651941
I_4187461	I	4187461	A	G	0.105882	ppw-1	WBGene00004093	transcript	C18E3.7c.1	protein_coding	MODERATE	c.655A>G	p.Thr219Ala	+	4185059	4189930	I:4645862	0.0588235	PC1	4185710	9182440	0.00740132	0.20891461209434461	PB303	A	1.86192609506793
I_4187461	I	4187461	A	G	0.105882	ppw-1	WBGene00004093	transcript	C18E3.7c.1	protein_coding	MODERATE	c.655A>G	p.Thr219Ala	+	4185059	4189930	I:4645862	0.0588235	PC1	4185710	9182440	0.00740132	0.20891461209434461	PB306	A	-0.590570137192128
I_4187461	I	4187461	A	G	0.105882	ppw-1	WBGene00004093	transcript	C18E3.7c.1	protein_coding	MODERATE	c.655A>G	p.Thr219Ala	+	4185059	4189930	I:4645862	0.0588235	PC1	4185710	9182440	0.00740132	0.20891461209434461	PX179	A	-4.35211063933017
I_4187461	I	4187461	A	G	0.105882	ppw-1	WBGene00004093	transcript	C18E3.7c.1	protein_coding	MODERATE	c.655A>G	p.Thr219Ala	+	4185059	4189930	I:4645862	0.0588235	PC1	4185710	9182440	0.00740132	0.20891461209434461	RC301	A	2.34882201597727
I_4187461	I	4187461	A	G	0.105882	ppw-1	WBGene00004093	transcript	C18E3.7c.1	protein_coding	MODERATE	c.655A>G	p.Thr219Ala	+	4185059	4189930	I:4645862	0.0588235	PC1	4185710	9182440	0.00740132	0.20891461209434461	WN2002	G	0.998275357334803
I_4192282	I	4192282	G	A	0.117647	cas-2	WBGene00015975	transcript	C18E3.6a.1	protein_coding	MODIFIER	c.1030-397G>A	NA	+	4190141	4193117	I:4645862	0.0588235	PC1	4185710	9182440	0.00833333	1.6346863437298524	AB1	G	0.0556471756396577
I_4192282	I	4192282	G	A	0.117647	cas-2	WBGene00015975	transcript	C18E3.6a.1	protein_coding	MODIFIER	c.1030-397G>A	NA	+	4190141	4193117	I:4645862	0.0588235	PC1	4185710	9182440	0.00833333	1.6346863437298524	CB4852	G	-1.52928873311453
I_4192282	I	4192282	G	A	0.117647	cas-2	WBGene00015975	transcript	C18E3.6a.1	protein_coding	MODIFIER	c.1030-397G>A	NA	+	4190141	4193117	I:4645862	0.0588235	PC1	4185710	9182440	0.00833333	1.6346863437298524	CB4854	G	-0.409924906310064
I_4192282	I	4192282	G	A	0.117647	cas-2	WBGene00015975	transcript	C18E3.6a.1	protein_coding	MODIFIER	c.1030-397G>A	NA	+	4190141	4193117	I:4645862	0.0588235	PC1	4185710	9182440	0.00833333	1.6346863437298524	CB4856	G	2.79321234880832
I_4192282	I	4192282	G	A	0.117647	cas-2	WBGene00015975	transcript	C18E3.6a.1	protein_coding	MODIFIER	c.1030-397G>A	NA	+	4190141	4193117	I:4645862	0.0588235	PC1	4185710	9182440	0.00833333	1.6346863437298524	CB4857	G	-2.96780093454765
I_4192282	I	4192282	G	A	0.117647	cas-2	WBGene00015975	transcript	C18E3.6a.1	protein_coding	MODIFIER	c.1030-397G>A	NA	+	4190141	4193117	I:4645862	0.0588235	PC1	4185710	9182440	0.00833333	1.6346863437298524	CB4858	A	1.22927867862294
I_4192282	I	4192282	G	A	0.117647	cas-2	WBGene00015975	transcript	C18E3.6a.1	protein_coding	MODIFIER	c.1030-397G>A	NA	+	4190141	4193117	I:4645862	0.0588235	PC1	4185710	9182440	0.00833333	1.6346863437298524	CB4932	G	-1.47895470173775
I_4192282	I	4192282	G	A	0.117647	cas-2	WBGene00015975	transcript	C18E3.6a.1	protein_coding	MODIFIER	c.1030-397G>A	NA	+	4190141	4193117	I:4645862	0.0588235	PC1	4185710	9182440	0.00833333	1.6346863437298524	CX11262	G	-2.39179280606784
I_4192282	I	4192282	G	A	0.117647	cas-2	WBGene00015975	transcript	C18E3.6a.1	protein_coding	MODIFIER	c.1030-397G>A	NA	+	4190141	4193117	I:4645862	0.0588235	PC1	4185710	9182440	0.00833333	1.6346863437298524	CX11264	G	0.966174480550894
I_4192282	I	4192282	G	A	0.117647	cas-2	WBGene00015975	transcript	C18E3.6a.1	protein_coding	MODIFIER	c.1030-397G>A	NA	+	4190141	4193117	I:4645862	0.0588235	PC1	4185710	9182440	0.00833333	1.6346863437298524	CX11271	A	1.05388841058659
I_4192282	I	4192282	G	A	0.117647	cas-2	WBGene00015975	transcript	C18E3.6a.1	protein_coding	MODIFIER	c.1030-397G>A	NA	+	4190141	4193117	I:4645862	0.0588235	PC1	4185710	9182440	0.00833333	1.6346863437298524	CX11276	G	2.11413081786944
I_4192282	I	4192282	G	A	0.117647	cas-2	WBGene00015975	transcript	C18E3.6a.1	protein_coding	MODIFIER	c.1030-397G>A	NA	+	4190141	4193117	I:4645862	0.0588235	PC1	4185710	9182440	0.00833333	1.6346863437298524	CX11285	G	-1.52839829011637
I_4192282	I	4192282	G	A	0.117647	cas-2	WBGene00015975	transcript	C18E3.6a.1	protein_coding	MODIFIER	c.1030-397G>A	NA	+	4190141	4193117	I:4645862	0.0588235	PC1	4185710	9182440	0.00833333	1.6346863437298524	CX11292	A	-0.455209915846118
I_4192282	I	4192282	G	A	0.117647	cas-2	WBGene00015975	transcript	C18E3.6a.1	protein_coding	MODIFIER	c.1030-397G>A	NA	+	4190141	4193117	I:4645862	0.0588235	PC1	4185710	9182440	0.00833333	1.6346863437298524	CX11307	A	-0.122826971114432
I_4192282	I	4192282	G	A	0.117647	cas-2	WBGene00015975	transcript	C18E3.6a.1	protein_coding	MODIFIER	c.1030-397G>A	NA	+	4190141	4193117	I:4645862	0.0588235	PC1	4185710	9182440	0.00833333	1.6346863437298524	CX11314	A	-1.97471749440959
I_4192282	I	4192282	G	A	0.117647	cas-2	WBGene00015975	transcript	C18E3.6a.1	protein_coding	MODIFIER	c.1030-397G>A	NA	+	4190141	4193117	I:4645862	0.0588235	PC1	4185710	9182440	0.00833333	1.6346863437298524	CX11315	G	-2.67339252919803
I_4192282	I	4192282	G	A	0.117647	cas-2	WBGene00015975	transcript	C18E3.6a.1	protein_coding	MODIFIER	c.1030-397G>A	NA	+	4190141	4193117	I:4645862	0.0588235	PC1	4185710	9182440	0.00833333	1.6346863437298524	DL200	G	0.311196344358686
I_4192282	I	4192282	G	A	0.117647	cas-2	WBGene00015975	transcript	C18E3.6a.1	protein_coding	MODIFIER	c.1030-397G>A	NA	+	4190141	4193117	I:4645862	0.0588235	PC1	4185710	9182440	0.00833333	1.6346863437298524	DL226	G	1.90241501709408
I_4192282	I	4192282	G	A	0.117647	cas-2	WBGene00015975	transcript	C18E3.6a.1	protein_coding	MODIFIER	c.1030-397G>A	NA	+	4190141	4193117	I:4645862	0.0588235	PC1	4185710	9182440	0.00833333	1.6346863437298524	DL238	G	-3.62947846140248
I_4192282	I	4192282	G	A	0.117647	cas-2	WBGene00015975	transcript	C18E3.6a.1	protein_coding	MODIFIER	c.1030-397G>A	NA	+	4190141	4193117	I:4645862	0.0588235	PC1	4185710	9182440	0.00833333	1.6346863437298524	ED3005	A	3.59137701421353
I_4192282	I	4192282	G	A	0.117647	cas-2	WBGene00015975	transcript	C18E3.6a.1	protein_coding	MODIFIER	c.1030-397G>A	NA	+	4190141	4193117	I:4645862	0.0588235	PC1	4185710	9182440	0.00833333	1.6346863437298524	ED3011	NA	3.34390832033828
I_4192282	I	4192282	G	A	0.117647	cas-2	WBGene00015975	transcript	C18E3.6a.1	protein_coding	MODIFIER	c.1030-397G>A	NA	+	4190141	4193117	I:4645862	0.0588235	PC1	4185710	9182440	0.00833333	1.6346863437298524	ED3040	G	0.846826125105707
I_4192282	I	4192282	G	A	0.117647	cas-2	WBGene00015975	transcript	C18E3.6a.1	protein_coding	MODIFIER	c.1030-397G>A	NA	+	4190141	4193117	I:4645862	0.0588235	PC1	4185710	9182440	0.00833333	1.6346863437298524	ED3046	G	1.3444122856732
I_4192282	I	4192282	G	A	0.117647	cas-2	WBGene00015975	transcript	C18E3.6a.1	protein_coding	MODIFIER	c.1030-397G>A	NA	+	4190141	4193117	I:4645862	0.0588235	PC1	4185710	9182440	0.00833333	1.6346863437298524	ED3048	G	1.97428237967549
I_4192282	I	4192282	G	A	0.117647	cas-2	WBGene00015975	transcript	C18E3.6a.1	protein_coding	MODIFIER	c.1030-397G>A	NA	+	4190141	4193117	I:4645862	0.0588235	PC1	4185710	9182440	0.00833333	1.6346863437298524	ED3049	G	1.17424913097208
I_4192282	I	4192282	G	A	0.117647	cas-2	WBGene00015975	transcript	C18E3.6a.1	protein_coding	MODIFIER	c.1030-397G>A	NA	+	4190141	4193117	I:4645862	0.0588235	PC1	4185710	9182440	0.00833333	1.6346863437298524	ED3052	G	-0.907978572909989
I_4192282	I	4192282	G	A	0.117647	cas-2	WBGene00015975	transcript	C18E3.6a.1	protein_coding	MODIFIER	c.1030-397G>A	NA	+	4190141	4193117	I:4645862	0.0588235	PC1	4185710	9182440	0.00833333	1.6346863437298524	ED3073	G	0.462850237663423
I_4192282	I	4192282	G	A	0.117647	cas-2	WBGene00015975	transcript	C18E3.6a.1	protein_coding	MODIFIER	c.1030-397G>A	NA	+	4190141	4193117	I:4645862	0.0588235	PC1	4185710	9182440	0.00833333	1.6346863437298524	ED3077	G	-0.268498493744728
I_4192282	I	4192282	G	A	0.117647	cas-2	WBGene00015975	transcript	C18E3.6a.1	protein_coding	MODIFIER	c.1030-397G>A	NA	+	4190141	4193117	I:4645862	0.0588235	PC1	4185710	9182440	0.00833333	1.6346863437298524	EG4347	G	-1.30597189503375
I_4192282	I	4192282	G	A	0.117647	cas-2	WBGene00015975	transcript	C18E3.6a.1	protein_coding	MODIFIER	c.1030-397G>A	NA	+	4190141	4193117	I:4645862	0.0588235	PC1	4185710	9182440	0.00833333	1.6346863437298524	EG4349	G	0.514934232221831
I_4192282	I	4192282	G	A	0.117647	cas-2	WBGene00015975	transcript	C18E3.6a.1	protein_coding	MODIFIER	c.1030-397G>A	NA	+	4190141	4193117	I:4645862	0.0588235	PC1	4185710	9182440	0.00833333	1.6346863437298524	EG4724	G	2.66829859594303
I_4192282	I	4192282	G	A	0.117647	cas-2	WBGene00015975	transcript	C18E3.6a.1	protein_coding	MODIFIER	c.1030-397G>A	NA	+	4190141	4193117	I:4645862	0.0588235	PC1	4185710	9182440	0.00833333	1.6346863437298524	EG4725	G	-0.245537208079215
I_4192282	I	4192282	G	A	0.117647	cas-2	WBGene00015975	transcript	C18E3.6a.1	protein_coding	MODIFIER	c.1030-397G>A	NA	+	4190141	4193117	I:4645862	0.0588235	PC1	4185710	9182440	0.00833333	1.6346863437298524	EG4946	A	1.39949179160756
I_4192282	I	4192282	G	A	0.117647	cas-2	WBGene00015975	transcript	C18E3.6a.1	protein_coding	MODIFIER	c.1030-397G>A	NA	+	4190141	4193117	I:4645862	0.0588235	PC1	4185710	9182440	0.00833333	1.6346863437298524	JT11398	G	0.389883515264186
I_4192282	I	4192282	G	A	0.117647	cas-2	WBGene00015975	transcript	C18E3.6a.1	protein_coding	MODIFIER	c.1030-397G>A	NA	+	4190141	4193117	I:4645862	0.0588235	PC1	4185710	9182440	0.00833333	1.6346863437298524	JU1172	A	0.856970868083603
I_4192282	I	4192282	G	A	0.117647	cas-2	WBGene00015975	transcript	C18E3.6a.1	protein_coding	MODIFIER	c.1030-397G>A	NA	+	4190141	4193117	I:4645862	0.0588235	PC1	4185710	9182440	0.00833333	1.6346863437298524	JU1200	G	0.207614525244276
I_4192282	I	4192282	G	A	0.117647	cas-2	WBGene00015975	transcript	C18E3.6a.1	protein_coding	MODIFIER	c.1030-397G>A	NA	+	4190141	4193117	I:4645862	0.0588235	PC1	4185710	9182440	0.00833333	1.6346863437298524	JU1212	G	-0.689541051270503
I_4192282	I	4192282	G	A	0.117647	cas-2	WBGene00015975	transcript	C18E3.6a.1	protein_coding	MODIFIER	c.1030-397G>A	NA	+	4190141	4193117	I:4645862	0.0588235	PC1	4185710	9182440	0.00833333	1.6346863437298524	JU1213	G	-0.812998870671107
I_4192282	I	4192282	G	A	0.117647	cas-2	WBGene00015975	transcript	C18E3.6a.1	protein_coding	MODIFIER	c.1030-397G>A	NA	+	4190141	4193117	I:4645862	0.0588235	PC1	4185710	9182440	0.00833333	1.6346863437298524	JU1242	G	1.70172449962336
I_4192282	I	4192282	G	A	0.117647	cas-2	WBGene00015975	transcript	C18E3.6a.1	protein_coding	MODIFIER	c.1030-397G>A	NA	+	4190141	4193117	I:4645862	0.0588235	PC1	4185710	9182440	0.00833333	1.6346863437298524	JU1246	G	-2.39121931017584
I_4192282	I	4192282	G	A	0.117647	cas-2	WBGene00015975	transcript	C18E3.6a.1	protein_coding	MODIFIER	c.1030-397G>A	NA	+	4190141	4193117	I:4645862	0.0588235	PC1	4185710	9182440	0.00833333	1.6346863437298524	JU1395	G	0.495093586786844
I_4192282	I	4192282	G	A	0.117647	cas-2	WBGene00015975	transcript	C18E3.6a.1	protein_coding	MODIFIER	c.1030-397G>A	NA	+	4190141	4193117	I:4645862	0.0588235	PC1	4185710	9182440	0.00833333	1.6346863437298524	JU1409	G	1.66116293796012
I_4192282	I	4192282	G	A	0.117647	cas-2	WBGene00015975	transcript	C18E3.6a.1	protein_coding	MODIFIER	c.1030-397G>A	NA	+	4190141	4193117	I:4645862	0.0588235	PC1	4185710	9182440	0.00833333	1.6346863437298524	JU1440	G	0.433754906108592
I_4192282	I	4192282	G	A	0.117647	cas-2	WBGene00015975	transcript	C18E3.6a.1	protein_coding	MODIFIER	c.1030-397G>A	NA	+	4190141	4193117	I:4645862	0.0588235	PC1	4185710	9182440	0.00833333	1.6346863437298524	JU1491	G	-0.809343718729932
I_4192282	I	4192282	G	A	0.117647	cas-2	WBGene00015975	transcript	C18E3.6a.1	protein_coding	MODIFIER	c.1030-397G>A	NA	+	4190141	4193117	I:4645862	0.0588235	PC1	4185710	9182440	0.00833333	1.6346863437298524	JU1530	G	-0.0610895332676219
I_4192282	I	4192282	G	A	0.117647	cas-2	WBGene00015975	transcript	C18E3.6a.1	protein_coding	MODIFIER	c.1030-397G>A	NA	+	4190141	4193117	I:4645862	0.0588235	PC1	4185710	9182440	0.00833333	1.6346863437298524	JU1568	G	2.37201144485423
I_4192282	I	4192282	G	A	0.117647	cas-2	WBGene00015975	transcript	C18E3.6a.1	protein_coding	MODIFIER	c.1030-397G>A	NA	+	4190141	4193117	I:4645862	0.0588235	PC1	4185710	9182440	0.00833333	1.6346863437298524	JU1580	G	-3.752806564937
I_4192282	I	4192282	G	A	0.117647	cas-2	WBGene00015975	transcript	C18E3.6a.1	protein_coding	MODIFIER	c.1030-397G>A	NA	+	4190141	4193117	I:4645862	0.0588235	PC1	4185710	9182440	0.00833333	1.6346863437298524	JU1581	G	0.339036899534926
I_4192282	I	4192282	G	A	0.117647	cas-2	WBGene00015975	transcript	C18E3.6a.1	protein_coding	MODIFIER	c.1030-397G>A	NA	+	4190141	4193117	I:4645862	0.0588235	PC1	4185710	9182440	0.00833333	1.6346863437298524	JU1586	G	-0.22891636094503
I_4192282	I	4192282	G	A	0.117647	cas-2	WBGene00015975	transcript	C18E3.6a.1	protein_coding	MODIFIER	c.1030-397G>A	NA	+	4190141	4193117	I:4645862	0.0588235	PC1	4185710	9182440	0.00833333	1.6346863437298524	JU1652	NA	1.51074139990487
I_4192282	I	4192282	G	A	0.117647	cas-2	WBGene00015975	transcript	C18E3.6a.1	protein_coding	MODIFIER	c.1030-397G>A	NA	+	4190141	4193117	I:4645862	0.0588235	PC1	4185710	9182440	0.00833333	1.6346863437298524	JU1896	G	-0.417075869900118
I_4192282	I	4192282	G	A	0.117647	cas-2	WBGene00015975	transcript	C18E3.6a.1	protein_coding	MODIFIER	c.1030-397G>A	NA	+	4190141	4193117	I:4645862	0.0588235	PC1	4185710	9182440	0.00833333	1.6346863437298524	JU258	G	-1.89822338722004
I_4192282	I	4192282	G	A	0.117647	cas-2	WBGene00015975	transcript	C18E3.6a.1	protein_coding	MODIFIER	c.1030-397G>A	NA	+	4190141	4193117	I:4645862	0.0588235	PC1	4185710	9182440	0.00833333	1.6346863437298524	JU310	G	0.410027322158147
I_4192282	I	4192282	G	A	0.117647	cas-2	WBGene00015975	transcript	C18E3.6a.1	protein_coding	MODIFIER	c.1030-397G>A	NA	+	4190141	4193117	I:4645862	0.0588235	PC1	4185710	9182440	0.00833333	1.6346863437298524	JU311	G	0.27216806920084
I_4192282	I	4192282	G	A	0.117647	cas-2	WBGene00015975	transcript	C18E3.6a.1	protein_coding	MODIFIER	c.1030-397G>A	NA	+	4190141	4193117	I:4645862	0.0588235	PC1	4185710	9182440	0.00833333	1.6346863437298524	JU323	G	0.289321867031384
I_4192282	I	4192282	G	A	0.117647	cas-2	WBGene00015975	transcript	C18E3.6a.1	protein_coding	MODIFIER	c.1030-397G>A	NA	+	4190141	4193117	I:4645862	0.0588235	PC1	4185710	9182440	0.00833333	1.6346863437298524	JU346	G	-2.58103826777226
I_4192282	I	4192282	G	A	0.117647	cas-2	WBGene00015975	transcript	C18E3.6a.1	protein_coding	MODIFIER	c.1030-397G>A	NA	+	4190141	4193117	I:4645862	0.0588235	PC1	4185710	9182440	0.00833333	1.6346863437298524	JU360	G	0.294301498629217
I_4192282	I	4192282	G	A	0.117647	cas-2	WBGene00015975	transcript	C18E3.6a.1	protein_coding	MODIFIER	c.1030-397G>A	NA	+	4190141	4193117	I:4645862	0.0588235	PC1	4185710	9182440	0.00833333	1.6346863437298524	JU367	G	-2.00257014307348
I_4192282	I	4192282	G	A	0.117647	cas-2	WBGene00015975	transcript	C18E3.6a.1	protein_coding	MODIFIER	c.1030-397G>A	NA	+	4190141	4193117	I:4645862	0.0588235	PC1	4185710	9182440	0.00833333	1.6346863437298524	JU393	G	0.0380747034640434
I_4192282	I	4192282	G	A	0.117647	cas-2	WBGene00015975	transcript	C18E3.6a.1	protein_coding	MODIFIER	c.1030-397G>A	NA	+	4190141	4193117	I:4645862	0.0588235	PC1	4185710	9182440	0.00833333	1.6346863437298524	JU394	G	0.144602046680956
I_4192282	I	4192282	G	A	0.117647	cas-2	WBGene00015975	transcript	C18E3.6a.1	protein_coding	MODIFIER	c.1030-397G>A	NA	+	4190141	4193117	I:4645862	0.0588235	PC1	4185710	9182440	0.00833333	1.6346863437298524	JU406	G	-0.06660784767806
I_4192282	I	4192282	G	A	0.117647	cas-2	WBGene00015975	transcript	C18E3.6a.1	protein_coding	MODIFIER	c.1030-397G>A	NA	+	4190141	4193117	I:4645862	0.0588235	PC1	4185710	9182440	0.00833333	1.6346863437298524	JU440	G	0.538620802447205
I_4192282	I	4192282	G	A	0.117647	cas-2	WBGene00015975	transcript	C18E3.6a.1	protein_coding	MODIFIER	c.1030-397G>A	NA	+	4190141	4193117	I:4645862	0.0588235	PC1	4185710	9182440	0.00833333	1.6346863437298524	JU561	G	0.72914148437596
I_4192282	I	4192282	G	A	0.117647	cas-2	WBGene00015975	transcript	C18E3.6a.1	protein_coding	MODIFIER	c.1030-397G>A	NA	+	4190141	4193117	I:4645862	0.0588235	PC1	4185710	9182440	0.00833333	1.6346863437298524	JU642	G	-0.362683910988543
I_4192282	I	4192282	G	A	0.117647	cas-2	WBGene00015975	transcript	C18E3.6a.1	protein_coding	MODIFIER	c.1030-397G>A	NA	+	4190141	4193117	I:4645862	0.0588235	PC1	4185710	9182440	0.00833333	1.6346863437298524	JU751	G	-0.967394753140509
I_4192282	I	4192282	G	A	0.117647	cas-2	WBGene00015975	transcript	C18E3.6a.1	protein_coding	MODIFIER	c.1030-397G>A	NA	+	4190141	4193117	I:4645862	0.0588235	PC1	4185710	9182440	0.00833333	1.6346863437298524	JU774	G	0.0329930870921167
I_4192282	I	4192282	G	A	0.117647	cas-2	WBGene00015975	transcript	C18E3.6a.1	protein_coding	MODIFIER	c.1030-397G>A	NA	+	4190141	4193117	I:4645862	0.0588235	PC1	4185710	9182440	0.00833333	1.6346863437298524	JU778	G	-1.4713673648263
I_4192282	I	4192282	G	A	0.117647	cas-2	WBGene00015975	transcript	C18E3.6a.1	protein_coding	MODIFIER	c.1030-397G>A	NA	+	4190141	4193117	I:4645862	0.0588235	PC1	4185710	9182440	0.00833333	1.6346863437298524	JU782	G	1.70936948909224
I_4192282	I	4192282	G	A	0.117647	cas-2	WBGene00015975	transcript	C18E3.6a.1	protein_coding	MODIFIER	c.1030-397G>A	NA	+	4190141	4193117	I:4645862	0.0588235	PC1	4185710	9182440	0.00833333	1.6346863437298524	JU792	G	-1.45600027472861
I_4192282	I	4192282	G	A	0.117647	cas-2	WBGene00015975	transcript	C18E3.6a.1	protein_coding	MODIFIER	c.1030-397G>A	NA	+	4190141	4193117	I:4645862	0.0588235	PC1	4185710	9182440	0.00833333	1.6346863437298524	JU830	G	-1.01352429549833
I_4192282	I	4192282	G	A	0.117647	cas-2	WBGene00015975	transcript	C18E3.6a.1	protein_coding	MODIFIER	c.1030-397G>A	NA	+	4190141	4193117	I:4645862	0.0588235	PC1	4185710	9182440	0.00833333	1.6346863437298524	JU847	G	-0.578233756439931
I_4192282	I	4192282	G	A	0.117647	cas-2	WBGene00015975	transcript	C18E3.6a.1	protein_coding	MODIFIER	c.1030-397G>A	NA	+	4190141	4193117	I:4645862	0.0588235	PC1	4185710	9182440	0.00833333	1.6346863437298524	KR314	G	3.52687238834949
I_4192282	I	4192282	G	A	0.117647	cas-2	WBGene00015975	transcript	C18E3.6a.1	protein_coding	MODIFIER	c.1030-397G>A	NA	+	4190141	4193117	I:4645862	0.0588235	PC1	4185710	9182440	0.00833333	1.6346863437298524	LKC34	G	-2.62935236950851
I_4192282	I	4192282	G	A	0.117647	cas-2	WBGene00015975	transcript	C18E3.6a.1	protein_coding	MODIFIER	c.1030-397G>A	NA	+	4190141	4193117	I:4645862	0.0588235	PC1	4185710	9182440	0.00833333	1.6346863437298524	LSJ1	G	-1.61643089981728
I_4192282	I	4192282	G	A	0.117647	cas-2	WBGene00015975	transcript	C18E3.6a.1	protein_coding	MODIFIER	c.1030-397G>A	NA	+	4190141	4193117	I:4645862	0.0588235	PC1	4185710	9182440	0.00833333	1.6346863437298524	MY1	G	-1.81281788269565
I_4192282	I	4192282	G	A	0.117647	cas-2	WBGene00015975	transcript	C18E3.6a.1	protein_coding	MODIFIER	c.1030-397G>A	NA	+	4190141	4193117	I:4645862	0.0588235	PC1	4185710	9182440	0.00833333	1.6346863437298524	MY10	G	1.47879928357565
I_4192282	I	4192282	G	A	0.117647	cas-2	WBGene00015975	transcript	C18E3.6a.1	protein_coding	MODIFIER	c.1030-397G>A	NA	+	4190141	4193117	I:4645862	0.0588235	PC1	4185710	9182440	0.00833333	1.6346863437298524	MY16	A	2.74110604600823
I_4192282	I	4192282	G	A	0.117647	cas-2	WBGene00015975	transcript	C18E3.6a.1	protein_coding	MODIFIER	c.1030-397G>A	NA	+	4190141	4193117	I:4645862	0.0588235	PC1	4185710	9182440	0.00833333	1.6346863437298524	MY18	G	0.231470957900983
I_4192282	I	4192282	G	A	0.117647	cas-2	WBGene00015975	transcript	C18E3.6a.1	protein_coding	MODIFIER	c.1030-397G>A	NA	+	4190141	4193117	I:4645862	0.0588235	PC1	4185710	9182440	0.00833333	1.6346863437298524	MY23	G	-1.07691884190868
I_4192282	I	4192282	G	A	0.117647	cas-2	WBGene00015975	transcript	C18E3.6a.1	protein_coding	MODIFIER	c.1030-397G>A	NA	+	4190141	4193117	I:4645862	0.0588235	PC1	4185710	9182440	0.00833333	1.6346863437298524	N2	G	0.168147480651941
I_4192282	I	4192282	G	A	0.117647	cas-2	WBGene00015975	transcript	C18E3.6a.1	protein_coding	MODIFIER	c.1030-397G>A	NA	+	4190141	4193117	I:4645862	0.0588235	PC1	4185710	9182440	0.00833333	1.6346863437298524	PB303	G	1.86192609506793
I_4192282	I	4192282	G	A	0.117647	cas-2	WBGene00015975	transcript	C18E3.6a.1	protein_coding	MODIFIER	c.1030-397G>A	NA	+	4190141	4193117	I:4645862	0.0588235	PC1	4185710	9182440	0.00833333	1.6346863437298524	PB306	G	-0.590570137192128
I_4192282	I	4192282	G	A	0.117647	cas-2	WBGene00015975	transcript	C18E3.6a.1	protein_coding	MODIFIER	c.1030-397G>A	NA	+	4190141	4193117	I:4645862	0.0588235	PC1	4185710	9182440	0.00833333	1.6346863437298524	PX179	G	-4.35211063933017
I_4192282	I	4192282	G	A	0.117647	cas-2	WBGene00015975	transcript	C18E3.6a.1	protein_coding	MODIFIER	c.1030-397G>A	NA	+	4190141	4193117	I:4645862	0.0588235	PC1	4185710	9182440	0.00833333	1.6346863437298524	RC301	G	2.34882201597727
I_4192282	I	4192282	G	A	0.117647	cas-2	WBGene00015975	transcript	C18E3.6a.1	protein_coding	MODIFIER	c.1030-397G>A	NA	+	4190141	4193117	I:4645862	0.0588235	PC1	4185710	9182440	0.00833333	1.6346863437298524	WN2002	G	0.998275357334803
I_4193430	I	4193430	T	A	0.105882	C18E3.5	WBGene00015974	transcript	C18E3.5	protein_coding	MODIFIER	c.78+105T>A	NA	+	4193240	4203305	I:4645862	0.0588235	PC1	4185710	9182440	0.00740132	0.20891461209434461	AB1	T	0.0556471756396577
I_4193430	I	4193430	T	A	0.105882	C18E3.5	WBGene00015974	transcript	C18E3.5	protein_coding	MODIFIER	c.78+105T>A	NA	+	4193240	4203305	I:4645862	0.0588235	PC1	4185710	9182440	0.00740132	0.20891461209434461	CB4852	T	-1.52928873311453
I_4193430	I	4193430	T	A	0.105882	C18E3.5	WBGene00015974	transcript	C18E3.5	protein_coding	MODIFIER	c.78+105T>A	NA	+	4193240	4203305	I:4645862	0.0588235	PC1	4185710	9182440	0.00740132	0.20891461209434461	CB4854	T	-0.409924906310064
I_4193430	I	4193430	T	A	0.105882	C18E3.5	WBGene00015974	transcript	C18E3.5	protein_coding	MODIFIER	c.78+105T>A	NA	+	4193240	4203305	I:4645862	0.0588235	PC1	4185710	9182440	0.00740132	0.20891461209434461	CB4856	A	2.79321234880832
I_4193430	I	4193430	T	A	0.105882	C18E3.5	WBGene00015974	transcript	C18E3.5	protein_coding	MODIFIER	c.78+105T>A	NA	+	4193240	4203305	I:4645862	0.0588235	PC1	4185710	9182440	0.00740132	0.20891461209434461	CB4857	T	-2.96780093454765
I_4193430	I	4193430	T	A	0.105882	C18E3.5	WBGene00015974	transcript	C18E3.5	protein_coding	MODIFIER	c.78+105T>A	NA	+	4193240	4203305	I:4645862	0.0588235	PC1	4185710	9182440	0.00740132	0.20891461209434461	CB4858	T	1.22927867862294
I_4193430	I	4193430	T	A	0.105882	C18E3.5	WBGene00015974	transcript	C18E3.5	protein_coding	MODIFIER	c.78+105T>A	NA	+	4193240	4203305	I:4645862	0.0588235	PC1	4185710	9182440	0.00740132	0.20891461209434461	CB4932	T	-1.47895470173775
I_4193430	I	4193430	T	A	0.105882	C18E3.5	WBGene00015974	transcript	C18E3.5	protein_coding	MODIFIER	c.78+105T>A	NA	+	4193240	4203305	I:4645862	0.0588235	PC1	4185710	9182440	0.00740132	0.20891461209434461	CX11262	T	-2.39179280606784
I_4193430	I	4193430	T	A	0.105882	C18E3.5	WBGene00015974	transcript	C18E3.5	protein_coding	MODIFIER	c.78+105T>A	NA	+	4193240	4203305	I:4645862	0.0588235	PC1	4185710	9182440	0.00740132	0.20891461209434461	CX11264	T	0.966174480550894
I_4193430	I	4193430	T	A	0.105882	C18E3.5	WBGene00015974	transcript	C18E3.5	protein_coding	MODIFIER	c.78+105T>A	NA	+	4193240	4203305	I:4645862	0.0588235	PC1	4185710	9182440	0.00740132	0.20891461209434461	CX11271	T	1.05388841058659
I_4193430	I	4193430	T	A	0.105882	C18E3.5	WBGene00015974	transcript	C18E3.5	protein_coding	MODIFIER	c.78+105T>A	NA	+	4193240	4203305	I:4645862	0.0588235	PC1	4185710	9182440	0.00740132	0.20891461209434461	CX11276	T	2.11413081786944
I_4193430	I	4193430	T	A	0.105882	C18E3.5	WBGene00015974	transcript	C18E3.5	protein_coding	MODIFIER	c.78+105T>A	NA	+	4193240	4203305	I:4645862	0.0588235	PC1	4185710	9182440	0.00740132	0.20891461209434461	CX11285	T	-1.52839829011637
I_4193430	I	4193430	T	A	0.105882	C18E3.5	WBGene00015974	transcript	C18E3.5	protein_coding	MODIFIER	c.78+105T>A	NA	+	4193240	4203305	I:4645862	0.0588235	PC1	4185710	9182440	0.00740132	0.20891461209434461	CX11292	T	-0.455209915846118
I_4193430	I	4193430	T	A	0.105882	C18E3.5	WBGene00015974	transcript	C18E3.5	protein_coding	MODIFIER	c.78+105T>A	NA	+	4193240	4203305	I:4645862	0.0588235	PC1	4185710	9182440	0.00740132	0.20891461209434461	CX11307	T	-0.122826971114432
I_4193430	I	4193430	T	A	0.105882	C18E3.5	WBGene00015974	transcript	C18E3.5	protein_coding	MODIFIER	c.78+105T>A	NA	+	4193240	4203305	I:4645862	0.0588235	PC1	4185710	9182440	0.00740132	0.20891461209434461	CX11314	T	-1.97471749440959
I_4193430	I	4193430	T	A	0.105882	C18E3.5	WBGene00015974	transcript	C18E3.5	protein_coding	MODIFIER	c.78+105T>A	NA	+	4193240	4203305	I:4645862	0.0588235	PC1	4185710	9182440	0.00740132	0.20891461209434461	CX11315	T	-2.67339252919803
I_4193430	I	4193430	T	A	0.105882	C18E3.5	WBGene00015974	transcript	C18E3.5	protein_coding	MODIFIER	c.78+105T>A	NA	+	4193240	4203305	I:4645862	0.0588235	PC1	4185710	9182440	0.00740132	0.20891461209434461	DL200	T	0.311196344358686
I_4193430	I	4193430	T	A	0.105882	C18E3.5	WBGene00015974	transcript	C18E3.5	protein_coding	MODIFIER	c.78+105T>A	NA	+	4193240	4203305	I:4645862	0.0588235	PC1	4185710	9182440	0.00740132	0.20891461209434461	DL226	T	1.90241501709408
I_4193430	I	4193430	T	A	0.105882	C18E3.5	WBGene00015974	transcript	C18E3.5	protein_coding	MODIFIER	c.78+105T>A	NA	+	4193240	4203305	I:4645862	0.0588235	PC1	4185710	9182440	0.00740132	0.20891461209434461	DL238	A	-3.62947846140248
I_4193430	I	4193430	T	A	0.105882	C18E3.5	WBGene00015974	transcript	C18E3.5	protein_coding	MODIFIER	c.78+105T>A	NA	+	4193240	4203305	I:4645862	0.0588235	PC1	4185710	9182440	0.00740132	0.20891461209434461	ED3005	T	3.59137701421353
I_4193430	I	4193430	T	A	0.105882	C18E3.5	WBGene00015974	transcript	C18E3.5	protein_coding	MODIFIER	c.78+105T>A	NA	+	4193240	4203305	I:4645862	0.0588235	PC1	4185710	9182440	0.00740132	0.20891461209434461	ED3011	T	3.34390832033828
I_4193430	I	4193430	T	A	0.105882	C18E3.5	WBGene00015974	transcript	C18E3.5	protein_coding	MODIFIER	c.78+105T>A	NA	+	4193240	4203305	I:4645862	0.0588235	PC1	4185710	9182440	0.00740132	0.20891461209434461	ED3040	A	0.846826125105707
I_4193430	I	4193430	T	A	0.105882	C18E3.5	WBGene00015974	transcript	C18E3.5	protein_coding	MODIFIER	c.78+105T>A	NA	+	4193240	4203305	I:4645862	0.0588235	PC1	4185710	9182440	0.00740132	0.20891461209434461	ED3046	T	1.3444122856732
I_4193430	I	4193430	T	A	0.105882	C18E3.5	WBGene00015974	transcript	C18E3.5	protein_coding	MODIFIER	c.78+105T>A	NA	+	4193240	4203305	I:4645862	0.0588235	PC1	4185710	9182440	0.00740132	0.20891461209434461	ED3048	T	1.97428237967549
I_4193430	I	4193430	T	A	0.105882	C18E3.5	WBGene00015974	transcript	C18E3.5	protein_coding	MODIFIER	c.78+105T>A	NA	+	4193240	4203305	I:4645862	0.0588235	PC1	4185710	9182440	0.00740132	0.20891461209434461	ED3049	T	1.17424913097208
I_4193430	I	4193430	T	A	0.105882	C18E3.5	WBGene00015974	transcript	C18E3.5	protein_coding	MODIFIER	c.78+105T>A	NA	+	4193240	4203305	I:4645862	0.0588235	PC1	4185710	9182440	0.00740132	0.20891461209434461	ED3052	T	-0.907978572909989
I_4193430	I	4193430	T	A	0.105882	C18E3.5	WBGene00015974	transcript	C18E3.5	protein_coding	MODIFIER	c.78+105T>A	NA	+	4193240	4203305	I:4645862	0.0588235	PC1	4185710	9182440	0.00740132	0.20891461209434461	ED3073	T	0.462850237663423
I_4193430	I	4193430	T	A	0.105882	C18E3.5	WBGene00015974	transcript	C18E3.5	protein_coding	MODIFIER	c.78+105T>A	NA	+	4193240	4203305	I:4645862	0.0588235	PC1	4185710	9182440	0.00740132	0.20891461209434461	ED3077	T	-0.268498493744728
I_4193430	I	4193430	T	A	0.105882	C18E3.5	WBGene00015974	transcript	C18E3.5	protein_coding	MODIFIER	c.78+105T>A	NA	+	4193240	4203305	I:4645862	0.0588235	PC1	4185710	9182440	0.00740132	0.20891461209434461	EG4347	T	-1.30597189503375
I_4193430	I	4193430	T	A	0.105882	C18E3.5	WBGene00015974	transcript	C18E3.5	protein_coding	MODIFIER	c.78+105T>A	NA	+	4193240	4203305	I:4645862	0.0588235	PC1	4185710	9182440	0.00740132	0.20891461209434461	EG4349	T	0.514934232221831
I_4193430	I	4193430	T	A	0.105882	C18E3.5	WBGene00015974	transcript	C18E3.5	protein_coding	MODIFIER	c.78+105T>A	NA	+	4193240	4203305	I:4645862	0.0588235	PC1	4185710	9182440	0.00740132	0.20891461209434461	EG4724	T	2.66829859594303
I_4193430	I	4193430	T	A	0.105882	C18E3.5	WBGene00015974	transcript	C18E3.5	protein_coding	MODIFIER	c.78+105T>A	NA	+	4193240	4203305	I:4645862	0.0588235	PC1	4185710	9182440	0.00740132	0.20891461209434461	EG4725	T	-0.245537208079215
I_4193430	I	4193430	T	A	0.105882	C18E3.5	WBGene00015974	transcript	C18E3.5	protein_coding	MODIFIER	c.78+105T>A	NA	+	4193240	4203305	I:4645862	0.0588235	PC1	4185710	9182440	0.00740132	0.20891461209434461	EG4946	T	1.39949179160756
I_4193430	I	4193430	T	A	0.105882	C18E3.5	WBGene00015974	transcript	C18E3.5	protein_coding	MODIFIER	c.78+105T>A	NA	+	4193240	4203305	I:4645862	0.0588235	PC1	4185710	9182440	0.00740132	0.20891461209434461	JT11398	T	0.389883515264186
I_4193430	I	4193430	T	A	0.105882	C18E3.5	WBGene00015974	transcript	C18E3.5	protein_coding	MODIFIER	c.78+105T>A	NA	+	4193240	4203305	I:4645862	0.0588235	PC1	4185710	9182440	0.00740132	0.20891461209434461	JU1172	T	0.856970868083603
I_4193430	I	4193430	T	A	0.105882	C18E3.5	WBGene00015974	transcript	C18E3.5	protein_coding	MODIFIER	c.78+105T>A	NA	+	4193240	4203305	I:4645862	0.0588235	PC1	4185710	9182440	0.00740132	0.20891461209434461	JU1200	T	0.207614525244276
I_4193430	I	4193430	T	A	0.105882	C18E3.5	WBGene00015974	transcript	C18E3.5	protein_coding	MODIFIER	c.78+105T>A	NA	+	4193240	4203305	I:4645862	0.0588235	PC1	4185710	9182440	0.00740132	0.20891461209434461	JU1212	T	-0.689541051270503
I_4193430	I	4193430	T	A	0.105882	C18E3.5	WBGene00015974	transcript	C18E3.5	protein_coding	MODIFIER	c.78+105T>A	NA	+	4193240	4203305	I:4645862	0.0588235	PC1	4185710	9182440	0.00740132	0.20891461209434461	JU1213	T	-0.812998870671107
I_4193430	I	4193430	T	A	0.105882	C18E3.5	WBGene00015974	transcript	C18E3.5	protein_coding	MODIFIER	c.78+105T>A	NA	+	4193240	4203305	I:4645862	0.0588235	PC1	4185710	9182440	0.00740132	0.20891461209434461	JU1242	T	1.70172449962336
I_4193430	I	4193430	T	A	0.105882	C18E3.5	WBGene00015974	transcript	C18E3.5	protein_coding	MODIFIER	c.78+105T>A	NA	+	4193240	4203305	I:4645862	0.0588235	PC1	4185710	9182440	0.00740132	0.20891461209434461	JU1246	T	-2.39121931017584
I_4193430	I	4193430	T	A	0.105882	C18E3.5	WBGene00015974	transcript	C18E3.5	protein_coding	MODIFIER	c.78+105T>A	NA	+	4193240	4203305	I:4645862	0.0588235	PC1	4185710	9182440	0.00740132	0.20891461209434461	JU1395	T	0.495093586786844
I_4193430	I	4193430	T	A	0.105882	C18E3.5	WBGene00015974	transcript	C18E3.5	protein_coding	MODIFIER	c.78+105T>A	NA	+	4193240	4203305	I:4645862	0.0588235	PC1	4185710	9182440	0.00740132	0.20891461209434461	JU1409	T	1.66116293796012
I_4193430	I	4193430	T	A	0.105882	C18E3.5	WBGene00015974	transcript	C18E3.5	protein_coding	MODIFIER	c.78+105T>A	NA	+	4193240	4203305	I:4645862	0.0588235	PC1	4185710	9182440	0.00740132	0.20891461209434461	JU1440	T	0.433754906108592
I_4193430	I	4193430	T	A	0.105882	C18E3.5	WBGene00015974	transcript	C18E3.5	protein_coding	MODIFIER	c.78+105T>A	NA	+	4193240	4203305	I:4645862	0.0588235	PC1	4185710	9182440	0.00740132	0.20891461209434461	JU1491	T	-0.809343718729932
I_4193430	I	4193430	T	A	0.105882	C18E3.5	WBGene00015974	transcript	C18E3.5	protein_coding	MODIFIER	c.78+105T>A	NA	+	4193240	4203305	I:4645862	0.0588235	PC1	4185710	9182440	0.00740132	0.20891461209434461	JU1530	T	-0.0610895332676219
I_4193430	I	4193430	T	A	0.105882	C18E3.5	WBGene00015974	transcript	C18E3.5	protein_coding	MODIFIER	c.78+105T>A	NA	+	4193240	4203305	I:4645862	0.0588235	PC1	4185710	9182440	0.00740132	0.20891461209434461	JU1568	T	2.37201144485423
I_4193430	I	4193430	T	A	0.105882	C18E3.5	WBGene00015974	transcript	C18E3.5	protein_coding	MODIFIER	c.78+105T>A	NA	+	4193240	4203305	I:4645862	0.0588235	PC1	4185710	9182440	0.00740132	0.20891461209434461	JU1580	A	-3.752806564937
I_4193430	I	4193430	T	A	0.105882	C18E3.5	WBGene00015974	transcript	C18E3.5	protein_coding	MODIFIER	c.78+105T>A	NA	+	4193240	4203305	I:4645862	0.0588235	PC1	4185710	9182440	0.00740132	0.20891461209434461	JU1581	A	0.339036899534926
I_4193430	I	4193430	T	A	0.105882	C18E3.5	WBGene00015974	transcript	C18E3.5	protein_coding	MODIFIER	c.78+105T>A	NA	+	4193240	4203305	I:4645862	0.0588235	PC1	4185710	9182440	0.00740132	0.20891461209434461	JU1586	T	-0.22891636094503
I_4193430	I	4193430	T	A	0.105882	C18E3.5	WBGene00015974	transcript	C18E3.5	protein_coding	MODIFIER	c.78+105T>A	NA	+	4193240	4203305	I:4645862	0.0588235	PC1	4185710	9182440	0.00740132	0.20891461209434461	JU1652	T	1.51074139990487
I_4193430	I	4193430	T	A	0.105882	C18E3.5	WBGene00015974	transcript	C18E3.5	protein_coding	MODIFIER	c.78+105T>A	NA	+	4193240	4203305	I:4645862	0.0588235	PC1	4185710	9182440	0.00740132	0.20891461209434461	JU1896	A	-0.417075869900118
I_4193430	I	4193430	T	A	0.105882	C18E3.5	WBGene00015974	transcript	C18E3.5	protein_coding	MODIFIER	c.78+105T>A	NA	+	4193240	4203305	I:4645862	0.0588235	PC1	4185710	9182440	0.00740132	0.20891461209434461	JU258	T	-1.89822338722004
I_4193430	I	4193430	T	A	0.105882	C18E3.5	WBGene00015974	transcript	C18E3.5	protein_coding	MODIFIER	c.78+105T>A	NA	+	4193240	4203305	I:4645862	0.0588235	PC1	4185710	9182440	0.00740132	0.20891461209434461	JU310	T	0.410027322158147
I_4193430	I	4193430	T	A	0.105882	C18E3.5	WBGene00015974	transcript	C18E3.5	protein_coding	MODIFIER	c.78+105T>A	NA	+	4193240	4203305	I:4645862	0.0588235	PC1	4185710	9182440	0.00740132	0.20891461209434461	JU311	T	0.27216806920084
I_4193430	I	4193430	T	A	0.105882	C18E3.5	WBGene00015974	transcript	C18E3.5	protein_coding	MODIFIER	c.78+105T>A	NA	+	4193240	4203305	I:4645862	0.0588235	PC1	4185710	9182440	0.00740132	0.20891461209434461	JU323	T	0.289321867031384
I_4193430	I	4193430	T	A	0.105882	C18E3.5	WBGene00015974	transcript	C18E3.5	protein_coding	MODIFIER	c.78+105T>A	NA	+	4193240	4203305	I:4645862	0.0588235	PC1	4185710	9182440	0.00740132	0.20891461209434461	JU346	T	-2.58103826777226
I_4193430	I	4193430	T	A	0.105882	C18E3.5	WBGene00015974	transcript	C18E3.5	protein_coding	MODIFIER	c.78+105T>A	NA	+	4193240	4203305	I:4645862	0.0588235	PC1	4185710	9182440	0.00740132	0.20891461209434461	JU360	T	0.294301498629217
I_4193430	I	4193430	T	A	0.105882	C18E3.5	WBGene00015974	transcript	C18E3.5	protein_coding	MODIFIER	c.78+105T>A	NA	+	4193240	4203305	I:4645862	0.0588235	PC1	4185710	9182440	0.00740132	0.20891461209434461	JU367	T	-2.00257014307348
I_4193430	I	4193430	T	A	0.105882	C18E3.5	WBGene00015974	transcript	C18E3.5	protein_coding	MODIFIER	c.78+105T>A	NA	+	4193240	4203305	I:4645862	0.0588235	PC1	4185710	9182440	0.00740132	0.20891461209434461	JU393	T	0.0380747034640434
I_4193430	I	4193430	T	A	0.105882	C18E3.5	WBGene00015974	transcript	C18E3.5	protein_coding	MODIFIER	c.78+105T>A	NA	+	4193240	4203305	I:4645862	0.0588235	PC1	4185710	9182440	0.00740132	0.20891461209434461	JU394	T	0.144602046680956
I_4193430	I	4193430	T	A	0.105882	C18E3.5	WBGene00015974	transcript	C18E3.5	protein_coding	MODIFIER	c.78+105T>A	NA	+	4193240	4203305	I:4645862	0.0588235	PC1	4185710	9182440	0.00740132	0.20891461209434461	JU406	T	-0.06660784767806
I_4193430	I	4193430	T	A	0.105882	C18E3.5	WBGene00015974	transcript	C18E3.5	protein_coding	MODIFIER	c.78+105T>A	NA	+	4193240	4203305	I:4645862	0.0588235	PC1	4185710	9182440	0.00740132	0.20891461209434461	JU440	T	0.538620802447205
I_4193430	I	4193430	T	A	0.105882	C18E3.5	WBGene00015974	transcript	C18E3.5	protein_coding	MODIFIER	c.78+105T>A	NA	+	4193240	4203305	I:4645862	0.0588235	PC1	4185710	9182440	0.00740132	0.20891461209434461	JU561	T	0.72914148437596
I_4193430	I	4193430	T	A	0.105882	C18E3.5	WBGene00015974	transcript	C18E3.5	protein_coding	MODIFIER	c.78+105T>A	NA	+	4193240	4203305	I:4645862	0.0588235	PC1	4185710	9182440	0.00740132	0.20891461209434461	JU642	A	-0.362683910988543
I_4193430	I	4193430	T	A	0.105882	C18E3.5	WBGene00015974	transcript	C18E3.5	protein_coding	MODIFIER	c.78+105T>A	NA	+	4193240	4203305	I:4645862	0.0588235	PC1	4185710	9182440	0.00740132	0.20891461209434461	JU751	T	-0.967394753140509
I_4193430	I	4193430	T	A	0.105882	C18E3.5	WBGene00015974	transcript	C18E3.5	protein_coding	MODIFIER	c.78+105T>A	NA	+	4193240	4203305	I:4645862	0.0588235	PC1	4185710	9182440	0.00740132	0.20891461209434461	JU774	T	0.0329930870921167
I_4193430	I	4193430	T	A	0.105882	C18E3.5	WBGene00015974	transcript	C18E3.5	protein_coding	MODIFIER	c.78+105T>A	NA	+	4193240	4203305	I:4645862	0.0588235	PC1	4185710	9182440	0.00740132	0.20891461209434461	JU778	T	-1.4713673648263
I_4193430	I	4193430	T	A	0.105882	C18E3.5	WBGene00015974	transcript	C18E3.5	protein_coding	MODIFIER	c.78+105T>A	NA	+	4193240	4203305	I:4645862	0.0588235	PC1	4185710	9182440	0.00740132	0.20891461209434461	JU782	T	1.70936948909224
I_4193430	I	4193430	T	A	0.105882	C18E3.5	WBGene00015974	transcript	C18E3.5	protein_coding	MODIFIER	c.78+105T>A	NA	+	4193240	4203305	I:4645862	0.0588235	PC1	4185710	9182440	0.00740132	0.20891461209434461	JU792	T	-1.45600027472861
I_4193430	I	4193430	T	A	0.105882	C18E3.5	WBGene00015974	transcript	C18E3.5	protein_coding	MODIFIER	c.78+105T>A	NA	+	4193240	4203305	I:4645862	0.0588235	PC1	4185710	9182440	0.00740132	0.20891461209434461	JU830	T	-1.01352429549833
I_4193430	I	4193430	T	A	0.105882	C18E3.5	WBGene00015974	transcript	C18E3.5	protein_coding	MODIFIER	c.78+105T>A	NA	+	4193240	4203305	I:4645862	0.0588235	PC1	4185710	9182440	0.00740132	0.20891461209434461	JU847	T	-0.578233756439931
I_4193430	I	4193430	T	A	0.105882	C18E3.5	WBGene00015974	transcript	C18E3.5	protein_coding	MODIFIER	c.78+105T>A	NA	+	4193240	4203305	I:4645862	0.0588235	PC1	4185710	9182440	0.00740132	0.20891461209434461	KR314	T	3.52687238834949
I_4193430	I	4193430	T	A	0.105882	C18E3.5	WBGene00015974	transcript	C18E3.5	protein_coding	MODIFIER	c.78+105T>A	NA	+	4193240	4203305	I:4645862	0.0588235	PC1	4185710	9182440	0.00740132	0.20891461209434461	LKC34	T	-2.62935236950851
I_4193430	I	4193430	T	A	0.105882	C18E3.5	WBGene00015974	transcript	C18E3.5	protein_coding	MODIFIER	c.78+105T>A	NA	+	4193240	4203305	I:4645862	0.0588235	PC1	4185710	9182440	0.00740132	0.20891461209434461	LSJ1	T	-1.61643089981728
I_4193430	I	4193430	T	A	0.105882	C18E3.5	WBGene00015974	transcript	C18E3.5	protein_coding	MODIFIER	c.78+105T>A	NA	+	4193240	4203305	I:4645862	0.0588235	PC1	4185710	9182440	0.00740132	0.20891461209434461	MY1	T	-1.81281788269565
I_4193430	I	4193430	T	A	0.105882	C18E3.5	WBGene00015974	transcript	C18E3.5	protein_coding	MODIFIER	c.78+105T>A	NA	+	4193240	4203305	I:4645862	0.0588235	PC1	4185710	9182440	0.00740132	0.20891461209434461	MY10	T	1.47879928357565
I_4193430	I	4193430	T	A	0.105882	C18E3.5	WBGene00015974	transcript	C18E3.5	protein_coding	MODIFIER	c.78+105T>A	NA	+	4193240	4203305	I:4645862	0.0588235	PC1	4185710	9182440	0.00740132	0.20891461209434461	MY16	T	2.74110604600823
I_4193430	I	4193430	T	A	0.105882	C18E3.5	WBGene00015974	transcript	C18E3.5	protein_coding	MODIFIER	c.78+105T>A	NA	+	4193240	4203305	I:4645862	0.0588235	PC1	4185710	9182440	0.00740132	0.20891461209434461	MY18	A	0.231470957900983
I_4193430	I	4193430	T	A	0.105882	C18E3.5	WBGene00015974	transcript	C18E3.5	protein_coding	MODIFIER	c.78+105T>A	NA	+	4193240	4203305	I:4645862	0.0588235	PC1	4185710	9182440	0.00740132	0.20891461209434461	MY23	T	-1.07691884190868
I_4193430	I	4193430	T	A	0.105882	C18E3.5	WBGene00015974	transcript	C18E3.5	protein_coding	MODIFIER	c.78+105T>A	NA	+	4193240	4203305	I:4645862	0.0588235	PC1	4185710	9182440	0.00740132	0.20891461209434461	N2	T	0.168147480651941
I_4193430	I	4193430	T	A	0.105882	C18E3.5	WBGene00015974	transcript	C18E3.5	protein_coding	MODIFIER	c.78+105T>A	NA	+	4193240	4203305	I:4645862	0.0588235	PC1	4185710	9182440	0.00740132	0.20891461209434461	PB303	T	1.86192609506793
I_4193430	I	4193430	T	A	0.105882	C18E3.5	WBGene00015974	transcript	C18E3.5	protein_coding	MODIFIER	c.78+105T>A	NA	+	4193240	4203305	I:4645862	0.0588235	PC1	4185710	9182440	0.00740132	0.20891461209434461	PB306	T	-0.590570137192128
I_4193430	I	4193430	T	A	0.105882	C18E3.5	WBGene00015974	transcript	C18E3.5	protein_coding	MODIFIER	c.78+105T>A	NA	+	4193240	4203305	I:4645862	0.0588235	PC1	4185710	9182440	0.00740132	0.20891461209434461	PX179	T	-4.35211063933017
I_4193430	I	4193430	T	A	0.105882	C18E3.5	WBGene00015974	transcript	C18E3.5	protein_coding	MODIFIER	c.78+105T>A	NA	+	4193240	4203305	I:4645862	0.0588235	PC1	4185710	9182440	0.00740132	0.20891461209434461	RC301	T	2.34882201597727
I_4193430	I	4193430	T	A	0.105882	C18E3.5	WBGene00015974	transcript	C18E3.5	protein_coding	MODIFIER	c.78+105T>A	NA	+	4193240	4203305	I:4645862	0.0588235	PC1	4185710	9182440	0.00740132	0.20891461209434461	WN2002	A	0.998275357334803
I_4193441	I	4193441	T	G	0.223529	C18E3.5	WBGene00015974	transcript	C18E3.5	protein_coding	MODIFIER	c.78+116T>G	NA	+	4193240	4203305	I:4645862	0.0588235	PC1	4185710	9182440	0.0179924	0.7095921648524783	AB1	T	0.0556471756396577
I_4193441	I	4193441	T	G	0.223529	C18E3.5	WBGene00015974	transcript	C18E3.5	protein_coding	MODIFIER	c.78+116T>G	NA	+	4193240	4203305	I:4645862	0.0588235	PC1	4185710	9182440	0.0179924	0.7095921648524783	CB4852	T	-1.52928873311453
I_4193441	I	4193441	T	G	0.223529	C18E3.5	WBGene00015974	transcript	C18E3.5	protein_coding	MODIFIER	c.78+116T>G	NA	+	4193240	4203305	I:4645862	0.0588235	PC1	4185710	9182440	0.0179924	0.7095921648524783	CB4854	T	-0.409924906310064
I_4193441	I	4193441	T	G	0.223529	C18E3.5	WBGene00015974	transcript	C18E3.5	protein_coding	MODIFIER	c.78+116T>G	NA	+	4193240	4203305	I:4645862	0.0588235	PC1	4185710	9182440	0.0179924	0.7095921648524783	CB4856	G	2.79321234880832
I_4193441	I	4193441	T	G	0.223529	C18E3.5	WBGene00015974	transcript	C18E3.5	protein_coding	MODIFIER	c.78+116T>G	NA	+	4193240	4203305	I:4645862	0.0588235	PC1	4185710	9182440	0.0179924	0.7095921648524783	CB4857	T	-2.96780093454765
I_4193441	I	4193441	T	G	0.223529	C18E3.5	WBGene00015974	transcript	C18E3.5	protein_coding	MODIFIER	c.78+116T>G	NA	+	4193240	4203305	I:4645862	0.0588235	PC1	4185710	9182440	0.0179924	0.7095921648524783	CB4858	G	1.22927867862294
I_4193441	I	4193441	T	G	0.223529	C18E3.5	WBGene00015974	transcript	C18E3.5	protein_coding	MODIFIER	c.78+116T>G	NA	+	4193240	4203305	I:4645862	0.0588235	PC1	4185710	9182440	0.0179924	0.7095921648524783	CB4932	T	-1.47895470173775
I_4193441	I	4193441	T	G	0.223529	C18E3.5	WBGene00015974	transcript	C18E3.5	protein_coding	MODIFIER	c.78+116T>G	NA	+	4193240	4203305	I:4645862	0.0588235	PC1	4185710	9182440	0.0179924	0.7095921648524783	CX11262	T	-2.39179280606784
I_4193441	I	4193441	T	G	0.223529	C18E3.5	WBGene00015974	transcript	C18E3.5	protein_coding	MODIFIER	c.78+116T>G	NA	+	4193240	4203305	I:4645862	0.0588235	PC1	4185710	9182440	0.0179924	0.7095921648524783	CX11264	T	0.966174480550894
I_4193441	I	4193441	T	G	0.223529	C18E3.5	WBGene00015974	transcript	C18E3.5	protein_coding	MODIFIER	c.78+116T>G	NA	+	4193240	4203305	I:4645862	0.0588235	PC1	4185710	9182440	0.0179924	0.7095921648524783	CX11271	G	1.05388841058659
I_4193441	I	4193441	T	G	0.223529	C18E3.5	WBGene00015974	transcript	C18E3.5	protein_coding	MODIFIER	c.78+116T>G	NA	+	4193240	4203305	I:4645862	0.0588235	PC1	4185710	9182440	0.0179924	0.7095921648524783	CX11276	T	2.11413081786944
I_4193441	I	4193441	T	G	0.223529	C18E3.5	WBGene00015974	transcript	C18E3.5	protein_coding	MODIFIER	c.78+116T>G	NA	+	4193240	4203305	I:4645862	0.0588235	PC1	4185710	9182440	0.0179924	0.7095921648524783	CX11285	T	-1.52839829011637
I_4193441	I	4193441	T	G	0.223529	C18E3.5	WBGene00015974	transcript	C18E3.5	protein_coding	MODIFIER	c.78+116T>G	NA	+	4193240	4203305	I:4645862	0.0588235	PC1	4185710	9182440	0.0179924	0.7095921648524783	CX11292	G	-0.455209915846118
I_4193441	I	4193441	T	G	0.223529	C18E3.5	WBGene00015974	transcript	C18E3.5	protein_coding	MODIFIER	c.78+116T>G	NA	+	4193240	4203305	I:4645862	0.0588235	PC1	4185710	9182440	0.0179924	0.7095921648524783	CX11307	G	-0.122826971114432
I_4193441	I	4193441	T	G	0.223529	C18E3.5	WBGene00015974	transcript	C18E3.5	protein_coding	MODIFIER	c.78+116T>G	NA	+	4193240	4203305	I:4645862	0.0588235	PC1	4185710	9182440	0.0179924	0.7095921648524783	CX11314	G	-1.97471749440959
I_4193441	I	4193441	T	G	0.223529	C18E3.5	WBGene00015974	transcript	C18E3.5	protein_coding	MODIFIER	c.78+116T>G	NA	+	4193240	4203305	I:4645862	0.0588235	PC1	4185710	9182440	0.0179924	0.7095921648524783	CX11315	T	-2.67339252919803
I_4193441	I	4193441	T	G	0.223529	C18E3.5	WBGene00015974	transcript	C18E3.5	protein_coding	MODIFIER	c.78+116T>G	NA	+	4193240	4203305	I:4645862	0.0588235	PC1	4185710	9182440	0.0179924	0.7095921648524783	DL200	T	0.311196344358686
I_4193441	I	4193441	T	G	0.223529	C18E3.5	WBGene00015974	transcript	C18E3.5	protein_coding	MODIFIER	c.78+116T>G	NA	+	4193240	4203305	I:4645862	0.0588235	PC1	4185710	9182440	0.0179924	0.7095921648524783	DL226	T	1.90241501709408
I_4193441	I	4193441	T	G	0.223529	C18E3.5	WBGene00015974	transcript	C18E3.5	protein_coding	MODIFIER	c.78+116T>G	NA	+	4193240	4203305	I:4645862	0.0588235	PC1	4185710	9182440	0.0179924	0.7095921648524783	DL238	G	-3.62947846140248
I_4193441	I	4193441	T	G	0.223529	C18E3.5	WBGene00015974	transcript	C18E3.5	protein_coding	MODIFIER	c.78+116T>G	NA	+	4193240	4203305	I:4645862	0.0588235	PC1	4185710	9182440	0.0179924	0.7095921648524783	ED3005	G	3.59137701421353
I_4193441	I	4193441	T	G	0.223529	C18E3.5	WBGene00015974	transcript	C18E3.5	protein_coding	MODIFIER	c.78+116T>G	NA	+	4193240	4203305	I:4645862	0.0588235	PC1	4185710	9182440	0.0179924	0.7095921648524783	ED3011	G	3.34390832033828
I_4193441	I	4193441	T	G	0.223529	C18E3.5	WBGene00015974	transcript	C18E3.5	protein_coding	MODIFIER	c.78+116T>G	NA	+	4193240	4203305	I:4645862	0.0588235	PC1	4185710	9182440	0.0179924	0.7095921648524783	ED3040	G	0.846826125105707
I_4193441	I	4193441	T	G	0.223529	C18E3.5	WBGene00015974	transcript	C18E3.5	protein_coding	MODIFIER	c.78+116T>G	NA	+	4193240	4203305	I:4645862	0.0588235	PC1	4185710	9182440	0.0179924	0.7095921648524783	ED3046	T	1.3444122856732
I_4193441	I	4193441	T	G	0.223529	C18E3.5	WBGene00015974	transcript	C18E3.5	protein_coding	MODIFIER	c.78+116T>G	NA	+	4193240	4203305	I:4645862	0.0588235	PC1	4185710	9182440	0.0179924	0.7095921648524783	ED3048	T	1.97428237967549
I_4193441	I	4193441	T	G	0.223529	C18E3.5	WBGene00015974	transcript	C18E3.5	protein_coding	MODIFIER	c.78+116T>G	NA	+	4193240	4203305	I:4645862	0.0588235	PC1	4185710	9182440	0.0179924	0.7095921648524783	ED3049	T	1.17424913097208
I_4193441	I	4193441	T	G	0.223529	C18E3.5	WBGene00015974	transcript	C18E3.5	protein_coding	MODIFIER	c.78+116T>G	NA	+	4193240	4203305	I:4645862	0.0588235	PC1	4185710	9182440	0.0179924	0.7095921648524783	ED3052	T	-0.907978572909989
I_4193441	I	4193441	T	G	0.223529	C18E3.5	WBGene00015974	transcript	C18E3.5	protein_coding	MODIFIER	c.78+116T>G	NA	+	4193240	4203305	I:4645862	0.0588235	PC1	4185710	9182440	0.0179924	0.7095921648524783	ED3073	T	0.462850237663423
I_4193441	I	4193441	T	G	0.223529	C18E3.5	WBGene00015974	transcript	C18E3.5	protein_coding	MODIFIER	c.78+116T>G	NA	+	4193240	4203305	I:4645862	0.0588235	PC1	4185710	9182440	0.0179924	0.7095921648524783	ED3077	T	-0.268498493744728
I_4193441	I	4193441	T	G	0.223529	C18E3.5	WBGene00015974	transcript	C18E3.5	protein_coding	MODIFIER	c.78+116T>G	NA	+	4193240	4203305	I:4645862	0.0588235	PC1	4185710	9182440	0.0179924	0.7095921648524783	EG4347	T	-1.30597189503375
I_4193441	I	4193441	T	G	0.223529	C18E3.5	WBGene00015974	transcript	C18E3.5	protein_coding	MODIFIER	c.78+116T>G	NA	+	4193240	4203305	I:4645862	0.0588235	PC1	4185710	9182440	0.0179924	0.7095921648524783	EG4349	T	0.514934232221831
I_4193441	I	4193441	T	G	0.223529	C18E3.5	WBGene00015974	transcript	C18E3.5	protein_coding	MODIFIER	c.78+116T>G	NA	+	4193240	4203305	I:4645862	0.0588235	PC1	4185710	9182440	0.0179924	0.7095921648524783	EG4724	T	2.66829859594303
I_4193441	I	4193441	T	G	0.223529	C18E3.5	WBGene00015974	transcript	C18E3.5	protein_coding	MODIFIER	c.78+116T>G	NA	+	4193240	4203305	I:4645862	0.0588235	PC1	4185710	9182440	0.0179924	0.7095921648524783	EG4725	T	-0.245537208079215
I_4193441	I	4193441	T	G	0.223529	C18E3.5	WBGene00015974	transcript	C18E3.5	protein_coding	MODIFIER	c.78+116T>G	NA	+	4193240	4203305	I:4645862	0.0588235	PC1	4185710	9182440	0.0179924	0.7095921648524783	EG4946	G	1.39949179160756
I_4193441	I	4193441	T	G	0.223529	C18E3.5	WBGene00015974	transcript	C18E3.5	protein_coding	MODIFIER	c.78+116T>G	NA	+	4193240	4203305	I:4645862	0.0588235	PC1	4185710	9182440	0.0179924	0.7095921648524783	JT11398	T	0.389883515264186
I_4193441	I	4193441	T	G	0.223529	C18E3.5	WBGene00015974	transcript	C18E3.5	protein_coding	MODIFIER	c.78+116T>G	NA	+	4193240	4203305	I:4645862	0.0588235	PC1	4185710	9182440	0.0179924	0.7095921648524783	JU1172	G	0.856970868083603
I_4193441	I	4193441	T	G	0.223529	C18E3.5	WBGene00015974	transcript	C18E3.5	protein_coding	MODIFIER	c.78+116T>G	NA	+	4193240	4203305	I:4645862	0.0588235	PC1	4185710	9182440	0.0179924	0.7095921648524783	JU1200	T	0.207614525244276
I_4193441	I	4193441	T	G	0.223529	C18E3.5	WBGene00015974	transcript	C18E3.5	protein_coding	MODIFIER	c.78+116T>G	NA	+	4193240	4203305	I:4645862	0.0588235	PC1	4185710	9182440	0.0179924	0.7095921648524783	JU1212	T	-0.689541051270503
I_4193441	I	4193441	T	G	0.223529	C18E3.5	WBGene00015974	transcript	C18E3.5	protein_coding	MODIFIER	c.78+116T>G	NA	+	4193240	4203305	I:4645862	0.0588235	PC1	4185710	9182440	0.0179924	0.7095921648524783	JU1213	T	-0.812998870671107
I_4193441	I	4193441	T	G	0.223529	C18E3.5	WBGene00015974	transcript	C18E3.5	protein_coding	MODIFIER	c.78+116T>G	NA	+	4193240	4203305	I:4645862	0.0588235	PC1	4185710	9182440	0.0179924	0.7095921648524783	JU1242	T	1.70172449962336
I_4193441	I	4193441	T	G	0.223529	C18E3.5	WBGene00015974	transcript	C18E3.5	protein_coding	MODIFIER	c.78+116T>G	NA	+	4193240	4203305	I:4645862	0.0588235	PC1	4185710	9182440	0.0179924	0.7095921648524783	JU1246	T	-2.39121931017584
I_4193441	I	4193441	T	G	0.223529	C18E3.5	WBGene00015974	transcript	C18E3.5	protein_coding	MODIFIER	c.78+116T>G	NA	+	4193240	4203305	I:4645862	0.0588235	PC1	4185710	9182440	0.0179924	0.7095921648524783	JU1395	T	0.495093586786844
I_4193441	I	4193441	T	G	0.223529	C18E3.5	WBGene00015974	transcript	C18E3.5	protein_coding	MODIFIER	c.78+116T>G	NA	+	4193240	4203305	I:4645862	0.0588235	PC1	4185710	9182440	0.0179924	0.7095921648524783	JU1409	T	1.66116293796012
I_4193441	I	4193441	T	G	0.223529	C18E3.5	WBGene00015974	transcript	C18E3.5	protein_coding	MODIFIER	c.78+116T>G	NA	+	4193240	4203305	I:4645862	0.0588235	PC1	4185710	9182440	0.0179924	0.7095921648524783	JU1440	T	0.433754906108592
I_4193441	I	4193441	T	G	0.223529	C18E3.5	WBGene00015974	transcript	C18E3.5	protein_coding	MODIFIER	c.78+116T>G	NA	+	4193240	4203305	I:4645862	0.0588235	PC1	4185710	9182440	0.0179924	0.7095921648524783	JU1491	T	-0.809343718729932
I_4193441	I	4193441	T	G	0.223529	C18E3.5	WBGene00015974	transcript	C18E3.5	protein_coding	MODIFIER	c.78+116T>G	NA	+	4193240	4203305	I:4645862	0.0588235	PC1	4185710	9182440	0.0179924	0.7095921648524783	JU1530	T	-0.0610895332676219
I_4193441	I	4193441	T	G	0.223529	C18E3.5	WBGene00015974	transcript	C18E3.5	protein_coding	MODIFIER	c.78+116T>G	NA	+	4193240	4203305	I:4645862	0.0588235	PC1	4185710	9182440	0.0179924	0.7095921648524783	JU1568	T	2.37201144485423
I_4193441	I	4193441	T	G	0.223529	C18E3.5	WBGene00015974	transcript	C18E3.5	protein_coding	MODIFIER	c.78+116T>G	NA	+	4193240	4203305	I:4645862	0.0588235	PC1	4185710	9182440	0.0179924	0.7095921648524783	JU1580	G	-3.752806564937
I_4193441	I	4193441	T	G	0.223529	C18E3.5	WBGene00015974	transcript	C18E3.5	protein_coding	MODIFIER	c.78+116T>G	NA	+	4193240	4203305	I:4645862	0.0588235	PC1	4185710	9182440	0.0179924	0.7095921648524783	JU1581	G	0.339036899534926
I_4193441	I	4193441	T	G	0.223529	C18E3.5	WBGene00015974	transcript	C18E3.5	protein_coding	MODIFIER	c.78+116T>G	NA	+	4193240	4203305	I:4645862	0.0588235	PC1	4185710	9182440	0.0179924	0.7095921648524783	JU1586	T	-0.22891636094503
I_4193441	I	4193441	T	G	0.223529	C18E3.5	WBGene00015974	transcript	C18E3.5	protein_coding	MODIFIER	c.78+116T>G	NA	+	4193240	4203305	I:4645862	0.0588235	PC1	4185710	9182440	0.0179924	0.7095921648524783	JU1652	T	1.51074139990487
I_4193441	I	4193441	T	G	0.223529	C18E3.5	WBGene00015974	transcript	C18E3.5	protein_coding	MODIFIER	c.78+116T>G	NA	+	4193240	4203305	I:4645862	0.0588235	PC1	4185710	9182440	0.0179924	0.7095921648524783	JU1896	G	-0.417075869900118
I_4193441	I	4193441	T	G	0.223529	C18E3.5	WBGene00015974	transcript	C18E3.5	protein_coding	MODIFIER	c.78+116T>G	NA	+	4193240	4203305	I:4645862	0.0588235	PC1	4185710	9182440	0.0179924	0.7095921648524783	JU258	G	-1.89822338722004
I_4193441	I	4193441	T	G	0.223529	C18E3.5	WBGene00015974	transcript	C18E3.5	protein_coding	MODIFIER	c.78+116T>G	NA	+	4193240	4203305	I:4645862	0.0588235	PC1	4185710	9182440	0.0179924	0.7095921648524783	JU310	T	0.410027322158147
I_4193441	I	4193441	T	G	0.223529	C18E3.5	WBGene00015974	transcript	C18E3.5	protein_coding	MODIFIER	c.78+116T>G	NA	+	4193240	4203305	I:4645862	0.0588235	PC1	4185710	9182440	0.0179924	0.7095921648524783	JU311	T	0.27216806920084
I_4193441	I	4193441	T	G	0.223529	C18E3.5	WBGene00015974	transcript	C18E3.5	protein_coding	MODIFIER	c.78+116T>G	NA	+	4193240	4203305	I:4645862	0.0588235	PC1	4185710	9182440	0.0179924	0.7095921648524783	JU323	T	0.289321867031384
I_4193441	I	4193441	T	G	0.223529	C18E3.5	WBGene00015974	transcript	C18E3.5	protein_coding	MODIFIER	c.78+116T>G	NA	+	4193240	4203305	I:4645862	0.0588235	PC1	4185710	9182440	0.0179924	0.7095921648524783	JU346	T	-2.58103826777226
I_4193441	I	4193441	T	G	0.223529	C18E3.5	WBGene00015974	transcript	C18E3.5	protein_coding	MODIFIER	c.78+116T>G	NA	+	4193240	4203305	I:4645862	0.0588235	PC1	4185710	9182440	0.0179924	0.7095921648524783	JU360	T	0.294301498629217
I_4193441	I	4193441	T	G	0.223529	C18E3.5	WBGene00015974	transcript	C18E3.5	protein_coding	MODIFIER	c.78+116T>G	NA	+	4193240	4203305	I:4645862	0.0588235	PC1	4185710	9182440	0.0179924	0.7095921648524783	JU367	T	-2.00257014307348
I_4193441	I	4193441	T	G	0.223529	C18E3.5	WBGene00015974	transcript	C18E3.5	protein_coding	MODIFIER	c.78+116T>G	NA	+	4193240	4203305	I:4645862	0.0588235	PC1	4185710	9182440	0.0179924	0.7095921648524783	JU393	T	0.0380747034640434
I_4193441	I	4193441	T	G	0.223529	C18E3.5	WBGene00015974	transcript	C18E3.5	protein_coding	MODIFIER	c.78+116T>G	NA	+	4193240	4203305	I:4645862	0.0588235	PC1	4185710	9182440	0.0179924	0.7095921648524783	JU394	T	0.144602046680956
I_4193441	I	4193441	T	G	0.223529	C18E3.5	WBGene00015974	transcript	C18E3.5	protein_coding	MODIFIER	c.78+116T>G	NA	+	4193240	4203305	I:4645862	0.0588235	PC1	4185710	9182440	0.0179924	0.7095921648524783	JU406	T	-0.06660784767806
I_4193441	I	4193441	T	G	0.223529	C18E3.5	WBGene00015974	transcript	C18E3.5	protein_coding	MODIFIER	c.78+116T>G	NA	+	4193240	4203305	I:4645862	0.0588235	PC1	4185710	9182440	0.0179924	0.7095921648524783	JU440	T	0.538620802447205
I_4193441	I	4193441	T	G	0.223529	C18E3.5	WBGene00015974	transcript	C18E3.5	protein_coding	MODIFIER	c.78+116T>G	NA	+	4193240	4203305	I:4645862	0.0588235	PC1	4185710	9182440	0.0179924	0.7095921648524783	JU561	T	0.72914148437596
I_4193441	I	4193441	T	G	0.223529	C18E3.5	WBGene00015974	transcript	C18E3.5	protein_coding	MODIFIER	c.78+116T>G	NA	+	4193240	4203305	I:4645862	0.0588235	PC1	4185710	9182440	0.0179924	0.7095921648524783	JU642	G	-0.362683910988543
I_4193441	I	4193441	T	G	0.223529	C18E3.5	WBGene00015974	transcript	C18E3.5	protein_coding	MODIFIER	c.78+116T>G	NA	+	4193240	4203305	I:4645862	0.0588235	PC1	4185710	9182440	0.0179924	0.7095921648524783	JU751	T	-0.967394753140509
I_4193441	I	4193441	T	G	0.223529	C18E3.5	WBGene00015974	transcript	C18E3.5	protein_coding	MODIFIER	c.78+116T>G	NA	+	4193240	4203305	I:4645862	0.0588235	PC1	4185710	9182440	0.0179924	0.7095921648524783	JU774	T	0.0329930870921167
I_4193441	I	4193441	T	G	0.223529	C18E3.5	WBGene00015974	transcript	C18E3.5	protein_coding	MODIFIER	c.78+116T>G	NA	+	4193240	4203305	I:4645862	0.0588235	PC1	4185710	9182440	0.0179924	0.7095921648524783	JU778	T	-1.4713673648263
I_4193441	I	4193441	T	G	0.223529	C18E3.5	WBGene00015974	transcript	C18E3.5	protein_coding	MODIFIER	c.78+116T>G	NA	+	4193240	4203305	I:4645862	0.0588235	PC1	4185710	9182440	0.0179924	0.7095921648524783	JU782	T	1.70936948909224
I_4193441	I	4193441	T	G	0.223529	C18E3.5	WBGene00015974	transcript	C18E3.5	protein_coding	MODIFIER	c.78+116T>G	NA	+	4193240	4203305	I:4645862	0.0588235	PC1	4185710	9182440	0.0179924	0.7095921648524783	JU792	T	-1.45600027472861
I_4193441	I	4193441	T	G	0.223529	C18E3.5	WBGene00015974	transcript	C18E3.5	protein_coding	MODIFIER	c.78+116T>G	NA	+	4193240	4203305	I:4645862	0.0588235	PC1	4185710	9182440	0.0179924	0.7095921648524783	JU830	T	-1.01352429549833
I_4193441	I	4193441	T	G	0.223529	C18E3.5	WBGene00015974	transcript	C18E3.5	protein_coding	MODIFIER	c.78+116T>G	NA	+	4193240	4203305	I:4645862	0.0588235	PC1	4185710	9182440	0.0179924	0.7095921648524783	JU847	T	-0.578233756439931
I_4193441	I	4193441	T	G	0.223529	C18E3.5	WBGene00015974	transcript	C18E3.5	protein_coding	MODIFIER	c.78+116T>G	NA	+	4193240	4203305	I:4645862	0.0588235	PC1	4185710	9182440	0.0179924	0.7095921648524783	KR314	T	3.52687238834949
I_4193441	I	4193441	T	G	0.223529	C18E3.5	WBGene00015974	transcript	C18E3.5	protein_coding	MODIFIER	c.78+116T>G	NA	+	4193240	4203305	I:4645862	0.0588235	PC1	4185710	9182440	0.0179924	0.7095921648524783	LKC34	T	-2.62935236950851
I_4193441	I	4193441	T	G	0.223529	C18E3.5	WBGene00015974	transcript	C18E3.5	protein_coding	MODIFIER	c.78+116T>G	NA	+	4193240	4203305	I:4645862	0.0588235	PC1	4185710	9182440	0.0179924	0.7095921648524783	LSJ1	T	-1.61643089981728
I_4193441	I	4193441	T	G	0.223529	C18E3.5	WBGene00015974	transcript	C18E3.5	protein_coding	MODIFIER	c.78+116T>G	NA	+	4193240	4203305	I:4645862	0.0588235	PC1	4185710	9182440	0.0179924	0.7095921648524783	MY1	T	-1.81281788269565
I_4193441	I	4193441	T	G	0.223529	C18E3.5	WBGene00015974	transcript	C18E3.5	protein_coding	MODIFIER	c.78+116T>G	NA	+	4193240	4203305	I:4645862	0.0588235	PC1	4185710	9182440	0.0179924	0.7095921648524783	MY10	T	1.47879928357565
I_4193441	I	4193441	T	G	0.223529	C18E3.5	WBGene00015974	transcript	C18E3.5	protein_coding	MODIFIER	c.78+116T>G	NA	+	4193240	4203305	I:4645862	0.0588235	PC1	4185710	9182440	0.0179924	0.7095921648524783	MY16	G	2.74110604600823
I_4193441	I	4193441	T	G	0.223529	C18E3.5	WBGene00015974	transcript	C18E3.5	protein_coding	MODIFIER	c.78+116T>G	NA	+	4193240	4203305	I:4645862	0.0588235	PC1	4185710	9182440	0.0179924	0.7095921648524783	MY18	G	0.231470957900983
I_4193441	I	4193441	T	G	0.223529	C18E3.5	WBGene00015974	transcript	C18E3.5	protein_coding	MODIFIER	c.78+116T>G	NA	+	4193240	4203305	I:4645862	0.0588235	PC1	4185710	9182440	0.0179924	0.7095921648524783	MY23	T	-1.07691884190868
I_4193441	I	4193441	T	G	0.223529	C18E3.5	WBGene00015974	transcript	C18E3.5	protein_coding	MODIFIER	c.78+116T>G	NA	+	4193240	4203305	I:4645862	0.0588235	PC1	4185710	9182440	0.0179924	0.7095921648524783	N2	T	0.168147480651941
I_4193441	I	4193441	T	G	0.223529	C18E3.5	WBGene00015974	transcript	C18E3.5	protein_coding	MODIFIER	c.78+116T>G	NA	+	4193240	4203305	I:4645862	0.0588235	PC1	4185710	9182440	0.0179924	0.7095921648524783	PB303	T	1.86192609506793
I_4193441	I	4193441	T	G	0.223529	C18E3.5	WBGene00015974	transcript	C18E3.5	protein_coding	MODIFIER	c.78+116T>G	NA	+	4193240	4203305	I:4645862	0.0588235	PC1	4185710	9182440	0.0179924	0.7095921648524783	PB306	T	-0.590570137192128
I_4193441	I	4193441	T	G	0.223529	C18E3.5	WBGene00015974	transcript	C18E3.5	protein_coding	MODIFIER	c.78+116T>G	NA	+	4193240	4203305	I:4645862	0.0588235	PC1	4185710	9182440	0.0179924	0.7095921648524783	PX179	T	-4.35211063933017
I_4193441	I	4193441	T	G	0.223529	C18E3.5	WBGene00015974	transcript	C18E3.5	protein_coding	MODIFIER	c.78+116T>G	NA	+	4193240	4203305	I:4645862	0.0588235	PC1	4185710	9182440	0.0179924	0.7095921648524783	RC301	T	2.34882201597727
I_4193441	I	4193441	T	G	0.223529	C18E3.5	WBGene00015974	transcript	C18E3.5	protein_coding	MODIFIER	c.78+116T>G	NA	+	4193240	4203305	I:4645862	0.0588235	PC1	4185710	9182440	0.0179924	0.7095921648524783	WN2002	G	0.998275357334803
I_4193820	I	4193820	T	A	0.235294	C18E3.5	WBGene00015974	transcript	C18E3.5	protein_coding	MODIFIER	c.79-116T>A	NA	+	4193240	4203305	I:4645862	0.0588235	PC1	4185710	9182440	0.0192308	0.48226178714814505	AB1	T	0.0556471756396577
I_4193820	I	4193820	T	A	0.235294	C18E3.5	WBGene00015974	transcript	C18E3.5	protein_coding	MODIFIER	c.79-116T>A	NA	+	4193240	4203305	I:4645862	0.0588235	PC1	4185710	9182440	0.0192308	0.48226178714814505	CB4852	T	-1.52928873311453
I_4193820	I	4193820	T	A	0.235294	C18E3.5	WBGene00015974	transcript	C18E3.5	protein_coding	MODIFIER	c.79-116T>A	NA	+	4193240	4203305	I:4645862	0.0588235	PC1	4185710	9182440	0.0192308	0.48226178714814505	CB4854	T	-0.409924906310064
I_4193820	I	4193820	T	A	0.235294	C18E3.5	WBGene00015974	transcript	C18E3.5	protein_coding	MODIFIER	c.79-116T>A	NA	+	4193240	4203305	I:4645862	0.0588235	PC1	4185710	9182440	0.0192308	0.48226178714814505	CB4856	A	2.79321234880832
I_4193820	I	4193820	T	A	0.235294	C18E3.5	WBGene00015974	transcript	C18E3.5	protein_coding	MODIFIER	c.79-116T>A	NA	+	4193240	4203305	I:4645862	0.0588235	PC1	4185710	9182440	0.0192308	0.48226178714814505	CB4857	T	-2.96780093454765
I_4193820	I	4193820	T	A	0.235294	C18E3.5	WBGene00015974	transcript	C18E3.5	protein_coding	MODIFIER	c.79-116T>A	NA	+	4193240	4203305	I:4645862	0.0588235	PC1	4185710	9182440	0.0192308	0.48226178714814505	CB4858	A	1.22927867862294
I_4193820	I	4193820	T	A	0.235294	C18E3.5	WBGene00015974	transcript	C18E3.5	protein_coding	MODIFIER	c.79-116T>A	NA	+	4193240	4203305	I:4645862	0.0588235	PC1	4185710	9182440	0.0192308	0.48226178714814505	CB4932	T	-1.47895470173775
I_4193820	I	4193820	T	A	0.235294	C18E3.5	WBGene00015974	transcript	C18E3.5	protein_coding	MODIFIER	c.79-116T>A	NA	+	4193240	4203305	I:4645862	0.0588235	PC1	4185710	9182440	0.0192308	0.48226178714814505	CX11262	T	-2.39179280606784
I_4193820	I	4193820	T	A	0.235294	C18E3.5	WBGene00015974	transcript	C18E3.5	protein_coding	MODIFIER	c.79-116T>A	NA	+	4193240	4203305	I:4645862	0.0588235	PC1	4185710	9182440	0.0192308	0.48226178714814505	CX11264	T	0.966174480550894
I_4193820	I	4193820	T	A	0.235294	C18E3.5	WBGene00015974	transcript	C18E3.5	protein_coding	MODIFIER	c.79-116T>A	NA	+	4193240	4203305	I:4645862	0.0588235	PC1	4185710	9182440	0.0192308	0.48226178714814505	CX11271	A	1.05388841058659
I_4193820	I	4193820	T	A	0.235294	C18E3.5	WBGene00015974	transcript	C18E3.5	protein_coding	MODIFIER	c.79-116T>A	NA	+	4193240	4203305	I:4645862	0.0588235	PC1	4185710	9182440	0.0192308	0.48226178714814505	CX11276	T	2.11413081786944
I_4193820	I	4193820	T	A	0.235294	C18E3.5	WBGene00015974	transcript	C18E3.5	protein_coding	MODIFIER	c.79-116T>A	NA	+	4193240	4203305	I:4645862	0.0588235	PC1	4185710	9182440	0.0192308	0.48226178714814505	CX11285	T	-1.52839829011637
I_4193820	I	4193820	T	A	0.235294	C18E3.5	WBGene00015974	transcript	C18E3.5	protein_coding	MODIFIER	c.79-116T>A	NA	+	4193240	4203305	I:4645862	0.0588235	PC1	4185710	9182440	0.0192308	0.48226178714814505	CX11292	A	-0.455209915846118
I_4193820	I	4193820	T	A	0.235294	C18E3.5	WBGene00015974	transcript	C18E3.5	protein_coding	MODIFIER	c.79-116T>A	NA	+	4193240	4203305	I:4645862	0.0588235	PC1	4185710	9182440	0.0192308	0.48226178714814505	CX11307	A	-0.122826971114432
I_4193820	I	4193820	T	A	0.235294	C18E3.5	WBGene00015974	transcript	C18E3.5	protein_coding	MODIFIER	c.79-116T>A	NA	+	4193240	4203305	I:4645862	0.0588235	PC1	4185710	9182440	0.0192308	0.48226178714814505	CX11314	A	-1.97471749440959
I_4193820	I	4193820	T	A	0.235294	C18E3.5	WBGene00015974	transcript	C18E3.5	protein_coding	MODIFIER	c.79-116T>A	NA	+	4193240	4203305	I:4645862	0.0588235	PC1	4185710	9182440	0.0192308	0.48226178714814505	CX11315	T	-2.67339252919803
I_4193820	I	4193820	T	A	0.235294	C18E3.5	WBGene00015974	transcript	C18E3.5	protein_coding	MODIFIER	c.79-116T>A	NA	+	4193240	4203305	I:4645862	0.0588235	PC1	4185710	9182440	0.0192308	0.48226178714814505	DL200	T	0.311196344358686
I_4193820	I	4193820	T	A	0.235294	C18E3.5	WBGene00015974	transcript	C18E3.5	protein_coding	MODIFIER	c.79-116T>A	NA	+	4193240	4203305	I:4645862	0.0588235	PC1	4185710	9182440	0.0192308	0.48226178714814505	DL226	T	1.90241501709408
I_4193820	I	4193820	T	A	0.235294	C18E3.5	WBGene00015974	transcript	C18E3.5	protein_coding	MODIFIER	c.79-116T>A	NA	+	4193240	4203305	I:4645862	0.0588235	PC1	4185710	9182440	0.0192308	0.48226178714814505	DL238	A	-3.62947846140248
I_4193820	I	4193820	T	A	0.235294	C18E3.5	WBGene00015974	transcript	C18E3.5	protein_coding	MODIFIER	c.79-116T>A	NA	+	4193240	4203305	I:4645862	0.0588235	PC1	4185710	9182440	0.0192308	0.48226178714814505	ED3005	A	3.59137701421353
I_4193820	I	4193820	T	A	0.235294	C18E3.5	WBGene00015974	transcript	C18E3.5	protein_coding	MODIFIER	c.79-116T>A	NA	+	4193240	4203305	I:4645862	0.0588235	PC1	4185710	9182440	0.0192308	0.48226178714814505	ED3011	A	3.34390832033828
I_4193820	I	4193820	T	A	0.235294	C18E3.5	WBGene00015974	transcript	C18E3.5	protein_coding	MODIFIER	c.79-116T>A	NA	+	4193240	4203305	I:4645862	0.0588235	PC1	4185710	9182440	0.0192308	0.48226178714814505	ED3040	A	0.846826125105707
I_4193820	I	4193820	T	A	0.235294	C18E3.5	WBGene00015974	transcript	C18E3.5	protein_coding	MODIFIER	c.79-116T>A	NA	+	4193240	4203305	I:4645862	0.0588235	PC1	4185710	9182440	0.0192308	0.48226178714814505	ED3046	T	1.3444122856732
I_4193820	I	4193820	T	A	0.235294	C18E3.5	WBGene00015974	transcript	C18E3.5	protein_coding	MODIFIER	c.79-116T>A	NA	+	4193240	4203305	I:4645862	0.0588235	PC1	4185710	9182440	0.0192308	0.48226178714814505	ED3048	T	1.97428237967549
I_4193820	I	4193820	T	A	0.235294	C18E3.5	WBGene00015974	transcript	C18E3.5	protein_coding	MODIFIER	c.79-116T>A	NA	+	4193240	4203305	I:4645862	0.0588235	PC1	4185710	9182440	0.0192308	0.48226178714814505	ED3049	T	1.17424913097208
I_4193820	I	4193820	T	A	0.235294	C18E3.5	WBGene00015974	transcript	C18E3.5	protein_coding	MODIFIER	c.79-116T>A	NA	+	4193240	4203305	I:4645862	0.0588235	PC1	4185710	9182440	0.0192308	0.48226178714814505	ED3052	T	-0.907978572909989
I_4193820	I	4193820	T	A	0.235294	C18E3.5	WBGene00015974	transcript	C18E3.5	protein_coding	MODIFIER	c.79-116T>A	NA	+	4193240	4203305	I:4645862	0.0588235	PC1	4185710	9182440	0.0192308	0.48226178714814505	ED3073	T	0.462850237663423
I_4193820	I	4193820	T	A	0.235294	C18E3.5	WBGene00015974	transcript	C18E3.5	protein_coding	MODIFIER	c.79-116T>A	NA	+	4193240	4203305	I:4645862	0.0588235	PC1	4185710	9182440	0.0192308	0.48226178714814505	ED3077	T	-0.268498493744728
I_4193820	I	4193820	T	A	0.235294	C18E3.5	WBGene00015974	transcript	C18E3.5	protein_coding	MODIFIER	c.79-116T>A	NA	+	4193240	4203305	I:4645862	0.0588235	PC1	4185710	9182440	0.0192308	0.48226178714814505	EG4347	T	-1.30597189503375
I_4193820	I	4193820	T	A	0.235294	C18E3.5	WBGene00015974	transcript	C18E3.5	protein_coding	MODIFIER	c.79-116T>A	NA	+	4193240	4203305	I:4645862	0.0588235	PC1	4185710	9182440	0.0192308	0.48226178714814505	EG4349	T	0.514934232221831
I_4193820	I	4193820	T	A	0.235294	C18E3.5	WBGene00015974	transcript	C18E3.5	protein_coding	MODIFIER	c.79-116T>A	NA	+	4193240	4203305	I:4645862	0.0588235	PC1	4185710	9182440	0.0192308	0.48226178714814505	EG4724	T	2.66829859594303
I_4193820	I	4193820	T	A	0.235294	C18E3.5	WBGene00015974	transcript	C18E3.5	protein_coding	MODIFIER	c.79-116T>A	NA	+	4193240	4203305	I:4645862	0.0588235	PC1	4185710	9182440	0.0192308	0.48226178714814505	EG4725	T	-0.245537208079215
I_4193820	I	4193820	T	A	0.235294	C18E3.5	WBGene00015974	transcript	C18E3.5	protein_coding	MODIFIER	c.79-116T>A	NA	+	4193240	4203305	I:4645862	0.0588235	PC1	4185710	9182440	0.0192308	0.48226178714814505	EG4946	A	1.39949179160756
I_4193820	I	4193820	T	A	0.235294	C18E3.5	WBGene00015974	transcript	C18E3.5	protein_coding	MODIFIER	c.79-116T>A	NA	+	4193240	4203305	I:4645862	0.0588235	PC1	4185710	9182440	0.0192308	0.48226178714814505	JT11398	T	0.389883515264186
I_4193820	I	4193820	T	A	0.235294	C18E3.5	WBGene00015974	transcript	C18E3.5	protein_coding	MODIFIER	c.79-116T>A	NA	+	4193240	4203305	I:4645862	0.0588235	PC1	4185710	9182440	0.0192308	0.48226178714814505	JU1172	A	0.856970868083603
I_4193820	I	4193820	T	A	0.235294	C18E3.5	WBGene00015974	transcript	C18E3.5	protein_coding	MODIFIER	c.79-116T>A	NA	+	4193240	4203305	I:4645862	0.0588235	PC1	4185710	9182440	0.0192308	0.48226178714814505	JU1200	T	0.207614525244276
I_4193820	I	4193820	T	A	0.235294	C18E3.5	WBGene00015974	transcript	C18E3.5	protein_coding	MODIFIER	c.79-116T>A	NA	+	4193240	4203305	I:4645862	0.0588235	PC1	4185710	9182440	0.0192308	0.48226178714814505	JU1212	T	-0.689541051270503
I_4193820	I	4193820	T	A	0.235294	C18E3.5	WBGene00015974	transcript	C18E3.5	protein_coding	MODIFIER	c.79-116T>A	NA	+	4193240	4203305	I:4645862	0.0588235	PC1	4185710	9182440	0.0192308	0.48226178714814505	JU1213	T	-0.812998870671107
I_4193820	I	4193820	T	A	0.235294	C18E3.5	WBGene00015974	transcript	C18E3.5	protein_coding	MODIFIER	c.79-116T>A	NA	+	4193240	4203305	I:4645862	0.0588235	PC1	4185710	9182440	0.0192308	0.48226178714814505	JU1242	A	1.70172449962336
I_4193820	I	4193820	T	A	0.235294	C18E3.5	WBGene00015974	transcript	C18E3.5	protein_coding	MODIFIER	c.79-116T>A	NA	+	4193240	4203305	I:4645862	0.0588235	PC1	4185710	9182440	0.0192308	0.48226178714814505	JU1246	T	-2.39121931017584
I_4193820	I	4193820	T	A	0.235294	C18E3.5	WBGene00015974	transcript	C18E3.5	protein_coding	MODIFIER	c.79-116T>A	NA	+	4193240	4203305	I:4645862	0.0588235	PC1	4185710	9182440	0.0192308	0.48226178714814505	JU1395	T	0.495093586786844
I_4193820	I	4193820	T	A	0.235294	C18E3.5	WBGene00015974	transcript	C18E3.5	protein_coding	MODIFIER	c.79-116T>A	NA	+	4193240	4203305	I:4645862	0.0588235	PC1	4185710	9182440	0.0192308	0.48226178714814505	JU1409	T	1.66116293796012
I_4193820	I	4193820	T	A	0.235294	C18E3.5	WBGene00015974	transcript	C18E3.5	protein_coding	MODIFIER	c.79-116T>A	NA	+	4193240	4203305	I:4645862	0.0588235	PC1	4185710	9182440	0.0192308	0.48226178714814505	JU1440	T	0.433754906108592
I_4193820	I	4193820	T	A	0.235294	C18E3.5	WBGene00015974	transcript	C18E3.5	protein_coding	MODIFIER	c.79-116T>A	NA	+	4193240	4203305	I:4645862	0.0588235	PC1	4185710	9182440	0.0192308	0.48226178714814505	JU1491	T	-0.809343718729932
I_4193820	I	4193820	T	A	0.235294	C18E3.5	WBGene00015974	transcript	C18E3.5	protein_coding	MODIFIER	c.79-116T>A	NA	+	4193240	4203305	I:4645862	0.0588235	PC1	4185710	9182440	0.0192308	0.48226178714814505	JU1530	T	-0.0610895332676219
I_4193820	I	4193820	T	A	0.235294	C18E3.5	WBGene00015974	transcript	C18E3.5	protein_coding	MODIFIER	c.79-116T>A	NA	+	4193240	4203305	I:4645862	0.0588235	PC1	4185710	9182440	0.0192308	0.48226178714814505	JU1568	T	2.37201144485423
I_4193820	I	4193820	T	A	0.235294	C18E3.5	WBGene00015974	transcript	C18E3.5	protein_coding	MODIFIER	c.79-116T>A	NA	+	4193240	4203305	I:4645862	0.0588235	PC1	4185710	9182440	0.0192308	0.48226178714814505	JU1580	A	-3.752806564937
I_4193820	I	4193820	T	A	0.235294	C18E3.5	WBGene00015974	transcript	C18E3.5	protein_coding	MODIFIER	c.79-116T>A	NA	+	4193240	4203305	I:4645862	0.0588235	PC1	4185710	9182440	0.0192308	0.48226178714814505	JU1581	A	0.339036899534926
I_4193820	I	4193820	T	A	0.235294	C18E3.5	WBGene00015974	transcript	C18E3.5	protein_coding	MODIFIER	c.79-116T>A	NA	+	4193240	4203305	I:4645862	0.0588235	PC1	4185710	9182440	0.0192308	0.48226178714814505	JU1586	T	-0.22891636094503
I_4193820	I	4193820	T	A	0.235294	C18E3.5	WBGene00015974	transcript	C18E3.5	protein_coding	MODIFIER	c.79-116T>A	NA	+	4193240	4203305	I:4645862	0.0588235	PC1	4185710	9182440	0.0192308	0.48226178714814505	JU1652	T	1.51074139990487
I_4193820	I	4193820	T	A	0.235294	C18E3.5	WBGene00015974	transcript	C18E3.5	protein_coding	MODIFIER	c.79-116T>A	NA	+	4193240	4203305	I:4645862	0.0588235	PC1	4185710	9182440	0.0192308	0.48226178714814505	JU1896	A	-0.417075869900118
I_4193820	I	4193820	T	A	0.235294	C18E3.5	WBGene00015974	transcript	C18E3.5	protein_coding	MODIFIER	c.79-116T>A	NA	+	4193240	4203305	I:4645862	0.0588235	PC1	4185710	9182440	0.0192308	0.48226178714814505	JU258	A	-1.89822338722004
I_4193820	I	4193820	T	A	0.235294	C18E3.5	WBGene00015974	transcript	C18E3.5	protein_coding	MODIFIER	c.79-116T>A	NA	+	4193240	4203305	I:4645862	0.0588235	PC1	4185710	9182440	0.0192308	0.48226178714814505	JU310	T	0.410027322158147
I_4193820	I	4193820	T	A	0.235294	C18E3.5	WBGene00015974	transcript	C18E3.5	protein_coding	MODIFIER	c.79-116T>A	NA	+	4193240	4203305	I:4645862	0.0588235	PC1	4185710	9182440	0.0192308	0.48226178714814505	JU311	T	0.27216806920084
I_4193820	I	4193820	T	A	0.235294	C18E3.5	WBGene00015974	transcript	C18E3.5	protein_coding	MODIFIER	c.79-116T>A	NA	+	4193240	4203305	I:4645862	0.0588235	PC1	4185710	9182440	0.0192308	0.48226178714814505	JU323	T	0.289321867031384
I_4193820	I	4193820	T	A	0.235294	C18E3.5	WBGene00015974	transcript	C18E3.5	protein_coding	MODIFIER	c.79-116T>A	NA	+	4193240	4203305	I:4645862	0.0588235	PC1	4185710	9182440	0.0192308	0.48226178714814505	JU346	T	-2.58103826777226
I_4193820	I	4193820	T	A	0.235294	C18E3.5	WBGene00015974	transcript	C18E3.5	protein_coding	MODIFIER	c.79-116T>A	NA	+	4193240	4203305	I:4645862	0.0588235	PC1	4185710	9182440	0.0192308	0.48226178714814505	JU360	T	0.294301498629217
I_4193820	I	4193820	T	A	0.235294	C18E3.5	WBGene00015974	transcript	C18E3.5	protein_coding	MODIFIER	c.79-116T>A	NA	+	4193240	4203305	I:4645862	0.0588235	PC1	4185710	9182440	0.0192308	0.48226178714814505	JU367	T	-2.00257014307348
I_4193820	I	4193820	T	A	0.235294	C18E3.5	WBGene00015974	transcript	C18E3.5	protein_coding	MODIFIER	c.79-116T>A	NA	+	4193240	4203305	I:4645862	0.0588235	PC1	4185710	9182440	0.0192308	0.48226178714814505	JU393	T	0.0380747034640434
I_4193820	I	4193820	T	A	0.235294	C18E3.5	WBGene00015974	transcript	C18E3.5	protein_coding	MODIFIER	c.79-116T>A	NA	+	4193240	4203305	I:4645862	0.0588235	PC1	4185710	9182440	0.0192308	0.48226178714814505	JU394	T	0.144602046680956
I_4193820	I	4193820	T	A	0.235294	C18E3.5	WBGene00015974	transcript	C18E3.5	protein_coding	MODIFIER	c.79-116T>A	NA	+	4193240	4203305	I:4645862	0.0588235	PC1	4185710	9182440	0.0192308	0.48226178714814505	JU406	T	-0.06660784767806
I_4193820	I	4193820	T	A	0.235294	C18E3.5	WBGene00015974	transcript	C18E3.5	protein_coding	MODIFIER	c.79-116T>A	NA	+	4193240	4203305	I:4645862	0.0588235	PC1	4185710	9182440	0.0192308	0.48226178714814505	JU440	T	0.538620802447205
I_4193820	I	4193820	T	A	0.235294	C18E3.5	WBGene00015974	transcript	C18E3.5	protein_coding	MODIFIER	c.79-116T>A	NA	+	4193240	4203305	I:4645862	0.0588235	PC1	4185710	9182440	0.0192308	0.48226178714814505	JU561	T	0.72914148437596
I_4193820	I	4193820	T	A	0.235294	C18E3.5	WBGene00015974	transcript	C18E3.5	protein_coding	MODIFIER	c.79-116T>A	NA	+	4193240	4203305	I:4645862	0.0588235	PC1	4185710	9182440	0.0192308	0.48226178714814505	JU642	A	-0.362683910988543
I_4193820	I	4193820	T	A	0.235294	C18E3.5	WBGene00015974	transcript	C18E3.5	protein_coding	MODIFIER	c.79-116T>A	NA	+	4193240	4203305	I:4645862	0.0588235	PC1	4185710	9182440	0.0192308	0.48226178714814505	JU751	T	-0.967394753140509
I_4193820	I	4193820	T	A	0.235294	C18E3.5	WBGene00015974	transcript	C18E3.5	protein_coding	MODIFIER	c.79-116T>A	NA	+	4193240	4203305	I:4645862	0.0588235	PC1	4185710	9182440	0.0192308	0.48226178714814505	JU774	T	0.0329930870921167
I_4193820	I	4193820	T	A	0.235294	C18E3.5	WBGene00015974	transcript	C18E3.5	protein_coding	MODIFIER	c.79-116T>A	NA	+	4193240	4203305	I:4645862	0.0588235	PC1	4185710	9182440	0.0192308	0.48226178714814505	JU778	T	-1.4713673648263
I_4193820	I	4193820	T	A	0.235294	C18E3.5	WBGene00015974	transcript	C18E3.5	protein_coding	MODIFIER	c.79-116T>A	NA	+	4193240	4203305	I:4645862	0.0588235	PC1	4185710	9182440	0.0192308	0.48226178714814505	JU782	T	1.70936948909224
I_4193820	I	4193820	T	A	0.235294	C18E3.5	WBGene00015974	transcript	C18E3.5	protein_coding	MODIFIER	c.79-116T>A	NA	+	4193240	4203305	I:4645862	0.0588235	PC1	4185710	9182440	0.0192308	0.48226178714814505	JU792	T	-1.45600027472861
I_4193820	I	4193820	T	A	0.235294	C18E3.5	WBGene00015974	transcript	C18E3.5	protein_coding	MODIFIER	c.79-116T>A	NA	+	4193240	4203305	I:4645862	0.0588235	PC1	4185710	9182440	0.0192308	0.48226178714814505	JU830	T	-1.01352429549833
I_4193820	I	4193820	T	A	0.235294	C18E3.5	WBGene00015974	transcript	C18E3.5	protein_coding	MODIFIER	c.79-116T>A	NA	+	4193240	4203305	I:4645862	0.0588235	PC1	4185710	9182440	0.0192308	0.48226178714814505	JU847	T	-0.578233756439931
I_4193820	I	4193820	T	A	0.235294	C18E3.5	WBGene00015974	transcript	C18E3.5	protein_coding	MODIFIER	c.79-116T>A	NA	+	4193240	4203305	I:4645862	0.0588235	PC1	4185710	9182440	0.0192308	0.48226178714814505	KR314	T	3.52687238834949
I_4193820	I	4193820	T	A	0.235294	C18E3.5	WBGene00015974	transcript	C18E3.5	protein_coding	MODIFIER	c.79-116T>A	NA	+	4193240	4203305	I:4645862	0.0588235	PC1	4185710	9182440	0.0192308	0.48226178714814505	LKC34	T	-2.62935236950851
I_4193820	I	4193820	T	A	0.235294	C18E3.5	WBGene00015974	transcript	C18E3.5	protein_coding	MODIFIER	c.79-116T>A	NA	+	4193240	4203305	I:4645862	0.0588235	PC1	4185710	9182440	0.0192308	0.48226178714814505	LSJ1	T	-1.61643089981728
I_4193820	I	4193820	T	A	0.235294	C18E3.5	WBGene00015974	transcript	C18E3.5	protein_coding	MODIFIER	c.79-116T>A	NA	+	4193240	4203305	I:4645862	0.0588235	PC1	4185710	9182440	0.0192308	0.48226178714814505	MY1	T	-1.81281788269565
I_4193820	I	4193820	T	A	0.235294	C18E3.5	WBGene00015974	transcript	C18E3.5	protein_coding	MODIFIER	c.79-116T>A	NA	+	4193240	4203305	I:4645862	0.0588235	PC1	4185710	9182440	0.0192308	0.48226178714814505	MY10	T	1.47879928357565
I_4193820	I	4193820	T	A	0.235294	C18E3.5	WBGene00015974	transcript	C18E3.5	protein_coding	MODIFIER	c.79-116T>A	NA	+	4193240	4203305	I:4645862	0.0588235	PC1	4185710	9182440	0.0192308	0.48226178714814505	MY16	A	2.74110604600823
I_4193820	I	4193820	T	A	0.235294	C18E3.5	WBGene00015974	transcript	C18E3.5	protein_coding	MODIFIER	c.79-116T>A	NA	+	4193240	4203305	I:4645862	0.0588235	PC1	4185710	9182440	0.0192308	0.48226178714814505	MY18	A	0.231470957900983
I_4193820	I	4193820	T	A	0.235294	C18E3.5	WBGene00015974	transcript	C18E3.5	protein_coding	MODIFIER	c.79-116T>A	NA	+	4193240	4203305	I:4645862	0.0588235	PC1	4185710	9182440	0.0192308	0.48226178714814505	MY23	T	-1.07691884190868
I_4193820	I	4193820	T	A	0.235294	C18E3.5	WBGene00015974	transcript	C18E3.5	protein_coding	MODIFIER	c.79-116T>A	NA	+	4193240	4203305	I:4645862	0.0588235	PC1	4185710	9182440	0.0192308	0.48226178714814505	N2	T	0.168147480651941
I_4193820	I	4193820	T	A	0.235294	C18E3.5	WBGene00015974	transcript	C18E3.5	protein_coding	MODIFIER	c.79-116T>A	NA	+	4193240	4203305	I:4645862	0.0588235	PC1	4185710	9182440	0.0192308	0.48226178714814505	PB303	T	1.86192609506793
I_4193820	I	4193820	T	A	0.235294	C18E3.5	WBGene00015974	transcript	C18E3.5	protein_coding	MODIFIER	c.79-116T>A	NA	+	4193240	4203305	I:4645862	0.0588235	PC1	4185710	9182440	0.0192308	0.48226178714814505	PB306	T	-0.590570137192128
I_4193820	I	4193820	T	A	0.235294	C18E3.5	WBGene00015974	transcript	C18E3.5	protein_coding	MODIFIER	c.79-116T>A	NA	+	4193240	4203305	I:4645862	0.0588235	PC1	4185710	9182440	0.0192308	0.48226178714814505	PX179	T	-4.35211063933017
I_4193820	I	4193820	T	A	0.235294	C18E3.5	WBGene00015974	transcript	C18E3.5	protein_coding	MODIFIER	c.79-116T>A	NA	+	4193240	4203305	I:4645862	0.0588235	PC1	4185710	9182440	0.0192308	0.48226178714814505	RC301	T	2.34882201597727
I_4193820	I	4193820	T	A	0.235294	C18E3.5	WBGene00015974	transcript	C18E3.5	protein_coding	MODIFIER	c.79-116T>A	NA	+	4193240	4203305	I:4645862	0.0588235	PC1	4185710	9182440	0.0192308	0.48226178714814505	WN2002	A	0.998275357334803
I_4193827	I	4193827	A	T	0.235294	C18E3.5	WBGene00015974	transcript	C18E3.5	protein_coding	MODIFIER	c.79-109A>T	NA	+	4193240	4203305	I:4645862	0.0588235	PC1	4185710	9182440	0.0192308	0.48226178714814505	AB1	A	0.0556471756396577
I_4193827	I	4193827	A	T	0.235294	C18E3.5	WBGene00015974	transcript	C18E3.5	protein_coding	MODIFIER	c.79-109A>T	NA	+	4193240	4203305	I:4645862	0.0588235	PC1	4185710	9182440	0.0192308	0.48226178714814505	CB4852	A	-1.52928873311453
I_4193827	I	4193827	A	T	0.235294	C18E3.5	WBGene00015974	transcript	C18E3.5	protein_coding	MODIFIER	c.79-109A>T	NA	+	4193240	4203305	I:4645862	0.0588235	PC1	4185710	9182440	0.0192308	0.48226178714814505	CB4854	A	-0.409924906310064
I_4193827	I	4193827	A	T	0.235294	C18E3.5	WBGene00015974	transcript	C18E3.5	protein_coding	MODIFIER	c.79-109A>T	NA	+	4193240	4203305	I:4645862	0.0588235	PC1	4185710	9182440	0.0192308	0.48226178714814505	CB4856	T	2.79321234880832
I_4193827	I	4193827	A	T	0.235294	C18E3.5	WBGene00015974	transcript	C18E3.5	protein_coding	MODIFIER	c.79-109A>T	NA	+	4193240	4203305	I:4645862	0.0588235	PC1	4185710	9182440	0.0192308	0.48226178714814505	CB4857	A	-2.96780093454765
I_4193827	I	4193827	A	T	0.235294	C18E3.5	WBGene00015974	transcript	C18E3.5	protein_coding	MODIFIER	c.79-109A>T	NA	+	4193240	4203305	I:4645862	0.0588235	PC1	4185710	9182440	0.0192308	0.48226178714814505	CB4858	T	1.22927867862294
I_4193827	I	4193827	A	T	0.235294	C18E3.5	WBGene00015974	transcript	C18E3.5	protein_coding	MODIFIER	c.79-109A>T	NA	+	4193240	4203305	I:4645862	0.0588235	PC1	4185710	9182440	0.0192308	0.48226178714814505	CB4932	A	-1.47895470173775
I_4193827	I	4193827	A	T	0.235294	C18E3.5	WBGene00015974	transcript	C18E3.5	protein_coding	MODIFIER	c.79-109A>T	NA	+	4193240	4203305	I:4645862	0.0588235	PC1	4185710	9182440	0.0192308	0.48226178714814505	CX11262	A	-2.39179280606784
I_4193827	I	4193827	A	T	0.235294	C18E3.5	WBGene00015974	transcript	C18E3.5	protein_coding	MODIFIER	c.79-109A>T	NA	+	4193240	4203305	I:4645862	0.0588235	PC1	4185710	9182440	0.0192308	0.48226178714814505	CX11264	A	0.966174480550894
I_4193827	I	4193827	A	T	0.235294	C18E3.5	WBGene00015974	transcript	C18E3.5	protein_coding	MODIFIER	c.79-109A>T	NA	+	4193240	4203305	I:4645862	0.0588235	PC1	4185710	9182440	0.0192308	0.48226178714814505	CX11271	T	1.05388841058659
I_4193827	I	4193827	A	T	0.235294	C18E3.5	WBGene00015974	transcript	C18E3.5	protein_coding	MODIFIER	c.79-109A>T	NA	+	4193240	4203305	I:4645862	0.0588235	PC1	4185710	9182440	0.0192308	0.48226178714814505	CX11276	A	2.11413081786944
I_4193827	I	4193827	A	T	0.235294	C18E3.5	WBGene00015974	transcript	C18E3.5	protein_coding	MODIFIER	c.79-109A>T	NA	+	4193240	4203305	I:4645862	0.0588235	PC1	4185710	9182440	0.0192308	0.48226178714814505	CX11285	A	-1.52839829011637
I_4193827	I	4193827	A	T	0.235294	C18E3.5	WBGene00015974	transcript	C18E3.5	protein_coding	MODIFIER	c.79-109A>T	NA	+	4193240	4203305	I:4645862	0.0588235	PC1	4185710	9182440	0.0192308	0.48226178714814505	CX11292	T	-0.455209915846118
I_4193827	I	4193827	A	T	0.235294	C18E3.5	WBGene00015974	transcript	C18E3.5	protein_coding	MODIFIER	c.79-109A>T	NA	+	4193240	4203305	I:4645862	0.0588235	PC1	4185710	9182440	0.0192308	0.48226178714814505	CX11307	T	-0.122826971114432
I_4193827	I	4193827	A	T	0.235294	C18E3.5	WBGene00015974	transcript	C18E3.5	protein_coding	MODIFIER	c.79-109A>T	NA	+	4193240	4203305	I:4645862	0.0588235	PC1	4185710	9182440	0.0192308	0.48226178714814505	CX11314	T	-1.97471749440959
I_4193827	I	4193827	A	T	0.235294	C18E3.5	WBGene00015974	transcript	C18E3.5	protein_coding	MODIFIER	c.79-109A>T	NA	+	4193240	4203305	I:4645862	0.0588235	PC1	4185710	9182440	0.0192308	0.48226178714814505	CX11315	A	-2.67339252919803
I_4193827	I	4193827	A	T	0.235294	C18E3.5	WBGene00015974	transcript	C18E3.5	protein_coding	MODIFIER	c.79-109A>T	NA	+	4193240	4203305	I:4645862	0.0588235	PC1	4185710	9182440	0.0192308	0.48226178714814505	DL200	A	0.311196344358686
I_4193827	I	4193827	A	T	0.235294	C18E3.5	WBGene00015974	transcript	C18E3.5	protein_coding	MODIFIER	c.79-109A>T	NA	+	4193240	4203305	I:4645862	0.0588235	PC1	4185710	9182440	0.0192308	0.48226178714814505	DL226	A	1.90241501709408
I_4193827	I	4193827	A	T	0.235294	C18E3.5	WBGene00015974	transcript	C18E3.5	protein_coding	MODIFIER	c.79-109A>T	NA	+	4193240	4203305	I:4645862	0.0588235	PC1	4185710	9182440	0.0192308	0.48226178714814505	DL238	T	-3.62947846140248
I_4193827	I	4193827	A	T	0.235294	C18E3.5	WBGene00015974	transcript	C18E3.5	protein_coding	MODIFIER	c.79-109A>T	NA	+	4193240	4203305	I:4645862	0.0588235	PC1	4185710	9182440	0.0192308	0.48226178714814505	ED3005	T	3.59137701421353
I_4193827	I	4193827	A	T	0.235294	C18E3.5	WBGene00015974	transcript	C18E3.5	protein_coding	MODIFIER	c.79-109A>T	NA	+	4193240	4203305	I:4645862	0.0588235	PC1	4185710	9182440	0.0192308	0.48226178714814505	ED3011	T	3.34390832033828
I_4193827	I	4193827	A	T	0.235294	C18E3.5	WBGene00015974	transcript	C18E3.5	protein_coding	MODIFIER	c.79-109A>T	NA	+	4193240	4203305	I:4645862	0.0588235	PC1	4185710	9182440	0.0192308	0.48226178714814505	ED3040	T	0.846826125105707
I_4193827	I	4193827	A	T	0.235294	C18E3.5	WBGene00015974	transcript	C18E3.5	protein_coding	MODIFIER	c.79-109A>T	NA	+	4193240	4203305	I:4645862	0.0588235	PC1	4185710	9182440	0.0192308	0.48226178714814505	ED3046	A	1.3444122856732
I_4193827	I	4193827	A	T	0.235294	C18E3.5	WBGene00015974	transcript	C18E3.5	protein_coding	MODIFIER	c.79-109A>T	NA	+	4193240	4203305	I:4645862	0.0588235	PC1	4185710	9182440	0.0192308	0.48226178714814505	ED3048	A	1.97428237967549
I_4193827	I	4193827	A	T	0.235294	C18E3.5	WBGene00015974	transcript	C18E3.5	protein_coding	MODIFIER	c.79-109A>T	NA	+	4193240	4203305	I:4645862	0.0588235	PC1	4185710	9182440	0.0192308	0.48226178714814505	ED3049	A	1.17424913097208
I_4193827	I	4193827	A	T	0.235294	C18E3.5	WBGene00015974	transcript	C18E3.5	protein_coding	MODIFIER	c.79-109A>T	NA	+	4193240	4203305	I:4645862	0.0588235	PC1	4185710	9182440	0.0192308	0.48226178714814505	ED3052	A	-0.907978572909989
I_4193827	I	4193827	A	T	0.235294	C18E3.5	WBGene00015974	transcript	C18E3.5	protein_coding	MODIFIER	c.79-109A>T	NA	+	4193240	4203305	I:4645862	0.0588235	PC1	4185710	9182440	0.0192308	0.48226178714814505	ED3073	A	0.462850237663423
I_4193827	I	4193827	A	T	0.235294	C18E3.5	WBGene00015974	transcript	C18E3.5	protein_coding	MODIFIER	c.79-109A>T	NA	+	4193240	4203305	I:4645862	0.0588235	PC1	4185710	9182440	0.0192308	0.48226178714814505	ED3077	A	-0.268498493744728
I_4193827	I	4193827	A	T	0.235294	C18E3.5	WBGene00015974	transcript	C18E3.5	protein_coding	MODIFIER	c.79-109A>T	NA	+	4193240	4203305	I:4645862	0.0588235	PC1	4185710	9182440	0.0192308	0.48226178714814505	EG4347	A	-1.30597189503375
I_4193827	I	4193827	A	T	0.235294	C18E3.5	WBGene00015974	transcript	C18E3.5	protein_coding	MODIFIER	c.79-109A>T	NA	+	4193240	4203305	I:4645862	0.0588235	PC1	4185710	9182440	0.0192308	0.48226178714814505	EG4349	A	0.514934232221831
I_4193827	I	4193827	A	T	0.235294	C18E3.5	WBGene00015974	transcript	C18E3.5	protein_coding	MODIFIER	c.79-109A>T	NA	+	4193240	4203305	I:4645862	0.0588235	PC1	4185710	9182440	0.0192308	0.48226178714814505	EG4724	A	2.66829859594303
I_4193827	I	4193827	A	T	0.235294	C18E3.5	WBGene00015974	transcript	C18E3.5	protein_coding	MODIFIER	c.79-109A>T	NA	+	4193240	4203305	I:4645862	0.0588235	PC1	4185710	9182440	0.0192308	0.48226178714814505	EG4725	A	-0.245537208079215
I_4193827	I	4193827	A	T	0.235294	C18E3.5	WBGene00015974	transcript	C18E3.5	protein_coding	MODIFIER	c.79-109A>T	NA	+	4193240	4203305	I:4645862	0.0588235	PC1	4185710	9182440	0.0192308	0.48226178714814505	EG4946	T	1.39949179160756
I_4193827	I	4193827	A	T	0.235294	C18E3.5	WBGene00015974	transcript	C18E3.5	protein_coding	MODIFIER	c.79-109A>T	NA	+	4193240	4203305	I:4645862	0.0588235	PC1	4185710	9182440	0.0192308	0.48226178714814505	JT11398	A	0.389883515264186
I_4193827	I	4193827	A	T	0.235294	C18E3.5	WBGene00015974	transcript	C18E3.5	protein_coding	MODIFIER	c.79-109A>T	NA	+	4193240	4203305	I:4645862	0.0588235	PC1	4185710	9182440	0.0192308	0.48226178714814505	JU1172	T	0.856970868083603
I_4193827	I	4193827	A	T	0.235294	C18E3.5	WBGene00015974	transcript	C18E3.5	protein_coding	MODIFIER	c.79-109A>T	NA	+	4193240	4203305	I:4645862	0.0588235	PC1	4185710	9182440	0.0192308	0.48226178714814505	JU1200	A	0.207614525244276
I_4193827	I	4193827	A	T	0.235294	C18E3.5	WBGene00015974	transcript	C18E3.5	protein_coding	MODIFIER	c.79-109A>T	NA	+	4193240	4203305	I:4645862	0.0588235	PC1	4185710	9182440	0.0192308	0.48226178714814505	JU1212	A	-0.689541051270503
I_4193827	I	4193827	A	T	0.235294	C18E3.5	WBGene00015974	transcript	C18E3.5	protein_coding	MODIFIER	c.79-109A>T	NA	+	4193240	4203305	I:4645862	0.0588235	PC1	4185710	9182440	0.0192308	0.48226178714814505	JU1213	A	-0.812998870671107
I_4193827	I	4193827	A	T	0.235294	C18E3.5	WBGene00015974	transcript	C18E3.5	protein_coding	MODIFIER	c.79-109A>T	NA	+	4193240	4203305	I:4645862	0.0588235	PC1	4185710	9182440	0.0192308	0.48226178714814505	JU1242	A	1.70172449962336
I_4193827	I	4193827	A	T	0.235294	C18E3.5	WBGene00015974	transcript	C18E3.5	protein_coding	MODIFIER	c.79-109A>T	NA	+	4193240	4203305	I:4645862	0.0588235	PC1	4185710	9182440	0.0192308	0.48226178714814505	JU1246	A	-2.39121931017584
I_4193827	I	4193827	A	T	0.235294	C18E3.5	WBGene00015974	transcript	C18E3.5	protein_coding	MODIFIER	c.79-109A>T	NA	+	4193240	4203305	I:4645862	0.0588235	PC1	4185710	9182440	0.0192308	0.48226178714814505	JU1395	A	0.495093586786844
I_4193827	I	4193827	A	T	0.235294	C18E3.5	WBGene00015974	transcript	C18E3.5	protein_coding	MODIFIER	c.79-109A>T	NA	+	4193240	4203305	I:4645862	0.0588235	PC1	4185710	9182440	0.0192308	0.48226178714814505	JU1409	A	1.66116293796012
I_4193827	I	4193827	A	T	0.235294	C18E3.5	WBGene00015974	transcript	C18E3.5	protein_coding	MODIFIER	c.79-109A>T	NA	+	4193240	4203305	I:4645862	0.0588235	PC1	4185710	9182440	0.0192308	0.48226178714814505	JU1440	A	0.433754906108592
I_4193827	I	4193827	A	T	0.235294	C18E3.5	WBGene00015974	transcript	C18E3.5	protein_coding	MODIFIER	c.79-109A>T	NA	+	4193240	4203305	I:4645862	0.0588235	PC1	4185710	9182440	0.0192308	0.48226178714814505	JU1491	A	-0.809343718729932
I_4193827	I	4193827	A	T	0.235294	C18E3.5	WBGene00015974	transcript	C18E3.5	protein_coding	MODIFIER	c.79-109A>T	NA	+	4193240	4203305	I:4645862	0.0588235	PC1	4185710	9182440	0.0192308	0.48226178714814505	JU1530	A	-0.0610895332676219
I_4193827	I	4193827	A	T	0.235294	C18E3.5	WBGene00015974	transcript	C18E3.5	protein_coding	MODIFIER	c.79-109A>T	NA	+	4193240	4203305	I:4645862	0.0588235	PC1	4185710	9182440	0.0192308	0.48226178714814505	JU1568	A	2.37201144485423
I_4193827	I	4193827	A	T	0.235294	C18E3.5	WBGene00015974	transcript	C18E3.5	protein_coding	MODIFIER	c.79-109A>T	NA	+	4193240	4203305	I:4645862	0.0588235	PC1	4185710	9182440	0.0192308	0.48226178714814505	JU1580	T	-3.752806564937
I_4193827	I	4193827	A	T	0.235294	C18E3.5	WBGene00015974	transcript	C18E3.5	protein_coding	MODIFIER	c.79-109A>T	NA	+	4193240	4203305	I:4645862	0.0588235	PC1	4185710	9182440	0.0192308	0.48226178714814505	JU1581	T	0.339036899534926
I_4193827	I	4193827	A	T	0.235294	C18E3.5	WBGene00015974	transcript	C18E3.5	protein_coding	MODIFIER	c.79-109A>T	NA	+	4193240	4203305	I:4645862	0.0588235	PC1	4185710	9182440	0.0192308	0.48226178714814505	JU1586	A	-0.22891636094503
I_4193827	I	4193827	A	T	0.235294	C18E3.5	WBGene00015974	transcript	C18E3.5	protein_coding	MODIFIER	c.79-109A>T	NA	+	4193240	4203305	I:4645862	0.0588235	PC1	4185710	9182440	0.0192308	0.48226178714814505	JU1652	A	1.51074139990487
I_4193827	I	4193827	A	T	0.235294	C18E3.5	WBGene00015974	transcript	C18E3.5	protein_coding	MODIFIER	c.79-109A>T	NA	+	4193240	4203305	I:4645862	0.0588235	PC1	4185710	9182440	0.0192308	0.48226178714814505	JU1896	T	-0.417075869900118
I_4193827	I	4193827	A	T	0.235294	C18E3.5	WBGene00015974	transcript	C18E3.5	protein_coding	MODIFIER	c.79-109A>T	NA	+	4193240	4203305	I:4645862	0.0588235	PC1	4185710	9182440	0.0192308	0.48226178714814505	JU258	T	-1.89822338722004
I_4193827	I	4193827	A	T	0.235294	C18E3.5	WBGene00015974	transcript	C18E3.5	protein_coding	MODIFIER	c.79-109A>T	NA	+	4193240	4203305	I:4645862	0.0588235	PC1	4185710	9182440	0.0192308	0.48226178714814505	JU310	A	0.410027322158147
I_4193827	I	4193827	A	T	0.235294	C18E3.5	WBGene00015974	transcript	C18E3.5	protein_coding	MODIFIER	c.79-109A>T	NA	+	4193240	4203305	I:4645862	0.0588235	PC1	4185710	9182440	0.0192308	0.48226178714814505	JU311	A	0.27216806920084
I_4193827	I	4193827	A	T	0.235294	C18E3.5	WBGene00015974	transcript	C18E3.5	protein_coding	MODIFIER	c.79-109A>T	NA	+	4193240	4203305	I:4645862	0.0588235	PC1	4185710	9182440	0.0192308	0.48226178714814505	JU323	A	0.289321867031384
I_4193827	I	4193827	A	T	0.235294	C18E3.5	WBGene00015974	transcript	C18E3.5	protein_coding	MODIFIER	c.79-109A>T	NA	+	4193240	4203305	I:4645862	0.0588235	PC1	4185710	9182440	0.0192308	0.48226178714814505	JU346	A	-2.58103826777226
I_4193827	I	4193827	A	T	0.235294	C18E3.5	WBGene00015974	transcript	C18E3.5	protein_coding	MODIFIER	c.79-109A>T	NA	+	4193240	4203305	I:4645862	0.0588235	PC1	4185710	9182440	0.0192308	0.48226178714814505	JU360	A	0.294301498629217
I_4193827	I	4193827	A	T	0.235294	C18E3.5	WBGene00015974	transcript	C18E3.5	protein_coding	MODIFIER	c.79-109A>T	NA	+	4193240	4203305	I:4645862	0.0588235	PC1	4185710	9182440	0.0192308	0.48226178714814505	JU367	A	-2.00257014307348
I_4193827	I	4193827	A	T	0.235294	C18E3.5	WBGene00015974	transcript	C18E3.5	protein_coding	MODIFIER	c.79-109A>T	NA	+	4193240	4203305	I:4645862	0.0588235	PC1	4185710	9182440	0.0192308	0.48226178714814505	JU393	A	0.0380747034640434
I_4193827	I	4193827	A	T	0.235294	C18E3.5	WBGene00015974	transcript	C18E3.5	protein_coding	MODIFIER	c.79-109A>T	NA	+	4193240	4203305	I:4645862	0.0588235	PC1	4185710	9182440	0.0192308	0.48226178714814505	JU394	A	0.144602046680956
I_4193827	I	4193827	A	T	0.235294	C18E3.5	WBGene00015974	transcript	C18E3.5	protein_coding	MODIFIER	c.79-109A>T	NA	+	4193240	4203305	I:4645862	0.0588235	PC1	4185710	9182440	0.0192308	0.48226178714814505	JU406	A	-0.06660784767806
I_4193827	I	4193827	A	T	0.235294	C18E3.5	WBGene00015974	transcript	C18E3.5	protein_coding	MODIFIER	c.79-109A>T	NA	+	4193240	4203305	I:4645862	0.0588235	PC1	4185710	9182440	0.0192308	0.48226178714814505	JU440	A	0.538620802447205
I_4193827	I	4193827	A	T	0.235294	C18E3.5	WBGene00015974	transcript	C18E3.5	protein_coding	MODIFIER	c.79-109A>T	NA	+	4193240	4203305	I:4645862	0.0588235	PC1	4185710	9182440	0.0192308	0.48226178714814505	JU561	A	0.72914148437596
I_4193827	I	4193827	A	T	0.235294	C18E3.5	WBGene00015974	transcript	C18E3.5	protein_coding	MODIFIER	c.79-109A>T	NA	+	4193240	4203305	I:4645862	0.0588235	PC1	4185710	9182440	0.0192308	0.48226178714814505	JU642	T	-0.362683910988543
I_4193827	I	4193827	A	T	0.235294	C18E3.5	WBGene00015974	transcript	C18E3.5	protein_coding	MODIFIER	c.79-109A>T	NA	+	4193240	4203305	I:4645862	0.0588235	PC1	4185710	9182440	0.0192308	0.48226178714814505	JU751	A	-0.967394753140509
I_4193827	I	4193827	A	T	0.235294	C18E3.5	WBGene00015974	transcript	C18E3.5	protein_coding	MODIFIER	c.79-109A>T	NA	+	4193240	4203305	I:4645862	0.0588235	PC1	4185710	9182440	0.0192308	0.48226178714814505	JU774	A	0.0329930870921167
I_4193827	I	4193827	A	T	0.235294	C18E3.5	WBGene00015974	transcript	C18E3.5	protein_coding	MODIFIER	c.79-109A>T	NA	+	4193240	4203305	I:4645862	0.0588235	PC1	4185710	9182440	0.0192308	0.48226178714814505	JU778	A	-1.4713673648263
I_4193827	I	4193827	A	T	0.235294	C18E3.5	WBGene00015974	transcript	C18E3.5	protein_coding	MODIFIER	c.79-109A>T	NA	+	4193240	4203305	I:4645862	0.0588235	PC1	4185710	9182440	0.0192308	0.48226178714814505	JU782	A	1.70936948909224
I_4193827	I	4193827	A	T	0.235294	C18E3.5	WBGene00015974	transcript	C18E3.5	protein_coding	MODIFIER	c.79-109A>T	NA	+	4193240	4203305	I:4645862	0.0588235	PC1	4185710	9182440	0.0192308	0.48226178714814505	JU792	A	-1.45600027472861
I_4193827	I	4193827	A	T	0.235294	C18E3.5	WBGene00015974	transcript	C18E3.5	protein_coding	MODIFIER	c.79-109A>T	NA	+	4193240	4203305	I:4645862	0.0588235	PC1	4185710	9182440	0.0192308	0.48226178714814505	JU830	A	-1.01352429549833
I_4193827	I	4193827	A	T	0.235294	C18E3.5	WBGene00015974	transcript	C18E3.5	protein_coding	MODIFIER	c.79-109A>T	NA	+	4193240	4203305	I:4645862	0.0588235	PC1	4185710	9182440	0.0192308	0.48226178714814505	JU847	A	-0.578233756439931
I_4193827	I	4193827	A	T	0.235294	C18E3.5	WBGene00015974	transcript	C18E3.5	protein_coding	MODIFIER	c.79-109A>T	NA	+	4193240	4203305	I:4645862	0.0588235	PC1	4185710	9182440	0.0192308	0.48226178714814505	KR314	A	3.52687238834949
I_4193827	I	4193827	A	T	0.235294	C18E3.5	WBGene00015974	transcript	C18E3.5	protein_coding	MODIFIER	c.79-109A>T	NA	+	4193240	4203305	I:4645862	0.0588235	PC1	4185710	9182440	0.0192308	0.48226178714814505	LKC34	A	-2.62935236950851
I_4193827	I	4193827	A	T	0.235294	C18E3.5	WBGene00015974	transcript	C18E3.5	protein_coding	MODIFIER	c.79-109A>T	NA	+	4193240	4203305	I:4645862	0.0588235	PC1	4185710	9182440	0.0192308	0.48226178714814505	LSJ1	A	-1.61643089981728
I_4193827	I	4193827	A	T	0.235294	C18E3.5	WBGene00015974	transcript	C18E3.5	protein_coding	MODIFIER	c.79-109A>T	NA	+	4193240	4203305	I:4645862	0.0588235	PC1	4185710	9182440	0.0192308	0.48226178714814505	MY1	A	-1.81281788269565
I_4193827	I	4193827	A	T	0.235294	C18E3.5	WBGene00015974	transcript	C18E3.5	protein_coding	MODIFIER	c.79-109A>T	NA	+	4193240	4203305	I:4645862	0.0588235	PC1	4185710	9182440	0.0192308	0.48226178714814505	MY10	A	1.47879928357565
I_4193827	I	4193827	A	T	0.235294	C18E3.5	WBGene00015974	transcript	C18E3.5	protein_coding	MODIFIER	c.79-109A>T	NA	+	4193240	4203305	I:4645862	0.0588235	PC1	4185710	9182440	0.0192308	0.48226178714814505	MY16	T	2.74110604600823
I_4193827	I	4193827	A	T	0.235294	C18E3.5	WBGene00015974	transcript	C18E3.5	protein_coding	MODIFIER	c.79-109A>T	NA	+	4193240	4203305	I:4645862	0.0588235	PC1	4185710	9182440	0.0192308	0.48226178714814505	MY18	T	0.231470957900983
I_4193827	I	4193827	A	T	0.235294	C18E3.5	WBGene00015974	transcript	C18E3.5	protein_coding	MODIFIER	c.79-109A>T	NA	+	4193240	4203305	I:4645862	0.0588235	PC1	4185710	9182440	0.0192308	0.48226178714814505	MY23	A	-1.07691884190868
I_4193827	I	4193827	A	T	0.235294	C18E3.5	WBGene00015974	transcript	C18E3.5	protein_coding	MODIFIER	c.79-109A>T	NA	+	4193240	4203305	I:4645862	0.0588235	PC1	4185710	9182440	0.0192308	0.48226178714814505	N2	A	0.168147480651941
I_4193827	I	4193827	A	T	0.235294	C18E3.5	WBGene00015974	transcript	C18E3.5	protein_coding	MODIFIER	c.79-109A>T	NA	+	4193240	4203305	I:4645862	0.0588235	PC1	4185710	9182440	0.0192308	0.48226178714814505	PB303	A	1.86192609506793
I_4193827	I	4193827	A	T	0.235294	C18E3.5	WBGene00015974	transcript	C18E3.5	protein_coding	MODIFIER	c.79-109A>T	NA	+	4193240	4203305	I:4645862	0.0588235	PC1	4185710	9182440	0.0192308	0.48226178714814505	PB306	A	-0.590570137192128
I_4193827	I	4193827	A	T	0.235294	C18E3.5	WBGene00015974	transcript	C18E3.5	protein_coding	MODIFIER	c.79-109A>T	NA	+	4193240	4203305	I:4645862	0.0588235	PC1	4185710	9182440	0.0192308	0.48226178714814505	PX179	A	-4.35211063933017
I_4193827	I	4193827	A	T	0.235294	C18E3.5	WBGene00015974	transcript	C18E3.5	protein_coding	MODIFIER	c.79-109A>T	NA	+	4193240	4203305	I:4645862	0.0588235	PC1	4185710	9182440	0.0192308	0.48226178714814505	RC301	A	2.34882201597727
I_4193827	I	4193827	A	T	0.235294	C18E3.5	WBGene00015974	transcript	C18E3.5	protein_coding	MODIFIER	c.79-109A>T	NA	+	4193240	4203305	I:4645862	0.0588235	PC1	4185710	9182440	0.0192308	0.48226178714814505	WN2002	T	0.998275357334803
I_4194094	I	4194094	T	C	0.223529	C18E3.5	WBGene00015974	transcript	C18E3.5	protein_coding	MODIFIER	c.177+60T>C	NA	+	4193240	4203305	I:4645862	0.0588235	PC1	4185710	9182440	0.0179924	0.7095921648524783	AB1	T	0.0556471756396577
I_4194094	I	4194094	T	C	0.223529	C18E3.5	WBGene00015974	transcript	C18E3.5	protein_coding	MODIFIER	c.177+60T>C	NA	+	4193240	4203305	I:4645862	0.0588235	PC1	4185710	9182440	0.0179924	0.7095921648524783	CB4852	T	-1.52928873311453
I_4194094	I	4194094	T	C	0.223529	C18E3.5	WBGene00015974	transcript	C18E3.5	protein_coding	MODIFIER	c.177+60T>C	NA	+	4193240	4203305	I:4645862	0.0588235	PC1	4185710	9182440	0.0179924	0.7095921648524783	CB4854	T	-0.409924906310064
I_4194094	I	4194094	T	C	0.223529	C18E3.5	WBGene00015974	transcript	C18E3.5	protein_coding	MODIFIER	c.177+60T>C	NA	+	4193240	4203305	I:4645862	0.0588235	PC1	4185710	9182440	0.0179924	0.7095921648524783	CB4856	C	2.79321234880832
I_4194094	I	4194094	T	C	0.223529	C18E3.5	WBGene00015974	transcript	C18E3.5	protein_coding	MODIFIER	c.177+60T>C	NA	+	4193240	4203305	I:4645862	0.0588235	PC1	4185710	9182440	0.0179924	0.7095921648524783	CB4857	T	-2.96780093454765
I_4194094	I	4194094	T	C	0.223529	C18E3.5	WBGene00015974	transcript	C18E3.5	protein_coding	MODIFIER	c.177+60T>C	NA	+	4193240	4203305	I:4645862	0.0588235	PC1	4185710	9182440	0.0179924	0.7095921648524783	CB4858	C	1.22927867862294
I_4194094	I	4194094	T	C	0.223529	C18E3.5	WBGene00015974	transcript	C18E3.5	protein_coding	MODIFIER	c.177+60T>C	NA	+	4193240	4203305	I:4645862	0.0588235	PC1	4185710	9182440	0.0179924	0.7095921648524783	CB4932	T	-1.47895470173775
I_4194094	I	4194094	T	C	0.223529	C18E3.5	WBGene00015974	transcript	C18E3.5	protein_coding	MODIFIER	c.177+60T>C	NA	+	4193240	4203305	I:4645862	0.0588235	PC1	4185710	9182440	0.0179924	0.7095921648524783	CX11262	T	-2.39179280606784
I_4194094	I	4194094	T	C	0.223529	C18E3.5	WBGene00015974	transcript	C18E3.5	protein_coding	MODIFIER	c.177+60T>C	NA	+	4193240	4203305	I:4645862	0.0588235	PC1	4185710	9182440	0.0179924	0.7095921648524783	CX11264	T	0.966174480550894
I_4194094	I	4194094	T	C	0.223529	C18E3.5	WBGene00015974	transcript	C18E3.5	protein_coding	MODIFIER	c.177+60T>C	NA	+	4193240	4203305	I:4645862	0.0588235	PC1	4185710	9182440	0.0179924	0.7095921648524783	CX11271	C	1.05388841058659
I_4194094	I	4194094	T	C	0.223529	C18E3.5	WBGene00015974	transcript	C18E3.5	protein_coding	MODIFIER	c.177+60T>C	NA	+	4193240	4203305	I:4645862	0.0588235	PC1	4185710	9182440	0.0179924	0.7095921648524783	CX11276	T	2.11413081786944
I_4194094	I	4194094	T	C	0.223529	C18E3.5	WBGene00015974	transcript	C18E3.5	protein_coding	MODIFIER	c.177+60T>C	NA	+	4193240	4203305	I:4645862	0.0588235	PC1	4185710	9182440	0.0179924	0.7095921648524783	CX11285	T	-1.52839829011637
I_4194094	I	4194094	T	C	0.223529	C18E3.5	WBGene00015974	transcript	C18E3.5	protein_coding	MODIFIER	c.177+60T>C	NA	+	4193240	4203305	I:4645862	0.0588235	PC1	4185710	9182440	0.0179924	0.7095921648524783	CX11292	C	-0.455209915846118
I_4194094	I	4194094	T	C	0.223529	C18E3.5	WBGene00015974	transcript	C18E3.5	protein_coding	MODIFIER	c.177+60T>C	NA	+	4193240	4203305	I:4645862	0.0588235	PC1	4185710	9182440	0.0179924	0.7095921648524783	CX11307	C	-0.122826971114432
I_4194094	I	4194094	T	C	0.223529	C18E3.5	WBGene00015974	transcript	C18E3.5	protein_coding	MODIFIER	c.177+60T>C	NA	+	4193240	4203305	I:4645862	0.0588235	PC1	4185710	9182440	0.0179924	0.7095921648524783	CX11314	C	-1.97471749440959
I_4194094	I	4194094	T	C	0.223529	C18E3.5	WBGene00015974	transcript	C18E3.5	protein_coding	MODIFIER	c.177+60T>C	NA	+	4193240	4203305	I:4645862	0.0588235	PC1	4185710	9182440	0.0179924	0.7095921648524783	CX11315	T	-2.67339252919803
I_4194094	I	4194094	T	C	0.223529	C18E3.5	WBGene00015974	transcript	C18E3.5	protein_coding	MODIFIER	c.177+60T>C	NA	+	4193240	4203305	I:4645862	0.0588235	PC1	4185710	9182440	0.0179924	0.7095921648524783	DL200	T	0.311196344358686
I_4194094	I	4194094	T	C	0.223529	C18E3.5	WBGene00015974	transcript	C18E3.5	protein_coding	MODIFIER	c.177+60T>C	NA	+	4193240	4203305	I:4645862	0.0588235	PC1	4185710	9182440	0.0179924	0.7095921648524783	DL226	T	1.90241501709408
I_4194094	I	4194094	T	C	0.223529	C18E3.5	WBGene00015974	transcript	C18E3.5	protein_coding	MODIFIER	c.177+60T>C	NA	+	4193240	4203305	I:4645862	0.0588235	PC1	4185710	9182440	0.0179924	0.7095921648524783	DL238	C	-3.62947846140248
I_4194094	I	4194094	T	C	0.223529	C18E3.5	WBGene00015974	transcript	C18E3.5	protein_coding	MODIFIER	c.177+60T>C	NA	+	4193240	4203305	I:4645862	0.0588235	PC1	4185710	9182440	0.0179924	0.7095921648524783	ED3005	C	3.59137701421353
I_4194094	I	4194094	T	C	0.223529	C18E3.5	WBGene00015974	transcript	C18E3.5	protein_coding	MODIFIER	c.177+60T>C	NA	+	4193240	4203305	I:4645862	0.0588235	PC1	4185710	9182440	0.0179924	0.7095921648524783	ED3011	C	3.34390832033828
I_4194094	I	4194094	T	C	0.223529	C18E3.5	WBGene00015974	transcript	C18E3.5	protein_coding	MODIFIER	c.177+60T>C	NA	+	4193240	4203305	I:4645862	0.0588235	PC1	4185710	9182440	0.0179924	0.7095921648524783	ED3040	C	0.846826125105707
I_4194094	I	4194094	T	C	0.223529	C18E3.5	WBGene00015974	transcript	C18E3.5	protein_coding	MODIFIER	c.177+60T>C	NA	+	4193240	4203305	I:4645862	0.0588235	PC1	4185710	9182440	0.0179924	0.7095921648524783	ED3046	T	1.3444122856732
I_4194094	I	4194094	T	C	0.223529	C18E3.5	WBGene00015974	transcript	C18E3.5	protein_coding	MODIFIER	c.177+60T>C	NA	+	4193240	4203305	I:4645862	0.0588235	PC1	4185710	9182440	0.0179924	0.7095921648524783	ED3048	T	1.97428237967549
I_4194094	I	4194094	T	C	0.223529	C18E3.5	WBGene00015974	transcript	C18E3.5	protein_coding	MODIFIER	c.177+60T>C	NA	+	4193240	4203305	I:4645862	0.0588235	PC1	4185710	9182440	0.0179924	0.7095921648524783	ED3049	T	1.17424913097208
I_4194094	I	4194094	T	C	0.223529	C18E3.5	WBGene00015974	transcript	C18E3.5	protein_coding	MODIFIER	c.177+60T>C	NA	+	4193240	4203305	I:4645862	0.0588235	PC1	4185710	9182440	0.0179924	0.7095921648524783	ED3052	T	-0.907978572909989
I_4194094	I	4194094	T	C	0.223529	C18E3.5	WBGene00015974	transcript	C18E3.5	protein_coding	MODIFIER	c.177+60T>C	NA	+	4193240	4203305	I:4645862	0.0588235	PC1	4185710	9182440	0.0179924	0.7095921648524783	ED3073	T	0.462850237663423
I_4194094	I	4194094	T	C	0.223529	C18E3.5	WBGene00015974	transcript	C18E3.5	protein_coding	MODIFIER	c.177+60T>C	NA	+	4193240	4203305	I:4645862	0.0588235	PC1	4185710	9182440	0.0179924	0.7095921648524783	ED3077	T	-0.268498493744728
I_4194094	I	4194094	T	C	0.223529	C18E3.5	WBGene00015974	transcript	C18E3.5	protein_coding	MODIFIER	c.177+60T>C	NA	+	4193240	4203305	I:4645862	0.0588235	PC1	4185710	9182440	0.0179924	0.7095921648524783	EG4347	T	-1.30597189503375
I_4194094	I	4194094	T	C	0.223529	C18E3.5	WBGene00015974	transcript	C18E3.5	protein_coding	MODIFIER	c.177+60T>C	NA	+	4193240	4203305	I:4645862	0.0588235	PC1	4185710	9182440	0.0179924	0.7095921648524783	EG4349	T	0.514934232221831
I_4194094	I	4194094	T	C	0.223529	C18E3.5	WBGene00015974	transcript	C18E3.5	protein_coding	MODIFIER	c.177+60T>C	NA	+	4193240	4203305	I:4645862	0.0588235	PC1	4185710	9182440	0.0179924	0.7095921648524783	EG4724	T	2.66829859594303
I_4194094	I	4194094	T	C	0.223529	C18E3.5	WBGene00015974	transcript	C18E3.5	protein_coding	MODIFIER	c.177+60T>C	NA	+	4193240	4203305	I:4645862	0.0588235	PC1	4185710	9182440	0.0179924	0.7095921648524783	EG4725	T	-0.245537208079215
I_4194094	I	4194094	T	C	0.223529	C18E3.5	WBGene00015974	transcript	C18E3.5	protein_coding	MODIFIER	c.177+60T>C	NA	+	4193240	4203305	I:4645862	0.0588235	PC1	4185710	9182440	0.0179924	0.7095921648524783	EG4946	C	1.39949179160756
I_4194094	I	4194094	T	C	0.223529	C18E3.5	WBGene00015974	transcript	C18E3.5	protein_coding	MODIFIER	c.177+60T>C	NA	+	4193240	4203305	I:4645862	0.0588235	PC1	4185710	9182440	0.0179924	0.7095921648524783	JT11398	T	0.389883515264186
I_4194094	I	4194094	T	C	0.223529	C18E3.5	WBGene00015974	transcript	C18E3.5	protein_coding	MODIFIER	c.177+60T>C	NA	+	4193240	4203305	I:4645862	0.0588235	PC1	4185710	9182440	0.0179924	0.7095921648524783	JU1172	C	0.856970868083603
I_4194094	I	4194094	T	C	0.223529	C18E3.5	WBGene00015974	transcript	C18E3.5	protein_coding	MODIFIER	c.177+60T>C	NA	+	4193240	4203305	I:4645862	0.0588235	PC1	4185710	9182440	0.0179924	0.7095921648524783	JU1200	T	0.207614525244276
I_4194094	I	4194094	T	C	0.223529	C18E3.5	WBGene00015974	transcript	C18E3.5	protein_coding	MODIFIER	c.177+60T>C	NA	+	4193240	4203305	I:4645862	0.0588235	PC1	4185710	9182440	0.0179924	0.7095921648524783	JU1212	T	-0.689541051270503
I_4194094	I	4194094	T	C	0.223529	C18E3.5	WBGene00015974	transcript	C18E3.5	protein_coding	MODIFIER	c.177+60T>C	NA	+	4193240	4203305	I:4645862	0.0588235	PC1	4185710	9182440	0.0179924	0.7095921648524783	JU1213	T	-0.812998870671107
I_4194094	I	4194094	T	C	0.223529	C18E3.5	WBGene00015974	transcript	C18E3.5	protein_coding	MODIFIER	c.177+60T>C	NA	+	4193240	4203305	I:4645862	0.0588235	PC1	4185710	9182440	0.0179924	0.7095921648524783	JU1242	T	1.70172449962336
I_4194094	I	4194094	T	C	0.223529	C18E3.5	WBGene00015974	transcript	C18E3.5	protein_coding	MODIFIER	c.177+60T>C	NA	+	4193240	4203305	I:4645862	0.0588235	PC1	4185710	9182440	0.0179924	0.7095921648524783	JU1246	T	-2.39121931017584
I_4194094	I	4194094	T	C	0.223529	C18E3.5	WBGene00015974	transcript	C18E3.5	protein_coding	MODIFIER	c.177+60T>C	NA	+	4193240	4203305	I:4645862	0.0588235	PC1	4185710	9182440	0.0179924	0.7095921648524783	JU1395	T	0.495093586786844
I_4194094	I	4194094	T	C	0.223529	C18E3.5	WBGene00015974	transcript	C18E3.5	protein_coding	MODIFIER	c.177+60T>C	NA	+	4193240	4203305	I:4645862	0.0588235	PC1	4185710	9182440	0.0179924	0.7095921648524783	JU1409	T	1.66116293796012
I_4194094	I	4194094	T	C	0.223529	C18E3.5	WBGene00015974	transcript	C18E3.5	protein_coding	MODIFIER	c.177+60T>C	NA	+	4193240	4203305	I:4645862	0.0588235	PC1	4185710	9182440	0.0179924	0.7095921648524783	JU1440	T	0.433754906108592
I_4194094	I	4194094	T	C	0.223529	C18E3.5	WBGene00015974	transcript	C18E3.5	protein_coding	MODIFIER	c.177+60T>C	NA	+	4193240	4203305	I:4645862	0.0588235	PC1	4185710	9182440	0.0179924	0.7095921648524783	JU1491	T	-0.809343718729932
I_4194094	I	4194094	T	C	0.223529	C18E3.5	WBGene00015974	transcript	C18E3.5	protein_coding	MODIFIER	c.177+60T>C	NA	+	4193240	4203305	I:4645862	0.0588235	PC1	4185710	9182440	0.0179924	0.7095921648524783	JU1530	T	-0.0610895332676219
I_4194094	I	4194094	T	C	0.223529	C18E3.5	WBGene00015974	transcript	C18E3.5	protein_coding	MODIFIER	c.177+60T>C	NA	+	4193240	4203305	I:4645862	0.0588235	PC1	4185710	9182440	0.0179924	0.7095921648524783	JU1568	T	2.37201144485423
I_4194094	I	4194094	T	C	0.223529	C18E3.5	WBGene00015974	transcript	C18E3.5	protein_coding	MODIFIER	c.177+60T>C	NA	+	4193240	4203305	I:4645862	0.0588235	PC1	4185710	9182440	0.0179924	0.7095921648524783	JU1580	C	-3.752806564937
I_4194094	I	4194094	T	C	0.223529	C18E3.5	WBGene00015974	transcript	C18E3.5	protein_coding	MODIFIER	c.177+60T>C	NA	+	4193240	4203305	I:4645862	0.0588235	PC1	4185710	9182440	0.0179924	0.7095921648524783	JU1581	C	0.339036899534926
I_4194094	I	4194094	T	C	0.223529	C18E3.5	WBGene00015974	transcript	C18E3.5	protein_coding	MODIFIER	c.177+60T>C	NA	+	4193240	4203305	I:4645862	0.0588235	PC1	4185710	9182440	0.0179924	0.7095921648524783	JU1586	T	-0.22891636094503
I_4194094	I	4194094	T	C	0.223529	C18E3.5	WBGene00015974	transcript	C18E3.5	protein_coding	MODIFIER	c.177+60T>C	NA	+	4193240	4203305	I:4645862	0.0588235	PC1	4185710	9182440	0.0179924	0.7095921648524783	JU1652	T	1.51074139990487
I_4194094	I	4194094	T	C	0.223529	C18E3.5	WBGene00015974	transcript	C18E3.5	protein_coding	MODIFIER	c.177+60T>C	NA	+	4193240	4203305	I:4645862	0.0588235	PC1	4185710	9182440	0.0179924	0.7095921648524783	JU1896	C	-0.417075869900118
I_4194094	I	4194094	T	C	0.223529	C18E3.5	WBGene00015974	transcript	C18E3.5	protein_coding	MODIFIER	c.177+60T>C	NA	+	4193240	4203305	I:4645862	0.0588235	PC1	4185710	9182440	0.0179924	0.7095921648524783	JU258	T	-1.89822338722004
I_4194094	I	4194094	T	C	0.223529	C18E3.5	WBGene00015974	transcript	C18E3.5	protein_coding	MODIFIER	c.177+60T>C	NA	+	4193240	4203305	I:4645862	0.0588235	PC1	4185710	9182440	0.0179924	0.7095921648524783	JU310	T	0.410027322158147
I_4194094	I	4194094	T	C	0.223529	C18E3.5	WBGene00015974	transcript	C18E3.5	protein_coding	MODIFIER	c.177+60T>C	NA	+	4193240	4203305	I:4645862	0.0588235	PC1	4185710	9182440	0.0179924	0.7095921648524783	JU311	T	0.27216806920084
I_4194094	I	4194094	T	C	0.223529	C18E3.5	WBGene00015974	transcript	C18E3.5	protein_coding	MODIFIER	c.177+60T>C	NA	+	4193240	4203305	I:4645862	0.0588235	PC1	4185710	9182440	0.0179924	0.7095921648524783	JU323	T	0.289321867031384
I_4194094	I	4194094	T	C	0.223529	C18E3.5	WBGene00015974	transcript	C18E3.5	protein_coding	MODIFIER	c.177+60T>C	NA	+	4193240	4203305	I:4645862	0.0588235	PC1	4185710	9182440	0.0179924	0.7095921648524783	JU346	T	-2.58103826777226
I_4194094	I	4194094	T	C	0.223529	C18E3.5	WBGene00015974	transcript	C18E3.5	protein_coding	MODIFIER	c.177+60T>C	NA	+	4193240	4203305	I:4645862	0.0588235	PC1	4185710	9182440	0.0179924	0.7095921648524783	JU360	T	0.294301498629217
I_4194094	I	4194094	T	C	0.223529	C18E3.5	WBGene00015974	transcript	C18E3.5	protein_coding	MODIFIER	c.177+60T>C	NA	+	4193240	4203305	I:4645862	0.0588235	PC1	4185710	9182440	0.0179924	0.7095921648524783	JU367	T	-2.00257014307348
I_4194094	I	4194094	T	C	0.223529	C18E3.5	WBGene00015974	transcript	C18E3.5	protein_coding	MODIFIER	c.177+60T>C	NA	+	4193240	4203305	I:4645862	0.0588235	PC1	4185710	9182440	0.0179924	0.7095921648524783	JU393	T	0.0380747034640434
I_4194094	I	4194094	T	C	0.223529	C18E3.5	WBGene00015974	transcript	C18E3.5	protein_coding	MODIFIER	c.177+60T>C	NA	+	4193240	4203305	I:4645862	0.0588235	PC1	4185710	9182440	0.0179924	0.7095921648524783	JU394	T	0.144602046680956
I_4194094	I	4194094	T	C	0.223529	C18E3.5	WBGene00015974	transcript	C18E3.5	protein_coding	MODIFIER	c.177+60T>C	NA	+	4193240	4203305	I:4645862	0.0588235	PC1	4185710	9182440	0.0179924	0.7095921648524783	JU406	T	-0.06660784767806
I_4194094	I	4194094	T	C	0.223529	C18E3.5	WBGene00015974	transcript	C18E3.5	protein_coding	MODIFIER	c.177+60T>C	NA	+	4193240	4203305	I:4645862	0.0588235	PC1	4185710	9182440	0.0179924	0.7095921648524783	JU440	T	0.538620802447205
I_4194094	I	4194094	T	C	0.223529	C18E3.5	WBGene00015974	transcript	C18E3.5	protein_coding	MODIFIER	c.177+60T>C	NA	+	4193240	4203305	I:4645862	0.0588235	PC1	4185710	9182440	0.0179924	0.7095921648524783	JU561	T	0.72914148437596
I_4194094	I	4194094	T	C	0.223529	C18E3.5	WBGene00015974	transcript	C18E3.5	protein_coding	MODIFIER	c.177+60T>C	NA	+	4193240	4203305	I:4645862	0.0588235	PC1	4185710	9182440	0.0179924	0.7095921648524783	JU642	C	-0.362683910988543
I_4194094	I	4194094	T	C	0.223529	C18E3.5	WBGene00015974	transcript	C18E3.5	protein_coding	MODIFIER	c.177+60T>C	NA	+	4193240	4203305	I:4645862	0.0588235	PC1	4185710	9182440	0.0179924	0.7095921648524783	JU751	T	-0.967394753140509
I_4194094	I	4194094	T	C	0.223529	C18E3.5	WBGene00015974	transcript	C18E3.5	protein_coding	MODIFIER	c.177+60T>C	NA	+	4193240	4203305	I:4645862	0.0588235	PC1	4185710	9182440	0.0179924	0.7095921648524783	JU774	T	0.0329930870921167
I_4194094	I	4194094	T	C	0.223529	C18E3.5	WBGene00015974	transcript	C18E3.5	protein_coding	MODIFIER	c.177+60T>C	NA	+	4193240	4203305	I:4645862	0.0588235	PC1	4185710	9182440	0.0179924	0.7095921648524783	JU778	T	-1.4713673648263
I_4194094	I	4194094	T	C	0.223529	C18E3.5	WBGene00015974	transcript	C18E3.5	protein_coding	MODIFIER	c.177+60T>C	NA	+	4193240	4203305	I:4645862	0.0588235	PC1	4185710	9182440	0.0179924	0.7095921648524783	JU782	T	1.70936948909224
I_4194094	I	4194094	T	C	0.223529	C18E3.5	WBGene00015974	transcript	C18E3.5	protein_coding	MODIFIER	c.177+60T>C	NA	+	4193240	4203305	I:4645862	0.0588235	PC1	4185710	9182440	0.0179924	0.7095921648524783	JU792	T	-1.45600027472861
I_4194094	I	4194094	T	C	0.223529	C18E3.5	WBGene00015974	transcript	C18E3.5	protein_coding	MODIFIER	c.177+60T>C	NA	+	4193240	4203305	I:4645862	0.0588235	PC1	4185710	9182440	0.0179924	0.7095921648524783	JU830	T	-1.01352429549833
I_4194094	I	4194094	T	C	0.223529	C18E3.5	WBGene00015974	transcript	C18E3.5	protein_coding	MODIFIER	c.177+60T>C	NA	+	4193240	4203305	I:4645862	0.0588235	PC1	4185710	9182440	0.0179924	0.7095921648524783	JU847	T	-0.578233756439931
I_4194094	I	4194094	T	C	0.223529	C18E3.5	WBGene00015974	transcript	C18E3.5	protein_coding	MODIFIER	c.177+60T>C	NA	+	4193240	4203305	I:4645862	0.0588235	PC1	4185710	9182440	0.0179924	0.7095921648524783	KR314	T	3.52687238834949
I_4194094	I	4194094	T	C	0.223529	C18E3.5	WBGene00015974	transcript	C18E3.5	protein_coding	MODIFIER	c.177+60T>C	NA	+	4193240	4203305	I:4645862	0.0588235	PC1	4185710	9182440	0.0179924	0.7095921648524783	LKC34	T	-2.62935236950851
I_4194094	I	4194094	T	C	0.223529	C18E3.5	WBGene00015974	transcript	C18E3.5	protein_coding	MODIFIER	c.177+60T>C	NA	+	4193240	4203305	I:4645862	0.0588235	PC1	4185710	9182440	0.0179924	0.7095921648524783	LSJ1	T	-1.61643089981728
I_4194094	I	4194094	T	C	0.223529	C18E3.5	WBGene00015974	transcript	C18E3.5	protein_coding	MODIFIER	c.177+60T>C	NA	+	4193240	4203305	I:4645862	0.0588235	PC1	4185710	9182440	0.0179924	0.7095921648524783	MY1	T	-1.81281788269565
I_4194094	I	4194094	T	C	0.223529	C18E3.5	WBGene00015974	transcript	C18E3.5	protein_coding	MODIFIER	c.177+60T>C	NA	+	4193240	4203305	I:4645862	0.0588235	PC1	4185710	9182440	0.0179924	0.7095921648524783	MY10	T	1.47879928357565
I_4194094	I	4194094	T	C	0.223529	C18E3.5	WBGene00015974	transcript	C18E3.5	protein_coding	MODIFIER	c.177+60T>C	NA	+	4193240	4203305	I:4645862	0.0588235	PC1	4185710	9182440	0.0179924	0.7095921648524783	MY16	C	2.74110604600823
I_4194094	I	4194094	T	C	0.223529	C18E3.5	WBGene00015974	transcript	C18E3.5	protein_coding	MODIFIER	c.177+60T>C	NA	+	4193240	4203305	I:4645862	0.0588235	PC1	4185710	9182440	0.0179924	0.7095921648524783	MY18	C	0.231470957900983
I_4194094	I	4194094	T	C	0.223529	C18E3.5	WBGene00015974	transcript	C18E3.5	protein_coding	MODIFIER	c.177+60T>C	NA	+	4193240	4203305	I:4645862	0.0588235	PC1	4185710	9182440	0.0179924	0.7095921648524783	MY23	T	-1.07691884190868
I_4194094	I	4194094	T	C	0.223529	C18E3.5	WBGene00015974	transcript	C18E3.5	protein_coding	MODIFIER	c.177+60T>C	NA	+	4193240	4203305	I:4645862	0.0588235	PC1	4185710	9182440	0.0179924	0.7095921648524783	N2	T	0.168147480651941
I_4194094	I	4194094	T	C	0.223529	C18E3.5	WBGene00015974	transcript	C18E3.5	protein_coding	MODIFIER	c.177+60T>C	NA	+	4193240	4203305	I:4645862	0.0588235	PC1	4185710	9182440	0.0179924	0.7095921648524783	PB303	T	1.86192609506793
I_4194094	I	4194094	T	C	0.223529	C18E3.5	WBGene00015974	transcript	C18E3.5	protein_coding	MODIFIER	c.177+60T>C	NA	+	4193240	4203305	I:4645862	0.0588235	PC1	4185710	9182440	0.0179924	0.7095921648524783	PB306	T	-0.590570137192128
I_4194094	I	4194094	T	C	0.223529	C18E3.5	WBGene00015974	transcript	C18E3.5	protein_coding	MODIFIER	c.177+60T>C	NA	+	4193240	4203305	I:4645862	0.0588235	PC1	4185710	9182440	0.0179924	0.7095921648524783	PX179	T	-4.35211063933017
I_4194094	I	4194094	T	C	0.223529	C18E3.5	WBGene00015974	transcript	C18E3.5	protein_coding	MODIFIER	c.177+60T>C	NA	+	4193240	4203305	I:4645862	0.0588235	PC1	4185710	9182440	0.0179924	0.7095921648524783	RC301	T	2.34882201597727
I_4194094	I	4194094	T	C	0.223529	C18E3.5	WBGene00015974	transcript	C18E3.5	protein_coding	MODIFIER	c.177+60T>C	NA	+	4193240	4203305	I:4645862	0.0588235	PC1	4185710	9182440	0.0179924	0.7095921648524783	WN2002	C	0.998275357334803
I_4194553	I	4194553	C	T	0.235294	C18E3.5	WBGene00015974	transcript	C18E3.5	protein_coding	MODIFIER	c.275+32C>T	NA	+	4193240	4203305	I:4645862	0.0588235	PC1	4185710	9182440	0.0192308	0.48226178714814505	AB1	C	0.0556471756396577
I_4194553	I	4194553	C	T	0.235294	C18E3.5	WBGene00015974	transcript	C18E3.5	protein_coding	MODIFIER	c.275+32C>T	NA	+	4193240	4203305	I:4645862	0.0588235	PC1	4185710	9182440	0.0192308	0.48226178714814505	CB4852	C	-1.52928873311453
I_4194553	I	4194553	C	T	0.235294	C18E3.5	WBGene00015974	transcript	C18E3.5	protein_coding	MODIFIER	c.275+32C>T	NA	+	4193240	4203305	I:4645862	0.0588235	PC1	4185710	9182440	0.0192308	0.48226178714814505	CB4854	C	-0.409924906310064
I_4194553	I	4194553	C	T	0.235294	C18E3.5	WBGene00015974	transcript	C18E3.5	protein_coding	MODIFIER	c.275+32C>T	NA	+	4193240	4203305	I:4645862	0.0588235	PC1	4185710	9182440	0.0192308	0.48226178714814505	CB4856	T	2.79321234880832
I_4194553	I	4194553	C	T	0.235294	C18E3.5	WBGene00015974	transcript	C18E3.5	protein_coding	MODIFIER	c.275+32C>T	NA	+	4193240	4203305	I:4645862	0.0588235	PC1	4185710	9182440	0.0192308	0.48226178714814505	CB4857	C	-2.96780093454765
I_4194553	I	4194553	C	T	0.235294	C18E3.5	WBGene00015974	transcript	C18E3.5	protein_coding	MODIFIER	c.275+32C>T	NA	+	4193240	4203305	I:4645862	0.0588235	PC1	4185710	9182440	0.0192308	0.48226178714814505	CB4858	T	1.22927867862294
I_4194553	I	4194553	C	T	0.235294	C18E3.5	WBGene00015974	transcript	C18E3.5	protein_coding	MODIFIER	c.275+32C>T	NA	+	4193240	4203305	I:4645862	0.0588235	PC1	4185710	9182440	0.0192308	0.48226178714814505	CB4932	C	-1.47895470173775
I_4194553	I	4194553	C	T	0.235294	C18E3.5	WBGene00015974	transcript	C18E3.5	protein_coding	MODIFIER	c.275+32C>T	NA	+	4193240	4203305	I:4645862	0.0588235	PC1	4185710	9182440	0.0192308	0.48226178714814505	CX11262	C	-2.39179280606784
I_4194553	I	4194553	C	T	0.235294	C18E3.5	WBGene00015974	transcript	C18E3.5	protein_coding	MODIFIER	c.275+32C>T	NA	+	4193240	4203305	I:4645862	0.0588235	PC1	4185710	9182440	0.0192308	0.48226178714814505	CX11264	C	0.966174480550894
I_4194553	I	4194553	C	T	0.235294	C18E3.5	WBGene00015974	transcript	C18E3.5	protein_coding	MODIFIER	c.275+32C>T	NA	+	4193240	4203305	I:4645862	0.0588235	PC1	4185710	9182440	0.0192308	0.48226178714814505	CX11271	T	1.05388841058659
I_4194553	I	4194553	C	T	0.235294	C18E3.5	WBGene00015974	transcript	C18E3.5	protein_coding	MODIFIER	c.275+32C>T	NA	+	4193240	4203305	I:4645862	0.0588235	PC1	4185710	9182440	0.0192308	0.48226178714814505	CX11276	C	2.11413081786944
I_4194553	I	4194553	C	T	0.235294	C18E3.5	WBGene00015974	transcript	C18E3.5	protein_coding	MODIFIER	c.275+32C>T	NA	+	4193240	4203305	I:4645862	0.0588235	PC1	4185710	9182440	0.0192308	0.48226178714814505	CX11285	C	-1.52839829011637
I_4194553	I	4194553	C	T	0.235294	C18E3.5	WBGene00015974	transcript	C18E3.5	protein_coding	MODIFIER	c.275+32C>T	NA	+	4193240	4203305	I:4645862	0.0588235	PC1	4185710	9182440	0.0192308	0.48226178714814505	CX11292	T	-0.455209915846118
I_4194553	I	4194553	C	T	0.235294	C18E3.5	WBGene00015974	transcript	C18E3.5	protein_coding	MODIFIER	c.275+32C>T	NA	+	4193240	4203305	I:4645862	0.0588235	PC1	4185710	9182440	0.0192308	0.48226178714814505	CX11307	T	-0.122826971114432
I_4194553	I	4194553	C	T	0.235294	C18E3.5	WBGene00015974	transcript	C18E3.5	protein_coding	MODIFIER	c.275+32C>T	NA	+	4193240	4203305	I:4645862	0.0588235	PC1	4185710	9182440	0.0192308	0.48226178714814505	CX11314	T	-1.97471749440959
I_4194553	I	4194553	C	T	0.235294	C18E3.5	WBGene00015974	transcript	C18E3.5	protein_coding	MODIFIER	c.275+32C>T	NA	+	4193240	4203305	I:4645862	0.0588235	PC1	4185710	9182440	0.0192308	0.48226178714814505	CX11315	C	-2.67339252919803
I_4194553	I	4194553	C	T	0.235294	C18E3.5	WBGene00015974	transcript	C18E3.5	protein_coding	MODIFIER	c.275+32C>T	NA	+	4193240	4203305	I:4645862	0.0588235	PC1	4185710	9182440	0.0192308	0.48226178714814505	DL200	C	0.311196344358686
I_4194553	I	4194553	C	T	0.235294	C18E3.5	WBGene00015974	transcript	C18E3.5	protein_coding	MODIFIER	c.275+32C>T	NA	+	4193240	4203305	I:4645862	0.0588235	PC1	4185710	9182440	0.0192308	0.48226178714814505	DL226	C	1.90241501709408
I_4194553	I	4194553	C	T	0.235294	C18E3.5	WBGene00015974	transcript	C18E3.5	protein_coding	MODIFIER	c.275+32C>T	NA	+	4193240	4203305	I:4645862	0.0588235	PC1	4185710	9182440	0.0192308	0.48226178714814505	DL238	T	-3.62947846140248
I_4194553	I	4194553	C	T	0.235294	C18E3.5	WBGene00015974	transcript	C18E3.5	protein_coding	MODIFIER	c.275+32C>T	NA	+	4193240	4203305	I:4645862	0.0588235	PC1	4185710	9182440	0.0192308	0.48226178714814505	ED3005	T	3.59137701421353
I_4194553	I	4194553	C	T	0.235294	C18E3.5	WBGene00015974	transcript	C18E3.5	protein_coding	MODIFIER	c.275+32C>T	NA	+	4193240	4203305	I:4645862	0.0588235	PC1	4185710	9182440	0.0192308	0.48226178714814505	ED3011	T	3.34390832033828
I_4194553	I	4194553	C	T	0.235294	C18E3.5	WBGene00015974	transcript	C18E3.5	protein_coding	MODIFIER	c.275+32C>T	NA	+	4193240	4203305	I:4645862	0.0588235	PC1	4185710	9182440	0.0192308	0.48226178714814505	ED3040	T	0.846826125105707
I_4194553	I	4194553	C	T	0.235294	C18E3.5	WBGene00015974	transcript	C18E3.5	protein_coding	MODIFIER	c.275+32C>T	NA	+	4193240	4203305	I:4645862	0.0588235	PC1	4185710	9182440	0.0192308	0.48226178714814505	ED3046	C	1.3444122856732
I_4194553	I	4194553	C	T	0.235294	C18E3.5	WBGene00015974	transcript	C18E3.5	protein_coding	MODIFIER	c.275+32C>T	NA	+	4193240	4203305	I:4645862	0.0588235	PC1	4185710	9182440	0.0192308	0.48226178714814505	ED3048	C	1.97428237967549
I_4194553	I	4194553	C	T	0.235294	C18E3.5	WBGene00015974	transcript	C18E3.5	protein_coding	MODIFIER	c.275+32C>T	NA	+	4193240	4203305	I:4645862	0.0588235	PC1	4185710	9182440	0.0192308	0.48226178714814505	ED3049	C	1.17424913097208
I_4194553	I	4194553	C	T	0.235294	C18E3.5	WBGene00015974	transcript	C18E3.5	protein_coding	MODIFIER	c.275+32C>T	NA	+	4193240	4203305	I:4645862	0.0588235	PC1	4185710	9182440	0.0192308	0.48226178714814505	ED3052	C	-0.907978572909989
I_4194553	I	4194553	C	T	0.235294	C18E3.5	WBGene00015974	transcript	C18E3.5	protein_coding	MODIFIER	c.275+32C>T	NA	+	4193240	4203305	I:4645862	0.0588235	PC1	4185710	9182440	0.0192308	0.48226178714814505	ED3073	C	0.462850237663423
I_4194553	I	4194553	C	T	0.235294	C18E3.5	WBGene00015974	transcript	C18E3.5	protein_coding	MODIFIER	c.275+32C>T	NA	+	4193240	4203305	I:4645862	0.0588235	PC1	4185710	9182440	0.0192308	0.48226178714814505	ED3077	C	-0.268498493744728
I_4194553	I	4194553	C	T	0.235294	C18E3.5	WBGene00015974	transcript	C18E3.5	protein_coding	MODIFIER	c.275+32C>T	NA	+	4193240	4203305	I:4645862	0.0588235	PC1	4185710	9182440	0.0192308	0.48226178714814505	EG4347	C	-1.30597189503375
I_4194553	I	4194553	C	T	0.235294	C18E3.5	WBGene00015974	transcript	C18E3.5	protein_coding	MODIFIER	c.275+32C>T	NA	+	4193240	4203305	I:4645862	0.0588235	PC1	4185710	9182440	0.0192308	0.48226178714814505	EG4349	C	0.514934232221831
I_4194553	I	4194553	C	T	0.235294	C18E3.5	WBGene00015974	transcript	C18E3.5	protein_coding	MODIFIER	c.275+32C>T	NA	+	4193240	4203305	I:4645862	0.0588235	PC1	4185710	9182440	0.0192308	0.48226178714814505	EG4724	C	2.66829859594303
I_4194553	I	4194553	C	T	0.235294	C18E3.5	WBGene00015974	transcript	C18E3.5	protein_coding	MODIFIER	c.275+32C>T	NA	+	4193240	4203305	I:4645862	0.0588235	PC1	4185710	9182440	0.0192308	0.48226178714814505	EG4725	C	-0.245537208079215
I_4194553	I	4194553	C	T	0.235294	C18E3.5	WBGene00015974	transcript	C18E3.5	protein_coding	MODIFIER	c.275+32C>T	NA	+	4193240	4203305	I:4645862	0.0588235	PC1	4185710	9182440	0.0192308	0.48226178714814505	EG4946	T	1.39949179160756
I_4194553	I	4194553	C	T	0.235294	C18E3.5	WBGene00015974	transcript	C18E3.5	protein_coding	MODIFIER	c.275+32C>T	NA	+	4193240	4203305	I:4645862	0.0588235	PC1	4185710	9182440	0.0192308	0.48226178714814505	JT11398	C	0.389883515264186
I_4194553	I	4194553	C	T	0.235294	C18E3.5	WBGene00015974	transcript	C18E3.5	protein_coding	MODIFIER	c.275+32C>T	NA	+	4193240	4203305	I:4645862	0.0588235	PC1	4185710	9182440	0.0192308	0.48226178714814505	JU1172	T	0.856970868083603
I_4194553	I	4194553	C	T	0.235294	C18E3.5	WBGene00015974	transcript	C18E3.5	protein_coding	MODIFIER	c.275+32C>T	NA	+	4193240	4203305	I:4645862	0.0588235	PC1	4185710	9182440	0.0192308	0.48226178714814505	JU1200	C	0.207614525244276
I_4194553	I	4194553	C	T	0.235294	C18E3.5	WBGene00015974	transcript	C18E3.5	protein_coding	MODIFIER	c.275+32C>T	NA	+	4193240	4203305	I:4645862	0.0588235	PC1	4185710	9182440	0.0192308	0.48226178714814505	JU1212	C	-0.689541051270503
I_4194553	I	4194553	C	T	0.235294	C18E3.5	WBGene00015974	transcript	C18E3.5	protein_coding	MODIFIER	c.275+32C>T	NA	+	4193240	4203305	I:4645862	0.0588235	PC1	4185710	9182440	0.0192308	0.48226178714814505	JU1213	C	-0.812998870671107
I_4194553	I	4194553	C	T	0.235294	C18E3.5	WBGene00015974	transcript	C18E3.5	protein_coding	MODIFIER	c.275+32C>T	NA	+	4193240	4203305	I:4645862	0.0588235	PC1	4185710	9182440	0.0192308	0.48226178714814505	JU1242	C	1.70172449962336
I_4194553	I	4194553	C	T	0.235294	C18E3.5	WBGene00015974	transcript	C18E3.5	protein_coding	MODIFIER	c.275+32C>T	NA	+	4193240	4203305	I:4645862	0.0588235	PC1	4185710	9182440	0.0192308	0.48226178714814505	JU1246	C	-2.39121931017584
I_4194553	I	4194553	C	T	0.235294	C18E3.5	WBGene00015974	transcript	C18E3.5	protein_coding	MODIFIER	c.275+32C>T	NA	+	4193240	4203305	I:4645862	0.0588235	PC1	4185710	9182440	0.0192308	0.48226178714814505	JU1395	C	0.495093586786844
I_4194553	I	4194553	C	T	0.235294	C18E3.5	WBGene00015974	transcript	C18E3.5	protein_coding	MODIFIER	c.275+32C>T	NA	+	4193240	4203305	I:4645862	0.0588235	PC1	4185710	9182440	0.0192308	0.48226178714814505	JU1409	C	1.66116293796012
I_4194553	I	4194553	C	T	0.235294	C18E3.5	WBGene00015974	transcript	C18E3.5	protein_coding	MODIFIER	c.275+32C>T	NA	+	4193240	4203305	I:4645862	0.0588235	PC1	4185710	9182440	0.0192308	0.48226178714814505	JU1440	C	0.433754906108592
I_4194553	I	4194553	C	T	0.235294	C18E3.5	WBGene00015974	transcript	C18E3.5	protein_coding	MODIFIER	c.275+32C>T	NA	+	4193240	4203305	I:4645862	0.0588235	PC1	4185710	9182440	0.0192308	0.48226178714814505	JU1491	C	-0.809343718729932
I_4194553	I	4194553	C	T	0.235294	C18E3.5	WBGene00015974	transcript	C18E3.5	protein_coding	MODIFIER	c.275+32C>T	NA	+	4193240	4203305	I:4645862	0.0588235	PC1	4185710	9182440	0.0192308	0.48226178714814505	JU1530	C	-0.0610895332676219
I_4194553	I	4194553	C	T	0.235294	C18E3.5	WBGene00015974	transcript	C18E3.5	protein_coding	MODIFIER	c.275+32C>T	NA	+	4193240	4203305	I:4645862	0.0588235	PC1	4185710	9182440	0.0192308	0.48226178714814505	JU1568	C	2.37201144485423
I_4194553	I	4194553	C	T	0.235294	C18E3.5	WBGene00015974	transcript	C18E3.5	protein_coding	MODIFIER	c.275+32C>T	NA	+	4193240	4203305	I:4645862	0.0588235	PC1	4185710	9182440	0.0192308	0.48226178714814505	JU1580	T	-3.752806564937
I_4194553	I	4194553	C	T	0.235294	C18E3.5	WBGene00015974	transcript	C18E3.5	protein_coding	MODIFIER	c.275+32C>T	NA	+	4193240	4203305	I:4645862	0.0588235	PC1	4185710	9182440	0.0192308	0.48226178714814505	JU1581	T	0.339036899534926
I_4194553	I	4194553	C	T	0.235294	C18E3.5	WBGene00015974	transcript	C18E3.5	protein_coding	MODIFIER	c.275+32C>T	NA	+	4193240	4203305	I:4645862	0.0588235	PC1	4185710	9182440	0.0192308	0.48226178714814505	JU1586	C	-0.22891636094503
I_4194553	I	4194553	C	T	0.235294	C18E3.5	WBGene00015974	transcript	C18E3.5	protein_coding	MODIFIER	c.275+32C>T	NA	+	4193240	4203305	I:4645862	0.0588235	PC1	4185710	9182440	0.0192308	0.48226178714814505	JU1652	C	1.51074139990487
I_4194553	I	4194553	C	T	0.235294	C18E3.5	WBGene00015974	transcript	C18E3.5	protein_coding	MODIFIER	c.275+32C>T	NA	+	4193240	4203305	I:4645862	0.0588235	PC1	4185710	9182440	0.0192308	0.48226178714814505	JU1896	T	-0.417075869900118
I_4194553	I	4194553	C	T	0.235294	C18E3.5	WBGene00015974	transcript	C18E3.5	protein_coding	MODIFIER	c.275+32C>T	NA	+	4193240	4203305	I:4645862	0.0588235	PC1	4185710	9182440	0.0192308	0.48226178714814505	JU258	T	-1.89822338722004
I_4194553	I	4194553	C	T	0.235294	C18E3.5	WBGene00015974	transcript	C18E3.5	protein_coding	MODIFIER	c.275+32C>T	NA	+	4193240	4203305	I:4645862	0.0588235	PC1	4185710	9182440	0.0192308	0.48226178714814505	JU310	C	0.410027322158147
I_4194553	I	4194553	C	T	0.235294	C18E3.5	WBGene00015974	transcript	C18E3.5	protein_coding	MODIFIER	c.275+32C>T	NA	+	4193240	4203305	I:4645862	0.0588235	PC1	4185710	9182440	0.0192308	0.48226178714814505	JU311	C	0.27216806920084
I_4194553	I	4194553	C	T	0.235294	C18E3.5	WBGene00015974	transcript	C18E3.5	protein_coding	MODIFIER	c.275+32C>T	NA	+	4193240	4203305	I:4645862	0.0588235	PC1	4185710	9182440	0.0192308	0.48226178714814505	JU323	C	0.289321867031384
I_4194553	I	4194553	C	T	0.235294	C18E3.5	WBGene00015974	transcript	C18E3.5	protein_coding	MODIFIER	c.275+32C>T	NA	+	4193240	4203305	I:4645862	0.0588235	PC1	4185710	9182440	0.0192308	0.48226178714814505	JU346	C	-2.58103826777226
I_4194553	I	4194553	C	T	0.235294	C18E3.5	WBGene00015974	transcript	C18E3.5	protein_coding	MODIFIER	c.275+32C>T	NA	+	4193240	4203305	I:4645862	0.0588235	PC1	4185710	9182440	0.0192308	0.48226178714814505	JU360	C	0.294301498629217
I_4194553	I	4194553	C	T	0.235294	C18E3.5	WBGene00015974	transcript	C18E3.5	protein_coding	MODIFIER	c.275+32C>T	NA	+	4193240	4203305	I:4645862	0.0588235	PC1	4185710	9182440	0.0192308	0.48226178714814505	JU367	C	-2.00257014307348
I_4194553	I	4194553	C	T	0.235294	C18E3.5	WBGene00015974	transcript	C18E3.5	protein_coding	MODIFIER	c.275+32C>T	NA	+	4193240	4203305	I:4645862	0.0588235	PC1	4185710	9182440	0.0192308	0.48226178714814505	JU393	C	0.0380747034640434
I_4194553	I	4194553	C	T	0.235294	C18E3.5	WBGene00015974	transcript	C18E3.5	protein_coding	MODIFIER	c.275+32C>T	NA	+	4193240	4203305	I:4645862	0.0588235	PC1	4185710	9182440	0.0192308	0.48226178714814505	JU394	C	0.144602046680956
I_4194553	I	4194553	C	T	0.235294	C18E3.5	WBGene00015974	transcript	C18E3.5	protein_coding	MODIFIER	c.275+32C>T	NA	+	4193240	4203305	I:4645862	0.0588235	PC1	4185710	9182440	0.0192308	0.48226178714814505	JU406	C	-0.06660784767806
I_4194553	I	4194553	C	T	0.235294	C18E3.5	WBGene00015974	transcript	C18E3.5	protein_coding	MODIFIER	c.275+32C>T	NA	+	4193240	4203305	I:4645862	0.0588235	PC1	4185710	9182440	0.0192308	0.48226178714814505	JU440	C	0.538620802447205
I_4194553	I	4194553	C	T	0.235294	C18E3.5	WBGene00015974	transcript	C18E3.5	protein_coding	MODIFIER	c.275+32C>T	NA	+	4193240	4203305	I:4645862	0.0588235	PC1	4185710	9182440	0.0192308	0.48226178714814505	JU561	C	0.72914148437596
I_4194553	I	4194553	C	T	0.235294	C18E3.5	WBGene00015974	transcript	C18E3.5	protein_coding	MODIFIER	c.275+32C>T	NA	+	4193240	4203305	I:4645862	0.0588235	PC1	4185710	9182440	0.0192308	0.48226178714814505	JU642	T	-0.362683910988543
I_4194553	I	4194553	C	T	0.235294	C18E3.5	WBGene00015974	transcript	C18E3.5	protein_coding	MODIFIER	c.275+32C>T	NA	+	4193240	4203305	I:4645862	0.0588235	PC1	4185710	9182440	0.0192308	0.48226178714814505	JU751	C	-0.967394753140509
I_4194553	I	4194553	C	T	0.235294	C18E3.5	WBGene00015974	transcript	C18E3.5	protein_coding	MODIFIER	c.275+32C>T	NA	+	4193240	4203305	I:4645862	0.0588235	PC1	4185710	9182440	0.0192308	0.48226178714814505	JU774	C	0.0329930870921167
I_4194553	I	4194553	C	T	0.235294	C18E3.5	WBGene00015974	transcript	C18E3.5	protein_coding	MODIFIER	c.275+32C>T	NA	+	4193240	4203305	I:4645862	0.0588235	PC1	4185710	9182440	0.0192308	0.48226178714814505	JU778	C	-1.4713673648263
I_4194553	I	4194553	C	T	0.235294	C18E3.5	WBGene00015974	transcript	C18E3.5	protein_coding	MODIFIER	c.275+32C>T	NA	+	4193240	4203305	I:4645862	0.0588235	PC1	4185710	9182440	0.0192308	0.48226178714814505	JU782	C	1.70936948909224
I_4194553	I	4194553	C	T	0.235294	C18E3.5	WBGene00015974	transcript	C18E3.5	protein_coding	MODIFIER	c.275+32C>T	NA	+	4193240	4203305	I:4645862	0.0588235	PC1	4185710	9182440	0.0192308	0.48226178714814505	JU792	C	-1.45600027472861
I_4194553	I	4194553	C	T	0.235294	C18E3.5	WBGene00015974	transcript	C18E3.5	protein_coding	MODIFIER	c.275+32C>T	NA	+	4193240	4203305	I:4645862	0.0588235	PC1	4185710	9182440	0.0192308	0.48226178714814505	JU830	C	-1.01352429549833
I_4194553	I	4194553	C	T	0.235294	C18E3.5	WBGene00015974	transcript	C18E3.5	protein_coding	MODIFIER	c.275+32C>T	NA	+	4193240	4203305	I:4645862	0.0588235	PC1	4185710	9182440	0.0192308	0.48226178714814505	JU847	C	-0.578233756439931
I_4194553	I	4194553	C	T	0.235294	C18E3.5	WBGene00015974	transcript	C18E3.5	protein_coding	MODIFIER	c.275+32C>T	NA	+	4193240	4203305	I:4645862	0.0588235	PC1	4185710	9182440	0.0192308	0.48226178714814505	KR314	C	3.52687238834949
I_4194553	I	4194553	C	T	0.235294	C18E3.5	WBGene00015974	transcript	C18E3.5	protein_coding	MODIFIER	c.275+32C>T	NA	+	4193240	4203305	I:4645862	0.0588235	PC1	4185710	9182440	0.0192308	0.48226178714814505	LKC34	C	-2.62935236950851
I_4194553	I	4194553	C	T	0.235294	C18E3.5	WBGene00015974	transcript	C18E3.5	protein_coding	MODIFIER	c.275+32C>T	NA	+	4193240	4203305	I:4645862	0.0588235	PC1	4185710	9182440	0.0192308	0.48226178714814505	LSJ1	C	-1.61643089981728
I_4194553	I	4194553	C	T	0.235294	C18E3.5	WBGene00015974	transcript	C18E3.5	protein_coding	MODIFIER	c.275+32C>T	NA	+	4193240	4203305	I:4645862	0.0588235	PC1	4185710	9182440	0.0192308	0.48226178714814505	MY1	C	-1.81281788269565
I_4194553	I	4194553	C	T	0.235294	C18E3.5	WBGene00015974	transcript	C18E3.5	protein_coding	MODIFIER	c.275+32C>T	NA	+	4193240	4203305	I:4645862	0.0588235	PC1	4185710	9182440	0.0192308	0.48226178714814505	MY10	C	1.47879928357565
I_4194553	I	4194553	C	T	0.235294	C18E3.5	WBGene00015974	transcript	C18E3.5	protein_coding	MODIFIER	c.275+32C>T	NA	+	4193240	4203305	I:4645862	0.0588235	PC1	4185710	9182440	0.0192308	0.48226178714814505	MY16	T	2.74110604600823
I_4194553	I	4194553	C	T	0.235294	C18E3.5	WBGene00015974	transcript	C18E3.5	protein_coding	MODIFIER	c.275+32C>T	NA	+	4193240	4203305	I:4645862	0.0588235	PC1	4185710	9182440	0.0192308	0.48226178714814505	MY18	T	0.231470957900983
I_4194553	I	4194553	C	T	0.235294	C18E3.5	WBGene00015974	transcript	C18E3.5	protein_coding	MODIFIER	c.275+32C>T	NA	+	4193240	4203305	I:4645862	0.0588235	PC1	4185710	9182440	0.0192308	0.48226178714814505	MY23	C	-1.07691884190868
I_4194553	I	4194553	C	T	0.235294	C18E3.5	WBGene00015974	transcript	C18E3.5	protein_coding	MODIFIER	c.275+32C>T	NA	+	4193240	4203305	I:4645862	0.0588235	PC1	4185710	9182440	0.0192308	0.48226178714814505	N2	C	0.168147480651941
I_4194553	I	4194553	C	T	0.235294	C18E3.5	WBGene00015974	transcript	C18E3.5	protein_coding	MODIFIER	c.275+32C>T	NA	+	4193240	4203305	I:4645862	0.0588235	PC1	4185710	9182440	0.0192308	0.48226178714814505	PB303	C	1.86192609506793
I_4194553	I	4194553	C	T	0.235294	C18E3.5	WBGene00015974	transcript	C18E3.5	protein_coding	MODIFIER	c.275+32C>T	NA	+	4193240	4203305	I:4645862	0.0588235	PC1	4185710	9182440	0.0192308	0.48226178714814505	PB306	C	-0.590570137192128
I_4194553	I	4194553	C	T	0.235294	C18E3.5	WBGene00015974	transcript	C18E3.5	protein_coding	MODIFIER	c.275+32C>T	NA	+	4193240	4203305	I:4645862	0.0588235	PC1	4185710	9182440	0.0192308	0.48226178714814505	PX179	C	-4.35211063933017
I_4194553	I	4194553	C	T	0.235294	C18E3.5	WBGene00015974	transcript	C18E3.5	protein_coding	MODIFIER	c.275+32C>T	NA	+	4193240	4203305	I:4645862	0.0588235	PC1	4185710	9182440	0.0192308	0.48226178714814505	RC301	C	2.34882201597727
I_4194553	I	4194553	C	T	0.235294	C18E3.5	WBGene00015974	transcript	C18E3.5	protein_coding	MODIFIER	c.275+32C>T	NA	+	4193240	4203305	I:4645862	0.0588235	PC1	4185710	9182440	0.0192308	0.48226178714814505	WN2002	T	0.998275357334803
I_4194887	I	4194887	C	T	0.235294	C18E3.5	WBGene00015974	transcript	C18E3.5	protein_coding	MODIFIER	c.441+11C>T	NA	+	4193240	4203305	I:4645862	0.0588235	PC1	4185710	9182440	0.0192308	0.48226178714814505	AB1	C	0.0556471756396577
I_4194887	I	4194887	C	T	0.235294	C18E3.5	WBGene00015974	transcript	C18E3.5	protein_coding	MODIFIER	c.441+11C>T	NA	+	4193240	4203305	I:4645862	0.0588235	PC1	4185710	9182440	0.0192308	0.48226178714814505	CB4852	C	-1.52928873311453
I_4194887	I	4194887	C	T	0.235294	C18E3.5	WBGene00015974	transcript	C18E3.5	protein_coding	MODIFIER	c.441+11C>T	NA	+	4193240	4203305	I:4645862	0.0588235	PC1	4185710	9182440	0.0192308	0.48226178714814505	CB4854	C	-0.409924906310064
I_4194887	I	4194887	C	T	0.235294	C18E3.5	WBGene00015974	transcript	C18E3.5	protein_coding	MODIFIER	c.441+11C>T	NA	+	4193240	4203305	I:4645862	0.0588235	PC1	4185710	9182440	0.0192308	0.48226178714814505	CB4856	T	2.79321234880832
I_4194887	I	4194887	C	T	0.235294	C18E3.5	WBGene00015974	transcript	C18E3.5	protein_coding	MODIFIER	c.441+11C>T	NA	+	4193240	4203305	I:4645862	0.0588235	PC1	4185710	9182440	0.0192308	0.48226178714814505	CB4857	C	-2.96780093454765
I_4194887	I	4194887	C	T	0.235294	C18E3.5	WBGene00015974	transcript	C18E3.5	protein_coding	MODIFIER	c.441+11C>T	NA	+	4193240	4203305	I:4645862	0.0588235	PC1	4185710	9182440	0.0192308	0.48226178714814505	CB4858	T	1.22927867862294
I_4194887	I	4194887	C	T	0.235294	C18E3.5	WBGene00015974	transcript	C18E3.5	protein_coding	MODIFIER	c.441+11C>T	NA	+	4193240	4203305	I:4645862	0.0588235	PC1	4185710	9182440	0.0192308	0.48226178714814505	CB4932	C	-1.47895470173775
I_4194887	I	4194887	C	T	0.235294	C18E3.5	WBGene00015974	transcript	C18E3.5	protein_coding	MODIFIER	c.441+11C>T	NA	+	4193240	4203305	I:4645862	0.0588235	PC1	4185710	9182440	0.0192308	0.48226178714814505	CX11262	C	-2.39179280606784
I_4194887	I	4194887	C	T	0.235294	C18E3.5	WBGene00015974	transcript	C18E3.5	protein_coding	MODIFIER	c.441+11C>T	NA	+	4193240	4203305	I:4645862	0.0588235	PC1	4185710	9182440	0.0192308	0.48226178714814505	CX11264	C	0.966174480550894
I_4194887	I	4194887	C	T	0.235294	C18E3.5	WBGene00015974	transcript	C18E3.5	protein_coding	MODIFIER	c.441+11C>T	NA	+	4193240	4203305	I:4645862	0.0588235	PC1	4185710	9182440	0.0192308	0.48226178714814505	CX11271	T	1.05388841058659
I_4194887	I	4194887	C	T	0.235294	C18E3.5	WBGene00015974	transcript	C18E3.5	protein_coding	MODIFIER	c.441+11C>T	NA	+	4193240	4203305	I:4645862	0.0588235	PC1	4185710	9182440	0.0192308	0.48226178714814505	CX11276	C	2.11413081786944
I_4194887	I	4194887	C	T	0.235294	C18E3.5	WBGene00015974	transcript	C18E3.5	protein_coding	MODIFIER	c.441+11C>T	NA	+	4193240	4203305	I:4645862	0.0588235	PC1	4185710	9182440	0.0192308	0.48226178714814505	CX11285	C	-1.52839829011637
I_4194887	I	4194887	C	T	0.235294	C18E3.5	WBGene00015974	transcript	C18E3.5	protein_coding	MODIFIER	c.441+11C>T	NA	+	4193240	4203305	I:4645862	0.0588235	PC1	4185710	9182440	0.0192308	0.48226178714814505	CX11292	T	-0.455209915846118
I_4194887	I	4194887	C	T	0.235294	C18E3.5	WBGene00015974	transcript	C18E3.5	protein_coding	MODIFIER	c.441+11C>T	NA	+	4193240	4203305	I:4645862	0.0588235	PC1	4185710	9182440	0.0192308	0.48226178714814505	CX11307	T	-0.122826971114432
I_4194887	I	4194887	C	T	0.235294	C18E3.5	WBGene00015974	transcript	C18E3.5	protein_coding	MODIFIER	c.441+11C>T	NA	+	4193240	4203305	I:4645862	0.0588235	PC1	4185710	9182440	0.0192308	0.48226178714814505	CX11314	T	-1.97471749440959
I_4194887	I	4194887	C	T	0.235294	C18E3.5	WBGene00015974	transcript	C18E3.5	protein_coding	MODIFIER	c.441+11C>T	NA	+	4193240	4203305	I:4645862	0.0588235	PC1	4185710	9182440	0.0192308	0.48226178714814505	CX11315	C	-2.67339252919803
I_4194887	I	4194887	C	T	0.235294	C18E3.5	WBGene00015974	transcript	C18E3.5	protein_coding	MODIFIER	c.441+11C>T	NA	+	4193240	4203305	I:4645862	0.0588235	PC1	4185710	9182440	0.0192308	0.48226178714814505	DL200	C	0.311196344358686
I_4194887	I	4194887	C	T	0.235294	C18E3.5	WBGene00015974	transcript	C18E3.5	protein_coding	MODIFIER	c.441+11C>T	NA	+	4193240	4203305	I:4645862	0.0588235	PC1	4185710	9182440	0.0192308	0.48226178714814505	DL226	C	1.90241501709408
I_4194887	I	4194887	C	T	0.235294	C18E3.5	WBGene00015974	transcript	C18E3.5	protein_coding	MODIFIER	c.441+11C>T	NA	+	4193240	4203305	I:4645862	0.0588235	PC1	4185710	9182440	0.0192308	0.48226178714814505	DL238	T	-3.62947846140248
I_4194887	I	4194887	C	T	0.235294	C18E3.5	WBGene00015974	transcript	C18E3.5	protein_coding	MODIFIER	c.441+11C>T	NA	+	4193240	4203305	I:4645862	0.0588235	PC1	4185710	9182440	0.0192308	0.48226178714814505	ED3005	T	3.59137701421353
I_4194887	I	4194887	C	T	0.235294	C18E3.5	WBGene00015974	transcript	C18E3.5	protein_coding	MODIFIER	c.441+11C>T	NA	+	4193240	4203305	I:4645862	0.0588235	PC1	4185710	9182440	0.0192308	0.48226178714814505	ED3011	T	3.34390832033828
I_4194887	I	4194887	C	T	0.235294	C18E3.5	WBGene00015974	transcript	C18E3.5	protein_coding	MODIFIER	c.441+11C>T	NA	+	4193240	4203305	I:4645862	0.0588235	PC1	4185710	9182440	0.0192308	0.48226178714814505	ED3040	T	0.846826125105707
I_4194887	I	4194887	C	T	0.235294	C18E3.5	WBGene00015974	transcript	C18E3.5	protein_coding	MODIFIER	c.441+11C>T	NA	+	4193240	4203305	I:4645862	0.0588235	PC1	4185710	9182440	0.0192308	0.48226178714814505	ED3046	C	1.3444122856732
I_4194887	I	4194887	C	T	0.235294	C18E3.5	WBGene00015974	transcript	C18E3.5	protein_coding	MODIFIER	c.441+11C>T	NA	+	4193240	4203305	I:4645862	0.0588235	PC1	4185710	9182440	0.0192308	0.48226178714814505	ED3048	C	1.97428237967549
I_4194887	I	4194887	C	T	0.235294	C18E3.5	WBGene00015974	transcript	C18E3.5	protein_coding	MODIFIER	c.441+11C>T	NA	+	4193240	4203305	I:4645862	0.0588235	PC1	4185710	9182440	0.0192308	0.48226178714814505	ED3049	C	1.17424913097208
I_4194887	I	4194887	C	T	0.235294	C18E3.5	WBGene00015974	transcript	C18E3.5	protein_coding	MODIFIER	c.441+11C>T	NA	+	4193240	4203305	I:4645862	0.0588235	PC1	4185710	9182440	0.0192308	0.48226178714814505	ED3052	C	-0.907978572909989
I_4194887	I	4194887	C	T	0.235294	C18E3.5	WBGene00015974	transcript	C18E3.5	protein_coding	MODIFIER	c.441+11C>T	NA	+	4193240	4203305	I:4645862	0.0588235	PC1	4185710	9182440	0.0192308	0.48226178714814505	ED3073	C	0.462850237663423
I_4194887	I	4194887	C	T	0.235294	C18E3.5	WBGene00015974	transcript	C18E3.5	protein_coding	MODIFIER	c.441+11C>T	NA	+	4193240	4203305	I:4645862	0.0588235	PC1	4185710	9182440	0.0192308	0.48226178714814505	ED3077	C	-0.268498493744728
I_4194887	I	4194887	C	T	0.235294	C18E3.5	WBGene00015974	transcript	C18E3.5	protein_coding	MODIFIER	c.441+11C>T	NA	+	4193240	4203305	I:4645862	0.0588235	PC1	4185710	9182440	0.0192308	0.48226178714814505	EG4347	C	-1.30597189503375
I_4194887	I	4194887	C	T	0.235294	C18E3.5	WBGene00015974	transcript	C18E3.5	protein_coding	MODIFIER	c.441+11C>T	NA	+	4193240	4203305	I:4645862	0.0588235	PC1	4185710	9182440	0.0192308	0.48226178714814505	EG4349	C	0.514934232221831
I_4194887	I	4194887	C	T	0.235294	C18E3.5	WBGene00015974	transcript	C18E3.5	protein_coding	MODIFIER	c.441+11C>T	NA	+	4193240	4203305	I:4645862	0.0588235	PC1	4185710	9182440	0.0192308	0.48226178714814505	EG4724	C	2.66829859594303
I_4194887	I	4194887	C	T	0.235294	C18E3.5	WBGene00015974	transcript	C18E3.5	protein_coding	MODIFIER	c.441+11C>T	NA	+	4193240	4203305	I:4645862	0.0588235	PC1	4185710	9182440	0.0192308	0.48226178714814505	EG4725	C	-0.245537208079215
I_4194887	I	4194887	C	T	0.235294	C18E3.5	WBGene00015974	transcript	C18E3.5	protein_coding	MODIFIER	c.441+11C>T	NA	+	4193240	4203305	I:4645862	0.0588235	PC1	4185710	9182440	0.0192308	0.48226178714814505	EG4946	T	1.39949179160756
I_4194887	I	4194887	C	T	0.235294	C18E3.5	WBGene00015974	transcript	C18E3.5	protein_coding	MODIFIER	c.441+11C>T	NA	+	4193240	4203305	I:4645862	0.0588235	PC1	4185710	9182440	0.0192308	0.48226178714814505	JT11398	C	0.389883515264186
I_4194887	I	4194887	C	T	0.235294	C18E3.5	WBGene00015974	transcript	C18E3.5	protein_coding	MODIFIER	c.441+11C>T	NA	+	4193240	4203305	I:4645862	0.0588235	PC1	4185710	9182440	0.0192308	0.48226178714814505	JU1172	T	0.856970868083603
I_4194887	I	4194887	C	T	0.235294	C18E3.5	WBGene00015974	transcript	C18E3.5	protein_coding	MODIFIER	c.441+11C>T	NA	+	4193240	4203305	I:4645862	0.0588235	PC1	4185710	9182440	0.0192308	0.48226178714814505	JU1200	C	0.207614525244276
I_4194887	I	4194887	C	T	0.235294	C18E3.5	WBGene00015974	transcript	C18E3.5	protein_coding	MODIFIER	c.441+11C>T	NA	+	4193240	4203305	I:4645862	0.0588235	PC1	4185710	9182440	0.0192308	0.48226178714814505	JU1212	C	-0.689541051270503
I_4194887	I	4194887	C	T	0.235294	C18E3.5	WBGene00015974	transcript	C18E3.5	protein_coding	MODIFIER	c.441+11C>T	NA	+	4193240	4203305	I:4645862	0.0588235	PC1	4185710	9182440	0.0192308	0.48226178714814505	JU1213	C	-0.812998870671107
I_4194887	I	4194887	C	T	0.235294	C18E3.5	WBGene00015974	transcript	C18E3.5	protein_coding	MODIFIER	c.441+11C>T	NA	+	4193240	4203305	I:4645862	0.0588235	PC1	4185710	9182440	0.0192308	0.48226178714814505	JU1242	C	1.70172449962336
I_4194887	I	4194887	C	T	0.235294	C18E3.5	WBGene00015974	transcript	C18E3.5	protein_coding	MODIFIER	c.441+11C>T	NA	+	4193240	4203305	I:4645862	0.0588235	PC1	4185710	9182440	0.0192308	0.48226178714814505	JU1246	C	-2.39121931017584
I_4194887	I	4194887	C	T	0.235294	C18E3.5	WBGene00015974	transcript	C18E3.5	protein_coding	MODIFIER	c.441+11C>T	NA	+	4193240	4203305	I:4645862	0.0588235	PC1	4185710	9182440	0.0192308	0.48226178714814505	JU1395	C	0.495093586786844
I_4194887	I	4194887	C	T	0.235294	C18E3.5	WBGene00015974	transcript	C18E3.5	protein_coding	MODIFIER	c.441+11C>T	NA	+	4193240	4203305	I:4645862	0.0588235	PC1	4185710	9182440	0.0192308	0.48226178714814505	JU1409	C	1.66116293796012
I_4194887	I	4194887	C	T	0.235294	C18E3.5	WBGene00015974	transcript	C18E3.5	protein_coding	MODIFIER	c.441+11C>T	NA	+	4193240	4203305	I:4645862	0.0588235	PC1	4185710	9182440	0.0192308	0.48226178714814505	JU1440	C	0.433754906108592
I_4194887	I	4194887	C	T	0.235294	C18E3.5	WBGene00015974	transcript	C18E3.5	protein_coding	MODIFIER	c.441+11C>T	NA	+	4193240	4203305	I:4645862	0.0588235	PC1	4185710	9182440	0.0192308	0.48226178714814505	JU1491	C	-0.809343718729932
I_4194887	I	4194887	C	T	0.235294	C18E3.5	WBGene00015974	transcript	C18E3.5	protein_coding	MODIFIER	c.441+11C>T	NA	+	4193240	4203305	I:4645862	0.0588235	PC1	4185710	9182440	0.0192308	0.48226178714814505	JU1530	C	-0.0610895332676219
I_4194887	I	4194887	C	T	0.235294	C18E3.5	WBGene00015974	transcript	C18E3.5	protein_coding	MODIFIER	c.441+11C>T	NA	+	4193240	4203305	I:4645862	0.0588235	PC1	4185710	9182440	0.0192308	0.48226178714814505	JU1568	C	2.37201144485423
I_4194887	I	4194887	C	T	0.235294	C18E3.5	WBGene00015974	transcript	C18E3.5	protein_coding	MODIFIER	c.441+11C>T	NA	+	4193240	4203305	I:4645862	0.0588235	PC1	4185710	9182440	0.0192308	0.48226178714814505	JU1580	T	-3.752806564937
I_4194887	I	4194887	C	T	0.235294	C18E3.5	WBGene00015974	transcript	C18E3.5	protein_coding	MODIFIER	c.441+11C>T	NA	+	4193240	4203305	I:4645862	0.0588235	PC1	4185710	9182440	0.0192308	0.48226178714814505	JU1581	T	0.339036899534926
I_4194887	I	4194887	C	T	0.235294	C18E3.5	WBGene00015974	transcript	C18E3.5	protein_coding	MODIFIER	c.441+11C>T	NA	+	4193240	4203305	I:4645862	0.0588235	PC1	4185710	9182440	0.0192308	0.48226178714814505	JU1586	C	-0.22891636094503
I_4194887	I	4194887	C	T	0.235294	C18E3.5	WBGene00015974	transcript	C18E3.5	protein_coding	MODIFIER	c.441+11C>T	NA	+	4193240	4203305	I:4645862	0.0588235	PC1	4185710	9182440	0.0192308	0.48226178714814505	JU1652	C	1.51074139990487
I_4194887	I	4194887	C	T	0.235294	C18E3.5	WBGene00015974	transcript	C18E3.5	protein_coding	MODIFIER	c.441+11C>T	NA	+	4193240	4203305	I:4645862	0.0588235	PC1	4185710	9182440	0.0192308	0.48226178714814505	JU1896	T	-0.417075869900118
I_4194887	I	4194887	C	T	0.235294	C18E3.5	WBGene00015974	transcript	C18E3.5	protein_coding	MODIFIER	c.441+11C>T	NA	+	4193240	4203305	I:4645862	0.0588235	PC1	4185710	9182440	0.0192308	0.48226178714814505	JU258	T	-1.89822338722004
I_4194887	I	4194887	C	T	0.235294	C18E3.5	WBGene00015974	transcript	C18E3.5	protein_coding	MODIFIER	c.441+11C>T	NA	+	4193240	4203305	I:4645862	0.0588235	PC1	4185710	9182440	0.0192308	0.48226178714814505	JU310	C	0.410027322158147
I_4194887	I	4194887	C	T	0.235294	C18E3.5	WBGene00015974	transcript	C18E3.5	protein_coding	MODIFIER	c.441+11C>T	NA	+	4193240	4203305	I:4645862	0.0588235	PC1	4185710	9182440	0.0192308	0.48226178714814505	JU311	C	0.27216806920084
I_4194887	I	4194887	C	T	0.235294	C18E3.5	WBGene00015974	transcript	C18E3.5	protein_coding	MODIFIER	c.441+11C>T	NA	+	4193240	4203305	I:4645862	0.0588235	PC1	4185710	9182440	0.0192308	0.48226178714814505	JU323	C	0.289321867031384
I_4194887	I	4194887	C	T	0.235294	C18E3.5	WBGene00015974	transcript	C18E3.5	protein_coding	MODIFIER	c.441+11C>T	NA	+	4193240	4203305	I:4645862	0.0588235	PC1	4185710	9182440	0.0192308	0.48226178714814505	JU346	C	-2.58103826777226
I_4194887	I	4194887	C	T	0.235294	C18E3.5	WBGene00015974	transcript	C18E3.5	protein_coding	MODIFIER	c.441+11C>T	NA	+	4193240	4203305	I:4645862	0.0588235	PC1	4185710	9182440	0.0192308	0.48226178714814505	JU360	C	0.294301498629217
I_4194887	I	4194887	C	T	0.235294	C18E3.5	WBGene00015974	transcript	C18E3.5	protein_coding	MODIFIER	c.441+11C>T	NA	+	4193240	4203305	I:4645862	0.0588235	PC1	4185710	9182440	0.0192308	0.48226178714814505	JU367	C	-2.00257014307348
I_4194887	I	4194887	C	T	0.235294	C18E3.5	WBGene00015974	transcript	C18E3.5	protein_coding	MODIFIER	c.441+11C>T	NA	+	4193240	4203305	I:4645862	0.0588235	PC1	4185710	9182440	0.0192308	0.48226178714814505	JU393	C	0.0380747034640434
I_4194887	I	4194887	C	T	0.235294	C18E3.5	WBGene00015974	transcript	C18E3.5	protein_coding	MODIFIER	c.441+11C>T	NA	+	4193240	4203305	I:4645862	0.0588235	PC1	4185710	9182440	0.0192308	0.48226178714814505	JU394	C	0.144602046680956
I_4194887	I	4194887	C	T	0.235294	C18E3.5	WBGene00015974	transcript	C18E3.5	protein_coding	MODIFIER	c.441+11C>T	NA	+	4193240	4203305	I:4645862	0.0588235	PC1	4185710	9182440	0.0192308	0.48226178714814505	JU406	C	-0.06660784767806
I_4194887	I	4194887	C	T	0.235294	C18E3.5	WBGene00015974	transcript	C18E3.5	protein_coding	MODIFIER	c.441+11C>T	NA	+	4193240	4203305	I:4645862	0.0588235	PC1	4185710	9182440	0.0192308	0.48226178714814505	JU440	C	0.538620802447205
I_4194887	I	4194887	C	T	0.235294	C18E3.5	WBGene00015974	transcript	C18E3.5	protein_coding	MODIFIER	c.441+11C>T	NA	+	4193240	4203305	I:4645862	0.0588235	PC1	4185710	9182440	0.0192308	0.48226178714814505	JU561	C	0.72914148437596
I_4194887	I	4194887	C	T	0.235294	C18E3.5	WBGene00015974	transcript	C18E3.5	protein_coding	MODIFIER	c.441+11C>T	NA	+	4193240	4203305	I:4645862	0.0588235	PC1	4185710	9182440	0.0192308	0.48226178714814505	JU642	T	-0.362683910988543
I_4194887	I	4194887	C	T	0.235294	C18E3.5	WBGene00015974	transcript	C18E3.5	protein_coding	MODIFIER	c.441+11C>T	NA	+	4193240	4203305	I:4645862	0.0588235	PC1	4185710	9182440	0.0192308	0.48226178714814505	JU751	C	-0.967394753140509
I_4194887	I	4194887	C	T	0.235294	C18E3.5	WBGene00015974	transcript	C18E3.5	protein_coding	MODIFIER	c.441+11C>T	NA	+	4193240	4203305	I:4645862	0.0588235	PC1	4185710	9182440	0.0192308	0.48226178714814505	JU774	C	0.0329930870921167
I_4194887	I	4194887	C	T	0.235294	C18E3.5	WBGene00015974	transcript	C18E3.5	protein_coding	MODIFIER	c.441+11C>T	NA	+	4193240	4203305	I:4645862	0.0588235	PC1	4185710	9182440	0.0192308	0.48226178714814505	JU778	C	-1.4713673648263
I_4194887	I	4194887	C	T	0.235294	C18E3.5	WBGene00015974	transcript	C18E3.5	protein_coding	MODIFIER	c.441+11C>T	NA	+	4193240	4203305	I:4645862	0.0588235	PC1	4185710	9182440	0.0192308	0.48226178714814505	JU782	C	1.70936948909224
I_4194887	I	4194887	C	T	0.235294	C18E3.5	WBGene00015974	transcript	C18E3.5	protein_coding	MODIFIER	c.441+11C>T	NA	+	4193240	4203305	I:4645862	0.0588235	PC1	4185710	9182440	0.0192308	0.48226178714814505	JU792	C	-1.45600027472861
I_4194887	I	4194887	C	T	0.235294	C18E3.5	WBGene00015974	transcript	C18E3.5	protein_coding	MODIFIER	c.441+11C>T	NA	+	4193240	4203305	I:4645862	0.0588235	PC1	4185710	9182440	0.0192308	0.48226178714814505	JU830	C	-1.01352429549833
I_4194887	I	4194887	C	T	0.235294	C18E3.5	WBGene00015974	transcript	C18E3.5	protein_coding	MODIFIER	c.441+11C>T	NA	+	4193240	4203305	I:4645862	0.0588235	PC1	4185710	9182440	0.0192308	0.48226178714814505	JU847	C	-0.578233756439931
I_4194887	I	4194887	C	T	0.235294	C18E3.5	WBGene00015974	transcript	C18E3.5	protein_coding	MODIFIER	c.441+11C>T	NA	+	4193240	4203305	I:4645862	0.0588235	PC1	4185710	9182440	0.0192308	0.48226178714814505	KR314	C	3.52687238834949
I_4194887	I	4194887	C	T	0.235294	C18E3.5	WBGene00015974	transcript	C18E3.5	protein_coding	MODIFIER	c.441+11C>T	NA	+	4193240	4203305	I:4645862	0.0588235	PC1	4185710	9182440	0.0192308	0.48226178714814505	LKC34	C	-2.62935236950851
I_4194887	I	4194887	C	T	0.235294	C18E3.5	WBGene00015974	transcript	C18E3.5	protein_coding	MODIFIER	c.441+11C>T	NA	+	4193240	4203305	I:4645862	0.0588235	PC1	4185710	9182440	0.0192308	0.48226178714814505	LSJ1	C	-1.61643089981728
I_4194887	I	4194887	C	T	0.235294	C18E3.5	WBGene00015974	transcript	C18E3.5	protein_coding	MODIFIER	c.441+11C>T	NA	+	4193240	4203305	I:4645862	0.0588235	PC1	4185710	9182440	0.0192308	0.48226178714814505	MY1	C	-1.81281788269565
I_4194887	I	4194887	C	T	0.235294	C18E3.5	WBGene00015974	transcript	C18E3.5	protein_coding	MODIFIER	c.441+11C>T	NA	+	4193240	4203305	I:4645862	0.0588235	PC1	4185710	9182440	0.0192308	0.48226178714814505	MY10	C	1.47879928357565
I_4194887	I	4194887	C	T	0.235294	C18E3.5	WBGene00015974	transcript	C18E3.5	protein_coding	MODIFIER	c.441+11C>T	NA	+	4193240	4203305	I:4645862	0.0588235	PC1	4185710	9182440	0.0192308	0.48226178714814505	MY16	T	2.74110604600823
I_4194887	I	4194887	C	T	0.235294	C18E3.5	WBGene00015974	transcript	C18E3.5	protein_coding	MODIFIER	c.441+11C>T	NA	+	4193240	4203305	I:4645862	0.0588235	PC1	4185710	9182440	0.0192308	0.48226178714814505	MY18	T	0.231470957900983
I_4194887	I	4194887	C	T	0.235294	C18E3.5	WBGene00015974	transcript	C18E3.5	protein_coding	MODIFIER	c.441+11C>T	NA	+	4193240	4203305	I:4645862	0.0588235	PC1	4185710	9182440	0.0192308	0.48226178714814505	MY23	C	-1.07691884190868
I_4194887	I	4194887	C	T	0.235294	C18E3.5	WBGene00015974	transcript	C18E3.5	protein_coding	MODIFIER	c.441+11C>T	NA	+	4193240	4203305	I:4645862	0.0588235	PC1	4185710	9182440	0.0192308	0.48226178714814505	N2	C	0.168147480651941
I_4194887	I	4194887	C	T	0.235294	C18E3.5	WBGene00015974	transcript	C18E3.5	protein_coding	MODIFIER	c.441+11C>T	NA	+	4193240	4203305	I:4645862	0.0588235	PC1	4185710	9182440	0.0192308	0.48226178714814505	PB303	C	1.86192609506793
I_4194887	I	4194887	C	T	0.235294	C18E3.5	WBGene00015974	transcript	C18E3.5	protein_coding	MODIFIER	c.441+11C>T	NA	+	4193240	4203305	I:4645862	0.0588235	PC1	4185710	9182440	0.0192308	0.48226178714814505	PB306	C	-0.590570137192128
I_4194887	I	4194887	C	T	0.235294	C18E3.5	WBGene00015974	transcript	C18E3.5	protein_coding	MODIFIER	c.441+11C>T	NA	+	4193240	4203305	I:4645862	0.0588235	PC1	4185710	9182440	0.0192308	0.48226178714814505	PX179	C	-4.35211063933017
I_4194887	I	4194887	C	T	0.235294	C18E3.5	WBGene00015974	transcript	C18E3.5	protein_coding	MODIFIER	c.441+11C>T	NA	+	4193240	4203305	I:4645862	0.0588235	PC1	4185710	9182440	0.0192308	0.48226178714814505	RC301	C	2.34882201597727
I_4194887	I	4194887	C	T	0.235294	C18E3.5	WBGene00015974	transcript	C18E3.5	protein_coding	MODIFIER	c.441+11C>T	NA	+	4193240	4203305	I:4645862	0.0588235	PC1	4185710	9182440	0.0192308	0.48226178714814505	WN2002	T	0.998275357334803
I_4195301	I	4195301	A	T	0.223529	C18E3.5	WBGene00015974	transcript	C18E3.5	protein_coding	MODIFIER	c.442-286A>T	NA	+	4193240	4203305	I:4645862	0.0588235	PC1	4185710	9182440	0.0179924	0.7095921648524783	AB1	A	0.0556471756396577
I_4195301	I	4195301	A	T	0.223529	C18E3.5	WBGene00015974	transcript	C18E3.5	protein_coding	MODIFIER	c.442-286A>T	NA	+	4193240	4203305	I:4645862	0.0588235	PC1	4185710	9182440	0.0179924	0.7095921648524783	CB4852	A	-1.52928873311453
I_4195301	I	4195301	A	T	0.223529	C18E3.5	WBGene00015974	transcript	C18E3.5	protein_coding	MODIFIER	c.442-286A>T	NA	+	4193240	4203305	I:4645862	0.0588235	PC1	4185710	9182440	0.0179924	0.7095921648524783	CB4854	A	-0.409924906310064
I_4195301	I	4195301	A	T	0.223529	C18E3.5	WBGene00015974	transcript	C18E3.5	protein_coding	MODIFIER	c.442-286A>T	NA	+	4193240	4203305	I:4645862	0.0588235	PC1	4185710	9182440	0.0179924	0.7095921648524783	CB4856	T	2.79321234880832
I_4195301	I	4195301	A	T	0.223529	C18E3.5	WBGene00015974	transcript	C18E3.5	protein_coding	MODIFIER	c.442-286A>T	NA	+	4193240	4203305	I:4645862	0.0588235	PC1	4185710	9182440	0.0179924	0.7095921648524783	CB4857	A	-2.96780093454765
I_4195301	I	4195301	A	T	0.223529	C18E3.5	WBGene00015974	transcript	C18E3.5	protein_coding	MODIFIER	c.442-286A>T	NA	+	4193240	4203305	I:4645862	0.0588235	PC1	4185710	9182440	0.0179924	0.7095921648524783	CB4858	T	1.22927867862294
I_4195301	I	4195301	A	T	0.223529	C18E3.5	WBGene00015974	transcript	C18E3.5	protein_coding	MODIFIER	c.442-286A>T	NA	+	4193240	4203305	I:4645862	0.0588235	PC1	4185710	9182440	0.0179924	0.7095921648524783	CB4932	A	-1.47895470173775
I_4195301	I	4195301	A	T	0.223529	C18E3.5	WBGene00015974	transcript	C18E3.5	protein_coding	MODIFIER	c.442-286A>T	NA	+	4193240	4203305	I:4645862	0.0588235	PC1	4185710	9182440	0.0179924	0.7095921648524783	CX11262	A	-2.39179280606784
I_4195301	I	4195301	A	T	0.223529	C18E3.5	WBGene00015974	transcript	C18E3.5	protein_coding	MODIFIER	c.442-286A>T	NA	+	4193240	4203305	I:4645862	0.0588235	PC1	4185710	9182440	0.0179924	0.7095921648524783	CX11264	A	0.966174480550894
I_4195301	I	4195301	A	T	0.223529	C18E3.5	WBGene00015974	transcript	C18E3.5	protein_coding	MODIFIER	c.442-286A>T	NA	+	4193240	4203305	I:4645862	0.0588235	PC1	4185710	9182440	0.0179924	0.7095921648524783	CX11271	T	1.05388841058659
I_4195301	I	4195301	A	T	0.223529	C18E3.5	WBGene00015974	transcript	C18E3.5	protein_coding	MODIFIER	c.442-286A>T	NA	+	4193240	4203305	I:4645862	0.0588235	PC1	4185710	9182440	0.0179924	0.7095921648524783	CX11276	A	2.11413081786944
I_4195301	I	4195301	A	T	0.223529	C18E3.5	WBGene00015974	transcript	C18E3.5	protein_coding	MODIFIER	c.442-286A>T	NA	+	4193240	4203305	I:4645862	0.0588235	PC1	4185710	9182440	0.0179924	0.7095921648524783	CX11285	A	-1.52839829011637
I_4195301	I	4195301	A	T	0.223529	C18E3.5	WBGene00015974	transcript	C18E3.5	protein_coding	MODIFIER	c.442-286A>T	NA	+	4193240	4203305	I:4645862	0.0588235	PC1	4185710	9182440	0.0179924	0.7095921648524783	CX11292	T	-0.455209915846118
I_4195301	I	4195301	A	T	0.223529	C18E3.5	WBGene00015974	transcript	C18E3.5	protein_coding	MODIFIER	c.442-286A>T	NA	+	4193240	4203305	I:4645862	0.0588235	PC1	4185710	9182440	0.0179924	0.7095921648524783	CX11307	T	-0.122826971114432
I_4195301	I	4195301	A	T	0.223529	C18E3.5	WBGene00015974	transcript	C18E3.5	protein_coding	MODIFIER	c.442-286A>T	NA	+	4193240	4203305	I:4645862	0.0588235	PC1	4185710	9182440	0.0179924	0.7095921648524783	CX11314	T	-1.97471749440959
I_4195301	I	4195301	A	T	0.223529	C18E3.5	WBGene00015974	transcript	C18E3.5	protein_coding	MODIFIER	c.442-286A>T	NA	+	4193240	4203305	I:4645862	0.0588235	PC1	4185710	9182440	0.0179924	0.7095921648524783	CX11315	A	-2.67339252919803
I_4195301	I	4195301	A	T	0.223529	C18E3.5	WBGene00015974	transcript	C18E3.5	protein_coding	MODIFIER	c.442-286A>T	NA	+	4193240	4203305	I:4645862	0.0588235	PC1	4185710	9182440	0.0179924	0.7095921648524783	DL200	A	0.311196344358686
I_4195301	I	4195301	A	T	0.223529	C18E3.5	WBGene00015974	transcript	C18E3.5	protein_coding	MODIFIER	c.442-286A>T	NA	+	4193240	4203305	I:4645862	0.0588235	PC1	4185710	9182440	0.0179924	0.7095921648524783	DL226	A	1.90241501709408
I_4195301	I	4195301	A	T	0.223529	C18E3.5	WBGene00015974	transcript	C18E3.5	protein_coding	MODIFIER	c.442-286A>T	NA	+	4193240	4203305	I:4645862	0.0588235	PC1	4185710	9182440	0.0179924	0.7095921648524783	DL238	T	-3.62947846140248
I_4195301	I	4195301	A	T	0.223529	C18E3.5	WBGene00015974	transcript	C18E3.5	protein_coding	MODIFIER	c.442-286A>T	NA	+	4193240	4203305	I:4645862	0.0588235	PC1	4185710	9182440	0.0179924	0.7095921648524783	ED3005	T	3.59137701421353
I_4195301	I	4195301	A	T	0.223529	C18E3.5	WBGene00015974	transcript	C18E3.5	protein_coding	MODIFIER	c.442-286A>T	NA	+	4193240	4203305	I:4645862	0.0588235	PC1	4185710	9182440	0.0179924	0.7095921648524783	ED3011	T	3.34390832033828
I_4195301	I	4195301	A	T	0.223529	C18E3.5	WBGene00015974	transcript	C18E3.5	protein_coding	MODIFIER	c.442-286A>T	NA	+	4193240	4203305	I:4645862	0.0588235	PC1	4185710	9182440	0.0179924	0.7095921648524783	ED3040	T	0.846826125105707
I_4195301	I	4195301	A	T	0.223529	C18E3.5	WBGene00015974	transcript	C18E3.5	protein_coding	MODIFIER	c.442-286A>T	NA	+	4193240	4203305	I:4645862	0.0588235	PC1	4185710	9182440	0.0179924	0.7095921648524783	ED3046	A	1.3444122856732
I_4195301	I	4195301	A	T	0.223529	C18E3.5	WBGene00015974	transcript	C18E3.5	protein_coding	MODIFIER	c.442-286A>T	NA	+	4193240	4203305	I:4645862	0.0588235	PC1	4185710	9182440	0.0179924	0.7095921648524783	ED3048	A	1.97428237967549
I_4195301	I	4195301	A	T	0.223529	C18E3.5	WBGene00015974	transcript	C18E3.5	protein_coding	MODIFIER	c.442-286A>T	NA	+	4193240	4203305	I:4645862	0.0588235	PC1	4185710	9182440	0.0179924	0.7095921648524783	ED3049	A	1.17424913097208
I_4195301	I	4195301	A	T	0.223529	C18E3.5	WBGene00015974	transcript	C18E3.5	protein_coding	MODIFIER	c.442-286A>T	NA	+	4193240	4203305	I:4645862	0.0588235	PC1	4185710	9182440	0.0179924	0.7095921648524783	ED3052	A	-0.907978572909989
I_4195301	I	4195301	A	T	0.223529	C18E3.5	WBGene00015974	transcript	C18E3.5	protein_coding	MODIFIER	c.442-286A>T	NA	+	4193240	4203305	I:4645862	0.0588235	PC1	4185710	9182440	0.0179924	0.7095921648524783	ED3073	A	0.462850237663423
I_4195301	I	4195301	A	T	0.223529	C18E3.5	WBGene00015974	transcript	C18E3.5	protein_coding	MODIFIER	c.442-286A>T	NA	+	4193240	4203305	I:4645862	0.0588235	PC1	4185710	9182440	0.0179924	0.7095921648524783	ED3077	A	-0.268498493744728
I_4195301	I	4195301	A	T	0.223529	C18E3.5	WBGene00015974	transcript	C18E3.5	protein_coding	MODIFIER	c.442-286A>T	NA	+	4193240	4203305	I:4645862	0.0588235	PC1	4185710	9182440	0.0179924	0.7095921648524783	EG4347	A	-1.30597189503375
I_4195301	I	4195301	A	T	0.223529	C18E3.5	WBGene00015974	transcript	C18E3.5	protein_coding	MODIFIER	c.442-286A>T	NA	+	4193240	4203305	I:4645862	0.0588235	PC1	4185710	9182440	0.0179924	0.7095921648524783	EG4349	A	0.514934232221831
I_4195301	I	4195301	A	T	0.223529	C18E3.5	WBGene00015974	transcript	C18E3.5	protein_coding	MODIFIER	c.442-286A>T	NA	+	4193240	4203305	I:4645862	0.0588235	PC1	4185710	9182440	0.0179924	0.7095921648524783	EG4724	A	2.66829859594303
I_4195301	I	4195301	A	T	0.223529	C18E3.5	WBGene00015974	transcript	C18E3.5	protein_coding	MODIFIER	c.442-286A>T	NA	+	4193240	4203305	I:4645862	0.0588235	PC1	4185710	9182440	0.0179924	0.7095921648524783	EG4725	A	-0.245537208079215
I_4195301	I	4195301	A	T	0.223529	C18E3.5	WBGene00015974	transcript	C18E3.5	protein_coding	MODIFIER	c.442-286A>T	NA	+	4193240	4203305	I:4645862	0.0588235	PC1	4185710	9182440	0.0179924	0.7095921648524783	EG4946	T	1.39949179160756
I_4195301	I	4195301	A	T	0.223529	C18E3.5	WBGene00015974	transcript	C18E3.5	protein_coding	MODIFIER	c.442-286A>T	NA	+	4193240	4203305	I:4645862	0.0588235	PC1	4185710	9182440	0.0179924	0.7095921648524783	JT11398	A	0.389883515264186
I_4195301	I	4195301	A	T	0.223529	C18E3.5	WBGene00015974	transcript	C18E3.5	protein_coding	MODIFIER	c.442-286A>T	NA	+	4193240	4203305	I:4645862	0.0588235	PC1	4185710	9182440	0.0179924	0.7095921648524783	JU1172	T	0.856970868083603
I_4195301	I	4195301	A	T	0.223529	C18E3.5	WBGene00015974	transcript	C18E3.5	protein_coding	MODIFIER	c.442-286A>T	NA	+	4193240	4203305	I:4645862	0.0588235	PC1	4185710	9182440	0.0179924	0.7095921648524783	JU1200	A	0.207614525244276
I_4195301	I	4195301	A	T	0.223529	C18E3.5	WBGene00015974	transcript	C18E3.5	protein_coding	MODIFIER	c.442-286A>T	NA	+	4193240	4203305	I:4645862	0.0588235	PC1	4185710	9182440	0.0179924	0.7095921648524783	JU1212	A	-0.689541051270503
I_4195301	I	4195301	A	T	0.223529	C18E3.5	WBGene00015974	transcript	C18E3.5	protein_coding	MODIFIER	c.442-286A>T	NA	+	4193240	4203305	I:4645862	0.0588235	PC1	4185710	9182440	0.0179924	0.7095921648524783	JU1213	A	-0.812998870671107
I_4195301	I	4195301	A	T	0.223529	C18E3.5	WBGene00015974	transcript	C18E3.5	protein_coding	MODIFIER	c.442-286A>T	NA	+	4193240	4203305	I:4645862	0.0588235	PC1	4185710	9182440	0.0179924	0.7095921648524783	JU1242	A	1.70172449962336
I_4195301	I	4195301	A	T	0.223529	C18E3.5	WBGene00015974	transcript	C18E3.5	protein_coding	MODIFIER	c.442-286A>T	NA	+	4193240	4203305	I:4645862	0.0588235	PC1	4185710	9182440	0.0179924	0.7095921648524783	JU1246	A	-2.39121931017584
I_4195301	I	4195301	A	T	0.223529	C18E3.5	WBGene00015974	transcript	C18E3.5	protein_coding	MODIFIER	c.442-286A>T	NA	+	4193240	4203305	I:4645862	0.0588235	PC1	4185710	9182440	0.0179924	0.7095921648524783	JU1395	A	0.495093586786844
I_4195301	I	4195301	A	T	0.223529	C18E3.5	WBGene00015974	transcript	C18E3.5	protein_coding	MODIFIER	c.442-286A>T	NA	+	4193240	4203305	I:4645862	0.0588235	PC1	4185710	9182440	0.0179924	0.7095921648524783	JU1409	A	1.66116293796012
I_4195301	I	4195301	A	T	0.223529	C18E3.5	WBGene00015974	transcript	C18E3.5	protein_coding	MODIFIER	c.442-286A>T	NA	+	4193240	4203305	I:4645862	0.0588235	PC1	4185710	9182440	0.0179924	0.7095921648524783	JU1440	A	0.433754906108592
I_4195301	I	4195301	A	T	0.223529	C18E3.5	WBGene00015974	transcript	C18E3.5	protein_coding	MODIFIER	c.442-286A>T	NA	+	4193240	4203305	I:4645862	0.0588235	PC1	4185710	9182440	0.0179924	0.7095921648524783	JU1491	A	-0.809343718729932
I_4195301	I	4195301	A	T	0.223529	C18E3.5	WBGene00015974	transcript	C18E3.5	protein_coding	MODIFIER	c.442-286A>T	NA	+	4193240	4203305	I:4645862	0.0588235	PC1	4185710	9182440	0.0179924	0.7095921648524783	JU1530	A	-0.0610895332676219
I_4195301	I	4195301	A	T	0.223529	C18E3.5	WBGene00015974	transcript	C18E3.5	protein_coding	MODIFIER	c.442-286A>T	NA	+	4193240	4203305	I:4645862	0.0588235	PC1	4185710	9182440	0.0179924	0.7095921648524783	JU1568	A	2.37201144485423
I_4195301	I	4195301	A	T	0.223529	C18E3.5	WBGene00015974	transcript	C18E3.5	protein_coding	MODIFIER	c.442-286A>T	NA	+	4193240	4203305	I:4645862	0.0588235	PC1	4185710	9182440	0.0179924	0.7095921648524783	JU1580	T	-3.752806564937
I_4195301	I	4195301	A	T	0.223529	C18E3.5	WBGene00015974	transcript	C18E3.5	protein_coding	MODIFIER	c.442-286A>T	NA	+	4193240	4203305	I:4645862	0.0588235	PC1	4185710	9182440	0.0179924	0.7095921648524783	JU1581	T	0.339036899534926
I_4195301	I	4195301	A	T	0.223529	C18E3.5	WBGene00015974	transcript	C18E3.5	protein_coding	MODIFIER	c.442-286A>T	NA	+	4193240	4203305	I:4645862	0.0588235	PC1	4185710	9182440	0.0179924	0.7095921648524783	JU1586	A	-0.22891636094503
I_4195301	I	4195301	A	T	0.223529	C18E3.5	WBGene00015974	transcript	C18E3.5	protein_coding	MODIFIER	c.442-286A>T	NA	+	4193240	4203305	I:4645862	0.0588235	PC1	4185710	9182440	0.0179924	0.7095921648524783	JU1652	A	1.51074139990487
I_4195301	I	4195301	A	T	0.223529	C18E3.5	WBGene00015974	transcript	C18E3.5	protein_coding	MODIFIER	c.442-286A>T	NA	+	4193240	4203305	I:4645862	0.0588235	PC1	4185710	9182440	0.0179924	0.7095921648524783	JU1896	T	-0.417075869900118
I_4195301	I	4195301	A	T	0.223529	C18E3.5	WBGene00015974	transcript	C18E3.5	protein_coding	MODIFIER	c.442-286A>T	NA	+	4193240	4203305	I:4645862	0.0588235	PC1	4185710	9182440	0.0179924	0.7095921648524783	JU258	A	-1.89822338722004
I_4195301	I	4195301	A	T	0.223529	C18E3.5	WBGene00015974	transcript	C18E3.5	protein_coding	MODIFIER	c.442-286A>T	NA	+	4193240	4203305	I:4645862	0.0588235	PC1	4185710	9182440	0.0179924	0.7095921648524783	JU310	A	0.410027322158147
I_4195301	I	4195301	A	T	0.223529	C18E3.5	WBGene00015974	transcript	C18E3.5	protein_coding	MODIFIER	c.442-286A>T	NA	+	4193240	4203305	I:4645862	0.0588235	PC1	4185710	9182440	0.0179924	0.7095921648524783	JU311	A	0.27216806920084
I_4195301	I	4195301	A	T	0.223529	C18E3.5	WBGene00015974	transcript	C18E3.5	protein_coding	MODIFIER	c.442-286A>T	NA	+	4193240	4203305	I:4645862	0.0588235	PC1	4185710	9182440	0.0179924	0.7095921648524783	JU323	A	0.289321867031384
I_4195301	I	4195301	A	T	0.223529	C18E3.5	WBGene00015974	transcript	C18E3.5	protein_coding	MODIFIER	c.442-286A>T	NA	+	4193240	4203305	I:4645862	0.0588235	PC1	4185710	9182440	0.0179924	0.7095921648524783	JU346	A	-2.58103826777226
I_4195301	I	4195301	A	T	0.223529	C18E3.5	WBGene00015974	transcript	C18E3.5	protein_coding	MODIFIER	c.442-286A>T	NA	+	4193240	4203305	I:4645862	0.0588235	PC1	4185710	9182440	0.0179924	0.7095921648524783	JU360	A	0.294301498629217
I_4195301	I	4195301	A	T	0.223529	C18E3.5	WBGene00015974	transcript	C18E3.5	protein_coding	MODIFIER	c.442-286A>T	NA	+	4193240	4203305	I:4645862	0.0588235	PC1	4185710	9182440	0.0179924	0.7095921648524783	JU367	A	-2.00257014307348
I_4195301	I	4195301	A	T	0.223529	C18E3.5	WBGene00015974	transcript	C18E3.5	protein_coding	MODIFIER	c.442-286A>T	NA	+	4193240	4203305	I:4645862	0.0588235	PC1	4185710	9182440	0.0179924	0.7095921648524783	JU393	A	0.0380747034640434
I_4195301	I	4195301	A	T	0.223529	C18E3.5	WBGene00015974	transcript	C18E3.5	protein_coding	MODIFIER	c.442-286A>T	NA	+	4193240	4203305	I:4645862	0.0588235	PC1	4185710	9182440	0.0179924	0.7095921648524783	JU394	A	0.144602046680956
I_4195301	I	4195301	A	T	0.223529	C18E3.5	WBGene00015974	transcript	C18E3.5	protein_coding	MODIFIER	c.442-286A>T	NA	+	4193240	4203305	I:4645862	0.0588235	PC1	4185710	9182440	0.0179924	0.7095921648524783	JU406	A	-0.06660784767806
I_4195301	I	4195301	A	T	0.223529	C18E3.5	WBGene00015974	transcript	C18E3.5	protein_coding	MODIFIER	c.442-286A>T	NA	+	4193240	4203305	I:4645862	0.0588235	PC1	4185710	9182440	0.0179924	0.7095921648524783	JU440	A	0.538620802447205
I_4195301	I	4195301	A	T	0.223529	C18E3.5	WBGene00015974	transcript	C18E3.5	protein_coding	MODIFIER	c.442-286A>T	NA	+	4193240	4203305	I:4645862	0.0588235	PC1	4185710	9182440	0.0179924	0.7095921648524783	JU561	A	0.72914148437596
I_4195301	I	4195301	A	T	0.223529	C18E3.5	WBGene00015974	transcript	C18E3.5	protein_coding	MODIFIER	c.442-286A>T	NA	+	4193240	4203305	I:4645862	0.0588235	PC1	4185710	9182440	0.0179924	0.7095921648524783	JU642	T	-0.362683910988543
I_4195301	I	4195301	A	T	0.223529	C18E3.5	WBGene00015974	transcript	C18E3.5	protein_coding	MODIFIER	c.442-286A>T	NA	+	4193240	4203305	I:4645862	0.0588235	PC1	4185710	9182440	0.0179924	0.7095921648524783	JU751	A	-0.967394753140509
I_4195301	I	4195301	A	T	0.223529	C18E3.5	WBGene00015974	transcript	C18E3.5	protein_coding	MODIFIER	c.442-286A>T	NA	+	4193240	4203305	I:4645862	0.0588235	PC1	4185710	9182440	0.0179924	0.7095921648524783	JU774	A	0.0329930870921167
I_4195301	I	4195301	A	T	0.223529	C18E3.5	WBGene00015974	transcript	C18E3.5	protein_coding	MODIFIER	c.442-286A>T	NA	+	4193240	4203305	I:4645862	0.0588235	PC1	4185710	9182440	0.0179924	0.7095921648524783	JU778	A	-1.4713673648263
I_4195301	I	4195301	A	T	0.223529	C18E3.5	WBGene00015974	transcript	C18E3.5	protein_coding	MODIFIER	c.442-286A>T	NA	+	4193240	4203305	I:4645862	0.0588235	PC1	4185710	9182440	0.0179924	0.7095921648524783	JU782	A	1.70936948909224
I_4195301	I	4195301	A	T	0.223529	C18E3.5	WBGene00015974	transcript	C18E3.5	protein_coding	MODIFIER	c.442-286A>T	NA	+	4193240	4203305	I:4645862	0.0588235	PC1	4185710	9182440	0.0179924	0.7095921648524783	JU792	A	-1.45600027472861
I_4195301	I	4195301	A	T	0.223529	C18E3.5	WBGene00015974	transcript	C18E3.5	protein_coding	MODIFIER	c.442-286A>T	NA	+	4193240	4203305	I:4645862	0.0588235	PC1	4185710	9182440	0.0179924	0.7095921648524783	JU830	A	-1.01352429549833
I_4195301	I	4195301	A	T	0.223529	C18E3.5	WBGene00015974	transcript	C18E3.5	protein_coding	MODIFIER	c.442-286A>T	NA	+	4193240	4203305	I:4645862	0.0588235	PC1	4185710	9182440	0.0179924	0.7095921648524783	JU847	A	-0.578233756439931
I_4195301	I	4195301	A	T	0.223529	C18E3.5	WBGene00015974	transcript	C18E3.5	protein_coding	MODIFIER	c.442-286A>T	NA	+	4193240	4203305	I:4645862	0.0588235	PC1	4185710	9182440	0.0179924	0.7095921648524783	KR314	A	3.52687238834949
I_4195301	I	4195301	A	T	0.223529	C18E3.5	WBGene00015974	transcript	C18E3.5	protein_coding	MODIFIER	c.442-286A>T	NA	+	4193240	4203305	I:4645862	0.0588235	PC1	4185710	9182440	0.0179924	0.7095921648524783	LKC34	A	-2.62935236950851
I_4195301	I	4195301	A	T	0.223529	C18E3.5	WBGene00015974	transcript	C18E3.5	protein_coding	MODIFIER	c.442-286A>T	NA	+	4193240	4203305	I:4645862	0.0588235	PC1	4185710	9182440	0.0179924	0.7095921648524783	LSJ1	A	-1.61643089981728
I_4195301	I	4195301	A	T	0.223529	C18E3.5	WBGene00015974	transcript	C18E3.5	protein_coding	MODIFIER	c.442-286A>T	NA	+	4193240	4203305	I:4645862	0.0588235	PC1	4185710	9182440	0.0179924	0.7095921648524783	MY1	A	-1.81281788269565
I_4195301	I	4195301	A	T	0.223529	C18E3.5	WBGene00015974	transcript	C18E3.5	protein_coding	MODIFIER	c.442-286A>T	NA	+	4193240	4203305	I:4645862	0.0588235	PC1	4185710	9182440	0.0179924	0.7095921648524783	MY10	A	1.47879928357565
I_4195301	I	4195301	A	T	0.223529	C18E3.5	WBGene00015974	transcript	C18E3.5	protein_coding	MODIFIER	c.442-286A>T	NA	+	4193240	4203305	I:4645862	0.0588235	PC1	4185710	9182440	0.0179924	0.7095921648524783	MY16	T	2.74110604600823
I_4195301	I	4195301	A	T	0.223529	C18E3.5	WBGene00015974	transcript	C18E3.5	protein_coding	MODIFIER	c.442-286A>T	NA	+	4193240	4203305	I:4645862	0.0588235	PC1	4185710	9182440	0.0179924	0.7095921648524783	MY18	T	0.231470957900983
I_4195301	I	4195301	A	T	0.223529	C18E3.5	WBGene00015974	transcript	C18E3.5	protein_coding	MODIFIER	c.442-286A>T	NA	+	4193240	4203305	I:4645862	0.0588235	PC1	4185710	9182440	0.0179924	0.7095921648524783	MY23	A	-1.07691884190868
I_4195301	I	4195301	A	T	0.223529	C18E3.5	WBGene00015974	transcript	C18E3.5	protein_coding	MODIFIER	c.442-286A>T	NA	+	4193240	4203305	I:4645862	0.0588235	PC1	4185710	9182440	0.0179924	0.7095921648524783	N2	A	0.168147480651941
I_4195301	I	4195301	A	T	0.223529	C18E3.5	WBGene00015974	transcript	C18E3.5	protein_coding	MODIFIER	c.442-286A>T	NA	+	4193240	4203305	I:4645862	0.0588235	PC1	4185710	9182440	0.0179924	0.7095921648524783	PB303	A	1.86192609506793
I_4195301	I	4195301	A	T	0.223529	C18E3.5	WBGene00015974	transcript	C18E3.5	protein_coding	MODIFIER	c.442-286A>T	NA	+	4193240	4203305	I:4645862	0.0588235	PC1	4185710	9182440	0.0179924	0.7095921648524783	PB306	A	-0.590570137192128
I_4195301	I	4195301	A	T	0.223529	C18E3.5	WBGene00015974	transcript	C18E3.5	protein_coding	MODIFIER	c.442-286A>T	NA	+	4193240	4203305	I:4645862	0.0588235	PC1	4185710	9182440	0.0179924	0.7095921648524783	PX179	A	-4.35211063933017
I_4195301	I	4195301	A	T	0.223529	C18E3.5	WBGene00015974	transcript	C18E3.5	protein_coding	MODIFIER	c.442-286A>T	NA	+	4193240	4203305	I:4645862	0.0588235	PC1	4185710	9182440	0.0179924	0.7095921648524783	RC301	A	2.34882201597727
I_4195301	I	4195301	A	T	0.223529	C18E3.5	WBGene00015974	transcript	C18E3.5	protein_coding	MODIFIER	c.442-286A>T	NA	+	4193240	4203305	I:4645862	0.0588235	PC1	4185710	9182440	0.0179924	0.7095921648524783	WN2002	T	0.998275357334803
I_4195501	I	4195501	T	A	0.105882	C18E3.5	WBGene00015974	transcript	C18E3.5	protein_coding	MODIFIER	c.442-86T>A	NA	+	4193240	4203305	I:4645862	0.0588235	PC1	4185710	9182440	0.00740132	0.20891461209434461	AB1	T	0.0556471756396577
I_4195501	I	4195501	T	A	0.105882	C18E3.5	WBGene00015974	transcript	C18E3.5	protein_coding	MODIFIER	c.442-86T>A	NA	+	4193240	4203305	I:4645862	0.0588235	PC1	4185710	9182440	0.00740132	0.20891461209434461	CB4852	T	-1.52928873311453
I_4195501	I	4195501	T	A	0.105882	C18E3.5	WBGene00015974	transcript	C18E3.5	protein_coding	MODIFIER	c.442-86T>A	NA	+	4193240	4203305	I:4645862	0.0588235	PC1	4185710	9182440	0.00740132	0.20891461209434461	CB4854	T	-0.409924906310064
I_4195501	I	4195501	T	A	0.105882	C18E3.5	WBGene00015974	transcript	C18E3.5	protein_coding	MODIFIER	c.442-86T>A	NA	+	4193240	4203305	I:4645862	0.0588235	PC1	4185710	9182440	0.00740132	0.20891461209434461	CB4856	A	2.79321234880832
I_4195501	I	4195501	T	A	0.105882	C18E3.5	WBGene00015974	transcript	C18E3.5	protein_coding	MODIFIER	c.442-86T>A	NA	+	4193240	4203305	I:4645862	0.0588235	PC1	4185710	9182440	0.00740132	0.20891461209434461	CB4857	T	-2.96780093454765
I_4195501	I	4195501	T	A	0.105882	C18E3.5	WBGene00015974	transcript	C18E3.5	protein_coding	MODIFIER	c.442-86T>A	NA	+	4193240	4203305	I:4645862	0.0588235	PC1	4185710	9182440	0.00740132	0.20891461209434461	CB4858	T	1.22927867862294
I_4195501	I	4195501	T	A	0.105882	C18E3.5	WBGene00015974	transcript	C18E3.5	protein_coding	MODIFIER	c.442-86T>A	NA	+	4193240	4203305	I:4645862	0.0588235	PC1	4185710	9182440	0.00740132	0.20891461209434461	CB4932	T	-1.47895470173775
I_4195501	I	4195501	T	A	0.105882	C18E3.5	WBGene00015974	transcript	C18E3.5	protein_coding	MODIFIER	c.442-86T>A	NA	+	4193240	4203305	I:4645862	0.0588235	PC1	4185710	9182440	0.00740132	0.20891461209434461	CX11262	T	-2.39179280606784
I_4195501	I	4195501	T	A	0.105882	C18E3.5	WBGene00015974	transcript	C18E3.5	protein_coding	MODIFIER	c.442-86T>A	NA	+	4193240	4203305	I:4645862	0.0588235	PC1	4185710	9182440	0.00740132	0.20891461209434461	CX11264	T	0.966174480550894
I_4195501	I	4195501	T	A	0.105882	C18E3.5	WBGene00015974	transcript	C18E3.5	protein_coding	MODIFIER	c.442-86T>A	NA	+	4193240	4203305	I:4645862	0.0588235	PC1	4185710	9182440	0.00740132	0.20891461209434461	CX11271	T	1.05388841058659
I_4195501	I	4195501	T	A	0.105882	C18E3.5	WBGene00015974	transcript	C18E3.5	protein_coding	MODIFIER	c.442-86T>A	NA	+	4193240	4203305	I:4645862	0.0588235	PC1	4185710	9182440	0.00740132	0.20891461209434461	CX11276	T	2.11413081786944
I_4195501	I	4195501	T	A	0.105882	C18E3.5	WBGene00015974	transcript	C18E3.5	protein_coding	MODIFIER	c.442-86T>A	NA	+	4193240	4203305	I:4645862	0.0588235	PC1	4185710	9182440	0.00740132	0.20891461209434461	CX11285	T	-1.52839829011637
I_4195501	I	4195501	T	A	0.105882	C18E3.5	WBGene00015974	transcript	C18E3.5	protein_coding	MODIFIER	c.442-86T>A	NA	+	4193240	4203305	I:4645862	0.0588235	PC1	4185710	9182440	0.00740132	0.20891461209434461	CX11292	T	-0.455209915846118
I_4195501	I	4195501	T	A	0.105882	C18E3.5	WBGene00015974	transcript	C18E3.5	protein_coding	MODIFIER	c.442-86T>A	NA	+	4193240	4203305	I:4645862	0.0588235	PC1	4185710	9182440	0.00740132	0.20891461209434461	CX11307	T	-0.122826971114432
I_4195501	I	4195501	T	A	0.105882	C18E3.5	WBGene00015974	transcript	C18E3.5	protein_coding	MODIFIER	c.442-86T>A	NA	+	4193240	4203305	I:4645862	0.0588235	PC1	4185710	9182440	0.00740132	0.20891461209434461	CX11314	T	-1.97471749440959
I_4195501	I	4195501	T	A	0.105882	C18E3.5	WBGene00015974	transcript	C18E3.5	protein_coding	MODIFIER	c.442-86T>A	NA	+	4193240	4203305	I:4645862	0.0588235	PC1	4185710	9182440	0.00740132	0.20891461209434461	CX11315	T	-2.67339252919803
I_4195501	I	4195501	T	A	0.105882	C18E3.5	WBGene00015974	transcript	C18E3.5	protein_coding	MODIFIER	c.442-86T>A	NA	+	4193240	4203305	I:4645862	0.0588235	PC1	4185710	9182440	0.00740132	0.20891461209434461	DL200	T	0.311196344358686
I_4195501	I	4195501	T	A	0.105882	C18E3.5	WBGene00015974	transcript	C18E3.5	protein_coding	MODIFIER	c.442-86T>A	NA	+	4193240	4203305	I:4645862	0.0588235	PC1	4185710	9182440	0.00740132	0.20891461209434461	DL226	T	1.90241501709408
I_4195501	I	4195501	T	A	0.105882	C18E3.5	WBGene00015974	transcript	C18E3.5	protein_coding	MODIFIER	c.442-86T>A	NA	+	4193240	4203305	I:4645862	0.0588235	PC1	4185710	9182440	0.00740132	0.20891461209434461	DL238	A	-3.62947846140248
I_4195501	I	4195501	T	A	0.105882	C18E3.5	WBGene00015974	transcript	C18E3.5	protein_coding	MODIFIER	c.442-86T>A	NA	+	4193240	4203305	I:4645862	0.0588235	PC1	4185710	9182440	0.00740132	0.20891461209434461	ED3005	T	3.59137701421353
I_4195501	I	4195501	T	A	0.105882	C18E3.5	WBGene00015974	transcript	C18E3.5	protein_coding	MODIFIER	c.442-86T>A	NA	+	4193240	4203305	I:4645862	0.0588235	PC1	4185710	9182440	0.00740132	0.20891461209434461	ED3011	T	3.34390832033828
I_4195501	I	4195501	T	A	0.105882	C18E3.5	WBGene00015974	transcript	C18E3.5	protein_coding	MODIFIER	c.442-86T>A	NA	+	4193240	4203305	I:4645862	0.0588235	PC1	4185710	9182440	0.00740132	0.20891461209434461	ED3040	A	0.846826125105707
I_4195501	I	4195501	T	A	0.105882	C18E3.5	WBGene00015974	transcript	C18E3.5	protein_coding	MODIFIER	c.442-86T>A	NA	+	4193240	4203305	I:4645862	0.0588235	PC1	4185710	9182440	0.00740132	0.20891461209434461	ED3046	T	1.3444122856732
I_4195501	I	4195501	T	A	0.105882	C18E3.5	WBGene00015974	transcript	C18E3.5	protein_coding	MODIFIER	c.442-86T>A	NA	+	4193240	4203305	I:4645862	0.0588235	PC1	4185710	9182440	0.00740132	0.20891461209434461	ED3048	T	1.97428237967549
I_4195501	I	4195501	T	A	0.105882	C18E3.5	WBGene00015974	transcript	C18E3.5	protein_coding	MODIFIER	c.442-86T>A	NA	+	4193240	4203305	I:4645862	0.0588235	PC1	4185710	9182440	0.00740132	0.20891461209434461	ED3049	T	1.17424913097208
I_4195501	I	4195501	T	A	0.105882	C18E3.5	WBGene00015974	transcript	C18E3.5	protein_coding	MODIFIER	c.442-86T>A	NA	+	4193240	4203305	I:4645862	0.0588235	PC1	4185710	9182440	0.00740132	0.20891461209434461	ED3052	T	-0.907978572909989
I_4195501	I	4195501	T	A	0.105882	C18E3.5	WBGene00015974	transcript	C18E3.5	protein_coding	MODIFIER	c.442-86T>A	NA	+	4193240	4203305	I:4645862	0.0588235	PC1	4185710	9182440	0.00740132	0.20891461209434461	ED3073	T	0.462850237663423
I_4195501	I	4195501	T	A	0.105882	C18E3.5	WBGene00015974	transcript	C18E3.5	protein_coding	MODIFIER	c.442-86T>A	NA	+	4193240	4203305	I:4645862	0.0588235	PC1	4185710	9182440	0.00740132	0.20891461209434461	ED3077	T	-0.268498493744728
I_4195501	I	4195501	T	A	0.105882	C18E3.5	WBGene00015974	transcript	C18E3.5	protein_coding	MODIFIER	c.442-86T>A	NA	+	4193240	4203305	I:4645862	0.0588235	PC1	4185710	9182440	0.00740132	0.20891461209434461	EG4347	T	-1.30597189503375
I_4195501	I	4195501	T	A	0.105882	C18E3.5	WBGene00015974	transcript	C18E3.5	protein_coding	MODIFIER	c.442-86T>A	NA	+	4193240	4203305	I:4645862	0.0588235	PC1	4185710	9182440	0.00740132	0.20891461209434461	EG4349	T	0.514934232221831
I_4195501	I	4195501	T	A	0.105882	C18E3.5	WBGene00015974	transcript	C18E3.5	protein_coding	MODIFIER	c.442-86T>A	NA	+	4193240	4203305	I:4645862	0.0588235	PC1	4185710	9182440	0.00740132	0.20891461209434461	EG4724	T	2.66829859594303
I_4195501	I	4195501	T	A	0.105882	C18E3.5	WBGene00015974	transcript	C18E3.5	protein_coding	MODIFIER	c.442-86T>A	NA	+	4193240	4203305	I:4645862	0.0588235	PC1	4185710	9182440	0.00740132	0.20891461209434461	EG4725	T	-0.245537208079215
I_4195501	I	4195501	T	A	0.105882	C18E3.5	WBGene00015974	transcript	C18E3.5	protein_coding	MODIFIER	c.442-86T>A	NA	+	4193240	4203305	I:4645862	0.0588235	PC1	4185710	9182440	0.00740132	0.20891461209434461	EG4946	T	1.39949179160756
I_4195501	I	4195501	T	A	0.105882	C18E3.5	WBGene00015974	transcript	C18E3.5	protein_coding	MODIFIER	c.442-86T>A	NA	+	4193240	4203305	I:4645862	0.0588235	PC1	4185710	9182440	0.00740132	0.20891461209434461	JT11398	T	0.389883515264186
I_4195501	I	4195501	T	A	0.105882	C18E3.5	WBGene00015974	transcript	C18E3.5	protein_coding	MODIFIER	c.442-86T>A	NA	+	4193240	4203305	I:4645862	0.0588235	PC1	4185710	9182440	0.00740132	0.20891461209434461	JU1172	T	0.856970868083603
I_4195501	I	4195501	T	A	0.105882	C18E3.5	WBGene00015974	transcript	C18E3.5	protein_coding	MODIFIER	c.442-86T>A	NA	+	4193240	4203305	I:4645862	0.0588235	PC1	4185710	9182440	0.00740132	0.20891461209434461	JU1200	T	0.207614525244276
I_4195501	I	4195501	T	A	0.105882	C18E3.5	WBGene00015974	transcript	C18E3.5	protein_coding	MODIFIER	c.442-86T>A	NA	+	4193240	4203305	I:4645862	0.0588235	PC1	4185710	9182440	0.00740132	0.20891461209434461	JU1212	T	-0.689541051270503
I_4195501	I	4195501	T	A	0.105882	C18E3.5	WBGene00015974	transcript	C18E3.5	protein_coding	MODIFIER	c.442-86T>A	NA	+	4193240	4203305	I:4645862	0.0588235	PC1	4185710	9182440	0.00740132	0.20891461209434461	JU1213	T	-0.812998870671107
I_4195501	I	4195501	T	A	0.105882	C18E3.5	WBGene00015974	transcript	C18E3.5	protein_coding	MODIFIER	c.442-86T>A	NA	+	4193240	4203305	I:4645862	0.0588235	PC1	4185710	9182440	0.00740132	0.20891461209434461	JU1242	T	1.70172449962336
I_4195501	I	4195501	T	A	0.105882	C18E3.5	WBGene00015974	transcript	C18E3.5	protein_coding	MODIFIER	c.442-86T>A	NA	+	4193240	4203305	I:4645862	0.0588235	PC1	4185710	9182440	0.00740132	0.20891461209434461	JU1246	T	-2.39121931017584
I_4195501	I	4195501	T	A	0.105882	C18E3.5	WBGene00015974	transcript	C18E3.5	protein_coding	MODIFIER	c.442-86T>A	NA	+	4193240	4203305	I:4645862	0.0588235	PC1	4185710	9182440	0.00740132	0.20891461209434461	JU1395	T	0.495093586786844
I_4195501	I	4195501	T	A	0.105882	C18E3.5	WBGene00015974	transcript	C18E3.5	protein_coding	MODIFIER	c.442-86T>A	NA	+	4193240	4203305	I:4645862	0.0588235	PC1	4185710	9182440	0.00740132	0.20891461209434461	JU1409	T	1.66116293796012
I_4195501	I	4195501	T	A	0.105882	C18E3.5	WBGene00015974	transcript	C18E3.5	protein_coding	MODIFIER	c.442-86T>A	NA	+	4193240	4203305	I:4645862	0.0588235	PC1	4185710	9182440	0.00740132	0.20891461209434461	JU1440	T	0.433754906108592
I_4195501	I	4195501	T	A	0.105882	C18E3.5	WBGene00015974	transcript	C18E3.5	protein_coding	MODIFIER	c.442-86T>A	NA	+	4193240	4203305	I:4645862	0.0588235	PC1	4185710	9182440	0.00740132	0.20891461209434461	JU1491	T	-0.809343718729932
I_4195501	I	4195501	T	A	0.105882	C18E3.5	WBGene00015974	transcript	C18E3.5	protein_coding	MODIFIER	c.442-86T>A	NA	+	4193240	4203305	I:4645862	0.0588235	PC1	4185710	9182440	0.00740132	0.20891461209434461	JU1530	T	-0.0610895332676219
I_4195501	I	4195501	T	A	0.105882	C18E3.5	WBGene00015974	transcript	C18E3.5	protein_coding	MODIFIER	c.442-86T>A	NA	+	4193240	4203305	I:4645862	0.0588235	PC1	4185710	9182440	0.00740132	0.20891461209434461	JU1568	T	2.37201144485423
I_4195501	I	4195501	T	A	0.105882	C18E3.5	WBGene00015974	transcript	C18E3.5	protein_coding	MODIFIER	c.442-86T>A	NA	+	4193240	4203305	I:4645862	0.0588235	PC1	4185710	9182440	0.00740132	0.20891461209434461	JU1580	A	-3.752806564937
I_4195501	I	4195501	T	A	0.105882	C18E3.5	WBGene00015974	transcript	C18E3.5	protein_coding	MODIFIER	c.442-86T>A	NA	+	4193240	4203305	I:4645862	0.0588235	PC1	4185710	9182440	0.00740132	0.20891461209434461	JU1581	A	0.339036899534926
I_4195501	I	4195501	T	A	0.105882	C18E3.5	WBGene00015974	transcript	C18E3.5	protein_coding	MODIFIER	c.442-86T>A	NA	+	4193240	4203305	I:4645862	0.0588235	PC1	4185710	9182440	0.00740132	0.20891461209434461	JU1586	T	-0.22891636094503
I_4195501	I	4195501	T	A	0.105882	C18E3.5	WBGene00015974	transcript	C18E3.5	protein_coding	MODIFIER	c.442-86T>A	NA	+	4193240	4203305	I:4645862	0.0588235	PC1	4185710	9182440	0.00740132	0.20891461209434461	JU1652	T	1.51074139990487
I_4195501	I	4195501	T	A	0.105882	C18E3.5	WBGene00015974	transcript	C18E3.5	protein_coding	MODIFIER	c.442-86T>A	NA	+	4193240	4203305	I:4645862	0.0588235	PC1	4185710	9182440	0.00740132	0.20891461209434461	JU1896	A	-0.417075869900118
I_4195501	I	4195501	T	A	0.105882	C18E3.5	WBGene00015974	transcript	C18E3.5	protein_coding	MODIFIER	c.442-86T>A	NA	+	4193240	4203305	I:4645862	0.0588235	PC1	4185710	9182440	0.00740132	0.20891461209434461	JU258	T	-1.89822338722004
I_4195501	I	4195501	T	A	0.105882	C18E3.5	WBGene00015974	transcript	C18E3.5	protein_coding	MODIFIER	c.442-86T>A	NA	+	4193240	4203305	I:4645862	0.0588235	PC1	4185710	9182440	0.00740132	0.20891461209434461	JU310	T	0.410027322158147
I_4195501	I	4195501	T	A	0.105882	C18E3.5	WBGene00015974	transcript	C18E3.5	protein_coding	MODIFIER	c.442-86T>A	NA	+	4193240	4203305	I:4645862	0.0588235	PC1	4185710	9182440	0.00740132	0.20891461209434461	JU311	T	0.27216806920084
I_4195501	I	4195501	T	A	0.105882	C18E3.5	WBGene00015974	transcript	C18E3.5	protein_coding	MODIFIER	c.442-86T>A	NA	+	4193240	4203305	I:4645862	0.0588235	PC1	4185710	9182440	0.00740132	0.20891461209434461	JU323	T	0.289321867031384
I_4195501	I	4195501	T	A	0.105882	C18E3.5	WBGene00015974	transcript	C18E3.5	protein_coding	MODIFIER	c.442-86T>A	NA	+	4193240	4203305	I:4645862	0.0588235	PC1	4185710	9182440	0.00740132	0.20891461209434461	JU346	T	-2.58103826777226
I_4195501	I	4195501	T	A	0.105882	C18E3.5	WBGene00015974	transcript	C18E3.5	protein_coding	MODIFIER	c.442-86T>A	NA	+	4193240	4203305	I:4645862	0.0588235	PC1	4185710	9182440	0.00740132	0.20891461209434461	JU360	T	0.294301498629217
I_4195501	I	4195501	T	A	0.105882	C18E3.5	WBGene00015974	transcript	C18E3.5	protein_coding	MODIFIER	c.442-86T>A	NA	+	4193240	4203305	I:4645862	0.0588235	PC1	4185710	9182440	0.00740132	0.20891461209434461	JU367	T	-2.00257014307348
I_4195501	I	4195501	T	A	0.105882	C18E3.5	WBGene00015974	transcript	C18E3.5	protein_coding	MODIFIER	c.442-86T>A	NA	+	4193240	4203305	I:4645862	0.0588235	PC1	4185710	9182440	0.00740132	0.20891461209434461	JU393	T	0.0380747034640434
I_4195501	I	4195501	T	A	0.105882	C18E3.5	WBGene00015974	transcript	C18E3.5	protein_coding	MODIFIER	c.442-86T>A	NA	+	4193240	4203305	I:4645862	0.0588235	PC1	4185710	9182440	0.00740132	0.20891461209434461	JU394	T	0.144602046680956
I_4195501	I	4195501	T	A	0.105882	C18E3.5	WBGene00015974	transcript	C18E3.5	protein_coding	MODIFIER	c.442-86T>A	NA	+	4193240	4203305	I:4645862	0.0588235	PC1	4185710	9182440	0.00740132	0.20891461209434461	JU406	T	-0.06660784767806
I_4195501	I	4195501	T	A	0.105882	C18E3.5	WBGene00015974	transcript	C18E3.5	protein_coding	MODIFIER	c.442-86T>A	NA	+	4193240	4203305	I:4645862	0.0588235	PC1	4185710	9182440	0.00740132	0.20891461209434461	JU440	T	0.538620802447205
I_4195501	I	4195501	T	A	0.105882	C18E3.5	WBGene00015974	transcript	C18E3.5	protein_coding	MODIFIER	c.442-86T>A	NA	+	4193240	4203305	I:4645862	0.0588235	PC1	4185710	9182440	0.00740132	0.20891461209434461	JU561	T	0.72914148437596
I_4195501	I	4195501	T	A	0.105882	C18E3.5	WBGene00015974	transcript	C18E3.5	protein_coding	MODIFIER	c.442-86T>A	NA	+	4193240	4203305	I:4645862	0.0588235	PC1	4185710	9182440	0.00740132	0.20891461209434461	JU642	A	-0.362683910988543
I_4195501	I	4195501	T	A	0.105882	C18E3.5	WBGene00015974	transcript	C18E3.5	protein_coding	MODIFIER	c.442-86T>A	NA	+	4193240	4203305	I:4645862	0.0588235	PC1	4185710	9182440	0.00740132	0.20891461209434461	JU751	T	-0.967394753140509
I_4195501	I	4195501	T	A	0.105882	C18E3.5	WBGene00015974	transcript	C18E3.5	protein_coding	MODIFIER	c.442-86T>A	NA	+	4193240	4203305	I:4645862	0.0588235	PC1	4185710	9182440	0.00740132	0.20891461209434461	JU774	T	0.0329930870921167
I_4195501	I	4195501	T	A	0.105882	C18E3.5	WBGene00015974	transcript	C18E3.5	protein_coding	MODIFIER	c.442-86T>A	NA	+	4193240	4203305	I:4645862	0.0588235	PC1	4185710	9182440	0.00740132	0.20891461209434461	JU778	T	-1.4713673648263
I_4195501	I	4195501	T	A	0.105882	C18E3.5	WBGene00015974	transcript	C18E3.5	protein_coding	MODIFIER	c.442-86T>A	NA	+	4193240	4203305	I:4645862	0.0588235	PC1	4185710	9182440	0.00740132	0.20891461209434461	JU782	T	1.70936948909224
I_4195501	I	4195501	T	A	0.105882	C18E3.5	WBGene00015974	transcript	C18E3.5	protein_coding	MODIFIER	c.442-86T>A	NA	+	4193240	4203305	I:4645862	0.0588235	PC1	4185710	9182440	0.00740132	0.20891461209434461	JU792	T	-1.45600027472861
I_4195501	I	4195501	T	A	0.105882	C18E3.5	WBGene00015974	transcript	C18E3.5	protein_coding	MODIFIER	c.442-86T>A	NA	+	4193240	4203305	I:4645862	0.0588235	PC1	4185710	9182440	0.00740132	0.20891461209434461	JU830	T	-1.01352429549833
I_4195501	I	4195501	T	A	0.105882	C18E3.5	WBGene00015974	transcript	C18E3.5	protein_coding	MODIFIER	c.442-86T>A	NA	+	4193240	4203305	I:4645862	0.0588235	PC1	4185710	9182440	0.00740132	0.20891461209434461	JU847	T	-0.578233756439931
I_4195501	I	4195501	T	A	0.105882	C18E3.5	WBGene00015974	transcript	C18E3.5	protein_coding	MODIFIER	c.442-86T>A	NA	+	4193240	4203305	I:4645862	0.0588235	PC1	4185710	9182440	0.00740132	0.20891461209434461	KR314	T	3.52687238834949
I_4195501	I	4195501	T	A	0.105882	C18E3.5	WBGene00015974	transcript	C18E3.5	protein_coding	MODIFIER	c.442-86T>A	NA	+	4193240	4203305	I:4645862	0.0588235	PC1	4185710	9182440	0.00740132	0.20891461209434461	LKC34	T	-2.62935236950851
I_4195501	I	4195501	T	A	0.105882	C18E3.5	WBGene00015974	transcript	C18E3.5	protein_coding	MODIFIER	c.442-86T>A	NA	+	4193240	4203305	I:4645862	0.0588235	PC1	4185710	9182440	0.00740132	0.20891461209434461	LSJ1	T	-1.61643089981728
I_4195501	I	4195501	T	A	0.105882	C18E3.5	WBGene00015974	transcript	C18E3.5	protein_coding	MODIFIER	c.442-86T>A	NA	+	4193240	4203305	I:4645862	0.0588235	PC1	4185710	9182440	0.00740132	0.20891461209434461	MY1	T	-1.81281788269565
I_4195501	I	4195501	T	A	0.105882	C18E3.5	WBGene00015974	transcript	C18E3.5	protein_coding	MODIFIER	c.442-86T>A	NA	+	4193240	4203305	I:4645862	0.0588235	PC1	4185710	9182440	0.00740132	0.20891461209434461	MY10	T	1.47879928357565
I_4195501	I	4195501	T	A	0.105882	C18E3.5	WBGene00015974	transcript	C18E3.5	protein_coding	MODIFIER	c.442-86T>A	NA	+	4193240	4203305	I:4645862	0.0588235	PC1	4185710	9182440	0.00740132	0.20891461209434461	MY16	T	2.74110604600823
I_4195501	I	4195501	T	A	0.105882	C18E3.5	WBGene00015974	transcript	C18E3.5	protein_coding	MODIFIER	c.442-86T>A	NA	+	4193240	4203305	I:4645862	0.0588235	PC1	4185710	9182440	0.00740132	0.20891461209434461	MY18	A	0.231470957900983
I_4195501	I	4195501	T	A	0.105882	C18E3.5	WBGene00015974	transcript	C18E3.5	protein_coding	MODIFIER	c.442-86T>A	NA	+	4193240	4203305	I:4645862	0.0588235	PC1	4185710	9182440	0.00740132	0.20891461209434461	MY23	T	-1.07691884190868
I_4195501	I	4195501	T	A	0.105882	C18E3.5	WBGene00015974	transcript	C18E3.5	protein_coding	MODIFIER	c.442-86T>A	NA	+	4193240	4203305	I:4645862	0.0588235	PC1	4185710	9182440	0.00740132	0.20891461209434461	N2	T	0.168147480651941
I_4195501	I	4195501	T	A	0.105882	C18E3.5	WBGene00015974	transcript	C18E3.5	protein_coding	MODIFIER	c.442-86T>A	NA	+	4193240	4203305	I:4645862	0.0588235	PC1	4185710	9182440	0.00740132	0.20891461209434461	PB303	T	1.86192609506793
I_4195501	I	4195501	T	A	0.105882	C18E3.5	WBGene00015974	transcript	C18E3.5	protein_coding	MODIFIER	c.442-86T>A	NA	+	4193240	4203305	I:4645862	0.0588235	PC1	4185710	9182440	0.00740132	0.20891461209434461	PB306	T	-0.590570137192128
I_4195501	I	4195501	T	A	0.105882	C18E3.5	WBGene00015974	transcript	C18E3.5	protein_coding	MODIFIER	c.442-86T>A	NA	+	4193240	4203305	I:4645862	0.0588235	PC1	4185710	9182440	0.00740132	0.20891461209434461	PX179	T	-4.35211063933017
I_4195501	I	4195501	T	A	0.105882	C18E3.5	WBGene00015974	transcript	C18E3.5	protein_coding	MODIFIER	c.442-86T>A	NA	+	4193240	4203305	I:4645862	0.0588235	PC1	4185710	9182440	0.00740132	0.20891461209434461	RC301	T	2.34882201597727
I_4195501	I	4195501	T	A	0.105882	C18E3.5	WBGene00015974	transcript	C18E3.5	protein_coding	MODIFIER	c.442-86T>A	NA	+	4193240	4203305	I:4645862	0.0588235	PC1	4185710	9182440	0.00740132	0.20891461209434461	WN2002	A	0.998275357334803
I_4195996	I	4195996	G	A	0.223529	C18E3.5	WBGene00015974	transcript	C18E3.5	protein_coding	MODIFIER	c.564+287G>A	NA	+	4193240	4203305	I:4645862	0.0588235	PC1	4185710	9182440	0.0179924	0.7095921648524783	AB1	G	0.0556471756396577
I_4195996	I	4195996	G	A	0.223529	C18E3.5	WBGene00015974	transcript	C18E3.5	protein_coding	MODIFIER	c.564+287G>A	NA	+	4193240	4203305	I:4645862	0.0588235	PC1	4185710	9182440	0.0179924	0.7095921648524783	CB4852	G	-1.52928873311453
I_4195996	I	4195996	G	A	0.223529	C18E3.5	WBGene00015974	transcript	C18E3.5	protein_coding	MODIFIER	c.564+287G>A	NA	+	4193240	4203305	I:4645862	0.0588235	PC1	4185710	9182440	0.0179924	0.7095921648524783	CB4854	G	-0.409924906310064
I_4195996	I	4195996	G	A	0.223529	C18E3.5	WBGene00015974	transcript	C18E3.5	protein_coding	MODIFIER	c.564+287G>A	NA	+	4193240	4203305	I:4645862	0.0588235	PC1	4185710	9182440	0.0179924	0.7095921648524783	CB4856	A	2.79321234880832
I_4195996	I	4195996	G	A	0.223529	C18E3.5	WBGene00015974	transcript	C18E3.5	protein_coding	MODIFIER	c.564+287G>A	NA	+	4193240	4203305	I:4645862	0.0588235	PC1	4185710	9182440	0.0179924	0.7095921648524783	CB4857	G	-2.96780093454765
I_4195996	I	4195996	G	A	0.223529	C18E3.5	WBGene00015974	transcript	C18E3.5	protein_coding	MODIFIER	c.564+287G>A	NA	+	4193240	4203305	I:4645862	0.0588235	PC1	4185710	9182440	0.0179924	0.7095921648524783	CB4858	A	1.22927867862294
I_4195996	I	4195996	G	A	0.223529	C18E3.5	WBGene00015974	transcript	C18E3.5	protein_coding	MODIFIER	c.564+287G>A	NA	+	4193240	4203305	I:4645862	0.0588235	PC1	4185710	9182440	0.0179924	0.7095921648524783	CB4932	G	-1.47895470173775
I_4195996	I	4195996	G	A	0.223529	C18E3.5	WBGene00015974	transcript	C18E3.5	protein_coding	MODIFIER	c.564+287G>A	NA	+	4193240	4203305	I:4645862	0.0588235	PC1	4185710	9182440	0.0179924	0.7095921648524783	CX11262	G	-2.39179280606784
I_4195996	I	4195996	G	A	0.223529	C18E3.5	WBGene00015974	transcript	C18E3.5	protein_coding	MODIFIER	c.564+287G>A	NA	+	4193240	4203305	I:4645862	0.0588235	PC1	4185710	9182440	0.0179924	0.7095921648524783	CX11264	G	0.966174480550894
I_4195996	I	4195996	G	A	0.223529	C18E3.5	WBGene00015974	transcript	C18E3.5	protein_coding	MODIFIER	c.564+287G>A	NA	+	4193240	4203305	I:4645862	0.0588235	PC1	4185710	9182440	0.0179924	0.7095921648524783	CX11271	A	1.05388841058659
I_4195996	I	4195996	G	A	0.223529	C18E3.5	WBGene00015974	transcript	C18E3.5	protein_coding	MODIFIER	c.564+287G>A	NA	+	4193240	4203305	I:4645862	0.0588235	PC1	4185710	9182440	0.0179924	0.7095921648524783	CX11276	G	2.11413081786944
I_4195996	I	4195996	G	A	0.223529	C18E3.5	WBGene00015974	transcript	C18E3.5	protein_coding	MODIFIER	c.564+287G>A	NA	+	4193240	4203305	I:4645862	0.0588235	PC1	4185710	9182440	0.0179924	0.7095921648524783	CX11285	G	-1.52839829011637
I_4195996	I	4195996	G	A	0.223529	C18E3.5	WBGene00015974	transcript	C18E3.5	protein_coding	MODIFIER	c.564+287G>A	NA	+	4193240	4203305	I:4645862	0.0588235	PC1	4185710	9182440	0.0179924	0.7095921648524783	CX11292	A	-0.455209915846118
I_4195996	I	4195996	G	A	0.223529	C18E3.5	WBGene00015974	transcript	C18E3.5	protein_coding	MODIFIER	c.564+287G>A	NA	+	4193240	4203305	I:4645862	0.0588235	PC1	4185710	9182440	0.0179924	0.7095921648524783	CX11307	A	-0.122826971114432
I_4195996	I	4195996	G	A	0.223529	C18E3.5	WBGene00015974	transcript	C18E3.5	protein_coding	MODIFIER	c.564+287G>A	NA	+	4193240	4203305	I:4645862	0.0588235	PC1	4185710	9182440	0.0179924	0.7095921648524783	CX11314	A	-1.97471749440959
I_4195996	I	4195996	G	A	0.223529	C18E3.5	WBGene00015974	transcript	C18E3.5	protein_coding	MODIFIER	c.564+287G>A	NA	+	4193240	4203305	I:4645862	0.0588235	PC1	4185710	9182440	0.0179924	0.7095921648524783	CX11315	G	-2.67339252919803
I_4195996	I	4195996	G	A	0.223529	C18E3.5	WBGene00015974	transcript	C18E3.5	protein_coding	MODIFIER	c.564+287G>A	NA	+	4193240	4203305	I:4645862	0.0588235	PC1	4185710	9182440	0.0179924	0.7095921648524783	DL200	G	0.311196344358686
I_4195996	I	4195996	G	A	0.223529	C18E3.5	WBGene00015974	transcript	C18E3.5	protein_coding	MODIFIER	c.564+287G>A	NA	+	4193240	4203305	I:4645862	0.0588235	PC1	4185710	9182440	0.0179924	0.7095921648524783	DL226	G	1.90241501709408
I_4195996	I	4195996	G	A	0.223529	C18E3.5	WBGene00015974	transcript	C18E3.5	protein_coding	MODIFIER	c.564+287G>A	NA	+	4193240	4203305	I:4645862	0.0588235	PC1	4185710	9182440	0.0179924	0.7095921648524783	DL238	A	-3.62947846140248
I_4195996	I	4195996	G	A	0.223529	C18E3.5	WBGene00015974	transcript	C18E3.5	protein_coding	MODIFIER	c.564+287G>A	NA	+	4193240	4203305	I:4645862	0.0588235	PC1	4185710	9182440	0.0179924	0.7095921648524783	ED3005	A	3.59137701421353
I_4195996	I	4195996	G	A	0.223529	C18E3.5	WBGene00015974	transcript	C18E3.5	protein_coding	MODIFIER	c.564+287G>A	NA	+	4193240	4203305	I:4645862	0.0588235	PC1	4185710	9182440	0.0179924	0.7095921648524783	ED3011	A	3.34390832033828
I_4195996	I	4195996	G	A	0.223529	C18E3.5	WBGene00015974	transcript	C18E3.5	protein_coding	MODIFIER	c.564+287G>A	NA	+	4193240	4203305	I:4645862	0.0588235	PC1	4185710	9182440	0.0179924	0.7095921648524783	ED3040	A	0.846826125105707
I_4195996	I	4195996	G	A	0.223529	C18E3.5	WBGene00015974	transcript	C18E3.5	protein_coding	MODIFIER	c.564+287G>A	NA	+	4193240	4203305	I:4645862	0.0588235	PC1	4185710	9182440	0.0179924	0.7095921648524783	ED3046	G	1.3444122856732
I_4195996	I	4195996	G	A	0.223529	C18E3.5	WBGene00015974	transcript	C18E3.5	protein_coding	MODIFIER	c.564+287G>A	NA	+	4193240	4203305	I:4645862	0.0588235	PC1	4185710	9182440	0.0179924	0.7095921648524783	ED3048	G	1.97428237967549
I_4195996	I	4195996	G	A	0.223529	C18E3.5	WBGene00015974	transcript	C18E3.5	protein_coding	MODIFIER	c.564+287G>A	NA	+	4193240	4203305	I:4645862	0.0588235	PC1	4185710	9182440	0.0179924	0.7095921648524783	ED3049	G	1.17424913097208
I_4195996	I	4195996	G	A	0.223529	C18E3.5	WBGene00015974	transcript	C18E3.5	protein_coding	MODIFIER	c.564+287G>A	NA	+	4193240	4203305	I:4645862	0.0588235	PC1	4185710	9182440	0.0179924	0.7095921648524783	ED3052	G	-0.907978572909989
I_4195996	I	4195996	G	A	0.223529	C18E3.5	WBGene00015974	transcript	C18E3.5	protein_coding	MODIFIER	c.564+287G>A	NA	+	4193240	4203305	I:4645862	0.0588235	PC1	4185710	9182440	0.0179924	0.7095921648524783	ED3073	G	0.462850237663423
I_4195996	I	4195996	G	A	0.223529	C18E3.5	WBGene00015974	transcript	C18E3.5	protein_coding	MODIFIER	c.564+287G>A	NA	+	4193240	4203305	I:4645862	0.0588235	PC1	4185710	9182440	0.0179924	0.7095921648524783	ED3077	G	-0.268498493744728
I_4195996	I	4195996	G	A	0.223529	C18E3.5	WBGene00015974	transcript	C18E3.5	protein_coding	MODIFIER	c.564+287G>A	NA	+	4193240	4203305	I:4645862	0.0588235	PC1	4185710	9182440	0.0179924	0.7095921648524783	EG4347	G	-1.30597189503375
I_4195996	I	4195996	G	A	0.223529	C18E3.5	WBGene00015974	transcript	C18E3.5	protein_coding	MODIFIER	c.564+287G>A	NA	+	4193240	4203305	I:4645862	0.0588235	PC1	4185710	9182440	0.0179924	0.7095921648524783	EG4349	G	0.514934232221831
I_4195996	I	4195996	G	A	0.223529	C18E3.5	WBGene00015974	transcript	C18E3.5	protein_coding	MODIFIER	c.564+287G>A	NA	+	4193240	4203305	I:4645862	0.0588235	PC1	4185710	9182440	0.0179924	0.7095921648524783	EG4724	G	2.66829859594303
I_4195996	I	4195996	G	A	0.223529	C18E3.5	WBGene00015974	transcript	C18E3.5	protein_coding	MODIFIER	c.564+287G>A	NA	+	4193240	4203305	I:4645862	0.0588235	PC1	4185710	9182440	0.0179924	0.7095921648524783	EG4725	G	-0.245537208079215
I_4195996	I	4195996	G	A	0.223529	C18E3.5	WBGene00015974	transcript	C18E3.5	protein_coding	MODIFIER	c.564+287G>A	NA	+	4193240	4203305	I:4645862	0.0588235	PC1	4185710	9182440	0.0179924	0.7095921648524783	EG4946	A	1.39949179160756
I_4195996	I	4195996	G	A	0.223529	C18E3.5	WBGene00015974	transcript	C18E3.5	protein_coding	MODIFIER	c.564+287G>A	NA	+	4193240	4203305	I:4645862	0.0588235	PC1	4185710	9182440	0.0179924	0.7095921648524783	JT11398	G	0.389883515264186
I_4195996	I	4195996	G	A	0.223529	C18E3.5	WBGene00015974	transcript	C18E3.5	protein_coding	MODIFIER	c.564+287G>A	NA	+	4193240	4203305	I:4645862	0.0588235	PC1	4185710	9182440	0.0179924	0.7095921648524783	JU1172	A	0.856970868083603
I_4195996	I	4195996	G	A	0.223529	C18E3.5	WBGene00015974	transcript	C18E3.5	protein_coding	MODIFIER	c.564+287G>A	NA	+	4193240	4203305	I:4645862	0.0588235	PC1	4185710	9182440	0.0179924	0.7095921648524783	JU1200	G	0.207614525244276
I_4195996	I	4195996	G	A	0.223529	C18E3.5	WBGene00015974	transcript	C18E3.5	protein_coding	MODIFIER	c.564+287G>A	NA	+	4193240	4203305	I:4645862	0.0588235	PC1	4185710	9182440	0.0179924	0.7095921648524783	JU1212	G	-0.689541051270503
I_4195996	I	4195996	G	A	0.223529	C18E3.5	WBGene00015974	transcript	C18E3.5	protein_coding	MODIFIER	c.564+287G>A	NA	+	4193240	4203305	I:4645862	0.0588235	PC1	4185710	9182440	0.0179924	0.7095921648524783	JU1213	G	-0.812998870671107
I_4195996	I	4195996	G	A	0.223529	C18E3.5	WBGene00015974	transcript	C18E3.5	protein_coding	MODIFIER	c.564+287G>A	NA	+	4193240	4203305	I:4645862	0.0588235	PC1	4185710	9182440	0.0179924	0.7095921648524783	JU1242	G	1.70172449962336
I_4195996	I	4195996	G	A	0.223529	C18E3.5	WBGene00015974	transcript	C18E3.5	protein_coding	MODIFIER	c.564+287G>A	NA	+	4193240	4203305	I:4645862	0.0588235	PC1	4185710	9182440	0.0179924	0.7095921648524783	JU1246	G	-2.39121931017584
I_4195996	I	4195996	G	A	0.223529	C18E3.5	WBGene00015974	transcript	C18E3.5	protein_coding	MODIFIER	c.564+287G>A	NA	+	4193240	4203305	I:4645862	0.0588235	PC1	4185710	9182440	0.0179924	0.7095921648524783	JU1395	G	0.495093586786844
I_4195996	I	4195996	G	A	0.223529	C18E3.5	WBGene00015974	transcript	C18E3.5	protein_coding	MODIFIER	c.564+287G>A	NA	+	4193240	4203305	I:4645862	0.0588235	PC1	4185710	9182440	0.0179924	0.7095921648524783	JU1409	G	1.66116293796012
I_4195996	I	4195996	G	A	0.223529	C18E3.5	WBGene00015974	transcript	C18E3.5	protein_coding	MODIFIER	c.564+287G>A	NA	+	4193240	4203305	I:4645862	0.0588235	PC1	4185710	9182440	0.0179924	0.7095921648524783	JU1440	G	0.433754906108592
I_4195996	I	4195996	G	A	0.223529	C18E3.5	WBGene00015974	transcript	C18E3.5	protein_coding	MODIFIER	c.564+287G>A	NA	+	4193240	4203305	I:4645862	0.0588235	PC1	4185710	9182440	0.0179924	0.7095921648524783	JU1491	G	-0.809343718729932
I_4195996	I	4195996	G	A	0.223529	C18E3.5	WBGene00015974	transcript	C18E3.5	protein_coding	MODIFIER	c.564+287G>A	NA	+	4193240	4203305	I:4645862	0.0588235	PC1	4185710	9182440	0.0179924	0.7095921648524783	JU1530	G	-0.0610895332676219
I_4195996	I	4195996	G	A	0.223529	C18E3.5	WBGene00015974	transcript	C18E3.5	protein_coding	MODIFIER	c.564+287G>A	NA	+	4193240	4203305	I:4645862	0.0588235	PC1	4185710	9182440	0.0179924	0.7095921648524783	JU1568	G	2.37201144485423
I_4195996	I	4195996	G	A	0.223529	C18E3.5	WBGene00015974	transcript	C18E3.5	protein_coding	MODIFIER	c.564+287G>A	NA	+	4193240	4203305	I:4645862	0.0588235	PC1	4185710	9182440	0.0179924	0.7095921648524783	JU1580	A	-3.752806564937
I_4195996	I	4195996	G	A	0.223529	C18E3.5	WBGene00015974	transcript	C18E3.5	protein_coding	MODIFIER	c.564+287G>A	NA	+	4193240	4203305	I:4645862	0.0588235	PC1	4185710	9182440	0.0179924	0.7095921648524783	JU1581	A	0.339036899534926
I_4195996	I	4195996	G	A	0.223529	C18E3.5	WBGene00015974	transcript	C18E3.5	protein_coding	MODIFIER	c.564+287G>A	NA	+	4193240	4203305	I:4645862	0.0588235	PC1	4185710	9182440	0.0179924	0.7095921648524783	JU1586	G	-0.22891636094503
I_4195996	I	4195996	G	A	0.223529	C18E3.5	WBGene00015974	transcript	C18E3.5	protein_coding	MODIFIER	c.564+287G>A	NA	+	4193240	4203305	I:4645862	0.0588235	PC1	4185710	9182440	0.0179924	0.7095921648524783	JU1652	G	1.51074139990487
I_4195996	I	4195996	G	A	0.223529	C18E3.5	WBGene00015974	transcript	C18E3.5	protein_coding	MODIFIER	c.564+287G>A	NA	+	4193240	4203305	I:4645862	0.0588235	PC1	4185710	9182440	0.0179924	0.7095921648524783	JU1896	A	-0.417075869900118
I_4195996	I	4195996	G	A	0.223529	C18E3.5	WBGene00015974	transcript	C18E3.5	protein_coding	MODIFIER	c.564+287G>A	NA	+	4193240	4203305	I:4645862	0.0588235	PC1	4185710	9182440	0.0179924	0.7095921648524783	JU258	G	-1.89822338722004
I_4195996	I	4195996	G	A	0.223529	C18E3.5	WBGene00015974	transcript	C18E3.5	protein_coding	MODIFIER	c.564+287G>A	NA	+	4193240	4203305	I:4645862	0.0588235	PC1	4185710	9182440	0.0179924	0.7095921648524783	JU310	G	0.410027322158147
I_4195996	I	4195996	G	A	0.223529	C18E3.5	WBGene00015974	transcript	C18E3.5	protein_coding	MODIFIER	c.564+287G>A	NA	+	4193240	4203305	I:4645862	0.0588235	PC1	4185710	9182440	0.0179924	0.7095921648524783	JU311	G	0.27216806920084
I_4195996	I	4195996	G	A	0.223529	C18E3.5	WBGene00015974	transcript	C18E3.5	protein_coding	MODIFIER	c.564+287G>A	NA	+	4193240	4203305	I:4645862	0.0588235	PC1	4185710	9182440	0.0179924	0.7095921648524783	JU323	G	0.289321867031384
I_4195996	I	4195996	G	A	0.223529	C18E3.5	WBGene00015974	transcript	C18E3.5	protein_coding	MODIFIER	c.564+287G>A	NA	+	4193240	4203305	I:4645862	0.0588235	PC1	4185710	9182440	0.0179924	0.7095921648524783	JU346	G	-2.58103826777226
I_4195996	I	4195996	G	A	0.223529	C18E3.5	WBGene00015974	transcript	C18E3.5	protein_coding	MODIFIER	c.564+287G>A	NA	+	4193240	4203305	I:4645862	0.0588235	PC1	4185710	9182440	0.0179924	0.7095921648524783	JU360	G	0.294301498629217
I_4195996	I	4195996	G	A	0.223529	C18E3.5	WBGene00015974	transcript	C18E3.5	protein_coding	MODIFIER	c.564+287G>A	NA	+	4193240	4203305	I:4645862	0.0588235	PC1	4185710	9182440	0.0179924	0.7095921648524783	JU367	G	-2.00257014307348
I_4195996	I	4195996	G	A	0.223529	C18E3.5	WBGene00015974	transcript	C18E3.5	protein_coding	MODIFIER	c.564+287G>A	NA	+	4193240	4203305	I:4645862	0.0588235	PC1	4185710	9182440	0.0179924	0.7095921648524783	JU393	G	0.0380747034640434
I_4195996	I	4195996	G	A	0.223529	C18E3.5	WBGene00015974	transcript	C18E3.5	protein_coding	MODIFIER	c.564+287G>A	NA	+	4193240	4203305	I:4645862	0.0588235	PC1	4185710	9182440	0.0179924	0.7095921648524783	JU394	G	0.144602046680956
I_4195996	I	4195996	G	A	0.223529	C18E3.5	WBGene00015974	transcript	C18E3.5	protein_coding	MODIFIER	c.564+287G>A	NA	+	4193240	4203305	I:4645862	0.0588235	PC1	4185710	9182440	0.0179924	0.7095921648524783	JU406	G	-0.06660784767806
I_4195996	I	4195996	G	A	0.223529	C18E3.5	WBGene00015974	transcript	C18E3.5	protein_coding	MODIFIER	c.564+287G>A	NA	+	4193240	4203305	I:4645862	0.0588235	PC1	4185710	9182440	0.0179924	0.7095921648524783	JU440	G	0.538620802447205
I_4195996	I	4195996	G	A	0.223529	C18E3.5	WBGene00015974	transcript	C18E3.5	protein_coding	MODIFIER	c.564+287G>A	NA	+	4193240	4203305	I:4645862	0.0588235	PC1	4185710	9182440	0.0179924	0.7095921648524783	JU561	G	0.72914148437596
I_4195996	I	4195996	G	A	0.223529	C18E3.5	WBGene00015974	transcript	C18E3.5	protein_coding	MODIFIER	c.564+287G>A	NA	+	4193240	4203305	I:4645862	0.0588235	PC1	4185710	9182440	0.0179924	0.7095921648524783	JU642	A	-0.362683910988543
I_4195996	I	4195996	G	A	0.223529	C18E3.5	WBGene00015974	transcript	C18E3.5	protein_coding	MODIFIER	c.564+287G>A	NA	+	4193240	4203305	I:4645862	0.0588235	PC1	4185710	9182440	0.0179924	0.7095921648524783	JU751	G	-0.967394753140509
I_4195996	I	4195996	G	A	0.223529	C18E3.5	WBGene00015974	transcript	C18E3.5	protein_coding	MODIFIER	c.564+287G>A	NA	+	4193240	4203305	I:4645862	0.0588235	PC1	4185710	9182440	0.0179924	0.7095921648524783	JU774	G	0.0329930870921167
I_4195996	I	4195996	G	A	0.223529	C18E3.5	WBGene00015974	transcript	C18E3.5	protein_coding	MODIFIER	c.564+287G>A	NA	+	4193240	4203305	I:4645862	0.0588235	PC1	4185710	9182440	0.0179924	0.7095921648524783	JU778	G	-1.4713673648263
I_4195996	I	4195996	G	A	0.223529	C18E3.5	WBGene00015974	transcript	C18E3.5	protein_coding	MODIFIER	c.564+287G>A	NA	+	4193240	4203305	I:4645862	0.0588235	PC1	4185710	9182440	0.0179924	0.7095921648524783	JU782	G	1.70936948909224
I_4195996	I	4195996	G	A	0.223529	C18E3.5	WBGene00015974	transcript	C18E3.5	protein_coding	MODIFIER	c.564+287G>A	NA	+	4193240	4203305	I:4645862	0.0588235	PC1	4185710	9182440	0.0179924	0.7095921648524783	JU792	G	-1.45600027472861
I_4195996	I	4195996	G	A	0.223529	C18E3.5	WBGene00015974	transcript	C18E3.5	protein_coding	MODIFIER	c.564+287G>A	NA	+	4193240	4203305	I:4645862	0.0588235	PC1	4185710	9182440	0.0179924	0.7095921648524783	JU830	G	-1.01352429549833
I_4195996	I	4195996	G	A	0.223529	C18E3.5	WBGene00015974	transcript	C18E3.5	protein_coding	MODIFIER	c.564+287G>A	NA	+	4193240	4203305	I:4645862	0.0588235	PC1	4185710	9182440	0.0179924	0.7095921648524783	JU847	G	-0.578233756439931
I_4195996	I	4195996	G	A	0.223529	C18E3.5	WBGene00015974	transcript	C18E3.5	protein_coding	MODIFIER	c.564+287G>A	NA	+	4193240	4203305	I:4645862	0.0588235	PC1	4185710	9182440	0.0179924	0.7095921648524783	KR314	G	3.52687238834949
I_4195996	I	4195996	G	A	0.223529	C18E3.5	WBGene00015974	transcript	C18E3.5	protein_coding	MODIFIER	c.564+287G>A	NA	+	4193240	4203305	I:4645862	0.0588235	PC1	4185710	9182440	0.0179924	0.7095921648524783	LKC34	G	-2.62935236950851
I_4195996	I	4195996	G	A	0.223529	C18E3.5	WBGene00015974	transcript	C18E3.5	protein_coding	MODIFIER	c.564+287G>A	NA	+	4193240	4203305	I:4645862	0.0588235	PC1	4185710	9182440	0.0179924	0.7095921648524783	LSJ1	G	-1.61643089981728
I_4195996	I	4195996	G	A	0.223529	C18E3.5	WBGene00015974	transcript	C18E3.5	protein_coding	MODIFIER	c.564+287G>A	NA	+	4193240	4203305	I:4645862	0.0588235	PC1	4185710	9182440	0.0179924	0.7095921648524783	MY1	G	-1.81281788269565
I_4195996	I	4195996	G	A	0.223529	C18E3.5	WBGene00015974	transcript	C18E3.5	protein_coding	MODIFIER	c.564+287G>A	NA	+	4193240	4203305	I:4645862	0.0588235	PC1	4185710	9182440	0.0179924	0.7095921648524783	MY10	G	1.47879928357565
I_4195996	I	4195996	G	A	0.223529	C18E3.5	WBGene00015974	transcript	C18E3.5	protein_coding	MODIFIER	c.564+287G>A	NA	+	4193240	4203305	I:4645862	0.0588235	PC1	4185710	9182440	0.0179924	0.7095921648524783	MY16	A	2.74110604600823
I_4195996	I	4195996	G	A	0.223529	C18E3.5	WBGene00015974	transcript	C18E3.5	protein_coding	MODIFIER	c.564+287G>A	NA	+	4193240	4203305	I:4645862	0.0588235	PC1	4185710	9182440	0.0179924	0.7095921648524783	MY18	A	0.231470957900983
I_4195996	I	4195996	G	A	0.223529	C18E3.5	WBGene00015974	transcript	C18E3.5	protein_coding	MODIFIER	c.564+287G>A	NA	+	4193240	4203305	I:4645862	0.0588235	PC1	4185710	9182440	0.0179924	0.7095921648524783	MY23	G	-1.07691884190868
I_4195996	I	4195996	G	A	0.223529	C18E3.5	WBGene00015974	transcript	C18E3.5	protein_coding	MODIFIER	c.564+287G>A	NA	+	4193240	4203305	I:4645862	0.0588235	PC1	4185710	9182440	0.0179924	0.7095921648524783	N2	G	0.168147480651941
I_4195996	I	4195996	G	A	0.223529	C18E3.5	WBGene00015974	transcript	C18E3.5	protein_coding	MODIFIER	c.564+287G>A	NA	+	4193240	4203305	I:4645862	0.0588235	PC1	4185710	9182440	0.0179924	0.7095921648524783	PB303	G	1.86192609506793
I_4195996	I	4195996	G	A	0.223529	C18E3.5	WBGene00015974	transcript	C18E3.5	protein_coding	MODIFIER	c.564+287G>A	NA	+	4193240	4203305	I:4645862	0.0588235	PC1	4185710	9182440	0.0179924	0.7095921648524783	PB306	G	-0.590570137192128
I_4195996	I	4195996	G	A	0.223529	C18E3.5	WBGene00015974	transcript	C18E3.5	protein_coding	MODIFIER	c.564+287G>A	NA	+	4193240	4203305	I:4645862	0.0588235	PC1	4185710	9182440	0.0179924	0.7095921648524783	PX179	G	-4.35211063933017
I_4195996	I	4195996	G	A	0.223529	C18E3.5	WBGene00015974	transcript	C18E3.5	protein_coding	MODIFIER	c.564+287G>A	NA	+	4193240	4203305	I:4645862	0.0588235	PC1	4185710	9182440	0.0179924	0.7095921648524783	RC301	G	2.34882201597727
I_4195996	I	4195996	G	A	0.223529	C18E3.5	WBGene00015974	transcript	C18E3.5	protein_coding	MODIFIER	c.564+287G>A	NA	+	4193240	4203305	I:4645862	0.0588235	PC1	4185710	9182440	0.0179924	0.7095921648524783	WN2002	A	0.998275357334803
I_4196149	I	4196149	G	A	0.223529	C18E3.5	WBGene00015974	transcript	C18E3.5	protein_coding	MODIFIER	c.565-362G>A	NA	+	4193240	4203305	I:4645862	0.0588235	PC1	4185710	9182440	0.0179924	0.7095921648524783	AB1	G	0.0556471756396577
I_4196149	I	4196149	G	A	0.223529	C18E3.5	WBGene00015974	transcript	C18E3.5	protein_coding	MODIFIER	c.565-362G>A	NA	+	4193240	4203305	I:4645862	0.0588235	PC1	4185710	9182440	0.0179924	0.7095921648524783	CB4852	G	-1.52928873311453
I_4196149	I	4196149	G	A	0.223529	C18E3.5	WBGene00015974	transcript	C18E3.5	protein_coding	MODIFIER	c.565-362G>A	NA	+	4193240	4203305	I:4645862	0.0588235	PC1	4185710	9182440	0.0179924	0.7095921648524783	CB4854	G	-0.409924906310064
I_4196149	I	4196149	G	A	0.223529	C18E3.5	WBGene00015974	transcript	C18E3.5	protein_coding	MODIFIER	c.565-362G>A	NA	+	4193240	4203305	I:4645862	0.0588235	PC1	4185710	9182440	0.0179924	0.7095921648524783	CB4856	A	2.79321234880832
I_4196149	I	4196149	G	A	0.223529	C18E3.5	WBGene00015974	transcript	C18E3.5	protein_coding	MODIFIER	c.565-362G>A	NA	+	4193240	4203305	I:4645862	0.0588235	PC1	4185710	9182440	0.0179924	0.7095921648524783	CB4857	G	-2.96780093454765
I_4196149	I	4196149	G	A	0.223529	C18E3.5	WBGene00015974	transcript	C18E3.5	protein_coding	MODIFIER	c.565-362G>A	NA	+	4193240	4203305	I:4645862	0.0588235	PC1	4185710	9182440	0.0179924	0.7095921648524783	CB4858	A	1.22927867862294
I_4196149	I	4196149	G	A	0.223529	C18E3.5	WBGene00015974	transcript	C18E3.5	protein_coding	MODIFIER	c.565-362G>A	NA	+	4193240	4203305	I:4645862	0.0588235	PC1	4185710	9182440	0.0179924	0.7095921648524783	CB4932	G	-1.47895470173775
I_4196149	I	4196149	G	A	0.223529	C18E3.5	WBGene00015974	transcript	C18E3.5	protein_coding	MODIFIER	c.565-362G>A	NA	+	4193240	4203305	I:4645862	0.0588235	PC1	4185710	9182440	0.0179924	0.7095921648524783	CX11262	G	-2.39179280606784
I_4196149	I	4196149	G	A	0.223529	C18E3.5	WBGene00015974	transcript	C18E3.5	protein_coding	MODIFIER	c.565-362G>A	NA	+	4193240	4203305	I:4645862	0.0588235	PC1	4185710	9182440	0.0179924	0.7095921648524783	CX11264	G	0.966174480550894
I_4196149	I	4196149	G	A	0.223529	C18E3.5	WBGene00015974	transcript	C18E3.5	protein_coding	MODIFIER	c.565-362G>A	NA	+	4193240	4203305	I:4645862	0.0588235	PC1	4185710	9182440	0.0179924	0.7095921648524783	CX11271	A	1.05388841058659
I_4196149	I	4196149	G	A	0.223529	C18E3.5	WBGene00015974	transcript	C18E3.5	protein_coding	MODIFIER	c.565-362G>A	NA	+	4193240	4203305	I:4645862	0.0588235	PC1	4185710	9182440	0.0179924	0.7095921648524783	CX11276	G	2.11413081786944
I_4196149	I	4196149	G	A	0.223529	C18E3.5	WBGene00015974	transcript	C18E3.5	protein_coding	MODIFIER	c.565-362G>A	NA	+	4193240	4203305	I:4645862	0.0588235	PC1	4185710	9182440	0.0179924	0.7095921648524783	CX11285	G	-1.52839829011637
I_4196149	I	4196149	G	A	0.223529	C18E3.5	WBGene00015974	transcript	C18E3.5	protein_coding	MODIFIER	c.565-362G>A	NA	+	4193240	4203305	I:4645862	0.0588235	PC1	4185710	9182440	0.0179924	0.7095921648524783	CX11292	A	-0.455209915846118
I_4196149	I	4196149	G	A	0.223529	C18E3.5	WBGene00015974	transcript	C18E3.5	protein_coding	MODIFIER	c.565-362G>A	NA	+	4193240	4203305	I:4645862	0.0588235	PC1	4185710	9182440	0.0179924	0.7095921648524783	CX11307	A	-0.122826971114432
I_4196149	I	4196149	G	A	0.223529	C18E3.5	WBGene00015974	transcript	C18E3.5	protein_coding	MODIFIER	c.565-362G>A	NA	+	4193240	4203305	I:4645862	0.0588235	PC1	4185710	9182440	0.0179924	0.7095921648524783	CX11314	A	-1.97471749440959
I_4196149	I	4196149	G	A	0.223529	C18E3.5	WBGene00015974	transcript	C18E3.5	protein_coding	MODIFIER	c.565-362G>A	NA	+	4193240	4203305	I:4645862	0.0588235	PC1	4185710	9182440	0.0179924	0.7095921648524783	CX11315	G	-2.67339252919803
I_4196149	I	4196149	G	A	0.223529	C18E3.5	WBGene00015974	transcript	C18E3.5	protein_coding	MODIFIER	c.565-362G>A	NA	+	4193240	4203305	I:4645862	0.0588235	PC1	4185710	9182440	0.0179924	0.7095921648524783	DL200	G	0.311196344358686
I_4196149	I	4196149	G	A	0.223529	C18E3.5	WBGene00015974	transcript	C18E3.5	protein_coding	MODIFIER	c.565-362G>A	NA	+	4193240	4203305	I:4645862	0.0588235	PC1	4185710	9182440	0.0179924	0.7095921648524783	DL226	G	1.90241501709408
I_4196149	I	4196149	G	A	0.223529	C18E3.5	WBGene00015974	transcript	C18E3.5	protein_coding	MODIFIER	c.565-362G>A	NA	+	4193240	4203305	I:4645862	0.0588235	PC1	4185710	9182440	0.0179924	0.7095921648524783	DL238	A	-3.62947846140248
I_4196149	I	4196149	G	A	0.223529	C18E3.5	WBGene00015974	transcript	C18E3.5	protein_coding	MODIFIER	c.565-362G>A	NA	+	4193240	4203305	I:4645862	0.0588235	PC1	4185710	9182440	0.0179924	0.7095921648524783	ED3005	A	3.59137701421353
I_4196149	I	4196149	G	A	0.223529	C18E3.5	WBGene00015974	transcript	C18E3.5	protein_coding	MODIFIER	c.565-362G>A	NA	+	4193240	4203305	I:4645862	0.0588235	PC1	4185710	9182440	0.0179924	0.7095921648524783	ED3011	A	3.34390832033828
I_4196149	I	4196149	G	A	0.223529	C18E3.5	WBGene00015974	transcript	C18E3.5	protein_coding	MODIFIER	c.565-362G>A	NA	+	4193240	4203305	I:4645862	0.0588235	PC1	4185710	9182440	0.0179924	0.7095921648524783	ED3040	A	0.846826125105707
I_4196149	I	4196149	G	A	0.223529	C18E3.5	WBGene00015974	transcript	C18E3.5	protein_coding	MODIFIER	c.565-362G>A	NA	+	4193240	4203305	I:4645862	0.0588235	PC1	4185710	9182440	0.0179924	0.7095921648524783	ED3046	G	1.3444122856732
I_4196149	I	4196149	G	A	0.223529	C18E3.5	WBGene00015974	transcript	C18E3.5	protein_coding	MODIFIER	c.565-362G>A	NA	+	4193240	4203305	I:4645862	0.0588235	PC1	4185710	9182440	0.0179924	0.7095921648524783	ED3048	G	1.97428237967549
I_4196149	I	4196149	G	A	0.223529	C18E3.5	WBGene00015974	transcript	C18E3.5	protein_coding	MODIFIER	c.565-362G>A	NA	+	4193240	4203305	I:4645862	0.0588235	PC1	4185710	9182440	0.0179924	0.7095921648524783	ED3049	G	1.17424913097208
I_4196149	I	4196149	G	A	0.223529	C18E3.5	WBGene00015974	transcript	C18E3.5	protein_coding	MODIFIER	c.565-362G>A	NA	+	4193240	4203305	I:4645862	0.0588235	PC1	4185710	9182440	0.0179924	0.7095921648524783	ED3052	G	-0.907978572909989
I_4196149	I	4196149	G	A	0.223529	C18E3.5	WBGene00015974	transcript	C18E3.5	protein_coding	MODIFIER	c.565-362G>A	NA	+	4193240	4203305	I:4645862	0.0588235	PC1	4185710	9182440	0.0179924	0.7095921648524783	ED3073	G	0.462850237663423
I_4196149	I	4196149	G	A	0.223529	C18E3.5	WBGene00015974	transcript	C18E3.5	protein_coding	MODIFIER	c.565-362G>A	NA	+	4193240	4203305	I:4645862	0.0588235	PC1	4185710	9182440	0.0179924	0.7095921648524783	ED3077	G	-0.268498493744728
I_4196149	I	4196149	G	A	0.223529	C18E3.5	WBGene00015974	transcript	C18E3.5	protein_coding	MODIFIER	c.565-362G>A	NA	+	4193240	4203305	I:4645862	0.0588235	PC1	4185710	9182440	0.0179924	0.7095921648524783	EG4347	G	-1.30597189503375
I_4196149	I	4196149	G	A	0.223529	C18E3.5	WBGene00015974	transcript	C18E3.5	protein_coding	MODIFIER	c.565-362G>A	NA	+	4193240	4203305	I:4645862	0.0588235	PC1	4185710	9182440	0.0179924	0.7095921648524783	EG4349	G	0.514934232221831
I_4196149	I	4196149	G	A	0.223529	C18E3.5	WBGene00015974	transcript	C18E3.5	protein_coding	MODIFIER	c.565-362G>A	NA	+	4193240	4203305	I:4645862	0.0588235	PC1	4185710	9182440	0.0179924	0.7095921648524783	EG4724	G	2.66829859594303
I_4196149	I	4196149	G	A	0.223529	C18E3.5	WBGene00015974	transcript	C18E3.5	protein_coding	MODIFIER	c.565-362G>A	NA	+	4193240	4203305	I:4645862	0.0588235	PC1	4185710	9182440	0.0179924	0.7095921648524783	EG4725	G	-0.245537208079215
I_4196149	I	4196149	G	A	0.223529	C18E3.5	WBGene00015974	transcript	C18E3.5	protein_coding	MODIFIER	c.565-362G>A	NA	+	4193240	4203305	I:4645862	0.0588235	PC1	4185710	9182440	0.0179924	0.7095921648524783	EG4946	A	1.39949179160756
I_4196149	I	4196149	G	A	0.223529	C18E3.5	WBGene00015974	transcript	C18E3.5	protein_coding	MODIFIER	c.565-362G>A	NA	+	4193240	4203305	I:4645862	0.0588235	PC1	4185710	9182440	0.0179924	0.7095921648524783	JT11398	G	0.389883515264186
I_4196149	I	4196149	G	A	0.223529	C18E3.5	WBGene00015974	transcript	C18E3.5	protein_coding	MODIFIER	c.565-362G>A	NA	+	4193240	4203305	I:4645862	0.0588235	PC1	4185710	9182440	0.0179924	0.7095921648524783	JU1172	A	0.856970868083603
I_4196149	I	4196149	G	A	0.223529	C18E3.5	WBGene00015974	transcript	C18E3.5	protein_coding	MODIFIER	c.565-362G>A	NA	+	4193240	4203305	I:4645862	0.0588235	PC1	4185710	9182440	0.0179924	0.7095921648524783	JU1200	G	0.207614525244276
I_4196149	I	4196149	G	A	0.223529	C18E3.5	WBGene00015974	transcript	C18E3.5	protein_coding	MODIFIER	c.565-362G>A	NA	+	4193240	4203305	I:4645862	0.0588235	PC1	4185710	9182440	0.0179924	0.7095921648524783	JU1212	G	-0.689541051270503
I_4196149	I	4196149	G	A	0.223529	C18E3.5	WBGene00015974	transcript	C18E3.5	protein_coding	MODIFIER	c.565-362G>A	NA	+	4193240	4203305	I:4645862	0.0588235	PC1	4185710	9182440	0.0179924	0.7095921648524783	JU1213	G	-0.812998870671107
I_4196149	I	4196149	G	A	0.223529	C18E3.5	WBGene00015974	transcript	C18E3.5	protein_coding	MODIFIER	c.565-362G>A	NA	+	4193240	4203305	I:4645862	0.0588235	PC1	4185710	9182440	0.0179924	0.7095921648524783	JU1242	G	1.70172449962336
I_4196149	I	4196149	G	A	0.223529	C18E3.5	WBGene00015974	transcript	C18E3.5	protein_coding	MODIFIER	c.565-362G>A	NA	+	4193240	4203305	I:4645862	0.0588235	PC1	4185710	9182440	0.0179924	0.7095921648524783	JU1246	G	-2.39121931017584
I_4196149	I	4196149	G	A	0.223529	C18E3.5	WBGene00015974	transcript	C18E3.5	protein_coding	MODIFIER	c.565-362G>A	NA	+	4193240	4203305	I:4645862	0.0588235	PC1	4185710	9182440	0.0179924	0.7095921648524783	JU1395	G	0.495093586786844
I_4196149	I	4196149	G	A	0.223529	C18E3.5	WBGene00015974	transcript	C18E3.5	protein_coding	MODIFIER	c.565-362G>A	NA	+	4193240	4203305	I:4645862	0.0588235	PC1	4185710	9182440	0.0179924	0.7095921648524783	JU1409	G	1.66116293796012
I_4196149	I	4196149	G	A	0.223529	C18E3.5	WBGene00015974	transcript	C18E3.5	protein_coding	MODIFIER	c.565-362G>A	NA	+	4193240	4203305	I:4645862	0.0588235	PC1	4185710	9182440	0.0179924	0.7095921648524783	JU1440	G	0.433754906108592
I_4196149	I	4196149	G	A	0.223529	C18E3.5	WBGene00015974	transcript	C18E3.5	protein_coding	MODIFIER	c.565-362G>A	NA	+	4193240	4203305	I:4645862	0.0588235	PC1	4185710	9182440	0.0179924	0.7095921648524783	JU1491	G	-0.809343718729932
I_4196149	I	4196149	G	A	0.223529	C18E3.5	WBGene00015974	transcript	C18E3.5	protein_coding	MODIFIER	c.565-362G>A	NA	+	4193240	4203305	I:4645862	0.0588235	PC1	4185710	9182440	0.0179924	0.7095921648524783	JU1530	G	-0.0610895332676219
I_4196149	I	4196149	G	A	0.223529	C18E3.5	WBGene00015974	transcript	C18E3.5	protein_coding	MODIFIER	c.565-362G>A	NA	+	4193240	4203305	I:4645862	0.0588235	PC1	4185710	9182440	0.0179924	0.7095921648524783	JU1568	G	2.37201144485423
I_4196149	I	4196149	G	A	0.223529	C18E3.5	WBGene00015974	transcript	C18E3.5	protein_coding	MODIFIER	c.565-362G>A	NA	+	4193240	4203305	I:4645862	0.0588235	PC1	4185710	9182440	0.0179924	0.7095921648524783	JU1580	A	-3.752806564937
I_4196149	I	4196149	G	A	0.223529	C18E3.5	WBGene00015974	transcript	C18E3.5	protein_coding	MODIFIER	c.565-362G>A	NA	+	4193240	4203305	I:4645862	0.0588235	PC1	4185710	9182440	0.0179924	0.7095921648524783	JU1581	A	0.339036899534926
I_4196149	I	4196149	G	A	0.223529	C18E3.5	WBGene00015974	transcript	C18E3.5	protein_coding	MODIFIER	c.565-362G>A	NA	+	4193240	4203305	I:4645862	0.0588235	PC1	4185710	9182440	0.0179924	0.7095921648524783	JU1586	G	-0.22891636094503
I_4196149	I	4196149	G	A	0.223529	C18E3.5	WBGene00015974	transcript	C18E3.5	protein_coding	MODIFIER	c.565-362G>A	NA	+	4193240	4203305	I:4645862	0.0588235	PC1	4185710	9182440	0.0179924	0.7095921648524783	JU1652	G	1.51074139990487
I_4196149	I	4196149	G	A	0.223529	C18E3.5	WBGene00015974	transcript	C18E3.5	protein_coding	MODIFIER	c.565-362G>A	NA	+	4193240	4203305	I:4645862	0.0588235	PC1	4185710	9182440	0.0179924	0.7095921648524783	JU1896	A	-0.417075869900118
I_4196149	I	4196149	G	A	0.223529	C18E3.5	WBGene00015974	transcript	C18E3.5	protein_coding	MODIFIER	c.565-362G>A	NA	+	4193240	4203305	I:4645862	0.0588235	PC1	4185710	9182440	0.0179924	0.7095921648524783	JU258	G	-1.89822338722004
I_4196149	I	4196149	G	A	0.223529	C18E3.5	WBGene00015974	transcript	C18E3.5	protein_coding	MODIFIER	c.565-362G>A	NA	+	4193240	4203305	I:4645862	0.0588235	PC1	4185710	9182440	0.0179924	0.7095921648524783	JU310	G	0.410027322158147
I_4196149	I	4196149	G	A	0.223529	C18E3.5	WBGene00015974	transcript	C18E3.5	protein_coding	MODIFIER	c.565-362G>A	NA	+	4193240	4203305	I:4645862	0.0588235	PC1	4185710	9182440	0.0179924	0.7095921648524783	JU311	G	0.27216806920084
I_4196149	I	4196149	G	A	0.223529	C18E3.5	WBGene00015974	transcript	C18E3.5	protein_coding	MODIFIER	c.565-362G>A	NA	+	4193240	4203305	I:4645862	0.0588235	PC1	4185710	9182440	0.0179924	0.7095921648524783	JU323	G	0.289321867031384
I_4196149	I	4196149	G	A	0.223529	C18E3.5	WBGene00015974	transcript	C18E3.5	protein_coding	MODIFIER	c.565-362G>A	NA	+	4193240	4203305	I:4645862	0.0588235	PC1	4185710	9182440	0.0179924	0.7095921648524783	JU346	G	-2.58103826777226
I_4196149	I	4196149	G	A	0.223529	C18E3.5	WBGene00015974	transcript	C18E3.5	protein_coding	MODIFIER	c.565-362G>A	NA	+	4193240	4203305	I:4645862	0.0588235	PC1	4185710	9182440	0.0179924	0.7095921648524783	JU360	G	0.294301498629217
I_4196149	I	4196149	G	A	0.223529	C18E3.5	WBGene00015974	transcript	C18E3.5	protein_coding	MODIFIER	c.565-362G>A	NA	+	4193240	4203305	I:4645862	0.0588235	PC1	4185710	9182440	0.0179924	0.7095921648524783	JU367	G	-2.00257014307348
I_4196149	I	4196149	G	A	0.223529	C18E3.5	WBGene00015974	transcript	C18E3.5	protein_coding	MODIFIER	c.565-362G>A	NA	+	4193240	4203305	I:4645862	0.0588235	PC1	4185710	9182440	0.0179924	0.7095921648524783	JU393	G	0.0380747034640434
I_4196149	I	4196149	G	A	0.223529	C18E3.5	WBGene00015974	transcript	C18E3.5	protein_coding	MODIFIER	c.565-362G>A	NA	+	4193240	4203305	I:4645862	0.0588235	PC1	4185710	9182440	0.0179924	0.7095921648524783	JU394	G	0.144602046680956
I_4196149	I	4196149	G	A	0.223529	C18E3.5	WBGene00015974	transcript	C18E3.5	protein_coding	MODIFIER	c.565-362G>A	NA	+	4193240	4203305	I:4645862	0.0588235	PC1	4185710	9182440	0.0179924	0.7095921648524783	JU406	G	-0.06660784767806
I_4196149	I	4196149	G	A	0.223529	C18E3.5	WBGene00015974	transcript	C18E3.5	protein_coding	MODIFIER	c.565-362G>A	NA	+	4193240	4203305	I:4645862	0.0588235	PC1	4185710	9182440	0.0179924	0.7095921648524783	JU440	G	0.538620802447205
I_4196149	I	4196149	G	A	0.223529	C18E3.5	WBGene00015974	transcript	C18E3.5	protein_coding	MODIFIER	c.565-362G>A	NA	+	4193240	4203305	I:4645862	0.0588235	PC1	4185710	9182440	0.0179924	0.7095921648524783	JU561	G	0.72914148437596
I_4196149	I	4196149	G	A	0.223529	C18E3.5	WBGene00015974	transcript	C18E3.5	protein_coding	MODIFIER	c.565-362G>A	NA	+	4193240	4203305	I:4645862	0.0588235	PC1	4185710	9182440	0.0179924	0.7095921648524783	JU642	A	-0.362683910988543
I_4196149	I	4196149	G	A	0.223529	C18E3.5	WBGene00015974	transcript	C18E3.5	protein_coding	MODIFIER	c.565-362G>A	NA	+	4193240	4203305	I:4645862	0.0588235	PC1	4185710	9182440	0.0179924	0.7095921648524783	JU751	G	-0.967394753140509
I_4196149	I	4196149	G	A	0.223529	C18E3.5	WBGene00015974	transcript	C18E3.5	protein_coding	MODIFIER	c.565-362G>A	NA	+	4193240	4203305	I:4645862	0.0588235	PC1	4185710	9182440	0.0179924	0.7095921648524783	JU774	G	0.0329930870921167
I_4196149	I	4196149	G	A	0.223529	C18E3.5	WBGene00015974	transcript	C18E3.5	protein_coding	MODIFIER	c.565-362G>A	NA	+	4193240	4203305	I:4645862	0.0588235	PC1	4185710	9182440	0.0179924	0.7095921648524783	JU778	G	-1.4713673648263
I_4196149	I	4196149	G	A	0.223529	C18E3.5	WBGene00015974	transcript	C18E3.5	protein_coding	MODIFIER	c.565-362G>A	NA	+	4193240	4203305	I:4645862	0.0588235	PC1	4185710	9182440	0.0179924	0.7095921648524783	JU782	G	1.70936948909224
I_4196149	I	4196149	G	A	0.223529	C18E3.5	WBGene00015974	transcript	C18E3.5	protein_coding	MODIFIER	c.565-362G>A	NA	+	4193240	4203305	I:4645862	0.0588235	PC1	4185710	9182440	0.0179924	0.7095921648524783	JU792	G	-1.45600027472861
I_4196149	I	4196149	G	A	0.223529	C18E3.5	WBGene00015974	transcript	C18E3.5	protein_coding	MODIFIER	c.565-362G>A	NA	+	4193240	4203305	I:4645862	0.0588235	PC1	4185710	9182440	0.0179924	0.7095921648524783	JU830	G	-1.01352429549833
I_4196149	I	4196149	G	A	0.223529	C18E3.5	WBGene00015974	transcript	C18E3.5	protein_coding	MODIFIER	c.565-362G>A	NA	+	4193240	4203305	I:4645862	0.0588235	PC1	4185710	9182440	0.0179924	0.7095921648524783	JU847	G	-0.578233756439931
I_4196149	I	4196149	G	A	0.223529	C18E3.5	WBGene00015974	transcript	C18E3.5	protein_coding	MODIFIER	c.565-362G>A	NA	+	4193240	4203305	I:4645862	0.0588235	PC1	4185710	9182440	0.0179924	0.7095921648524783	KR314	G	3.52687238834949
I_4196149	I	4196149	G	A	0.223529	C18E3.5	WBGene00015974	transcript	C18E3.5	protein_coding	MODIFIER	c.565-362G>A	NA	+	4193240	4203305	I:4645862	0.0588235	PC1	4185710	9182440	0.0179924	0.7095921648524783	LKC34	G	-2.62935236950851
I_4196149	I	4196149	G	A	0.223529	C18E3.5	WBGene00015974	transcript	C18E3.5	protein_coding	MODIFIER	c.565-362G>A	NA	+	4193240	4203305	I:4645862	0.0588235	PC1	4185710	9182440	0.0179924	0.7095921648524783	LSJ1	G	-1.61643089981728
I_4196149	I	4196149	G	A	0.223529	C18E3.5	WBGene00015974	transcript	C18E3.5	protein_coding	MODIFIER	c.565-362G>A	NA	+	4193240	4203305	I:4645862	0.0588235	PC1	4185710	9182440	0.0179924	0.7095921648524783	MY1	G	-1.81281788269565
I_4196149	I	4196149	G	A	0.223529	C18E3.5	WBGene00015974	transcript	C18E3.5	protein_coding	MODIFIER	c.565-362G>A	NA	+	4193240	4203305	I:4645862	0.0588235	PC1	4185710	9182440	0.0179924	0.7095921648524783	MY10	G	1.47879928357565
I_4196149	I	4196149	G	A	0.223529	C18E3.5	WBGene00015974	transcript	C18E3.5	protein_coding	MODIFIER	c.565-362G>A	NA	+	4193240	4203305	I:4645862	0.0588235	PC1	4185710	9182440	0.0179924	0.7095921648524783	MY16	A	2.74110604600823
I_4196149	I	4196149	G	A	0.223529	C18E3.5	WBGene00015974	transcript	C18E3.5	protein_coding	MODIFIER	c.565-362G>A	NA	+	4193240	4203305	I:4645862	0.0588235	PC1	4185710	9182440	0.0179924	0.7095921648524783	MY18	A	0.231470957900983
I_4196149	I	4196149	G	A	0.223529	C18E3.5	WBGene00015974	transcript	C18E3.5	protein_coding	MODIFIER	c.565-362G>A	NA	+	4193240	4203305	I:4645862	0.0588235	PC1	4185710	9182440	0.0179924	0.7095921648524783	MY23	G	-1.07691884190868
I_4196149	I	4196149	G	A	0.223529	C18E3.5	WBGene00015974	transcript	C18E3.5	protein_coding	MODIFIER	c.565-362G>A	NA	+	4193240	4203305	I:4645862	0.0588235	PC1	4185710	9182440	0.0179924	0.7095921648524783	N2	G	0.168147480651941
I_4196149	I	4196149	G	A	0.223529	C18E3.5	WBGene00015974	transcript	C18E3.5	protein_coding	MODIFIER	c.565-362G>A	NA	+	4193240	4203305	I:4645862	0.0588235	PC1	4185710	9182440	0.0179924	0.7095921648524783	PB303	G	1.86192609506793
I_4196149	I	4196149	G	A	0.223529	C18E3.5	WBGene00015974	transcript	C18E3.5	protein_coding	MODIFIER	c.565-362G>A	NA	+	4193240	4203305	I:4645862	0.0588235	PC1	4185710	9182440	0.0179924	0.7095921648524783	PB306	G	-0.590570137192128
I_4196149	I	4196149	G	A	0.223529	C18E3.5	WBGene00015974	transcript	C18E3.5	protein_coding	MODIFIER	c.565-362G>A	NA	+	4193240	4203305	I:4645862	0.0588235	PC1	4185710	9182440	0.0179924	0.7095921648524783	PX179	G	-4.35211063933017
I_4196149	I	4196149	G	A	0.223529	C18E3.5	WBGene00015974	transcript	C18E3.5	protein_coding	MODIFIER	c.565-362G>A	NA	+	4193240	4203305	I:4645862	0.0588235	PC1	4185710	9182440	0.0179924	0.7095921648524783	RC301	G	2.34882201597727
I_4196149	I	4196149	G	A	0.223529	C18E3.5	WBGene00015974	transcript	C18E3.5	protein_coding	MODIFIER	c.565-362G>A	NA	+	4193240	4203305	I:4645862	0.0588235	PC1	4185710	9182440	0.0179924	0.7095921648524783	WN2002	A	0.998275357334803
I_4196445	I	4196445	A	T	0.235294	C18E3.5	WBGene00015974	transcript	C18E3.5	protein_coding	MODIFIER	c.565-66A>T	NA	+	4193240	4203305	I:4645862	0.0588235	PC1	4185710	9182440	0.0192308	0.6438914217283388	AB1	A	0.0556471756396577
I_4196445	I	4196445	A	T	0.235294	C18E3.5	WBGene00015974	transcript	C18E3.5	protein_coding	MODIFIER	c.565-66A>T	NA	+	4193240	4203305	I:4645862	0.0588235	PC1	4185710	9182440	0.0192308	0.6438914217283388	CB4852	A	-1.52928873311453
I_4196445	I	4196445	A	T	0.235294	C18E3.5	WBGene00015974	transcript	C18E3.5	protein_coding	MODIFIER	c.565-66A>T	NA	+	4193240	4203305	I:4645862	0.0588235	PC1	4185710	9182440	0.0192308	0.6438914217283388	CB4854	A	-0.409924906310064
I_4196445	I	4196445	A	T	0.235294	C18E3.5	WBGene00015974	transcript	C18E3.5	protein_coding	MODIFIER	c.565-66A>T	NA	+	4193240	4203305	I:4645862	0.0588235	PC1	4185710	9182440	0.0192308	0.6438914217283388	CB4856	T	2.79321234880832
I_4196445	I	4196445	A	T	0.235294	C18E3.5	WBGene00015974	transcript	C18E3.5	protein_coding	MODIFIER	c.565-66A>T	NA	+	4193240	4203305	I:4645862	0.0588235	PC1	4185710	9182440	0.0192308	0.6438914217283388	CB4857	A	-2.96780093454765
I_4196445	I	4196445	A	T	0.235294	C18E3.5	WBGene00015974	transcript	C18E3.5	protein_coding	MODIFIER	c.565-66A>T	NA	+	4193240	4203305	I:4645862	0.0588235	PC1	4185710	9182440	0.0192308	0.6438914217283388	CB4858	T	1.22927867862294
I_4196445	I	4196445	A	T	0.235294	C18E3.5	WBGene00015974	transcript	C18E3.5	protein_coding	MODIFIER	c.565-66A>T	NA	+	4193240	4203305	I:4645862	0.0588235	PC1	4185710	9182440	0.0192308	0.6438914217283388	CB4932	A	-1.47895470173775
I_4196445	I	4196445	A	T	0.235294	C18E3.5	WBGene00015974	transcript	C18E3.5	protein_coding	MODIFIER	c.565-66A>T	NA	+	4193240	4203305	I:4645862	0.0588235	PC1	4185710	9182440	0.0192308	0.6438914217283388	CX11262	A	-2.39179280606784
I_4196445	I	4196445	A	T	0.235294	C18E3.5	WBGene00015974	transcript	C18E3.5	protein_coding	MODIFIER	c.565-66A>T	NA	+	4193240	4203305	I:4645862	0.0588235	PC1	4185710	9182440	0.0192308	0.6438914217283388	CX11264	A	0.966174480550894
I_4196445	I	4196445	A	T	0.235294	C18E3.5	WBGene00015974	transcript	C18E3.5	protein_coding	MODIFIER	c.565-66A>T	NA	+	4193240	4203305	I:4645862	0.0588235	PC1	4185710	9182440	0.0192308	0.6438914217283388	CX11271	T	1.05388841058659
I_4196445	I	4196445	A	T	0.235294	C18E3.5	WBGene00015974	transcript	C18E3.5	protein_coding	MODIFIER	c.565-66A>T	NA	+	4193240	4203305	I:4645862	0.0588235	PC1	4185710	9182440	0.0192308	0.6438914217283388	CX11276	A	2.11413081786944
I_4196445	I	4196445	A	T	0.235294	C18E3.5	WBGene00015974	transcript	C18E3.5	protein_coding	MODIFIER	c.565-66A>T	NA	+	4193240	4203305	I:4645862	0.0588235	PC1	4185710	9182440	0.0192308	0.6438914217283388	CX11285	A	-1.52839829011637
I_4196445	I	4196445	A	T	0.235294	C18E3.5	WBGene00015974	transcript	C18E3.5	protein_coding	MODIFIER	c.565-66A>T	NA	+	4193240	4203305	I:4645862	0.0588235	PC1	4185710	9182440	0.0192308	0.6438914217283388	CX11292	T	-0.455209915846118
I_4196445	I	4196445	A	T	0.235294	C18E3.5	WBGene00015974	transcript	C18E3.5	protein_coding	MODIFIER	c.565-66A>T	NA	+	4193240	4203305	I:4645862	0.0588235	PC1	4185710	9182440	0.0192308	0.6438914217283388	CX11307	T	-0.122826971114432
I_4196445	I	4196445	A	T	0.235294	C18E3.5	WBGene00015974	transcript	C18E3.5	protein_coding	MODIFIER	c.565-66A>T	NA	+	4193240	4203305	I:4645862	0.0588235	PC1	4185710	9182440	0.0192308	0.6438914217283388	CX11314	T	-1.97471749440959
I_4196445	I	4196445	A	T	0.235294	C18E3.5	WBGene00015974	transcript	C18E3.5	protein_coding	MODIFIER	c.565-66A>T	NA	+	4193240	4203305	I:4645862	0.0588235	PC1	4185710	9182440	0.0192308	0.6438914217283388	CX11315	A	-2.67339252919803
I_4196445	I	4196445	A	T	0.235294	C18E3.5	WBGene00015974	transcript	C18E3.5	protein_coding	MODIFIER	c.565-66A>T	NA	+	4193240	4203305	I:4645862	0.0588235	PC1	4185710	9182440	0.0192308	0.6438914217283388	DL200	A	0.311196344358686
I_4196445	I	4196445	A	T	0.235294	C18E3.5	WBGene00015974	transcript	C18E3.5	protein_coding	MODIFIER	c.565-66A>T	NA	+	4193240	4203305	I:4645862	0.0588235	PC1	4185710	9182440	0.0192308	0.6438914217283388	DL226	A	1.90241501709408
I_4196445	I	4196445	A	T	0.235294	C18E3.5	WBGene00015974	transcript	C18E3.5	protein_coding	MODIFIER	c.565-66A>T	NA	+	4193240	4203305	I:4645862	0.0588235	PC1	4185710	9182440	0.0192308	0.6438914217283388	DL238	T	-3.62947846140248
I_4196445	I	4196445	A	T	0.235294	C18E3.5	WBGene00015974	transcript	C18E3.5	protein_coding	MODIFIER	c.565-66A>T	NA	+	4193240	4203305	I:4645862	0.0588235	PC1	4185710	9182440	0.0192308	0.6438914217283388	ED3005	T	3.59137701421353
I_4196445	I	4196445	A	T	0.235294	C18E3.5	WBGene00015974	transcript	C18E3.5	protein_coding	MODIFIER	c.565-66A>T	NA	+	4193240	4203305	I:4645862	0.0588235	PC1	4185710	9182440	0.0192308	0.6438914217283388	ED3011	T	3.34390832033828
I_4196445	I	4196445	A	T	0.235294	C18E3.5	WBGene00015974	transcript	C18E3.5	protein_coding	MODIFIER	c.565-66A>T	NA	+	4193240	4203305	I:4645862	0.0588235	PC1	4185710	9182440	0.0192308	0.6438914217283388	ED3040	T	0.846826125105707
I_4196445	I	4196445	A	T	0.235294	C18E3.5	WBGene00015974	transcript	C18E3.5	protein_coding	MODIFIER	c.565-66A>T	NA	+	4193240	4203305	I:4645862	0.0588235	PC1	4185710	9182440	0.0192308	0.6438914217283388	ED3046	A	1.3444122856732
I_4196445	I	4196445	A	T	0.235294	C18E3.5	WBGene00015974	transcript	C18E3.5	protein_coding	MODIFIER	c.565-66A>T	NA	+	4193240	4203305	I:4645862	0.0588235	PC1	4185710	9182440	0.0192308	0.6438914217283388	ED3048	A	1.97428237967549
I_4196445	I	4196445	A	T	0.235294	C18E3.5	WBGene00015974	transcript	C18E3.5	protein_coding	MODIFIER	c.565-66A>T	NA	+	4193240	4203305	I:4645862	0.0588235	PC1	4185710	9182440	0.0192308	0.6438914217283388	ED3049	A	1.17424913097208
I_4196445	I	4196445	A	T	0.235294	C18E3.5	WBGene00015974	transcript	C18E3.5	protein_coding	MODIFIER	c.565-66A>T	NA	+	4193240	4203305	I:4645862	0.0588235	PC1	4185710	9182440	0.0192308	0.6438914217283388	ED3052	A	-0.907978572909989
I_4196445	I	4196445	A	T	0.235294	C18E3.5	WBGene00015974	transcript	C18E3.5	protein_coding	MODIFIER	c.565-66A>T	NA	+	4193240	4203305	I:4645862	0.0588235	PC1	4185710	9182440	0.0192308	0.6438914217283388	ED3073	A	0.462850237663423
I_4196445	I	4196445	A	T	0.235294	C18E3.5	WBGene00015974	transcript	C18E3.5	protein_coding	MODIFIER	c.565-66A>T	NA	+	4193240	4203305	I:4645862	0.0588235	PC1	4185710	9182440	0.0192308	0.6438914217283388	ED3077	A	-0.268498493744728
I_4196445	I	4196445	A	T	0.235294	C18E3.5	WBGene00015974	transcript	C18E3.5	protein_coding	MODIFIER	c.565-66A>T	NA	+	4193240	4203305	I:4645862	0.0588235	PC1	4185710	9182440	0.0192308	0.6438914217283388	EG4347	A	-1.30597189503375
I_4196445	I	4196445	A	T	0.235294	C18E3.5	WBGene00015974	transcript	C18E3.5	protein_coding	MODIFIER	c.565-66A>T	NA	+	4193240	4203305	I:4645862	0.0588235	PC1	4185710	9182440	0.0192308	0.6438914217283388	EG4349	A	0.514934232221831
I_4196445	I	4196445	A	T	0.235294	C18E3.5	WBGene00015974	transcript	C18E3.5	protein_coding	MODIFIER	c.565-66A>T	NA	+	4193240	4203305	I:4645862	0.0588235	PC1	4185710	9182440	0.0192308	0.6438914217283388	EG4724	A	2.66829859594303
I_4196445	I	4196445	A	T	0.235294	C18E3.5	WBGene00015974	transcript	C18E3.5	protein_coding	MODIFIER	c.565-66A>T	NA	+	4193240	4203305	I:4645862	0.0588235	PC1	4185710	9182440	0.0192308	0.6438914217283388	EG4725	A	-0.245537208079215
I_4196445	I	4196445	A	T	0.235294	C18E3.5	WBGene00015974	transcript	C18E3.5	protein_coding	MODIFIER	c.565-66A>T	NA	+	4193240	4203305	I:4645862	0.0588235	PC1	4185710	9182440	0.0192308	0.6438914217283388	EG4946	T	1.39949179160756
I_4196445	I	4196445	A	T	0.235294	C18E3.5	WBGene00015974	transcript	C18E3.5	protein_coding	MODIFIER	c.565-66A>T	NA	+	4193240	4203305	I:4645862	0.0588235	PC1	4185710	9182440	0.0192308	0.6438914217283388	JT11398	A	0.389883515264186
I_4196445	I	4196445	A	T	0.235294	C18E3.5	WBGene00015974	transcript	C18E3.5	protein_coding	MODIFIER	c.565-66A>T	NA	+	4193240	4203305	I:4645862	0.0588235	PC1	4185710	9182440	0.0192308	0.6438914217283388	JU1172	T	0.856970868083603
I_4196445	I	4196445	A	T	0.235294	C18E3.5	WBGene00015974	transcript	C18E3.5	protein_coding	MODIFIER	c.565-66A>T	NA	+	4193240	4203305	I:4645862	0.0588235	PC1	4185710	9182440	0.0192308	0.6438914217283388	JU1200	A	0.207614525244276
I_4196445	I	4196445	A	T	0.235294	C18E3.5	WBGene00015974	transcript	C18E3.5	protein_coding	MODIFIER	c.565-66A>T	NA	+	4193240	4203305	I:4645862	0.0588235	PC1	4185710	9182440	0.0192308	0.6438914217283388	JU1212	A	-0.689541051270503
I_4196445	I	4196445	A	T	0.235294	C18E3.5	WBGene00015974	transcript	C18E3.5	protein_coding	MODIFIER	c.565-66A>T	NA	+	4193240	4203305	I:4645862	0.0588235	PC1	4185710	9182440	0.0192308	0.6438914217283388	JU1213	A	-0.812998870671107
I_4196445	I	4196445	A	T	0.235294	C18E3.5	WBGene00015974	transcript	C18E3.5	protein_coding	MODIFIER	c.565-66A>T	NA	+	4193240	4203305	I:4645862	0.0588235	PC1	4185710	9182440	0.0192308	0.6438914217283388	JU1242	A	1.70172449962336
I_4196445	I	4196445	A	T	0.235294	C18E3.5	WBGene00015974	transcript	C18E3.5	protein_coding	MODIFIER	c.565-66A>T	NA	+	4193240	4203305	I:4645862	0.0588235	PC1	4185710	9182440	0.0192308	0.6438914217283388	JU1246	A	-2.39121931017584
I_4196445	I	4196445	A	T	0.235294	C18E3.5	WBGene00015974	transcript	C18E3.5	protein_coding	MODIFIER	c.565-66A>T	NA	+	4193240	4203305	I:4645862	0.0588235	PC1	4185710	9182440	0.0192308	0.6438914217283388	JU1395	A	0.495093586786844
I_4196445	I	4196445	A	T	0.235294	C18E3.5	WBGene00015974	transcript	C18E3.5	protein_coding	MODIFIER	c.565-66A>T	NA	+	4193240	4203305	I:4645862	0.0588235	PC1	4185710	9182440	0.0192308	0.6438914217283388	JU1409	A	1.66116293796012
I_4196445	I	4196445	A	T	0.235294	C18E3.5	WBGene00015974	transcript	C18E3.5	protein_coding	MODIFIER	c.565-66A>T	NA	+	4193240	4203305	I:4645862	0.0588235	PC1	4185710	9182440	0.0192308	0.6438914217283388	JU1440	A	0.433754906108592
I_4196445	I	4196445	A	T	0.235294	C18E3.5	WBGene00015974	transcript	C18E3.5	protein_coding	MODIFIER	c.565-66A>T	NA	+	4193240	4203305	I:4645862	0.0588235	PC1	4185710	9182440	0.0192308	0.6438914217283388	JU1491	A	-0.809343718729932
I_4196445	I	4196445	A	T	0.235294	C18E3.5	WBGene00015974	transcript	C18E3.5	protein_coding	MODIFIER	c.565-66A>T	NA	+	4193240	4203305	I:4645862	0.0588235	PC1	4185710	9182440	0.0192308	0.6438914217283388	JU1530	A	-0.0610895332676219
I_4196445	I	4196445	A	T	0.235294	C18E3.5	WBGene00015974	transcript	C18E3.5	protein_coding	MODIFIER	c.565-66A>T	NA	+	4193240	4203305	I:4645862	0.0588235	PC1	4185710	9182440	0.0192308	0.6438914217283388	JU1568	A	2.37201144485423
I_4196445	I	4196445	A	T	0.235294	C18E3.5	WBGene00015974	transcript	C18E3.5	protein_coding	MODIFIER	c.565-66A>T	NA	+	4193240	4203305	I:4645862	0.0588235	PC1	4185710	9182440	0.0192308	0.6438914217283388	JU1580	T	-3.752806564937
I_4196445	I	4196445	A	T	0.235294	C18E3.5	WBGene00015974	transcript	C18E3.5	protein_coding	MODIFIER	c.565-66A>T	NA	+	4193240	4203305	I:4645862	0.0588235	PC1	4185710	9182440	0.0192308	0.6438914217283388	JU1581	T	0.339036899534926
I_4196445	I	4196445	A	T	0.235294	C18E3.5	WBGene00015974	transcript	C18E3.5	protein_coding	MODIFIER	c.565-66A>T	NA	+	4193240	4203305	I:4645862	0.0588235	PC1	4185710	9182440	0.0192308	0.6438914217283388	JU1586	A	-0.22891636094503
I_4196445	I	4196445	A	T	0.235294	C18E3.5	WBGene00015974	transcript	C18E3.5	protein_coding	MODIFIER	c.565-66A>T	NA	+	4193240	4203305	I:4645862	0.0588235	PC1	4185710	9182440	0.0192308	0.6438914217283388	JU1652	A	1.51074139990487
I_4196445	I	4196445	A	T	0.235294	C18E3.5	WBGene00015974	transcript	C18E3.5	protein_coding	MODIFIER	c.565-66A>T	NA	+	4193240	4203305	I:4645862	0.0588235	PC1	4185710	9182440	0.0192308	0.6438914217283388	JU1896	T	-0.417075869900118
I_4196445	I	4196445	A	T	0.235294	C18E3.5	WBGene00015974	transcript	C18E3.5	protein_coding	MODIFIER	c.565-66A>T	NA	+	4193240	4203305	I:4645862	0.0588235	PC1	4185710	9182440	0.0192308	0.6438914217283388	JU258	NA	-1.89822338722004
I_4196445	I	4196445	A	T	0.235294	C18E3.5	WBGene00015974	transcript	C18E3.5	protein_coding	MODIFIER	c.565-66A>T	NA	+	4193240	4203305	I:4645862	0.0588235	PC1	4185710	9182440	0.0192308	0.6438914217283388	JU310	A	0.410027322158147
I_4196445	I	4196445	A	T	0.235294	C18E3.5	WBGene00015974	transcript	C18E3.5	protein_coding	MODIFIER	c.565-66A>T	NA	+	4193240	4203305	I:4645862	0.0588235	PC1	4185710	9182440	0.0192308	0.6438914217283388	JU311	A	0.27216806920084
I_4196445	I	4196445	A	T	0.235294	C18E3.5	WBGene00015974	transcript	C18E3.5	protein_coding	MODIFIER	c.565-66A>T	NA	+	4193240	4203305	I:4645862	0.0588235	PC1	4185710	9182440	0.0192308	0.6438914217283388	JU323	A	0.289321867031384
I_4196445	I	4196445	A	T	0.235294	C18E3.5	WBGene00015974	transcript	C18E3.5	protein_coding	MODIFIER	c.565-66A>T	NA	+	4193240	4203305	I:4645862	0.0588235	PC1	4185710	9182440	0.0192308	0.6438914217283388	JU346	A	-2.58103826777226
I_4196445	I	4196445	A	T	0.235294	C18E3.5	WBGene00015974	transcript	C18E3.5	protein_coding	MODIFIER	c.565-66A>T	NA	+	4193240	4203305	I:4645862	0.0588235	PC1	4185710	9182440	0.0192308	0.6438914217283388	JU360	A	0.294301498629217
I_4196445	I	4196445	A	T	0.235294	C18E3.5	WBGene00015974	transcript	C18E3.5	protein_coding	MODIFIER	c.565-66A>T	NA	+	4193240	4203305	I:4645862	0.0588235	PC1	4185710	9182440	0.0192308	0.6438914217283388	JU367	A	-2.00257014307348
I_4196445	I	4196445	A	T	0.235294	C18E3.5	WBGene00015974	transcript	C18E3.5	protein_coding	MODIFIER	c.565-66A>T	NA	+	4193240	4203305	I:4645862	0.0588235	PC1	4185710	9182440	0.0192308	0.6438914217283388	JU393	A	0.0380747034640434
I_4196445	I	4196445	A	T	0.235294	C18E3.5	WBGene00015974	transcript	C18E3.5	protein_coding	MODIFIER	c.565-66A>T	NA	+	4193240	4203305	I:4645862	0.0588235	PC1	4185710	9182440	0.0192308	0.6438914217283388	JU394	A	0.144602046680956
I_4196445	I	4196445	A	T	0.235294	C18E3.5	WBGene00015974	transcript	C18E3.5	protein_coding	MODIFIER	c.565-66A>T	NA	+	4193240	4203305	I:4645862	0.0588235	PC1	4185710	9182440	0.0192308	0.6438914217283388	JU406	A	-0.06660784767806
I_4196445	I	4196445	A	T	0.235294	C18E3.5	WBGene00015974	transcript	C18E3.5	protein_coding	MODIFIER	c.565-66A>T	NA	+	4193240	4203305	I:4645862	0.0588235	PC1	4185710	9182440	0.0192308	0.6438914217283388	JU440	A	0.538620802447205
I_4196445	I	4196445	A	T	0.235294	C18E3.5	WBGene00015974	transcript	C18E3.5	protein_coding	MODIFIER	c.565-66A>T	NA	+	4193240	4203305	I:4645862	0.0588235	PC1	4185710	9182440	0.0192308	0.6438914217283388	JU561	A	0.72914148437596
I_4196445	I	4196445	A	T	0.235294	C18E3.5	WBGene00015974	transcript	C18E3.5	protein_coding	MODIFIER	c.565-66A>T	NA	+	4193240	4203305	I:4645862	0.0588235	PC1	4185710	9182440	0.0192308	0.6438914217283388	JU642	T	-0.362683910988543
I_4196445	I	4196445	A	T	0.235294	C18E3.5	WBGene00015974	transcript	C18E3.5	protein_coding	MODIFIER	c.565-66A>T	NA	+	4193240	4203305	I:4645862	0.0588235	PC1	4185710	9182440	0.0192308	0.6438914217283388	JU751	A	-0.967394753140509
I_4196445	I	4196445	A	T	0.235294	C18E3.5	WBGene00015974	transcript	C18E3.5	protein_coding	MODIFIER	c.565-66A>T	NA	+	4193240	4203305	I:4645862	0.0588235	PC1	4185710	9182440	0.0192308	0.6438914217283388	JU774	A	0.0329930870921167
I_4196445	I	4196445	A	T	0.235294	C18E3.5	WBGene00015974	transcript	C18E3.5	protein_coding	MODIFIER	c.565-66A>T	NA	+	4193240	4203305	I:4645862	0.0588235	PC1	4185710	9182440	0.0192308	0.6438914217283388	JU778	A	-1.4713673648263
I_4196445	I	4196445	A	T	0.235294	C18E3.5	WBGene00015974	transcript	C18E3.5	protein_coding	MODIFIER	c.565-66A>T	NA	+	4193240	4203305	I:4645862	0.0588235	PC1	4185710	9182440	0.0192308	0.6438914217283388	JU782	A	1.70936948909224
I_4196445	I	4196445	A	T	0.235294	C18E3.5	WBGene00015974	transcript	C18E3.5	protein_coding	MODIFIER	c.565-66A>T	NA	+	4193240	4203305	I:4645862	0.0588235	PC1	4185710	9182440	0.0192308	0.6438914217283388	JU792	A	-1.45600027472861
I_4196445	I	4196445	A	T	0.235294	C18E3.5	WBGene00015974	transcript	C18E3.5	protein_coding	MODIFIER	c.565-66A>T	NA	+	4193240	4203305	I:4645862	0.0588235	PC1	4185710	9182440	0.0192308	0.6438914217283388	JU830	A	-1.01352429549833
I_4196445	I	4196445	A	T	0.235294	C18E3.5	WBGene00015974	transcript	C18E3.5	protein_coding	MODIFIER	c.565-66A>T	NA	+	4193240	4203305	I:4645862	0.0588235	PC1	4185710	9182440	0.0192308	0.6438914217283388	JU847	A	-0.578233756439931
I_4196445	I	4196445	A	T	0.235294	C18E3.5	WBGene00015974	transcript	C18E3.5	protein_coding	MODIFIER	c.565-66A>T	NA	+	4193240	4203305	I:4645862	0.0588235	PC1	4185710	9182440	0.0192308	0.6438914217283388	KR314	A	3.52687238834949
I_4196445	I	4196445	A	T	0.235294	C18E3.5	WBGene00015974	transcript	C18E3.5	protein_coding	MODIFIER	c.565-66A>T	NA	+	4193240	4203305	I:4645862	0.0588235	PC1	4185710	9182440	0.0192308	0.6438914217283388	LKC34	A	-2.62935236950851
I_4196445	I	4196445	A	T	0.235294	C18E3.5	WBGene00015974	transcript	C18E3.5	protein_coding	MODIFIER	c.565-66A>T	NA	+	4193240	4203305	I:4645862	0.0588235	PC1	4185710	9182440	0.0192308	0.6438914217283388	LSJ1	A	-1.61643089981728
I_4196445	I	4196445	A	T	0.235294	C18E3.5	WBGene00015974	transcript	C18E3.5	protein_coding	MODIFIER	c.565-66A>T	NA	+	4193240	4203305	I:4645862	0.0588235	PC1	4185710	9182440	0.0192308	0.6438914217283388	MY1	A	-1.81281788269565
I_4196445	I	4196445	A	T	0.235294	C18E3.5	WBGene00015974	transcript	C18E3.5	protein_coding	MODIFIER	c.565-66A>T	NA	+	4193240	4203305	I:4645862	0.0588235	PC1	4185710	9182440	0.0192308	0.6438914217283388	MY10	A	1.47879928357565
I_4196445	I	4196445	A	T	0.235294	C18E3.5	WBGene00015974	transcript	C18E3.5	protein_coding	MODIFIER	c.565-66A>T	NA	+	4193240	4203305	I:4645862	0.0588235	PC1	4185710	9182440	0.0192308	0.6438914217283388	MY16	T	2.74110604600823
I_4196445	I	4196445	A	T	0.235294	C18E3.5	WBGene00015974	transcript	C18E3.5	protein_coding	MODIFIER	c.565-66A>T	NA	+	4193240	4203305	I:4645862	0.0588235	PC1	4185710	9182440	0.0192308	0.6438914217283388	MY18	T	0.231470957900983
I_4196445	I	4196445	A	T	0.235294	C18E3.5	WBGene00015974	transcript	C18E3.5	protein_coding	MODIFIER	c.565-66A>T	NA	+	4193240	4203305	I:4645862	0.0588235	PC1	4185710	9182440	0.0192308	0.6438914217283388	MY23	A	-1.07691884190868
I_4196445	I	4196445	A	T	0.235294	C18E3.5	WBGene00015974	transcript	C18E3.5	protein_coding	MODIFIER	c.565-66A>T	NA	+	4193240	4203305	I:4645862	0.0588235	PC1	4185710	9182440	0.0192308	0.6438914217283388	N2	A	0.168147480651941
I_4196445	I	4196445	A	T	0.235294	C18E3.5	WBGene00015974	transcript	C18E3.5	protein_coding	MODIFIER	c.565-66A>T	NA	+	4193240	4203305	I:4645862	0.0588235	PC1	4185710	9182440	0.0192308	0.6438914217283388	PB303	A	1.86192609506793
I_4196445	I	4196445	A	T	0.235294	C18E3.5	WBGene00015974	transcript	C18E3.5	protein_coding	MODIFIER	c.565-66A>T	NA	+	4193240	4203305	I:4645862	0.0588235	PC1	4185710	9182440	0.0192308	0.6438914217283388	PB306	T	-0.590570137192128
I_4196445	I	4196445	A	T	0.235294	C18E3.5	WBGene00015974	transcript	C18E3.5	protein_coding	MODIFIER	c.565-66A>T	NA	+	4193240	4203305	I:4645862	0.0588235	PC1	4185710	9182440	0.0192308	0.6438914217283388	PX179	A	-4.35211063933017
I_4196445	I	4196445	A	T	0.235294	C18E3.5	WBGene00015974	transcript	C18E3.5	protein_coding	MODIFIER	c.565-66A>T	NA	+	4193240	4203305	I:4645862	0.0588235	PC1	4185710	9182440	0.0192308	0.6438914217283388	RC301	A	2.34882201597727
I_4196445	I	4196445	A	T	0.235294	C18E3.5	WBGene00015974	transcript	C18E3.5	protein_coding	MODIFIER	c.565-66A>T	NA	+	4193240	4203305	I:4645862	0.0588235	PC1	4185710	9182440	0.0192308	0.6438914217283388	WN2002	T	0.998275357334803
I_4196642	I	4196642	C	A	0.105882	C18E3.5	WBGene00015974	transcript	C18E3.5	protein_coding	MODIFIER	c.685+11C>A	NA	+	4193240	4203305	I:4645862	0.0588235	PC1	4185710	9182440	0.00740132	0.20891461209434461	AB1	C	0.0556471756396577
I_4196642	I	4196642	C	A	0.105882	C18E3.5	WBGene00015974	transcript	C18E3.5	protein_coding	MODIFIER	c.685+11C>A	NA	+	4193240	4203305	I:4645862	0.0588235	PC1	4185710	9182440	0.00740132	0.20891461209434461	CB4852	C	-1.52928873311453
I_4196642	I	4196642	C	A	0.105882	C18E3.5	WBGene00015974	transcript	C18E3.5	protein_coding	MODIFIER	c.685+11C>A	NA	+	4193240	4203305	I:4645862	0.0588235	PC1	4185710	9182440	0.00740132	0.20891461209434461	CB4854	C	-0.409924906310064
I_4196642	I	4196642	C	A	0.105882	C18E3.5	WBGene00015974	transcript	C18E3.5	protein_coding	MODIFIER	c.685+11C>A	NA	+	4193240	4203305	I:4645862	0.0588235	PC1	4185710	9182440	0.00740132	0.20891461209434461	CB4856	A	2.79321234880832
I_4196642	I	4196642	C	A	0.105882	C18E3.5	WBGene00015974	transcript	C18E3.5	protein_coding	MODIFIER	c.685+11C>A	NA	+	4193240	4203305	I:4645862	0.0588235	PC1	4185710	9182440	0.00740132	0.20891461209434461	CB4857	C	-2.96780093454765
I_4196642	I	4196642	C	A	0.105882	C18E3.5	WBGene00015974	transcript	C18E3.5	protein_coding	MODIFIER	c.685+11C>A	NA	+	4193240	4203305	I:4645862	0.0588235	PC1	4185710	9182440	0.00740132	0.20891461209434461	CB4858	C	1.22927867862294
I_4196642	I	4196642	C	A	0.105882	C18E3.5	WBGene00015974	transcript	C18E3.5	protein_coding	MODIFIER	c.685+11C>A	NA	+	4193240	4203305	I:4645862	0.0588235	PC1	4185710	9182440	0.00740132	0.20891461209434461	CB4932	C	-1.47895470173775
I_4196642	I	4196642	C	A	0.105882	C18E3.5	WBGene00015974	transcript	C18E3.5	protein_coding	MODIFIER	c.685+11C>A	NA	+	4193240	4203305	I:4645862	0.0588235	PC1	4185710	9182440	0.00740132	0.20891461209434461	CX11262	C	-2.39179280606784
I_4196642	I	4196642	C	A	0.105882	C18E3.5	WBGene00015974	transcript	C18E3.5	protein_coding	MODIFIER	c.685+11C>A	NA	+	4193240	4203305	I:4645862	0.0588235	PC1	4185710	9182440	0.00740132	0.20891461209434461	CX11264	C	0.966174480550894
I_4196642	I	4196642	C	A	0.105882	C18E3.5	WBGene00015974	transcript	C18E3.5	protein_coding	MODIFIER	c.685+11C>A	NA	+	4193240	4203305	I:4645862	0.0588235	PC1	4185710	9182440	0.00740132	0.20891461209434461	CX11271	C	1.05388841058659
I_4196642	I	4196642	C	A	0.105882	C18E3.5	WBGene00015974	transcript	C18E3.5	protein_coding	MODIFIER	c.685+11C>A	NA	+	4193240	4203305	I:4645862	0.0588235	PC1	4185710	9182440	0.00740132	0.20891461209434461	CX11276	C	2.11413081786944
I_4196642	I	4196642	C	A	0.105882	C18E3.5	WBGene00015974	transcript	C18E3.5	protein_coding	MODIFIER	c.685+11C>A	NA	+	4193240	4203305	I:4645862	0.0588235	PC1	4185710	9182440	0.00740132	0.20891461209434461	CX11285	C	-1.52839829011637
I_4196642	I	4196642	C	A	0.105882	C18E3.5	WBGene00015974	transcript	C18E3.5	protein_coding	MODIFIER	c.685+11C>A	NA	+	4193240	4203305	I:4645862	0.0588235	PC1	4185710	9182440	0.00740132	0.20891461209434461	CX11292	C	-0.455209915846118
I_4196642	I	4196642	C	A	0.105882	C18E3.5	WBGene00015974	transcript	C18E3.5	protein_coding	MODIFIER	c.685+11C>A	NA	+	4193240	4203305	I:4645862	0.0588235	PC1	4185710	9182440	0.00740132	0.20891461209434461	CX11307	C	-0.122826971114432
I_4196642	I	4196642	C	A	0.105882	C18E3.5	WBGene00015974	transcript	C18E3.5	protein_coding	MODIFIER	c.685+11C>A	NA	+	4193240	4203305	I:4645862	0.0588235	PC1	4185710	9182440	0.00740132	0.20891461209434461	CX11314	C	-1.97471749440959
I_4196642	I	4196642	C	A	0.105882	C18E3.5	WBGene00015974	transcript	C18E3.5	protein_coding	MODIFIER	c.685+11C>A	NA	+	4193240	4203305	I:4645862	0.0588235	PC1	4185710	9182440	0.00740132	0.20891461209434461	CX11315	C	-2.67339252919803
I_4196642	I	4196642	C	A	0.105882	C18E3.5	WBGene00015974	transcript	C18E3.5	protein_coding	MODIFIER	c.685+11C>A	NA	+	4193240	4203305	I:4645862	0.0588235	PC1	4185710	9182440	0.00740132	0.20891461209434461	DL200	C	0.311196344358686
I_4196642	I	4196642	C	A	0.105882	C18E3.5	WBGene00015974	transcript	C18E3.5	protein_coding	MODIFIER	c.685+11C>A	NA	+	4193240	4203305	I:4645862	0.0588235	PC1	4185710	9182440	0.00740132	0.20891461209434461	DL226	C	1.90241501709408
I_4196642	I	4196642	C	A	0.105882	C18E3.5	WBGene00015974	transcript	C18E3.5	protein_coding	MODIFIER	c.685+11C>A	NA	+	4193240	4203305	I:4645862	0.0588235	PC1	4185710	9182440	0.00740132	0.20891461209434461	DL238	A	-3.62947846140248
I_4196642	I	4196642	C	A	0.105882	C18E3.5	WBGene00015974	transcript	C18E3.5	protein_coding	MODIFIER	c.685+11C>A	NA	+	4193240	4203305	I:4645862	0.0588235	PC1	4185710	9182440	0.00740132	0.20891461209434461	ED3005	C	3.59137701421353
I_4196642	I	4196642	C	A	0.105882	C18E3.5	WBGene00015974	transcript	C18E3.5	protein_coding	MODIFIER	c.685+11C>A	NA	+	4193240	4203305	I:4645862	0.0588235	PC1	4185710	9182440	0.00740132	0.20891461209434461	ED3011	C	3.34390832033828
I_4196642	I	4196642	C	A	0.105882	C18E3.5	WBGene00015974	transcript	C18E3.5	protein_coding	MODIFIER	c.685+11C>A	NA	+	4193240	4203305	I:4645862	0.0588235	PC1	4185710	9182440	0.00740132	0.20891461209434461	ED3040	A	0.846826125105707
I_4196642	I	4196642	C	A	0.105882	C18E3.5	WBGene00015974	transcript	C18E3.5	protein_coding	MODIFIER	c.685+11C>A	NA	+	4193240	4203305	I:4645862	0.0588235	PC1	4185710	9182440	0.00740132	0.20891461209434461	ED3046	C	1.3444122856732
[truncated: 418,432 more rows]
