# Supplementary material for: Natural variation in C. elegans arsenic toxicity is explained by differences in branched chain amino acid metabolism
Source: eLife. 2019 Apr 8;8:e40260. doi: 10.7554/eLife.40260 (PMC6453569; doi:10.7554/eLife.40260)
Supplement: Figure 2—source data 3. [file elife-40260-fig2-data3.tsv]

CHROM	POS	REF	ALT	AB1	CB4852	CB4854	CB4856	CB4857	CB4858	CB4932	CX11262	CX11264	CX11271	CX11276	CX11285	CX11292	CX11307	CX11314	CX11315	DL200	DL226	DL238	ED3005	ED3011	ED3012	ED3040	ED3046	ED3048	ED3049	ED3052	ED3073	ED3077	EG4347	EG4349	EG4724	EG4725	EG4946	JT11398	JU1172	JU1200	JU1212	JU1213	JU1242	JU1246	JU1395	JU1409	JU1440	JU1491	JU1530
I	727	T	G	-1	-1	-1	-1	-1	-1	-1	-1	-1	-1	-1	-1	1	-1	-1	1	-1	NA	-1	NA	-1	-1	-1	-1	-1	-1	-1	-1	1	-1	-1	-1	-1	-1	NA	-1	-1	-1	-1	-1	-1	-1	-1	-1	-1	NA
I	1761	G	A	-1	-1	1	-1	1	1	-1	-1	-1	-1	-1	-1	1	1	1	-1	-1	1	-1	1	1	-1	-1	-1	-1	-1	-1	-1	1	-1	-1	-1	-1	-1	1	1	-1	-1	-1	-1	-1	-1	-1	-1	-1	1
I	2138	T	A	-1	-1	1	-1	1	1	-1	1	1	1	1	1	1	1	1	1	1	1	1	1	1	-1	1	1	1	1	-1	-1	1	-1	-1	-1	-1	-1	1	1	-1	-1	-1	-1	1	-1	1	-1	1	1
I	2618	T	A	-1	-1	1	-1	1	1	-1	1	1	-1	-1	-1	1	1	1	1	-1	1	1	1	1	-1	-1	-1	-1	-1	-1	-1	1	-1	1	1	-1	-1	1	1	-1	-1	-1	-1	-1	-1	-1	-1	1	1
I	3048	C	G	-1	-1	1	1	1	1	-1	1	1	1	1	1	1	1	1	1	1	1	1	1	1	-1	1	1	1	1	-1	-1	1	-1	1	1	-1	-1	1	1	-1	-1	-1	-1	1	-1	1	-1	1	1
I	3535	C	A	-1	-1	-1	-1	-1	-1	-1	-1	-1	-1	-1	-1	-1	-1	-1	-1	-1	-1	-1	-1	-1	-1	-1	-1	-1	-1	1	-1	-1	-1	-1	-1	-1	-1	-1	-1	-1	-1	-1	-1	-1	-1	-1	-1	-1	-1
I	3736	T	A	-1	-1	1	-1	1	1	-1	1	1	1	1	1	1	1	1	1	1	1	1	1	1	-1	1	1	1	1	1	-1	1	-1	1	1	-1	-1	1	1	-1	-1	-1	-1	1	-1	1	-1	1	1
I	5317	T	A	-1	-1	-1	-1	-1	-1	-1	-1	-1	-1	-1	-1	-1	-1	-1	-1	-1	-1	-1	-1	-1	-1	-1	-1	-1	-1	-1	-1	-1	1	1	1	-1	-1	-1	-1	-1	-1	-1	-1	-1	-1	-1	-1	-1	-1
I	6689	A	G	-1	-1	1	-1	1	1	-1	-1	-1	-1	-1	-1	1	1	1	-1	-1	1	-1	1	1	-1	-1	-1	-1	-1	1	-1	1	-1	1	1	-1	-1	1	1	-1	-1	-1	-1	-1	-1	-1	-1	-1	1
I	9621	T	C	-1	-1	-1	-1	-1	-1	-1	1	1	1	1	1	-1	-1	-1	1	1	-1	1	-1	-1	-1	1	1	1	1	-1	-1	-1	-1	-1	-1	-1	-1	-1	-1	-1	-1	-1	-1	1	-1	1	-1	1	-1
I	15024	A	G	-1	-1	1	1	1	1	-1	1	1	1	1	1	1	1	1	1	1	1	1	1	1	-1	1	1	1	1	1	1	1	-1	1	1	1	-1	1	1	-1	-1	1	-1	1	-1	1	1	1	1
I	15858	C	G	-1	-1	-1	-1	-1	1	-1	-1	-1	-1	-1	-1	1	1	1	-1	-1	-1	-1	1	1	-1	-1	-1	-1	-1	-1	-1	-1	-1	-1	-1	-1	-1	-1	1	-1	-1	-1	-1	-1	-1	-1	-1	-1	-1
I	17509	A	G	-1	-1	-1	-1	-1	-1	-1	-1	-1	-1	-1	-1	-1	-1	-1	-1	-1	-1	-1	-1	-1	-1	-1	-1	-1	-1	-1	-1	-1	-1	-1	-1	1	-1	-1	-1	-1	-1	1	-1	-1	-1	-1	1	-1	-1
I	19737	C	A	-1	-1	-1	-1	-1	-1	-1	-1	-1	-1	-1	-1	-1	-1	-1	-1	-1	-1	-1	-1	-1	-1	-1	-1	-1	-1	1	-1	-1	-1	-1	-1	-1	-1	-1	-1	-1	-1	-1	-1	-1	-1	-1	-1	-1	-1
I	23398	A	C	-1	-1	1	-1	1	1	-1	1	1	1	1	1	1	1	1	1	1	1	1	1	1	-1	1	1	1	1	1	-1	1	-1	1	1	-1	-1	1	1	-1	-1	-1	-1	1	-1	1	-1	1	1
I	24495	C	A	-1	-1	-1	1	NA	-1	-1	1	1	1	1	1	-1	-1	-1	1	1	-1	-1	-1	-1	-1	1	1	1	1	1	-1	-1	-1	1	1	-1	-1	-1	-1	-1	-1	-1	-1	1	-1	1	-1	1	-1
I	26634	C	T	-1	-1	-1	-1	-1	-1	-1	1	1	1	1	1	-1	-1	-1	1	1	-1	-1	-1	-1	-1	1	1	1	1	-1	-1	-1	-1	-1	-1	-1	-1	-1	-1	-1	-1	-1	-1	1	-1	1	-1	1	-1
I	30670	T	A	-1	-1	1	1	1	1	-1	-1	-1	-1	-1	-1	1	1	1	-1	-1	1	1	1	1	-1	-1	-1	-1	-1	-1	-1	1	-1	-1	-1	-1	-1	1	1	-1	-1	-1	-1	-1	-1	-1	-1	-1	1
I	38465	G	A	-1	-1	-1	-1	-1	-1	-1	-1	-1	-1	-1	-1	-1	-1	-1	-1	-1	-1	-1	-1	-1	-1	-1	-1	-1	-1	1	-1	-1	-1	-1	-1	-1	-1	-1	-1	-1	-1	-1	-1	-1	-1	-1	-1	-1	-1
I	41151	C	T	-1	-1	1	-1	1	1	-1	1	1	1	1	1	1	1	1	1	1	1	1	1	1	-1	1	1	1	1	1	-1	1	-1	-1	-1	-1	-1	1	1	-1	-1	-1	-1	1	-1	1	-1	1	1
I	41672	C	T	-1	-1	-1	-1	-1	-1	-1	-1	-1	-1	-1	-1	-1	-1	-1	-1	-1	-1	-1	-1	-1	-1	-1	-1	-1	-1	-1	-1	-1	-1	-1	-1	1	-1	-1	-1	-1	-1	1	-1	-1	-1	-1	1	-1	-1
I	46655	A	G	-1	-1	-1	-1	-1	-1	-1	-1	-1	-1	-1	-1	-1	-1	-1	-1	-1	-1	-1	-1	-1	-1	-1	-1	-1	-1	1	-1	-1	-1	1	1	-1	-1	-1	-1	-1	-1	-1	-1	-1	-1	-1	-1	-1	-1
I	47642	G	A	-1	-1	-1	-1	-1	-1	-1	1	1	1	1	1	-1	-1	-1	1	1	-1	1	-1	-1	-1	1	1	1	1	-1	-1	-1	-1	-1	-1	-1	-1	-1	-1	-1	-1	-1	-1	1	-1	1	-1	1	-1
I	57096	A	G	-1	-1	-1	-1	-1	-1	-1	-1	-1	1	1	1	-1	-1	-1	-1	1	-1	-1	-1	-1	-1	1	1	1	1	-1	-1	-1	-1	-1	-1	-1	-1	-1	-1	-1	-1	-1	-1	1	-1	1	-1	1	-1
I	57333	C	T	-1	-1	1	-1	1	1	-1	-1	-1	-1	-1	-1	1	1	1	-1	-1	1	-1	1	1	-1	-1	-1	-1	-1	-1	-1	1	-1	-1	-1	-1	-1	1	1	-1	-1	-1	-1	-1	-1	-1	-1	-1	1
I	61160	G	A	-1	-1	-1	-1	-1	-1	-1	1	1	-1	-1	-1	-1	-1	-1	1	-1	-1	-1	-1	1	-1	-1	-1	-1	-1	-1	-1	1	-1	-1	-1	-1	-1	-1	-1	-1	-1	-1	-1	-1	-1	-1	-1	-1	-1
I	62576	T	A	1	1	-1	-1	-1	-1	1	-1	-1	-1	-1	-1	-1	-1	-1	-1	-1	-1	-1	-1	-1	-1	-1	-1	-1	-1	-1	-1	-1	1	-1	-1	-1	1	-1	-1	-1	-1	-1	-1	-1	1	-1	-1	-1	-1
I	66407	G	A	-1	-1	1	1	1	1	-1	-1	-1	-1	-1	-1	1	1	1	-1	-1	1	1	1	1	-1	-1	-1	-1	-1	1	-1	1	-1	1	1	-1	-1	1	1	-1	-1	-1	-1	-1	-1	-1	-1	-1	1
I	68640	G	A	-1	-1	-1	-1	-1	-1	-1	-1	-1	-1	-1	-1	-1	-1	-1	-1	-1	-1	-1	-1	-1	-1	-1	-1	-1	-1	1	-1	-1	-1	-1	-1	-1	-1	-1	-1	-1	-1	-1	-1	-1	-1	-1	-1	-1	-1
I	76311	C	T	-1	-1	-1	-1	-1	-1	-1	1	1	1	1	1	-1	-1	-1	1	1	-1	1	-1	-1	-1	1	1	1	1	-1	-1	-1	-1	-1	-1	-1	-1	-1	-1	-1	-1	-1	-1	1	-1	1	-1	1	-1
I	76506	A	T	-1	-1	-1	-1	-1	1	-1	1	1	1	1	1	-1	-1	-1	1	1	-1	-1	-1	-1	-1	1	1	1	1	1	-1	-1	-1	1	1	-1	-1	-1	-1	-1	-1	-1	-1	1	-1	1	1	1	-1
I	80133	T	A	-1	-1	1	-1	1	1	-1	1	1	1	1	1	1	1	1	1	1	1	-1	1	1	-1	1	1	1	1	1	-1	1	-1	1	1	-1	-1	1	1	-1	-1	-1	-1	1	-1	1	-1	1	1
I	80595	A	T	-1	-1	-1	1	-1	-1	-1	-1	-1	-1	-1	-1	-1	-1	-1	-1	-1	-1	1	-1	-1	-1	-1	-1	-1	-1	-1	-1	-1	-1	-1	-1	-1	-1	-1	-1	-1	-1	-1	-1	1	-1	-1	-1	-1	-1
I	92447	G	A	-1	-1	1	-1	1	1	-1	-1	-1	-1	-1	-1	1	1	1	-1	-1	1	-1	1	1	-1	-1	-1	-1	-1	-1	-1	1	-1	-1	-1	-1	-1	1	1	-1	-1	-1	-1	-1	-1	-1	-1	-1	1
I	96117	T	A	-1	-1	-1	-1	-1	-1	-1	-1	-1	-1	-1	-1	-1	-1	-1	-1	-1	-1	-1	-1	-1	-1	-1	-1	-1	-1	-1	1	-1	-1	-1	-1	1	-1	-1	-1	-1	-1	1	-1	-1	-1	-1	1	-1	-1
I	98064	T	A	-1	-1	-1	-1	-1	-1	-1	-1	-1	-1	-1	-1	-1	-1	-1	-1	1	-1	-1	-1	-1	-1	-1	1	-1	1	-1	-1	-1	-1	-1	-1	-1	-1	-1	-1	-1	-1	-1	-1	1	-1	-1	-1	-1	-1
I	101122	A	T	-1	-1	-1	1	-1	-1	-1	-1	-1	-1	-1	-1	-1	-1	-1	-1	-1	-1	-1	-1	-1	-1	-1	-1	-1	-1	1	-1	-1	-1	-1	-1	-1	-1	-1	-1	-1	-1	-1	-1	-1	-1	-1	-1	-1	-1
I	107175	T	C	-1	-1	-1	-1	-1	-1	-1	-1	-1	-1	-1	-1	-1	-1	-1	-1	-1	-1	-1	-1	-1	-1	-1	-1	-1	-1	1	-1	-1	-1	1	1	-1	-1	-1	-1	-1	-1	-1	-1	-1	-1	-1	-1	-1	-1
I	107916	C	T	-1	-1	-1	-1	-1	-1	-1	1	1	1	1	1	-1	-1	-1	1	1	-1	-1	-1	-1	-1	1	1	1	1	-1	-1	-1	-1	-1	-1	-1	-1	-1	-1	-1	-1	-1	-1	1	-1	1	-1	1	-1
I	108121	T	A	-1	-1	1	-1	1	1	-1	-1	-1	-1	-1	-1	1	1	1	-1	-1	1	-1	1	1	-1	-1	-1	-1	-1	1	-1	1	-1	1	1	-1	-1	1	1	-1	-1	-1	-1	-1	-1	-1	-1	-1	1
I	109460	A	T	-1	-1	1	-1	1	1	-1	1	1	1	1	1	1	1	1	1	1	1	1	1	1	-1	1	1	1	1	1	-1	1	-1	1	1	-1	-1	1	1	-1	-1	-1	-1	1	-1	1	-1	1	1
I	116338	A	T	-1	-1	-1	-1	-1	-1	-1	1	1	1	1	1	-1	-1	-1	1	1	-1	1	-1	-1	-1	1	1	1	1	1	-1	-1	-1	1	1	-1	-1	-1	-1	-1	-1	-1	-1	1	-1	1	-1	1	-1
I	121505	T	A	-1	-1	1	-1	1	1	-1	-1	-1	-1	-1	-1	1	1	1	-1	-1	1	1	1	1	-1	-1	-1	-1	-1	-1	-1	1	-1	-1	-1	-1	-1	1	1	-1	-1	-1	-1	-1	-1	-1	-1	-1	1
I	123315	T	A	-1	-1	1	-1	1	1	-1	-1	-1	-1	-1	-1	1	1	1	-1	-1	1	-1	1	1	-1	-1	-1	-1	-1	-1	-1	1	-1	1	1	-1	-1	1	1	-1	-1	-1	-1	-1	-1	-1	-1	-1	1
I	123411	G	T	-1	-1	-1	-1	-1	-1	-1	-1	-1	-1	-1	-1	-1	-1	-1	-1	-1	-1	-1	-1	-1	-1	-1	-1	-1	-1	1	-1	-1	-1	-1	-1	-1	-1	-1	-1	-1	-1	-1	-1	-1	-1	-1	-1	-1	-1
I	130380	T	A	-1	-1	1	1	1	1	-1	1	1	1	1	1	1	1	1	1	1	1	1	1	1	-1	1	1	1	1	1	1	1	-1	1	1	1	-1	1	1	-1	-1	1	-1	1	-1	1	1	1	1
I	135132	A	T	-1	-1	-1	-1	-1	-1	-1	1	1	1	1	1	-1	-1	-1	1	1	-1	1	-1	-1	-1	1	1	1	1	-1	-1	-1	-1	-1	-1	-1	-1	-1	-1	-1	-1	-1	-1	1	-1	1	-1	1	-1
I	135382	T	A	-1	-1	1	1	1	1	-1	-1	-1	-1	-1	-1	1	1	1	-1	-1	1	1	1	1	-1	-1	-1	-1	-1	1	-1	1	-1	1	1	-1	-1	1	1	-1	-1	-1	-1	-1	-1	-1	-1	-1	1
I	141329	G	C	-1	-1	-1	1	-1	-1	-1	1	1	1	1	1	-1	-1	-1	1	1	-1	1	-1	-1	-1	1	1	1	1	1	-1	-1	-1	1	1	-1	-1	-1	-1	-1	-1	-1	-1	1	-1	1	-1	1	-1
I	148495	A	C	-1	-1	1	-1	1	1	-1	1	1	1	1	1	1	1	1	-1	1	1	-1	1	1	-1	1	1	1	1	1	-1	1	-1	1	-1	-1	-1	1	1	-1	-1	-1	-1	1	-1	1	-1	1	1
I	150985	C	T	-1	-1	1	1	1	1	-1	1	1	1	1	1	1	1	1	1	1	1	1	1	1	-1	1	1	1	1	1	-1	1	-1	1	1	-1	-1	1	1	-1	-1	-1	-1	1	-1	1	-1	1	1
I	154159	G	A	-1	-1	1	-1	1	1	-1	-1	-1	-1	-1	-1	1	1	1	-1	-1	1	-1	1	1	-1	-1	-1	-1	-1	-1	-1	1	-1	-1	-1	-1	-1	1	1	-1	-1	-1	-1	-1	-1	-1	-1	-1	1
I	161015	T	A	-1	-1	-1	1	-1	-1	-1	-1	-1	-1	-1	-1	-1	-1	-1	-1	-1	-1	1	-1	-1	-1	-1	-1	-1	-1	-1	-1	-1	-1	1	1	-1	-1	-1	-1	-1	-1	-1	-1	-1	-1	-1	-1	-1	-1
I	161490	A	T	-1	-1	-1	-1	-1	-1	-1	-1	-1	-1	-1	-1	-1	-1	-1	-1	-1	-1	-1	-1	-1	-1	-1	-1	-1	-1	-1	-1	-1	-1	-1	-1	1	-1	-1	-1	-1	-1	1	-1	-1	-1	-1	1	-1	-1
I	162061	C	A	-1	-1	-1	-1	-1	-1	-1	-1	-1	-1	-1	-1	-1	-1	-1	-1	-1	-1	-1	-1	-1	-1	-1	-1	-1	-1	1	-1	-1	-1	-1	-1	-1	-1	-1	-1	-1	-1	-1	-1	-1	-1	-1	-1	-1	-1
I	172908	A	T	-1	-1	-1	-1	-1	-1	-1	1	1	1	1	1	-1	-1	-1	1	1	-1	1	-1	-1	-1	1	1	1	1	-1	-1	-1	-1	-1	-1	-1	-1	-1	-1	-1	-1	-1	-1	1	-1	1	-1	1	-1
I	176983	T	C	-1	-1	1	-1	1	1	-1	-1	-1	-1	-1	-1	1	1	1	-1	-1	1	-1	1	1	-1	-1	-1	-1	-1	1	-1	1	-1	1	1	-1	-1	1	1	-1	-1	-1	-1	-1	-1	-1	-1	-1	1
I	179783	G	A	-1	-1	1	1	1	1	-1	1	1	1	1	1	1	1	1	1	1	1	1	1	1	-1	1	1	1	1	1	1	1	-1	1	1	1	-1	1	1	-1	-1	1	-1	1	-1	1	1	1	1
I	184283	C	A	-1	-1	1	-1	1	1	-1	-1	-1	-1	-1	-1	1	1	1	-1	-1	1	-1	1	1	-1	-1	-1	-1	-1	-1	-1	1	-1	-1	-1	-1	-1	1	1	-1	-1	-1	-1	-1	-1	-1	-1	-1	1
I	189359	A	C	-1	-1	-1	-1	-1	-1	-1	-1	-1	-1	-1	-1	-1	-1	-1	-1	-1	-1	-1	-1	-1	-1	-1	-1	-1	-1	1	-1	-1	-1	-1	-1	-1	-1	-1	-1	-1	-1	-1	-1	-1	-1	-1	-1	-1	-1
I	190158	C	A	-1	-1	-1	-1	-1	-1	-1	-1	-1	-1	-1	-1	-1	-1	-1	-1	-1	-1	-1	-1	-1	-1	-1	-1	-1	-1	1	-1	-1	-1	1	1	-1	-1	-1	-1	-1	-1	-1	-1	-1	-1	-1	-1	-1	-1
I	194482	A	T	-1	-1	1	1	1	1	-1	-1	-1	-1	-1	-1	1	1	1	-1	-1	1	1	1	1	-1	-1	1	-1	1	1	-1	1	-1	1	1	-1	-1	1	1	-1	-1	-1	-1	-1	-1	-1	-1	-1	1
I	196881	G	A	-1	-1	1	1	1	1	-1	1	1	1	1	1	1	1	1	1	1	1	1	1	1	-1	1	1	1	1	1	-1	1	-1	-1	-1	-1	-1	1	1	-1	-1	-1	-1	1	-1	1	-1	1	1
I	203651	G	A	-1	-1	1	-1	1	1	-1	-1	1	1	1	1	1	1	1	-1	1	1	1	1	1	-1	1	1	1	1	1	-1	1	-1	1	1	-1	-1	1	1	-1	-1	-1	-1	1	-1	1	-1	1	1
I	208570	T	C	-1	-1	1	-1	1	1	-1	-1	-1	-1	-1	-1	1	1	1	-1	-1	1	-1	1	1	-1	-1	-1	-1	-1	-1	-1	1	-1	-1	-1	-1	-1	1	1	-1	-1	-1	-1	-1	-1	-1	-1	-1	1
I	209103	C	T	-1	-1	-1	-1	-1	-1	-1	-1	-1	-1	-1	-1	1	-1	1	1	-1	-1	-1	-1	-1	-1	-1	1	-1	1	-1	-1	-1	-1	1	-1	-1	-1	-1	-1	-1	-1	-1	-1	-1	-1	-1	-1	-1	-1
I	210932	T	C	-1	-1	-1	-1	-1	-1	-1	-1	-1	-1	-1	-1	-1	-1	-1	-1	-1	-1	-1	-1	-1	-1	-1	-1	-1	-1	1	-1	-1	-1	-1	-1	-1	-1	-1	-1	-1	-1	-1	-1	-1	-1	-1	-1	-1	-1
I	218124	T	C	-1	-1	-1	1	-1	-1	-1	1	1	1	1	1	-1	-1	-1	1	1	-1	1	-1	-1	-1	1	1	1	1	-1	-1	-1	-1	-1	-1	-1	-1	-1	-1	-1	-1	-1	-1	1	-1	1	-1	1	-1
I	218357	T	C	-1	-1	-1	-1	-1	-1	-1	1	1	1	-1	1	-1	-1	-1	1	-1	-1	1	-1	-1	-1	1	1	1	1	-1	-1	-1	-1	-1	-1	-1	-1	-1	-1	-1	-1	-1	-1	-1	-1	1	-1	1	-1
I	221919	T	A	-1	-1	-1	-1	-1	-1	-1	1	1	1	1	1	-1	-1	-1	1	1	-1	-1	-1	-1	-1	1	1	1	1	-1	-1	-1	-1	-1	-1	-1	-1	-1	-1	-1	-1	-1	-1	1	-1	1	-1	1	-1
I	221965	A	T	-1	-1	1	1	1	1	-1	-1	-1	-1	-1	-1	1	1	1	-1	-1	1	-1	1	1	-1	-1	-1	-1	-1	1	-1	1	-1	1	1	-1	-1	1	1	-1	-1	-1	-1	-1	-1	-1	-1	-1	1
I	227180	A	T	-1	-1	1	1	1	1	-1	-1	1	-1	-1	1	1	1	1	1	NA	1	-1	1	NA	-1	1	-1	-1	-1	1	-1	1	-1	-1	1	-1	-1	NA	1	-1	-1	-1	-1	NA	-1	NA	-1	-1	1
I	232209	A	C	-1	-1	-1	-1	-1	-1	-1	-1	-1	-1	-1	-1	-1	-1	-1	NA	-1	-1	1	-1	1	-1	-1	-1	-1	-1	-1	-1	-1	1	1	1	-1	-1	1	-1	-1	1	-1	-1	-1	-1	-1	-1	-1	-1
I	232261	G	T	-1	-1	-1	-1	-1	-1	1	1	-1	NA	-1	NA	-1	-1	1	1	-1	-1	1	-1	1	1	1	1	1	NA	NA	NA	-1	1	1	1	1	1	1	-1	1	1	1	1	NA	1	NA	NA	1	-1
I	232358	C	T	-1	-1	-1	-1	-1	-1	-1	NA	-1	NA	-1	NA	-1	-1	-1	-1	-1	-1	1	1	1	-1	NA	NA	NA	NA	-1	-1	-1	1	1	1	-1	-1	1	-1	-1	1	-1	-1	-1	-1	-1	-1	-1	-1
I	233154	C	T	-1	-1	-1	-1	-1	-1	-1	-1	-1	-1	-1	-1	-1	-1	-1	-1	-1	-1	-1	-1	-1	-1	-1	-1	-1	-1	1	-1	-1	-1	-1	1	-1	-1	-1	-1	-1	-1	-1	-1	-1	-1	-1	-1	-1	-1
I	239018	T	G	-1	-1	NA	1	1	1	-1	-1	-1	-1	-1	-1	1	1	-1	-1	NA	1	1	-1	NA	-1	NA	-1	NA	-1	-1	-1	1	-1	-1	-1	-1	-1	1	1	-1	-1	-1	-1	-1	-1	-1	-1	NA	NA
I	242203	A	G	-1	-1	1	-1	1	1	-1	-1	NA	-1	-1	NA	1	1	1	NA	NA	1	-1	1	1	-1	-1	NA	NA	NA	1	-1	1	-1	-1	-1	-1	-1	1	1	-1	-1	-1	-1	NA	-1	NA	-1	NA	1
I	247091	G	T	-1	-1	1	-1	1	1	-1	-1	-1	-1	-1	-1	1	1	1	-1	-1	1	-1	1	1	-1	-1	-1	-1	-1	-1	-1	1	-1	-1	-1	-1	-1	1	1	-1	-1	-1	-1	-1	-1	-1	-1	-1	1
I	248956	G	A	-1	-1	-1	-1	-1	-1	-1	-1	-1	-1	-1	-1	-1	-1	-1	-1	-1	-1	-1	-1	-1	-1	-1	-1	-1	-1	1	-1	-1	-1	-1	-1	-1	-1	-1	-1	-1	-1	-1	-1	-1	-1	-1	-1	-1	-1
I	249864	G	C	-1	-1	1	-1	1	1	-1	1	1	1	1	1	1	1	1	1	1	1	1	1	1	-1	1	1	1	1	1	-1	1	-1	-1	-1	-1	-1	1	1	-1	-1	-1	-1	1	-1	1	-1	1	1
I	250871	G	A	-1	-1	1	-1	1	1	-1	-1	-1	-1	-1	-1	1	1	1	-1	-1	1	-1	1	1	-1	-1	-1	-1	-1	1	-1	1	-1	1	1	-1	-1	1	1	-1	-1	-1	-1	-1	-1	-1	-1	-1	1
I	251447	A	G	-1	-1	-1	-1	-1	-1	-1	1	1	1	1	1	-1	-1	-1	1	1	-1	1	-1	-1	-1	1	1	1	1	-1	-1	-1	-1	-1	-1	-1	-1	-1	-1	-1	-1	-1	-1	1	-1	1	-1	1	-1
I	254042	A	C	-1	-1	1	1	1	1	-1	1	NA	NA	NA	NA	1	1	1	-1	-1	1	-1	1	1	-1	NA	NA	NA	-1	-1	-1	1	-1	1	1	-1	-1	1	1	-1	-1	-1	-1	NA	-1	-1	-1	NA	1
I	254257	A	T	-1	-1	1	-1	1	1	-1	1	1	1	1	1	1	1	1	NA	1	1	1	1	1	-1	1	1	1	1	1	-1	1	-1	-1	-1	-1	-1	1	1	-1	-1	-1	-1	1	-1	1	-1	1	1
I	254442	T	G	-1	-1	-1	1	-1	-1	-1	NA	NA	NA	-1	-1	NA	-1	-1	-1	-1	-1	-1	NA	-1	-1	-1	-1	-1	-1	1	-1	-1	-1	-1	-1	-1	-1	-1	1	-1	-1	-1	-1	-1	-1	NA	-1	-1	-1
I	254928	T	A	-1	-1	NA	1	NA	1	-1	NA	NA	NA	NA	NA	-1	1	NA	NA	NA	1	-1	-1	1	-1	NA	NA	-1	NA	1	-1	1	-1	1	1	-1	-1	1	-1	-1	-1	-1	-1	1	-1	NA	-1	NA	1
I	256175	T	A	-1	-1	-1	-1	-1	1	-1	-1	-1	-1	-1	-1	1	1	1	-1	-1	-1	1	1	1	-1	-1	-1	-1	-1	-1	-1	NA	-1	-1	-1	-1	-1	1	1	-1	-1	-1	-1	-1	-1	-1	-1	-1	NA
I	263839	C	A	-1	-1	1	-1	1	1	-1	-1	-1	-1	-1	-1	1	1	1	-1	-1	1	-1	1	1	-1	-1	-1	-1	-1	-1	-1	1	-1	-1	-1	-1	-1	1	1	-1	-1	-1	-1	-1	-1	-1	-1	-1	1
I	264954	A	T	-1	-1	-1	-1	-1	-1	-1	-1	-1	-1	-1	-1	-1	-1	-1	-1	-1	-1	-1	-1	-1	-1	-1	-1	-1	-1	1	-1	-1	-1	-1	-1	-1	-1	-1	-1	-1	-1	-1	-1	-1	-1	-1	-1	-1	-1
I	267874	C	T	-1	-1	1	-1	1	1	-1	1	1	1	1	1	1	1	1	1	1	1	1	1	1	-1	1	1	1	1	1	-1	1	-1	1	1	-1	-1	1	1	-1	-1	-1	-1	1	-1	1	-1	1	1
I	269566	G	A	-1	-1	-1	-1	-1	-1	-1	1	1	1	1	1	-1	-1	-1	1	1	-1	1	-1	-1	-1	1	1	1	1	-1	-1	-1	-1	-1	-1	-1	-1	-1	-1	-1	-1	-1	-1	1	-1	1	-1	1	-1
I	274805	A	G	-1	-1	-1	-1	-1	-1	-1	-1	-1	-1	-1	-1	-1	-1	-1	-1	-1	-1	-1	-1	-1	-1	-1	-1	-1	-1	1	-1	-1	-1	-1	-1	-1	-1	-1	-1	-1	-1	-1	-1	-1	-1	-1	1	-1	-1
I	276638	T	C	-1	-1	1	-1	1	1	-1	-1	-1	-1	-1	-1	1	1	1	-1	-1	1	-1	1	1	-1	-1	-1	-1	-1	1	-1	1	-1	1	1	-1	-1	1	1	-1	-1	-1	-1	-1	-1	-1	1	-1	1
I	280063	G	T	-1	-1	1	-1	1	1	-1	-1	-1	-1	-1	-1	1	1	1	-1	-1	1	-1	1	1	-1	-1	-1	-1	-1	-1	-1	1	-1	-1	-1	-1	-1	1	1	-1	-1	-1	-1	-1	-1	-1	-1	-1	1
I	281418	T	G	-1	-1	-1	-1	-1	-1	-1	1	1	1	NA	-1	-1	-1	-1	1	-1	-1	-1	-1	-1	-1	-1	NA	1	NA	-1	-1	-1	-1	-1	-1	-1	-1	-1	-1	-1	-1	-1	-1	-1	-1	1	-1	1	-1
I	283694	T	A	-1	-1	-1	-1	-1	-1	-1	1	1	1	1	1	-1	-1	-1	1	1	-1	1	-1	-1	-1	1	1	1	1	1	-1	-1	-1	1	1	-1	-1	-1	-1	-1	-1	-1	-1	1	-1	1	-1	1	-1
I	284186	C	G	-1	-1	1	-1	1	1	-1	1	1	1	1	1	1	1	1	1	1	1	1	1	1	-1	1	1	1	1	1	-1	1	-1	1	1	-1	-1	1	1	-1	-1	-1	-1	1	-1	1	-1	1	1
I	286492	T	A	-1	-1	-1	-1	-1	-1	-1	-1	-1	-1	-1	-1	-1	-1	-1	-1	-1	-1	-1	-1	-1	-1	-1	-1	-1	-1	1	-1	-1	-1	-1	-1	-1	-1	1	-1	-1	-1	-1	-1	-1	-1	-1	-1	-1	-1
I	291349	C	T	-1	-1	-1	-1	-1	-1	-1	1	1	1	1	1	-1	-1	-1	1	1	-1	1	-1	-1	-1	1	1	1	1	-1	-1	-1	-1	-1	-1	-1	-1	-1	-1	-1	-1	-1	-1	1	-1	1	-1	1	-1
I	293097	A	T	-1	-1	-1	-1	-1	-1	-1	-1	-1	-1	-1	1	-1	-1	-1	-1	-1	-1	-1	-1	-1	-1	-1	1	-1	1	-1	-1	-1	-1	-1	-1	-1	-1	-1	-1	-1	-1	-1	-1	-1	-1	-1	-1	-1	1
I	300501	G	A	-1	-1	1	-1	1	1	-1	-1	-1	-1	-1	-1	1	1	1	-1	-1	1	-1	1	1	-1	-1	-1	-1	-1	-1	-1	1	-1	-1	-1	-1	-1	1	1	-1	-1	-1	-1	-1	-1	-1	-1	-1	1
I	302045	C	T	-1	-1	1	-1	1	1	-1	-1	-1	-1	-1	-1	1	1	1	-1	-1	1	-1	1	1	-1	-1	-1	-1	-1	1	-1	1	-1	1	1	-1	-1	1	1	-1	-1	-1	-1	-1	-1	-1	-1	-1	1
I	303755	T	A	-1	-1	-1	-1	-1	-1	-1	1	1	1	1	1	-1	-1	-1	1	1	-1	1	-1	-1	-1	-1	1	1	1	1	-1	-1	-1	-1	-1	-1	-1	-1	-1	-1	-1	-1	-1	1	-1	1	-1	1	-1
I	308232	A	T	-1	-1	-1	-1	-1	-1	-1	-1	-1	-1	-1	-1	-1	-1	-1	-1	-1	-1	-1	-1	-1	-1	-1	-1	-1	-1	1	-1	-1	-1	-1	-1	-1	-1	-1	-1	-1	-1	-1	-1	-1	-1	-1	-1	-1	-1
I	314248	G	A	-1	-1	-1	-1	-1	-1	-1	-1	-1	-1	-1	-1	-1	-1	-1	-1	-1	-1	-1	-1	-1	-1	-1	-1	-1	-1	-1	-1	-1	-1	-1	-1	1	-1	-1	-1	-1	-1	1	-1	-1	-1	-1	1	-1	-1
I	324785	T	C	-1	-1	1	1	1	1	-1	1	1	1	1	1	1	1	1	1	1	1	1	1	1	-1	1	1	1	1	1	1	1	-1	1	1	1	-1	1	1	-1	-1	1	-1	1	-1	1	1	1	1
I	326302	T	C	-1	-1	1	-1	1	1	-1	1	1	1	-1	1	1	1	1	1	NA	1	1	1	1	-1	1	1	-1	1	1	-1	1	-1	1	1	-1	-1	1	1	-1	-1	-1	-1	NA	-1	1	-1	1	1
I	326319	T	A	-1	-1	-1	-1	-1	-1	-1	-1	1	1	-1	1	-1	-1	-1	-1	-1	-1	1	-1	-1	-1	1	1	-1	1	-1	-1	-1	-1	-1	-1	-1	-1	-1	-1	-1	-1	-1	-1	-1	-1	1	-1	1	-1
I	327640	T	A	-1	-1	NA	-1	-1	1	-1	-1	-1	-1	-1	-1	1	-1	1	-1	-1	-1	-1	1	-1	-1	-1	-1	-1	-1	-1	-1	1	-1	1	1	-1	-1	-1	1	1	-1	-1	-1	-1	-1	-1	-1	-1	1
I	328072	T	A	-1	-1	-1	-1	-1	-1	-1	-1	-1	-1	-1	-1	-1	-1	-1	-1	-1	-1	-1	-1	-1	-1	-1	-1	-1	-1	-1	-1	-1	-1	1	1	-1	-1	-1	-1	-1	-1	-1	-1	-1	-1	-1	-1	-1	-1
I	329657	A	T	-1	-1	-1	-1	-1	-1	-1	-1	-1	-1	-1	-1	-1	-1	-1	-1	-1	-1	-1	-1	-1	-1	-1	-1	-1	-1	1	-1	-1	-1	-1	-1	-1	-1	-1	-1	-1	-1	-1	-1	-1	-1	-1	-1	-1	-1
I	329968	A	G	-1	-1	1	-1	1	1	-1	1	1	1	1	1	1	1	1	1	1	1	1	1	1	-1	1	1	1	1	1	-1	1	-1	1	1	-1	-1	-1	1	-1	-1	-1	-1	1	-1	1	-1	1	1
I	334157	T	C	-1	-1	-1	-1	-1	-1	-1	1	1	1	1	1	-1	-1	-1	1	1	-1	1	-1	-1	-1	1	1	1	1	-1	-1	-1	-1	-1	-1	-1	-1	-1	-1	-1	-1	-1	-1	1	-1	1	-1	1	-1
I	334757	T	C	-1	-1	1	1	1	1	-1	-1	-1	-1	-1	-1	1	1	1	-1	-1	1	-1	1	1	-1	-1	-1	-1	-1	-1	-1	1	-1	-1	-1	-1	-1	1	1	-1	-1	-1	-1	-1	-1	-1	-1	-1	1
I	336759	T	A	-1	-1	1	1	1	1	-1	1	1	1	1	1	1	1	1	-1	1	1	1	1	1	-1	1	1	-1	1	1	-1	1	-1	1	1	-1	-1	1	1	-1	-1	-1	-1	1	-1	1	-1	1	1
I	337115	T	A	-1	-1	NA	-1	-1	-1	-1	1	-1	1	1	1	-1	1	-1	-1	1	-1	-1	-1	-1	-1	NA	NA	-1	NA	1	-1	-1	-1	1	1	-1	-1	-1	-1	-1	-1	-1	-1	1	-1	1	-1	1	-1
I	344201	C	A	-1	-1	1	-1	1	1	-1	-1	1	1	1	1	1	1	1	1	-1	1	1	1	1	-1	1	1	1	1	1	-1	1	-1	1	1	-1	-1	1	1	-1	-1	-1	-1	-1	-1	1	-1	1	1
I	346109	C	T	-1	-1	1	1	1	1	-1	1	1	1	1	1	1	1	1	1	1	1	1	1	-1	-1	1	1	-1	1	1	-1	1	-1	1	1	-1	-1	1	1	-1	-1	-1	-1	1	-1	1	-1	1	1
I	346146	T	A	-1	-1	-1	-1	-1	-1	-1	1	1	1	1	1	-1	-1	-1	1	-1	-1	1	-1	-1	-1	1	1	-1	1	1	1	-1	-1	1	1	1	-1	-1	-1	-1	-1	1	-1	-1	-1	1	1	1	-1
I	350439	T	G	-1	-1	1	-1	1	1	-1	1	1	1	1	1	1	1	1	1	1	1	1	1	1	-1	1	1	1	1	1	-1	1	-1	1	1	-1	-1	1	1	-1	-1	-1	-1	1	-1	1	-1	1	1
I	351694	A	T	-1	-1	-1	-1	-1	-1	-1	1	1	1	1	1	-1	-1	-1	1	-1	-1	-1	-1	-1	-1	1	1	-1	1	-1	-1	-1	-1	-1	-1	-1	-1	-1	-1	-1	-1	-1	-1	-1	-1	1	-1	1	-1
I	351707	A	T	-1	-1	-1	-1	-1	-1	-1	1	1	1	1	1	-1	-1	-1	1	-1	-1	1	-1	-1	-1	1	1	-1	1	-1	-1	-1	-1	1	1	1	-1	-1	-1	-1	-1	-1	-1	-1	-1	1	-1	1	-1
I	351875	G	C	-1	-1	-1	-1	-1	-1	-1	-1	-1	-1	-1	-1	-1	-1	-1	-1	-1	-1	-1	-1	-1	-1	-1	-1	-1	-1	1	-1	-1	-1	-1	-1	-1	-1	-1	-1	-1	-1	-1	-1	-1	-1	-1	-1	-1	-1
I	356931	T	C	-1	-1	1	-1	1	1	-1	-1	-1	-1	-1	-1	1	1	1	-1	-1	1	-1	1	1	-1	-1	-1	-1	-1	-1	-1	1	-1	-1	-1	-1	-1	1	1	-1	-1	-1	-1	-1	-1	-1	-1	-1	1
I	358139	T	A	-1	-1	1	1	1	1	-1	1	1	1	1	1	1	1	1	-1	NA	1	1	1	1	-1	1	1	NA	1	1	-1	1	-1	1	1	-1	-1	1	1	-1	-1	-1	-1	1	-1	1	-1	1	1
I	358140	T	A	-1	-1	1	1	1	1	-1	1	1	1	1	1	1	1	1	1	NA	1	1	1	1	-1	1	1	1	1	1	-1	1	-1	1	1	-1	-1	1	1	-1	-1	-1	-1	-1	-1	1	-1	1	1
I	362836	T	A	-1	-1	-1	-1	-1	-1	-1	1	1	1	1	1	-1	-1	-1	1	1	-1	1	-1	-1	-1	1	1	1	1	1	-1	-1	-1	1	1	-1	-1	-1	-1	-1	-1	-1	-1	1	-1	1	-1	1	-1
I	367428	C	G	-1	-1	-1	1	-1	-1	-1	1	1	1	1	1	-1	-1	-1	1	1	-1	1	-1	-1	-1	1	1	1	1	-1	-1	-1	-1	-1	-1	-1	-1	-1	-1	-1	-1	-1	-1	1	-1	1	-1	1	-1
I	368296	T	A	-1	-1	1	1	1	1	-1	-1	-1	-1	-1	-1	1	1	1	-1	-1	1	-1	1	1	-1	-1	-1	-1	-1	1	-1	1	-1	1	1	-1	-1	1	1	-1	-1	-1	-1	-1	-1	-1	-1	-1	1
I	368392	T	C	-1	-1	-1	-1	-1	-1	-1	-1	-1	1	1	1	-1	-1	-1	-1	1	-1	-1	-1	-1	-1	1	1	1	1	-1	-1	-1	-1	-1	-1	-1	-1	-1	-1	-1	-1	-1	-1	1	-1	1	-1	1	-1
I	370339	C	T	-1	-1	1	1	1	1	-1	1	1	1	1	1	1	1	1	1	1	1	1	1	1	-1	1	1	1	1	1	1	1	-1	1	1	1	-1	1	1	-1	-1	1	-1	1	-1	1	1	1	1
I	372520	A	T	-1	-1	1	1	1	1	-1	-1	-1	-1	-1	-1	1	1	1	-1	-1	1	-1	-1	-1	-1	-1	-1	-1	-1	-1	-1	1	-1	-1	-1	-1	-1	1	1	-1	-1	-1	-1	-1	-1	-1	-1	-1	1
I	374217	G	T	-1	-1	-1	1	-1	-1	-1	1	1	1	1	1	-1	-1	-1	-1	-1	-1	1	-1	-1	-1	1	1	-1	1	-1	-1	-1	-1	-1	-1	-1	-1	-1	-1	-1	-1	-1	-1	-1	-1	1	-1	1	-1
I	374234	T	A	-1	-1	1	-1	1	1	-1	-1	-1	-1	-1	-1	1	1	1	-1	-1	1	1	-1	-1	-1	-1	-1	-1	-1	-1	-1	1	-1	-1	-1	-1	-1	1	-1	-1	-1	-1	-1	-1	-1	-1	-1	-1	1
I	374244	G	A	-1	-1	1	1	1	1	-1	1	1	1	1	1	1	1	1	-1	-1	1	1	-1	-1	-1	1	1	-1	1	1	-1	1	-1	1	1	-1	-1	1	-1	-1	-1	-1	-1	-1	-1	1	-1	1	1
I	374845	T	G	-1	-1	-1	-1	-1	-1	-1	-1	-1	-1	-1	-1	-1	-1	-1	-1	-1	-1	-1	-1	-1	-1	-1	-1	-1	-1	1	-1	-1	-1	-1	-1	-1	-1	-1	-1	-1	-1	-1	-1	-1	-1	-1	-1	-1	-1
I	376287	T	C	-1	-1	-1	-1	-1	-1	-1	1	1	1	1	1	-1	-1	-1	-1	-1	-1	1	-1	-1	-1	1	1	-1	1	-1	-1	-1	-1	-1	-1	-1	-1	-1	-1	-1	-1	-1	-1	-1	-1	1	-1	1	-1
I	384186	A	T	-1	-1	1	1	1	1	-1	1	1	1	1	1	1	1	1	1	NA	1	1	1	1	-1	1	1	1	1	1	-1	1	-1	1	1	-1	-1	1	1	-1	-1	-1	-1	-1	-1	1	-1	1	1
I	386004	A	T	-1	-1	-1	1	-1	-1	-1	1	1	1	1	1	-1	-1	-1	1	1	-1	1	-1	-1	-1	1	1	1	1	-1	-1	-1	-1	-1	-1	-1	-1	-1	-1	-1	-1	-1	-1	1	-1	1	-1	1	-1
I	387620	T	C	-1	-1	1	-1	1	1	-1	1	1	1	1	1	1	1	1	1	NA	1	1	-1	-1	-1	1	1	-1	1	1	-1	1	-1	1	1	-1	-1	1	1	-1	-1	-1	-1	-1	-1	1	-1	1	1
I	388684	T	C	-1	-1	-1	-1	-1	-1	-1	-1	-1	-1	-1	-1	-1	-1	-1	-1	-1	-1	-1	-1	-1	-1	-1	-1	-1	-1	1	-1	-1	-1	-1	-1	-1	-1	-1	-1	-1	-1	-1	-1	-1	-1	-1	-1	-1	-1
I	389034	C	T	-1	-1	1	-1	1	1	-1	-1	-1	-1	-1	-1	1	1	1	-1	-1	1	-1	1	1	-1	-1	-1	-1	-1	-1	-1	1	-1	1	1	-1	-1	1	1	-1	-1	-1	-1	-1	-1	-1	-1	-1	1
I	389984	T	A	-1	-1	-1	-1	-1	-1	-1	1	1	1	1	1	-1	-1	-1	1	1	-1	1	-1	-1	-1	1	1	1	1	1	-1	-1	-1	-1	-1	-1	-1	-1	-1	-1	-1	-1	-1	1	-1	1	-1	1	-1
I	390711	G	A	-1	-1	1	-1	1	1	-1	-1	-1	-1	-1	-1	1	1	1	-1	-1	1	-1	1	1	-1	-1	-1	-1	-1	-1	-1	1	-1	-1	-1	-1	-1	1	1	-1	-1	-1	-1	-1	-1	-1	-1	-1	1
I	390716	G	C	-1	-1	-1	-1	-1	1	-1	-1	-1	-1	-1	-1	1	1	1	-1	-1	-1	-1	1	1	-1	-1	-1	-1	-1	-1	-1	-1	-1	-1	-1	-1	-1	-1	1	-1	-1	-1	-1	-1	-1	-1	-1	-1	-1
I	395970	T	C	-1	-1	1	1	1	1	-1	1	1	1	1	1	1	1	1	1	1	1	1	1	1	-1	1	1	1	1	1	-1	1	-1	1	1	-1	-1	1	1	-1	-1	-1	-1	1	-1	1	-1	1	1
I	400254	T	A	-1	-1	1	-1	1	1	-1	1	1	1	1	1	1	1	1	1	1	1	1	1	1	-1	1	1	-1	1	-1	-1	1	-1	1	1	-1	-1	1	1	-1	-1	-1	-1	NA	-1	1	-1	1	1
I	402207	C	T	-1	-1	-1	-1	-1	-1	-1	-1	-1	-1	-1	-1	-1	-1	-1	-1	-1	-1	-1	-1	-1	-1	-1	-1	-1	-1	-1	-1	-1	-1	-1	-1	1	-1	-1	-1	-1	-1	1	-1	-1	-1	-1	1	-1	-1
I	402876	T	C	-1	-1	-1	-1	-1	-1	-1	1	1	1	-1	-1	-1	-1	-1	-1	-1	-1	-1	-1	-1	-1	-1	-1	1	1	-1	-1	-1	-1	-1	-1	-1	-1	-1	-1	-1	-1	-1	-1	-1	-1	-1	-1	-1	-1
I	402904	A	G	-1	-1	1	-1	-1	1	-1	1	1	1	-1	1	1	1	-1	1	NA	1	1	1	1	-1	1	1	1	1	1	1	1	-1	1	1	1	-1	1	1	-1	-1	1	-1	-1	-1	1	1	1	1
I	404352	G	T	-1	-1	-1	-1	-1	-1	-1	1	1	1	1	1	-1	-1	-1	1	1	-1	1	-1	-1	-1	1	1	1	1	-1	-1	-1	-1	-1	-1	-1	-1	-1	-1	-1	-1	-1	-1	1	-1	1	-1	1	-1
I	404748	G	A	-1	-1	-1	-1	-1	-1	-1	1	1	1	-1	1	-1	-1	-1	1	-1	-1	1	-1	-1	-1	1	1	-1	1	-1	-1	-1	-1	-1	-1	-1	-1	-1	-1	-1	-1	-1	-1	-1	-1	1	-1	1	-1
I	405121	A	T	-1	-1	1	1	1	1	-1	-1	-1	-1	-1	-1	1	1	1	-1	-1	1	-1	1	1	-1	-1	-1	-1	-1	-1	-1	1	-1	1	1	-1	-1	1	1	-1	-1	-1	-1	-1	-1	-1	-1	-1	1
I	406735	T	C	-1	-1	1	1	1	1	-1	-1	-1	1	1	1	1	1	1	-1	1	1	1	1	1	-1	1	1	1	1	-1	-1	1	-1	1	1	-1	-1	1	1	-1	-1	-1	-1	1	-1	1	-1	1	1
I	407242	C	T	-1	-1	-1	-1	-1	-1	-1	-1	-1	-1	-1	-1	-1	-1	-1	-1	-1	-1	-1	-1	-1	-1	-1	-1	-1	-1	1	-1	-1	-1	-1	-1	-1	-1	-1	-1	-1	-1	-1	-1	-1	-1	-1	-1	-1	-1
I	408114	T	C	-1	-1	-1	1	1	1	-1	1	1	1	-1	1	1	1	1	1	-1	1	1	1	-1	-1	1	1	-1	1	1	-1	1	-1	1	1	-1	-1	1	1	-1	-1	-1	-1	-1	-1	1	-1	1	1
I	408210	A	T	-1	-1	-1	1	-1	-1	-1	-1	-1	1	-1	1	-1	-1	-1	-1	-1	-1	-1	-1	-1	-1	1	1	-1	1	-1	-1	-1	-1	-1	-1	-1	-1	-1	-1	-1	-1	-1	-1	-1	-1	1	-1	-1	-1
I	408440	C	T	-1	-1	-1	1	1	1	-1	1	1	1	-1	1	1	1	1	1	-1	1	1	1	-1	-1	1	1	-1	1	-1	-1	1	-1	1	1	-1	-1	1	1	-1	-1	-1	-1	-1	-1	1	-1	1	1
I	408861	A	T	-1	-1	-1	-1	-1	-1	-1	-1	-1	-1	-1	-1	-1	-1	-1	-1	-1	-1	-1	-1	-1	-1	-1	-1	-1	-1	1	-1	-1	-1	-1	-1	-1	-1	-1	-1	-1	-1	-1	-1	-1	-1	-1	-1	-1	-1
I	409624	A	T	-1	-1	1	-1	1	1	-1	-1	-1	-1	-1	-1	1	1	1	-1	-1	1	1	1	1	-1	-1	-1	-1	-1	-1	-1	1	-1	1	1	-1	-1	1	1	-1	-1	-1	-1	-1	-1	-1	-1	-1	1
I	411004	A	T	-1	-1	1	-1	1	1	-1	-1	-1	-1	-1	-1	1	1	1	-1	-1	1	-1	1	1	-1	-1	-1	-1	-1	1	-1	1	-1	1	1	-1	-1	1	1	-1	-1	-1	-1	-1	-1	-1	-1	-1	1
I	411133	A	T	-1	-1	-1	-1	-1	-1	-1	-1	-1	1	-1	1	-1	-1	-1	-1	-1	-1	-1	-1	-1	-1	1	1	-1	1	-1	-1	-1	-1	-1	-1	-1	-1	-1	-1	-1	-1	-1	-1	-1	-1	1	-1	1	-1
I	412109	G	A	-1	-1	1	-1	1	1	-1	1	1	1	1	1	1	1	1	1	1	1	1	1	-1	-1	1	1	1	1	1	-1	1	-1	1	1	-1	-1	1	1	-1	-1	-1	-1	1	-1	1	-1	1	1
I	414783	T	G	-1	-1	1	-1	-1	-1	-1	1	1	1	1	1	-1	1	1	1	1	1	1	NA	1	-1	1	1	1	1	1	-1	NA	-1	1	1	-1	-1	1	-1	-1	-1	-1	-1	1	-1	1	-1	1	-1
I	415445	G	C	-1	-1	1	-1	1	1	-1	-1	-1	-1	-1	-1	1	1	1	-1	-1	1	-1	1	1	-1	-1	-1	-1	-1	-1	-1	1	-1	-1	-1	-1	-1	1	1	-1	-1	-1	-1	-1	-1	-1	-1	-1	1
I	416703	A	C	-1	-1	1	1	1	1	-1	1	1	1	1	1	1	1	1	1	1	1	1	1	1	-1	1	1	1	1	1	1	1	-1	1	1	1	-1	1	1	-1	-1	1	-1	1	-1	1	1	1	1
I	418818	A	T	-1	-1	-1	-1	-1	-1	-1	-1	-1	-1	-1	-1	-1	-1	-1	-1	-1	-1	-1	-1	-1	-1	-1	-1	-1	-1	1	-1	-1	-1	1	1	-1	-1	-1	-1	-1	-1	-1	-1	-1	-1	-1	-1	-1	-1
I	423010	C	A	-1	-1	1	-1	1	1	-1	-1	-1	-1	-1	-1	1	1	1	-1	-1	1	-1	1	1	-1	-1	-1	-1	-1	-1	-1	1	-1	1	1	-1	-1	1	1	-1	-1	-1	-1	-1	-1	-1	-1	-1	1
I	425626	C	T	-1	-1	1	-1	1	1	-1	-1	-1	-1	-1	-1	1	1	1	-1	-1	1	-1	1	1	-1	-1	-1	-1	-1	1	-1	1	-1	1	1	-1	-1	1	1	-1	-1	-1	-1	-1	-1	-1	-1	-1	1
I	426504	T	C	-1	-1	-1	-1	-1	-1	-1	-1	-1	-1	-1	-1	-1	-1	-1	-1	-1	-1	-1	-1	-1	-1	-1	-1	-1	-1	1	-1	-1	-1	-1	-1	-1	-1	-1	-1	-1	-1	-1	-1	-1	-1	-1	-1	-1	-1
I	428363	C	T	-1	-1	-1	-1	-1	-1	-1	-1	-1	-1	-1	-1	-1	-1	-1	-1	-1	-1	-1	-1	-1	-1	-1	-1	-1	-1	-1	-1	-1	-1	-1	-1	1	-1	-1	-1	-1	-1	1	-1	-1	-1	-1	1	-1	-1
I	432210	A	T	-1	-1	1	-1	1	1	-1	1	1	1	1	1	1	1	1	1	1	1	1	1	1	-1	1	1	1	1	1	-1	1	-1	1	1	-1	-1	1	1	-1	-1	-1	-1	1	-1	1	-1	1	1
I	434169	T	A	-1	-1	-1	-1	NA	1	-1	-1	-1	-1	-1	-1	1	NA	-1	-1	-1	1	-1	-1	1	-1	-1	-1	-1	-1	1	-1	1	-1	-1	1	-1	-1	-1	-1	-1	-1	-1	-1	-1	-1	-1	-1	-1	1
I	435381	T	A	-1	-1	-1	-1	-1	-1	-1	1	1	1	1	1	-1	-1	-1	1	1	-1	1	-1	-1	-1	1	1	1	1	1	-1	-1	-1	-1	-1	-1	-1	-1	-1	-1	-1	-1	-1	1	-1	1	-1	1	-1
I	443056	G	T	-1	-1	1	-1	1	1	-1	-1	-1	-1	-1	-1	1	1	1	-1	-1	1	-1	1	1	-1	-1	-1	-1	-1	-1	-1	1	-1	1	1	-1	-1	1	1	-1	-1	-1	-1	-1	-1	-1	-1	-1	1
I	443148	T	C	-1	-1	-1	1	-1	-1	-1	1	1	1	1	1	-1	-1	-1	1	1	-1	1	-1	-1	-1	1	1	1	1	-1	-1	-1	-1	-1	-1	-1	-1	-1	-1	-1	-1	-1	-1	1	-1	1	-1	1	-1
I	444763	G	A	-1	-1	1	-1	1	1	-1	-1	-1	-1	-1	-1	1	1	1	-1	-1	1	-1	1	1	-1	-1	-1	-1	-1	-1	-1	1	-1	-1	-1	-1	-1	1	1	-1	-1	-1	-1	-1	-1	-1	-1	-1	1
I	446900	A	T	-1	-1	1	1	1	1	-1	-1	-1	-1	-1	-1	1	1	1	-1	-1	1	1	1	1	-1	-1	-1	-1	-1	1	-1	1	-1	1	1	-1	-1	1	1	-1	-1	-1	-1	-1	-1	-1	-1	-1	1
I	450866	T	A	-1	-1	1	1	1	1	-1	-1	-1	-1	-1	-1	1	1	1	-1	-1	1	1	1	1	-1	-1	-1	-1	-1	1	-1	1	-1	-1	-1	-1	-1	1	1	-1	-1	-1	-1	-1	-1	-1	-1	-1	1
I	455118	T	A	-1	-1	1	-1	1	1	-1	1	1	1	1	1	1	1	1	1	1	1	-1	1	1	-1	1	1	1	1	1	-1	1	-1	1	1	-1	-1	1	1	-1	-1	-1	-1	1	-1	1	-1	1	1
I	456095	T	C	-1	-1	-1	-1	1	1	-1	-1	-1	-1	-1	-1	1	-1	-1	-1	-1	1	1	1	-1	-1	-1	-1	-1	-1	1	-1	1	-1	1	1	-1	-1	-1	1	-1	-1	-1	-1	-1	-1	-1	-1	-1	1
I	458431	C	T	-1	-1	-1	-1	-1	-1	-1	-1	-1	-1	-1	-1	-1	-1	-1	-1	-1	-1	-1	-1	-1	-1	1	-1	-1	-1	-1	-1	-1	-1	-1	-1	-1	-1	-1	-1	-1	-1	-1	-1	-1	-1	1	-1	1	-1
I	458637	T	A	-1	-1	-1	1	-1	-1	-1	-1	-1	1	-1	-1	-1	-1	-1	-1	-1	-1	-1	-1	-1	-1	-1	-1	-1	-1	-1	-1	-1	-1	1	1	-1	-1	-1	-1	-1	-1	-1	-1	-1	-1	-1	-1	-1	-1
I	458638	T	A	-1	-1	-1	1	-1	-1	-1	1	1	1	1	1	-1	-1	-1	1	1	-1	-1	-1	-1	-1	1	1	1	1	-1	-1	-1	-1	1	1	-1	-1	-1	-1	-1	-1	-1	-1	1	-1	1	-1	1	-1
I	459364	A	T	-1	-1	-1	-1	1	-1	-1	1	1	1	1	1	-1	-1	-1	1	1	-1	-1	-1	-1	-1	1	1	1	1	-1	-1	-1	-1	-1	-1	-1	-1	-1	-1	-1	-1	-1	-1	1	-1	1	-1	1	-1
I	463909	C	G	-1	-1	-1	-1	-1	-1	-1	-1	-1	-1	-1	-1	-1	-1	-1	-1	-1	-1	-1	-1	-1	-1	-1	-1	-1	-1	1	-1	-1	-1	-1	-1	-1	-1	-1	-1	-1	-1	-1	-1	-1	-1	-1	-1	-1	-1
I	464858	T	C	-1	-1	1	-1	1	1	-1	-1	-1	-1	-1	-1	1	1	1	-1	-1	1	-1	1	1	-1	-1	-1	-1	-1	-1	-1	1	-1	1	1	-1	-1	1	1	-1	-1	-1	-1	-1	-1	-1	-1	-1	1
I	465299	A	T	-1	-1	-1	-1	NA	-1	-1	-1	-1	-1	-1	-1	-1	-1	-1	-1	-1	1	-1	-1	-1	-1	-1	-1	-1	-1	-1	-1	-1	-1	1	1	-1	-1	-1	-1	-1	-1	-1	-1	-1	-1	-1	-1	-1	-1
I	466067	C	T	-1	-1	1	1	1	1	-1	1	1	1	1	1	1	1	1	1	1	1	1	1	1	-1	1	1	1	1	1	1	1	-1	1	1	1	-1	1	1	-1	1	1	-1	1	-1	1	1	1	1
I	468544	C	T	-1	-1	1	1	1	1	-1	-1	-1	-1	-1	-1	1	1	1	-1	-1	1	1	1	1	-1	-1	-1	-1	-1	1	-1	1	-1	1	1	-1	-1	1	1	-1	-1	-1	-1	-1	-1	-1	-1	-1	1
I	474859	T	C	-1	-1	-1	-1	-1	-1	-1	1	1	1	1	1	-1	-1	-1	1	1	-1	-1	-1	-1	-1	1	1	1	1	-1	-1	-1	-1	-1	-1	-1	-1	-1	-1	-1	-1	-1	-1	1	-1	1	-1	1	-1
I	475503	G	A	-1	-1	-1	-1	-1	-1	-1	-1	-1	-1	-1	-1	-1	-1	-1	-1	-1	-1	-1	-1	-1	-1	-1	-1	-1	-1	1	-1	-1	-1	-1	-1	-1	-1	-1	-1	-1	-1	-1	-1	-1	-1	-1	-1	-1	-1
I	476760	G	T	-1	-1	-1	-1	-1	-1	-1	-1	-1	-1	-1	-1	-1	-1	-1	-1	-1	-1	-1	-1	-1	-1	-1	-1	-1	-1	-1	-1	-1	-1	-1	-1	-1	-1	-1	-1	-1	-1	-1	-1	-1	-1	-1	-1	-1	-1
I	483392	C	G	-1	-1	1	1	1	1	-1	-1	-1	-1	-1	-1	1	1	1	-1	-1	1	1	1	1	-1	-1	-1	-1	-1	1	-1	1	-1	1	1	-1	-1	1	1	-1	-1	-1	-1	-1	-1	-1	-1	-1	1
I	485515	T	A	-1	-1	1	1	1	1	-1	-1	-1	-1	-1	-1	1	1	1	-1	-1	1	-1	1	1	-1	-1	-1	-1	-1	-1	-1	1	-1	1	1	-1	-1	1	1	-1	-1	-1	-1	-1	-1	-1	-1	-1	1
I	486346	G	A	-1	-1	1	1	1	1	-1	1	1	1	1	1	1	1	1	1	1	1	1	1	1	-1	1	1	1	1	1	-1	1	-1	1	1	-1	-1	1	1	-1	-1	-1	-1	1	-1	1	-1	1	1
I	486839	G	A	-1	-1	1	-1	1	1	-1	-1	-1	-1	-1	-1	1	1	1	-1	-1	1	-1	1	1	-1	-1	-1	-1	-1	-1	-1	1	-1	-1	-1	-1	-1	1	1	-1	-1	-1	-1	-1	-1	-1	-1	-1	1
I	489390	T	A	-1	-1	1	NA	1	1	-1	1	1	1	1	1	1	1	1	1	1	1	-1	1	1	-1	1	1	1	1	1	-1	1	-1	-1	-1	-1	-1	1	1	-1	-1	-1	-1	1	-1	1	-1	1	1
I	489576	A	C	-1	-1	-1	-1	-1	-1	-1	-1	-1	-1	-1	-1	-1	-1	-1	-1	-1	-1	-1	-1	-1	-1	-1	-1	-1	-1	1	-1	-1	-1	-1	-1	-1	-1	-1	-1	-1	-1	-1	-1	-1	-1	-1	-1	-1	-1
I	490260	G	A	1	1	-1	-1	-1	-1	1	-1	-1	-1	-1	-1	-1	-1	-1	-1	-1	-1	-1	-1	-1	-1	-1	-1	-1	-1	-1	-1	-1	1	-1	-1	-1	1	-1	-1	-1	-1	-1	-1	-1	1	-1	-1	-1	-1
I	491763	T	A	-1	-1	1	1	1	1	-1	-1	-1	1	1	1	1	1	1	-1	1	1	-1	1	1	-1	1	1	1	1	-1	-1	1	-1	1	1	-1	-1	1	1	-1	-1	-1	-1	1	-1	1	-1	1	1
I	495384	A	C	-1	-1	-1	-1	-1	-1	-1	-1	-1	-1	-1	-1	-1	-1	-1	-1	1	-1	-1	-1	-1	-1	-1	-1	-1	-1	-1	-1	-1	-1	-1	-1	-1	-1	-1	-1	-1	-1	-1	-1	-1	-1	-1	-1	1	-1
I	495385	G	A	-1	-1	-1	NA	-1	NA	-1	-1	-1	-1	-1	-1	NA	-1	-1	-1	1	-1	-1	-1	-1	-1	-1	1	-1	1	-1	-1	-1	-1	-1	-1	-1	-1	-1	1	-1	-1	-1	-1	1	-1	NA	-1	1	-1
I	495411	T	G	-1	-1	-1	NA	-1	-1	-1	-1	-1	-1	1	-1	-1	-1	-1	-1	-1	-1	1	-1	-1	-1	-1	1	-1	1	-1	-1	-1	-1	-1	-1	-1	-1	-1	-1	-1	-1	-1	-1	1	-1	-1	-1	NA	-1
I	495881	A	C	-1	-1	-1	-1	-1	-1	-1	-1	-1	-1	-1	-1	-1	-1	-1	-1	-1	-1	-1	-1	-1	-1	-1	-1	-1	-1	-1	-1	-1	-1	-1	-1	1	-1	-1	-1	-1	-1	1	-1	-1	-1	-1	1	-1	-1
I	500606	C	G	-1	-1	1	1	1	1	-1	-1	-1	-1	-1	-1	1	1	1	-1	-1	1	1	1	1	-1	-1	-1	-1	-1	1	-1	1	-1	1	1	-1	-1	1	1	-1	-1	-1	-1	-1	-1	-1	-1	-1	1
I	502878	G	A	-1	-1	-1	-1	-1	-1	-1	1	1	1	1	1	-1	-1	-1	1	1	-1	-1	-1	-1	-1	1	1	1	1	-1	-1	-1	-1	-1	-1	-1	-1	-1	-1	-1	-1	-1	-1	1	-1	1	-1	1	-1
I	503555	A	T	-1	-1	-1	1	-1	-1	-1	1	1	1	1	1	-1	-1	-1	1	1	-1	-1	-1	-1	-1	1	1	1	1	1	-1	-1	-1	-1	-1	-1	-1	-1	-1	-1	-1	-1	-1	1	-1	1	-1	1	-1
I	504213	A	T	-1	-1	-1	1	-1	-1	-1	-1	-1	-1	-1	-1	-1	-1	-1	-1	-1	-1	-1	-1	-1	-1	-1	-1	-1	-1	1	-1	-1	-1	-1	-1	-1	-1	-1	-1	-1	-1	-1	-1	-1	-1	-1	-1	-1	-1
I	510610	G	A	-1	-1	1	1	1	1	-1	1	1	1	1	1	1	1	1	1	1	1	1	1	1	-1	1	1	1	1	1	-1	1	-1	1	1	-1	-1	1	1	-1	-1	-1	-1	1	-1	1	-1	1	1
I	512439	A	T	-1	-1	-1	-1	-1	-1	-1	-1	-1	-1	-1	-1	-1	-1	-1	-1	-1	-1	1	-1	-1	-1	-1	-1	-1	-1	1	-1	-1	-1	1	1	-1	-1	-1	-1	-1	-1	-1	-1	-1	-1	-1	-1	-1	-1
I	513855	A	G	-1	-1	1	-1	1	1	-1	-1	-1	-1	-1	-1	1	1	1	-1	-1	1	1	1	1	-1	-1	-1	-1	-1	-1	-1	1	-1	1	1	-1	-1	1	1	-1	-1	-1	-1	-1	-1	-1	-1	-1	1
I	519297	T	C	-1	-1	-1	-1	-1	-1	-1	-1	-1	1	1	1	-1	-1	-1	-1	1	-1	-1	-1	-1	-1	1	1	1	1	-1	-1	-1	-1	-1	-1	-1	-1	-1	-1	-1	-1	-1	-1	1	-1	1	-1	1	-1
I	519493	C	T	-1	-1	-1	-1	-1	-1	-1	-1	-1	-1	-1	-1	-1	-1	-1	-1	-1	-1	1	-1	-1	-1	-1	-1	-1	-1	1	-1	-1	-1	-1	-1	-1	-1	-1	-1	-1	-1	-1	-1	-1	-1	-1	-1	-1	-1
I	524663	A	G	-1	-1	1	1	1	1	-1	-1	-1	-1	-1	-1	1	1	1	-1	-1	1	1	1	1	-1	-1	-1	-1	-1	1	-1	1	-1	1	1	-1	-1	1	1	-1	-1	-1	-1	-1	-1	-1	-1	-1	1
I	525192	T	C	-1	-1	-1	-1	-1	-1	-1	1	1	1	1	1	-1	-1	-1	1	1	-1	-1	-1	-1	-1	1	1	1	1	-1	-1	-1	-1	-1	-1	-1	-1	-1	-1	-1	-1	-1	-1	1	-1	1	-1	1	-1
I	528760	C	T	-1	-1	1	1	1	-1	-1	-1	-1	-1	-1	-1	-1	1	1	-1	-1	-1	-1	1	1	-1	-1	-1	-1	-1	1	-1	NA	-1	1	1	-1	-1	-1	1	-1	-1	-1	-1	-1	-1	-1	-1	-1	-1
I	530978	T	C	-1	-1	1	1	1	1	-1	1	1	1	1	1	1	1	1	1	1	1	1	1	1	-1	1	1	1	1	1	-1	1	-1	1	1	-1	-1	1	1	-1	-1	-1	-1	1	-1	1	-1	1	1
I	543011	A	G	-1	-1	1	1	1	1	-1	1	1	1	1	1	1	1	1	1	1	1	1	1	1	-1	1	1	1	1	1	1	1	-1	1	1	1	-1	1	1	-1	-1	1	-1	1	-1	1	1	1	1
I	543021	G	A	-1	-1	-1	-1	-1	-1	-1	1	1	1	1	1	-1	-1	-1	1	1	-1	-1	-1	-1	-1	1	1	1	1	1	-1	-1	-1	-1	-1	-1	-1	-1	-1	-1	-1	-1	-1	1	-1	1	-1	1	-1
I	545678	C	T	-1	-1	-1	-1	-1	NA	-1	-1	-1	-1	-1	-1	NA	-1	-1	-1	-1	-1	-1	-1	-1	-1	-1	-1	-1	-1	-1	-1	-1	-1	-1	-1	-1	-1	-1	1	-1	-1	-1	-1	-1	-1	-1	-1	-1	1
I	546886	A	T	-1	-1	-1	-1	-1	-1	-1	1	-1	-1	-1	-1	-1	-1	-1	-1	-1	-1	-1	-1	-1	-1	-1	-1	-1	-1	1	-1	-1	-1	-1	-1	-1	-1	-1	-1	-1	-1	-1	-1	-1	-1	-1	-1	-1	-1
I	548846	T	G	-1	-1	-1	-1	-1	-1	-1	1	1	1	1	1	-1	-1	-1	1	1	-1	-1	-1	-1	-1	1	1	1	1	-1	-1	-1	-1	-1	-1	-1	-1	-1	-1	-1	-1	-1	-1	1	-1	1	-1	1	-1
I	552936	A	G	-1	-1	1	1	1	1	-1	-1	-1	-1	-1	-1	1	1	1	-1	-1	1	1	1	1	-1	-1	-1	-1	-1	1	-1	1	-1	1	1	-1	-1	1	1	-1	-1	-1	-1	-1	-1	-1	-1	-1	1
I	558255	A	T	-1	-1	1	1	1	1	-1	-1	-1	-1	-1	-1	1	1	1	-1	-1	1	1	1	1	-1	-1	-1	-1	-1	-1	-1	1	-1	1	1	-1	-1	1	1	-1	-1	-1	-1	-1	-1	-1	-1	-1	1
I	558916	G	T	-1	-1	1	1	1	1	-1	-1	-1	-1	-1	-1	1	1	1	-1	-1	1	-1	-1	1	-1	-1	-1	-1	-1	-1	-1	1	-1	-1	1	-1	-1	-1	1	-1	-1	-1	-1	-1	-1	-1	-1	-1	1
I	559301	A	G	-1	-1	1	-1	1	1	-1	-1	-1	-1	-1	-1	1	1	1	-1	-1	1	-1	1	1	-1	-1	-1	-1	-1	-1	-1	1	-1	1	1	-1	-1	1	1	-1	-1	-1	-1	-1	-1	-1	-1	-1	1
I	562960	A	G	-1	-1	1	1	1	1	-1	1	1	1	1	1	1	1	1	1	1	1	1	1	1	-1	1	1	1	1	1	1	1	-1	1	1	1	-1	1	1	-1	-1	1	-1	1	-1	1	1	1	1
I	565650	G	T	-1	-1	-1	-1	-1	-1	-1	-1	-1	-1	-1	-1	-1	-1	-1	-1	-1	-1	-1	-1	-1	-1	-1	-1	-1	-1	1	-1	-1	-1	1	-1	-1	-1	-1	-1	-1	-1	-1	-1	-1	-1	-1	-1	-1	-1
I	565653	T	C	-1	-1	-1	-1	-1	-1	-1	-1	-1	-1	-1	-1	-1	-1	-1	-1	-1	-1	-1	-1	-1	-1	-1	-1	-1	-1	1	-1	-1	-1	1	1	-1	-1	-1	-1	-1	-1	-1	-1	-1	-1	1	-1	-1	-1
I	566030	C	T	-1	-1	1	1	1	1	-1	1	1	1	1	1	1	1	1	1	1	1	1	1	1	-1	1	1	1	1	1	-1	1	-1	1	1	-1	-1	1	1	-1	-1	-1	-1	1	-1	1	-1	1	1
I	567118	C	T	-1	-1	1	1	1	1	-1	-1	-1	-1	-1	-1	1	1	1	-1	-1	1	1	1	1	-1	-1	-1	-1	-1	1	-1	1	-1	1	1	-1	-1	1	1	-1	-1	-1	-1	-1	-1	-1	-1	-1	1
I	568344	T	A	-1	-1	-1	-1	-1	-1	-1	-1	-1	1	-1	1	-1	-1	-1	-1	1	-1	-1	-1	-1	-1	1	1	1	1	-1	-1	-1	-1	-1	-1	-1	-1	-1	-1	-1	-1	-1	-1	1	-1	1	-1	1	-1
I	568345	A	T	-1	-1	-1	-1	-1	-1	-1	-1	-1	-1	-1	-1	-1	-1	-1	-1	-1	-1	-1	-1	-1	-1	-1	-1	-1	-1	1	-1	-1	-1	-1	-1	-1	-1	-1	-1	-1	-1	-1	-1	-1	-1	-1	-1	-1	-1
I	568466	A	T	-1	-1	-1	-1	1	1	-1	1	1	1	1	1	1	1	1	1	1	1	-1	1	1	-1	1	1	1	1	1	-1	1	-1	1	1	-1	-1	1	1	-1	-1	-1	-1	1	-1	1	-1	1	1
I	568511	A	T	-1	-1	-1	-1	-1	-1	-1	-1	-1	-1	-1	-1	-1	-1	-1	-1	-1	-1	-1	-1	-1	-1	-1	-1	-1	-1	1	-1	-1	-1	-1	-1	-1	-1	-1	-1	-1	-1	-1	-1	-1	-1	-1	-1	-1	-1
I	570127	C	T	-1	-1	-1	-1	-1	-1	-1	1	1	1	1	1	-1	-1	-1	1	1	-1	-1	-1	-1	-1	1	1	1	1	-1	-1	-1	-1	-1	-1	-1	-1	-1	-1	-1	-1	-1	-1	1	-1	1	-1	1	-1
I	575190	A	G	1	1	1	1	1	1	1	1	1	1	1	1	1	1	1	1	1	1	1	1	1	-1	1	1	1	1	1	1	1	1	1	1	1	1	1	1	-1	-1	1	-1	1	1	1	1	1	1
I	575526	G	A	-1	-1	1	1	1	1	-1	-1	-1	-1	-1	-1	1	1	1	-1	-1	1	1	1	1	-1	-1	-1	-1	-1	-1	-1	1	-1	1	1	-1	-1	1	1	-1	-1	-1	-1	-1	-1	-1	-1	-1	1
I	580527	C	T	-1	-1	1	-1	1	1	-1	-1	-1	-1	-1	-1	1	1	1	-1	-1	1	-1	1	-1	-1	-1	-1	-1	-1	-1	-1	1	-1	-1	-1	-1	-1	-1	1	-1	-1	-1	-1	-1	-1	-1	-1	-1	1
I	584625	A	T	-1	-1	1	1	1	1	-1	-1	-1	-1	-1	-1	1	1	1	-1	-1	1	-1	1	1	-1	-1	-1	-1	-1	-1	-1	1	-1	-1	-1	-1	-1	1	1	-1	-1	-1	-1	-1	-1	-1	-1	-1	1
I	589613	G	A	-1	-1	1	1	1	1	-1	1	1	1	1	1	1	1	1	1	1	1	1	1	-1	-1	1	1	1	1	1	-1	1	-1	1	1	-1	-1	1	1	-1	-1	-1	-1	1	-1	1	-1	1	1
I	589629	A	T	-1	-1	-1	-1	-1	-1	-1	-1	-1	-1	-1	-1	-1	-1	-1	-1	-1	-1	1	-1	-1	-1	-1	-1	-1	-1	1	-1	-1	-1	-1	-1	-1	-1	-1	-1	-1	-1	-1	-1	-1	-1	-1	-1	-1	-1
I	590598	T	G	-1	-1	1	1	1	1	-1	-1	-1	-1	-1	-1	1	1	1	-1	-1	1	1	1	1	-1	-1	-1	-1	-1	1	-1	1	-1	1	1	-1	-1	1	1	-1	-1	-1	-1	-1	-1	-1	-1	-1	1
I	592212	T	G	-1	-1	-1	-1	-1	-1	-1	1	1	1	1	1	-1	-1	-1	1	1	-1	-1	-1	-1	-1	1	1	1	1	-1	-1	-1	-1	-1	-1	-1	-1	-1	-1	-1	-1	-1	-1	1	-1	1	-1	1	-1
I	596501	A	G	-1	-1	1	1	1	1	-1	-1	-1	-1	-1	-1	1	1	1	-1	-1	1	1	1	1	-1	-1	-1	-1	-1	-1	-1	1	-1	1	1	-1	-1	1	1	-1	-1	-1	-1	-1	-1	-1	-1	-1	1
I	604131	A	G	-1	-1	-1	-1	-1	1	-1	-1	-1	-1	-1	-1	-1	-1	-1	-1	-1	-1	-1	1	1	-1	-1	-1	-1	-1	-1	-1	1	-1	-1	-1	-1	-1	-1	-1	-1	-1	-1	-1	-1	-1	-1	-1	-1	NA
I	604748	A	T	-1	-1	1	1	1	1	-1	-1	-1	-1	-1	-1	1	1	1	-1	-1	1	1	1	1	-1	-1	-1	-1	-1	1	-1	1	-1	1	1	-1	-1	1	1	-1	-1	-1	-1	-1	-1	-1	-1	-1	1
I	605349	A	G	-1	-1	-1	-1	-1	-1	-1	-1	-1	-1	-1	-1	-1	-1	-1	-1	-1	-1	-1	-1	-1	-1	-1	-1	-1	-1	1	-1	-1	-1	-1	-1	-1	-1	-1	-1	-1	-1	-1	-1	-1	-1	-1	-1	-1	-1
I	605529	A	G	-1	-1	1	1	1	1	-1	1	1	1	1	1	1	1	1	1	1	1	1	1	1	-1	1	1	1	1	1	-1	1	-1	1	1	-1	-1	1	1	-1	-1	-1	-1	1	-1	1	-1	1	1
I	605959	C	T	-1	-1	1	1	1	1	-1	-1	-1	-1	-1	-1	1	1	1	-1	-1	1	-1	1	1	-1	-1	-1	-1	-1	1	-1	1	-1	-1	-1	-1	-1	1	1	-1	-1	-1	-1	-1	-1	-1	-1	-1	1
I	609401	T	C	-1	-1	-1	1	-1	-1	-1	-1	-1	-1	-1	-1	-1	-1	-1	-1	-1	-1	1	-1	-1	-1	-1	-1	-1	-1	1	-1	-1	-1	1	1	-1	-1	-1	-1	-1	-1	-1	-1	-1	-1	-1	-1	-1	-1
I	611152	T	A	-1	-1	-1	-1	-1	-1	-1	-1	-1	1	-1	1	-1	-1	-1	-1	1	-1	-1	-1	-1	-1	1	1	1	1	-1	-1	-1	-1	-1	-1	-1	-1	-1	-1	-1	-1	-1	-1	1	-1	-1	-1	1	-1
I	611560	C	A	-1	-1	-1	-1	-1	-1	-1	-1	-1	-1	-1	-1	-1	-1	-1	-1	1	-1	-1	-1	-1	-1	1	-1	-1	-1	-1	-1	-1	-1	-1	-1	-1	-1	-1	-1	-1	-1	-1	-1	-1	-1	1	-1	1	-1
I	612243	G	C	-1	-1	1	-1	1	1	-1	-1	-1	-1	-1	-1	1	1	1	-1	-1	1	-1	1	1	-1	-1	-1	-1	-1	-1	-1	1	-1	1	1	-1	-1	1	1	-1	-1	-1	-1	-1	-1	-1	-1	-1	1
I	614374	C	G	-1	-1	-1	-1	-1	-1	-1	1	1	1	1	1	-1	-1	-1	1	1	-1	-1	-1	-1	-1	1	1	1	1	-1	-1	-1	-1	-1	-1	-1	-1	-1	-1	-1	-1	-1	-1	1	-1	1	-1	1	-1
I	615712	A	T	-1	-1	-1	1	-1	-1	-1	-1	-1	-1	-1	-1	-1	-1	-1	-1	-1	-1	1	-1	-1	-1	-1	-1	-1	-1	-1	-1	-1	-1	1	1	-1	-1	-1	-1	-1	-1	-1	-1	-1	-1	-1	-1	-1	-1
I	616548	T	A	-1	-1	-1	1	-1	-1	-1	1	1	1	1	1	-1	-1	-1	1	1	-1	1	-1	-1	-1	1	1	1	1	1	-1	-1	-1	-1	-1	-1	-1	-1	-1	-1	-1	-1	-1	1	-1	1	-1	1	-1
I	617381	T	C	-1	-1	1	1	1	1	-1	-1	-1	1	1	1	1	1	1	-1	1	1	1	1	-1	-1	1	1	-1	1	1	-1	1	-1	1	1	-1	-1	1	1	-1	-1	-1	-1	-1	-1	1	-1	1	1
I	619959	A	G	-1	-1	-1	-1	-1	-1	-1	-1	-1	-1	-1	-1	-1	-1	-1	-1	-1	-1	-1	-1	-1	-1	-1	-1	-1	-1	1	-1	-1	-1	-1	-1	-1	-1	-1	-1	-1	-1	-1	-1	-1	-1	-1	-1	NA	-1
I	621402	A	T	-1	-1	-1	-1	-1	-1	-1	-1	-1	1	-1	1	-1	-1	-1	1	-1	-1	-1	-1	-1	-1	1	NA	1	-1	-1	-1	-1	-1	-1	-1	-1	-1	-1	-1	-1	-1	-1	-1	1	-1	-1	-1	NA	-1
I	623674	A	G	-1	-1	1	1	1	1	-1	1	1	1	1	1	1	1	1	1	1	1	1	1	1	-1	1	1	-1	1	1	-1	1	-1	1	1	-1	-1	1	1	-1	-1	-1	-1	-1	-1	1	-1	1	1
I	623740	G	A	-1	-1	-1	1	-1	-1	-1	-1	-1	-1	-1	-1	-1	-1	-1	-1	-1	-1	1	-1	-1	-1	-1	-1	-1	-1	NA	-1	-1	-1	-1	-1	-1	-1	-1	-1	-1	-1	1	-1	-1	-1	-1	-1	-1	-1
I	624148	T	C	-1	-1	-1	-1	-1	1	-1	-1	-1	-1	-1	-1	1	-1	-1	-1	-1	-1	-1	-1	-1	-1	-1	-1	-1	-1	-1	-1	1	-1	1	1	-1	-1	-1	-1	-1	-1	-1	-1	-1	-1	-1	-1	-1	1
I	624203	G	A	-1	-1	-1	1	-1	1	-1	-1	1	1	-1	1	1	-1	-1	-1	-1	-1	1	-1	-1	-1	1	1	-1	1	1	-1	1	-1	1	1	-1	-1	-1	-1	-1	-1	-1	-1	-1	-1	1	-1	1	1
I	624391	T	A	-1	-1	-1	1	-1	-1	-1	-1	-1	-1	-1	-1	-1	-1	-1	-1	-1	-1	1	-1	-1	-1	-1	-1	-1	-1	1	-1	-1	-1	-1	-1	-1	-1	-1	-1	-1	-1	-1	-1	-1	-1	-1	-1	-1	-1
I	625086	A	T	-1	-1	-1	-1	1	1	-1	-1	-1	-1	-1	-1	1	-1	NA	-1	-1	-1	-1	NA	-1	-1	-1	-1	-1	-1	-1	-1	1	-1	1	1	-1	-1	1	-1	-1	-1	-1	-1	-1	-1	-1	-1	-1	1
I	625943	G	A	-1	-1	-1	-1	-1	-1	-1	-1	1	1	-1	1	-1	-1	-1	-1	-1	-1	-1	-1	-1	-1	1	1	-1	1	-1	-1	-1	-1	-1	-1	-1	-1	-1	-1	-1	-1	-1	-1	-1	-1	1	-1	1	-1
I	625984	A	G	-1	-1	-1	-1	-1	1	-1	-1	-1	-1	-1	-1	1	-1	-1	-1	-1	-1	-1	-1	-1	-1	-1	-1	-1	-1	-1	-1	1	-1	-1	-1	-1	-1	-1	-1	-1	-1	-1	-1	-1	-1	-1	-1	-1	1
I	626019	G	A	-1	-1	-1	-1	1	1	-1	-1	-1	-1	-1	-1	1	-1	NA	-1	-1	-1	-1	NA	-1	-1	-1	-1	-1	-1	-1	-1	1	-1	-1	-1	-1	-1	1	-1	-1	-1	-1	-1	-1	-1	-1	-1	-1	1
I	626269	A	T	-1	-1	-1	-1	1	1	-1	-1	1	1	-1	1	1	1	1	-1	-1	1	1	1	-1	-1	1	1	-1	1	1	-1	1	-1	1	1	-1	-1	1	1	-1	-1	-1	-1	-1	-1	1	-1	1	1
I	626575	T	A	-1	-1	-1	-1	-1	-1	-1	-1	-1	-1	-1	-1	-1	-1	-1	-1	-1	-1	-1	-1	-1	-1	-1	-1	-1	-1	1	-1	-1	-1	-1	-1	-1	-1	-1	-1	-1	-1	-1	-1	-1	-1	-1	-1	-1	-1
I	626590	A	G	-1	-1	-1	-1	-1	-1	-1	-1	1	NA	-1	-1	-1	-1	-1	-1	-1	-1	1	-1	-1	-1	-1	-1	-1	-1	1	-1	-1	-1	-1	-1	-1	-1	-1	-1	-1	-1	-1	-1	-1	-1	1	-1	NA	-1
I	627678	T	A	-1	-1	-1	-1	-1	NA	-1	-1	-1	-1	-1	-1	1	-1	-1	-1	-1	-1	-1	-1	-1	-1	-1	-1	-1	-1	-1	-1	-1	-1	-1	-1	-1	-1	-1	-1	-1	-1	-1	-1	-1	-1	-1	-1	-1	1
I	627694	A	G	-1	-1	-1	-1	-1	1	-1	-1	-1	-1	-1	-1	1	-1	-1	-1	-1	-1	1	-1	-1	-1	-1	-1	-1	-1	-1	-1	-1	-1	-1	-1	-1	-1	-1	-1	-1	-1	-1	-1	-1	-1	-1	-1	-1	1
I	627704	A	T	-1	-1	-1	-1	-1	-1	-1	-1	-1	NA	-1	1	-1	-1	-1	-1	-1	-1	-1	-1	-1	-1	1	1	-1	1	-1	-1	-1	-1	-1	1	-1	-1	-1	-1	-1	-1	-1	-1	-1	-1	1	-1	1	-1
I	627771	T	A	-1	-1	-1	-1	-1	1	-1	-1	1	1	-1	1	1	-1	-1	-1	-1	-1	1	-1	-1	-1	1	1	-1	1	1	-1	1	-1	-1	1	-1	-1	NA	-1	-1	-1	-1	-1	-1	-1	1	-1	1	1
I	627798	T	G	-1	-1	-1	-1	-1	1	-1	-1	-1	-1	-1	-1	1	-1	-1	-1	-1	-1	1	-1	-1	-1	-1	-1	-1	-1	-1	-1	1	-1	-1	1	-1	-1	1	-1	-1	-1	-1	-1	-1	-1	-1	-1	-1	1
I	627901	T	A	-1	-1	-1	-1	-1	NA	-1	-1	-1	-1	-1	-1	-1	-1	-1	-1	-1	-1	1	NA	-1	-1	-1	-1	-1	-1	-1	-1	1	-1	-1	1	-1	-1	1	-1	-1	-1	-1	-1	-1	-1	-1	-1	-1	1
I	628243	T	G	-1	-1	-1	-1	-1	-1	-1	-1	1	1	-1	1	-1	-1	-1	-1	-1	-1	-1	-1	-1	-1	1	1	-1	1	1	-1	-1	-1	-1	-1	-1	-1	-1	-1	-1	-1	-1	-1	-1	-1	1	-1	1	-1
I	628924	G	A	-1	-1	-1	-1	1	1	-1	1	1	1	-1	1	1	1	1	1	1	1	1	1	-1	-1	1	1	-1	1	1	-1	1	-1	1	1	-1	-1	1	-1	-1	-1	-1	-1	-1	-1	1	-1	1	1
I	629222	C	T	-1	-1	-1	-1	-1	-1	-1	1	1	1	-1	1	-1	-1	-1	1	1	-1	-1	-1	-1	-1	1	1	-1	1	-1	-1	-1	-1	-1	-1	-1	-1	-1	-1	-1	-1	-1	-1	-1	-1	1	-1	1	-1
I	629861	C	T	-1	-1	1	-1	1	1	-1	-1	-1	-1	-1	-1	1	1	1	-1	-1	1	1	1	1	-1	-1	-1	-1	-1	-1	-1	1	-1	1	1	-1	-1	1	1	-1	-1	-1	-1	-1	-1	-1	-1	-1	1
I	630400	G	A	-1	-1	1	-1	1	1	-1	-1	-1	-1	-1	-1	1	1	1	-1	-1	1	-1	1	1	-1	-1	-1	-1	-1	-1	-1	1	-1	-1	-1	-1	-1	1	1	-1	-1	-1	-1	-1	-1	-1	-1	-1	1
I	630403	G	A	-1	-1	1	-1	1	1	-1	1	1	1	1	1	1	1	1	1	1	1	1	1	1	-1	1	1	1	1	1	-1	1	-1	1	1	-1	-1	1	1	-1	-1	-1	-1	1	-1	1	-1	1	1
I	630429	C	T	-1	-1	-1	-1	-1	-1	-1	1	1	1	1	1	-1	-1	-1	1	1	-1	-1	-1	-1	-1	1	1	1	1	1	-1	-1	-1	-1	-1	-1	-1	-1	-1	-1	-1	-1	-1	1	-1	1	-1	1	-1
I	630511	A	T	-1	-1	-1	-1	1	1	-1	1	1	1	1	1	-1	1	-1	1	1	1	1	1	-1	-1	1	1	1	1	1	-1	1	-1	-1	1	-1	-1	1	1	-1	-1	-1	-1	1	-1	1	-1	1	1
I	631704	G	T	-1	-1	1	-1	1	1	-1	1	1	1	1	1	1	1	1	1	1	1	-1	1	1	-1	1	1	1	1	-1	-1	1	-1	-1	-1	-1	-1	1	1	-1	-1	-1	-1	1	-1	1	-1	1	1
I	631719	T	C	-1	-1	1	1	1	1	-1	-1	-1	-1	-1	-1	1	1	1	-1	-1	1	-1	1	1	-1	-1	-1	1	-1	-1	-1	1	-1	-1	-1	-1	-1	1	1	-1	-1	-1	-1	1	-1	-1	-1	-1	1
I	632359	T	A	-1	-1	1	1	1	1	-1	1	1	1	1	1	1	1	1	1	1	1	-1	1	1	-1	1	1	-1	1	1	-1	1	-1	-1	-1	-1	-1	1	1	-1	-1	-1	-1	-1	-1	1	-1	1	1
I	633161	T	C	-1	-1	-1	-1	-1	-1	-1	-1	-1	-1	-1	-1	-1	-1	-1	-1	-1	-1	-1	-1	-1	-1	-1	-1	-1	-1	1	-1	-1	-1	-1	-1	-1	-1	-1	-1	-1	-1	-1	-1	-1	-1	-1	-1	1	-1
I	633339	G	A	-1	-1	-1	-1	-1	-1	-1	-1	-1	-1	-1	-1	-1	-1	-1	-1	-1	-1	-1	-1	-1	-1	-1	-1	1	-1	1	-1	-1	-1	-1	-1	-1	-1	-1	-1	-1	-1	-1	-1	-1	-1	-1	-1	-1	-1
I	635011	C	T	-1	-1	-1	-1	1	NA	-1	-1	-1	-1	-1	-1	NA	-1	-1	-1	-1	-1	-1	1	-1	-1	-1	-1	-1	-1	-1	-1	1	-1	-1	-1	-1	-1	-1	1	-1	-1	-1	-1	-1	-1	-1	-1	-1	-1
I	637219	A	T	-1	-1	-1	-1	-1	-1	-1	-1	-1	-1	-1	-1	-1	-1	-1	-1	-1	-1	1	-1	-1	-1	-1	-1	-1	-1	-1	-1	-1	-1	1	1	1	1	-1	-1	-1	-1	1	-1	-1	-1	-1	1	-1	-1
I	637286	A	G	-1	-1	1	1	1	1	-1	-1	-1	-1	-1	-1	1	1	1	-1	-1	1	-1	1	1	-1	-1	-1	-1	-1	1	-1	1	-1	-1	-1	-1	-1	1	1	-1	-1	-1	-1	-1	-1	-1	-1	-1	1
I	637363	A	T	-1	-1	-1	1	-1	-1	-1	-1	-1	-1	-1	-1	-1	-1	-1	-1	-1	-1	-1	-1	-1	-1	-1	-1	-1	-1	1	-1	-1	-1	-1	-1	-1	-1	-1	-1	-1	-1	-1	-1	-1	-1	-1	-1	-1	-1
I	637670	C	T	-1	-1	-1	-1	-1	-1	-1	1	1	1	1	1	-1	-1	-1	1	1	-1	-1	-1	-1	-1	1	1	1	1	-1	-1	-1	-1	-1	-1	-1	-1	-1	-1	-1	-1	-1	-1	1	-1	1	-1	1	-1
I	638908	G	A	-1	-1	1	-1	1	1	-1	-1	-1	-1	-1	-1	1	1	1	-1	-1	1	-1	1	1	-1	-1	-1	-1	-1	-1	-1	1	-1	-1	-1	-1	-1	1	1	-1	-1	-1	-1	-1	-1	-1	-1	-1	1
I	639338	A	T	-1	-1	-1	-1	-1	-1	-1	-1	-1	-1	-1	-1	-1	-1	-1	-1	-1	-1	-1	-1	-1	-1	-1	-1	-1	-1	1	-1	-1	-1	-1	-1	-1	-1	-1	-1	-1	-1	-1	-1	-1	-1	-1	-1	-1	-1
I	640375	G	T	-1	-1	1	1	1	1	-1	1	1	1	1	1	1	1	1	1	1	1	-1	1	1	-1	1	1	1	1	1	-1	1	-1	-1	-1	-1	-1	1	1	-1	-1	-1	-1	1	-1	1	-1	1	1
I	641946	T	A	-1	-1	-1	-1	-1	1	-1	-1	-1	-1	-1	-1	1	-1	1	-1	-1	-1	-1	1	-1	-1	-1	-1	-1	-1	-1	-1	-1	-1	-1	-1	-1	-1	-1	1	-1	-1	-1	-1	-1	-1	-1	-1	-1	-1
I	642997	G	A	-1	-1	-1	1	-1	-1	-1	-1	-1	-1	-1	-1	-1	-1	-1	-1	-1	-1	-1	-1	-1	-1	-1	-1	-1	-1	1	-1	-1	-1	-1	-1	-1	-1	-1	-1	-1	-1	-1	-1	-1	-1	-1	-1	-1	-1
I	643962	A	T	-1	-1	1	-1	1	1	-1	-1	-1	-1	-1	-1	1	1	1	-1	-1	1	-1	1	1	-1	-1	-1	-1	-1	-1	-1	1	-1	-1	-1	-1	-1	1	1	-1	-1	-1	-1	-1	-1	-1	-1	-1	1
I	644083	C	T	-1	-1	-1	1	-1	-1	-1	1	1	1	1	1	-1	-1	-1	1	1	-1	-1	-1	-1	-1	1	1	1	1	1	-1	-1	-1	-1	-1	-1	-1	-1	-1	-1	-1	-1	-1	1	-1	1	-1	1	-1
I	644209	C	T	-1	-1	-1	-1	-1	-1	-1	-1	-1	-1	-1	-1	-1	-1	-1	-1	-1	-1	-1	-1	-1	-1	-1	-1	-1	-1	1	-1	-1	-1	-1	-1	-1	-1	-1	-1	-1	-1	-1	-1	-1	-1	-1	-1	-1	-1
I	644287	T	G	-1	-1	1	1	1	1	-1	-1	-1	-1	-1	-1	1	1	1	-1	-1	1	-1	1	1	-1	-1	-1	-1	-1	1	-1	1	-1	-1	-1	-1	-1	1	1	-1	-1	-1	-1	-1	-1	-1	-1	-1	1
I	648291	A	C	-1	-1	-1	-1	-1	-1	-1	1	1	1	1	1	-1	-1	-1	1	1	-1	-1	-1	-1	-1	1	1	1	1	-1	-1	-1	-1	-1	-1	-1	-1	-1	-1	-1	-1	-1	-1	1	-1	1	-1	1	-1
I	649392	T	C	-1	-1	-1	1	1	1	-1	1	1	1	1	1	1	1	1	1	1	1	-1	1	1	-1	1	1	1	1	1	-1	1	-1	-1	-1	-1	-1	1	1	-1	-1	-1	-1	-1	-1	1	-1	1	1
I	649493	A	T	-1	-1	-1	-1	1	1	-1	-1	1	-1	-1	-1	1	NA	1	-1	-1	1	-1	1	1	-1	-1	-1	-1	-1	-1	-1	1	-1	-1	-1	-1	-1	1	1	-1	-1	-1	-1	-1	-1	1	-1	1	1
I	651840	T	A	-1	-1	-1	-1	-1	-1	-1	-1	-1	-1	-1	-1	-1	-1	-1	-1	-1	-1	-1	-1	-1	-1	-1	-1	-1	-1	1	-1	-1	-1	-1	-1	-1	-1	-1	-1	-1	-1	-1	-1	-1	-1	-1	-1	-1	-1
I	653100	T	A	-1	-1	1	-1	1	1	-1	1	1	1	1	1	1	1	1	1	1	1	-1	1	1	-1	1	1	1	1	-1	-1	1	-1	-1	-1	-1	-1	1	1	-1	-1	-1	-1	1	-1	1	-1	1	1
I	654322	G	A	-1	-1	1	-1	1	1	-1	-1	-1	-1	-1	-1	1	1	1	-1	-1	1	-1	1	1	-1	-1	-1	-1	-1	-1	-1	1	-1	-1	-1	-1	-1	1	1	-1	-1	-1	-1	-1	-1	-1	-1	-1	1
I	656214	A	G	-1	-1	-1	1	-1	-1	-1	-1	-1	-1	-1	-1	-1	-1	-1	-1	-1	-1	-1	-1	-1	-1	-1	-1	-1	-1	1	-1	-1	-1	-1	-1	-1	-1	-1	-1	-1	-1	-1	-1	-1	-1	-1	-1	-1	-1
I	656815	A	T	-1	-1	-1	1	-1	-1	-1	-1	1	1	-1	1	-1	-1	-1	-1	NA	-1	-1	-1	-1	-1	1	1	-1	1	1	1	-1	-1	-1	1	-1	-1	-1	-1	-1	-1	-1	-1	-1	-1	1	-1	1	-1
I	656876	A	T	-1	-1	-1	-1	1	1	-1	-1	-1	-1	-1	-1	1	1	1	-1	-1	1	-1	-1	-1	-1	-1	-1	-1	-1	-1	-1	1	-1	-1	-1	-1	-1	1	1	-1	-1	-1	-1	-1	-1	-1	-1	-1	1
I	656889	T	A	-1	-1	-1	1	1	1	-1	-1	1	1	-1	1	1	1	1	-1	NA	1	1	-1	-1	-1	1	1	-1	1	1	-1	1	-1	-1	-1	-1	-1	1	1	-1	-1	-1	-1	-1	-1	1	-1	1	1
I	657465	T	A	-1	-1	-1	-1	-1	-1	-1	-1	-1	-1	-1	-1	-1	-1	-1	-1	-1	-1	-1	-1	-1	-1	-1	-1	-1	-1	-1	-1	-1	-1	-1	-1	1	-1	-1	-1	-1	-1	1	-1	-1	-1	-1	1	-1	-1
I	657466	A	T	-1	-1	-1	-1	-1	-1	-1	-1	1	1	-1	1	-1	-1	-1	-1	NA	-1	1	-1	-1	-1	1	1	-1	1	-1	-1	-1	-1	-1	1	-1	-1	-1	-1	-1	-1	-1	-1	-1	-1	1	-1	1	-1
I	657744	T	A	-1	-1	-1	1	1	1	-1	-1	-1	-1	-1	-1	1	1	1	-1	-1	1	-1	-1	-1	-1	-1	-1	-1	-1	1	-1	1	-1	-1	-1	-1	-1	1	1	-1	-1	-1	-1	-1	-1	-1	-1	-1	1
I	660179	G	A	-1	-1	-1	1	-1	-1	-1	-1	-1	-1	-1	-1	-1	-1	-1	-1	-1	-1	-1	-1	-1	-1	-1	-1	-1	-1	1	-1	-1	-1	-1	-1	-1	-1	-1	-1	-1	-1	-1	-1	-1	-1	-1	-1	-1	-1
I	660382	A	T	-1	-1	-1	1	-1	-1	-1	1	1	1	1	1	-1	-1	-1	1	1	-1	1	-1	-1	-1	1	1	1	1	-1	-1	-1	-1	-1	-1	-1	-1	-1	-1	-1	-1	-1	-1	1	-1	1	-1	1	-1
I	662121	T	A	-1	-1	1	1	1	1	-1	-1	-1	-1	-1	-1	1	1	1	-1	-1	1	-1	1	1	-1	-1	-1	-1	-1	1	-1	1	-1	-1	-1	-1	-1	1	1	-1	-1	-1	-1	-1	-1	-1	-1	-1	1
I	662251	A	G	-1	-1	1	-1	1	1	-1	-1	-1	-1	-1	-1	1	1	1	-1	-1	1	-1	1	1	-1	-1	-1	-1	-1	-1	-1	1	-1	-1	-1	-1	-1	1	1	-1	-1	-1	-1	-1	-1	-1	-1	-1	1
I	664678	A	G	-1	-1	1	1	1	1	-1	1	1	1	1	1	1	1	1	1	1	1	1	1	1	-1	1	1	1	1	1	-1	1	-1	1	1	-1	-1	1	1	-1	-1	-1	-1	1	-1	1	-1	1	1
I	665044	G	A	-1	-1	-1	1	-1	-1	-1	-1	-1	-1	-1	-1	-1	-1	-1	-1	-1	-1	-1	-1	-1	-1	-1	-1	-1	-1	1	-1	-1	-1	-1	-1	-1	-1	-1	-1	-1	-1	-1	-1	-1	-1	-1	-1	-1	-1
I	665507	C	T	-1	-1	-1	-1	-1	1	-1	-1	-1	-1	-1	-1	1	1	1	-1	-1	-1	-1	-1	-1	-1	-1	-1	-1	-1	-1	-1	-1	-1	-1	-1	-1	-1	-1	1	-1	-1	-1	-1	-1	-1	-1	-1	-1	-1
I	671645	G	T	-1	-1	-1	1	1	1	-1	1	1	1	1	1	1	1	1	1	1	1	-1	1	1	-1	1	1	1	1	1	1	1	-1	1	1	1	1	1	1	-1	-1	1	-1	1	-1	1	1	1	1
I	671949	G	A	-1	-1	-1	1	-1	-1	-1	-1	-1	-1	-1	-1	-1	-1	-1	-1	-1	-1	-1	-1	-1	-1	-1	-1	-1	-1	1	-1	-1	-1	-1	-1	-1	-1	-1	-1	-1	-1	-1	-1	-1	-1	-1	-1	-1	-1
I	672407	T	C	-1	-1	-1	1	-1	-1	-1	1	1	1	1	1	-1	-1	-1	1	1	-1	1	-1	-1	-1	1	1	1	1	1	-1	-1	-1	1	1	-1	-1	-1	-1	-1	-1	-1	-1	1	-1	1	-1	1	-1
I	673086	T	C	-1	-1	1	1	1	1	-1	-1	-1	-1	-1	-1	1	1	1	-1	-1	1	-1	1	1	-1	-1	-1	-1	-1	1	-1	1	-1	-1	-1	-1	-1	1	1	-1	-1	-1	-1	-1	-1	-1	-1	-1	1
I	673916	G	A	-1	-1	1	-1	1	1	-1	-1	-1	-1	-1	-1	1	1	1	-1	-1	1	-1	1	1	-1	-1	-1	-1	-1	-1	-1	1	-1	-1	-1	-1	-1	1	1	-1	-1	-1	-1	-1	-1	-1	-1	-1	1
I	674446	G	C	-1	-1	-1	-1	-1	1	-1	-1	-1	-1	-1	-1	1	1	1	-1	-1	-1	-1	1	1	-1	-1	-1	-1	-1	-1	-1	-1	-1	-1	-1	-1	-1	-1	1	-1	-1	-1	-1	-1	-1	-1	-1	-1	-1
I	675690	A	T	-1	-1	-1	-1	-1	-1	-1	1	1	1	1	1	-1	-1	-1	1	1	-1	-1	-1	-1	-1	1	1	1	1	-1	-1	-1	-1	-1	-1	-1	-1	-1	-1	-1	-1	-1	-1	1	-1	1	-1	1	-1
I	677441	C	A	-1	-1	-1	-1	NA	-1	-1	-1	-1	-1	-1	-1	-1	NA	1	-1	-1	1	-1	-1	NA	-1	-1	-1	-1	-1	-1	-1	1	-1	-1	-1	-1	-1	NA	1	-1	-1	-1	-1	-1	-1	-1	-1	-1	1
I	678624	A	G	-1	-1	-1	-1	-1	-1	-1	1	-1	-1	-1	-1	-1	-1	-1	1	-1	-1	-1	-1	-1	-1	-1	-1	-1	-1	-1	-1	-1	-1	1	1	-1	-1	-1	-1	-1	-1	-1	-1	-1	-1	-1	-1	-1	-1
I	678941	C	T	-1	-1	-1	-1	1	NA	-1	-1	-1	-1	-1	-1	1	NA	1	-1	-1	1	-1	NA	1	-1	-1	-1	-1	-1	-1	-1	1	-1	-1	-1	-1	-1	1	NA	-1	-1	-1	-1	-1	-1	-1	-1	-1	1
I	679945	T	C	-1	-1	-1	1	-1	-1	-1	-1	-1	-1	-1	-1	-1	-1	-1	-1	-1	-1	-1	-1	-1	-1	-1	-1	-1	-1	1	-1	-1	-1	-1	-1	-1	-1	-1	-1	-1	-1	-1	-1	-1	-1	-1	-1	-1	-1
I	681457	T	A	-1	-1	1	1	1	1	-1	-1	-1	-1	-1	-1	1	1	1	-1	-1	1	-1	1	1	-1	-1	-1	-1	-1	1	-1	1	-1	-1	-1	-1	-1	1	1	-1	-1	-1	-1	-1	-1	-1	-1	-1	1
I	681784	T	A	-1	-1	1	-1	1	1	-1	1	1	1	1	1	1	1	1	1	1	1	1	1	1	-1	1	1	1	1	1	-1	1	-1	-1	-1	-1	-1	1	1	-1	-1	-1	-1	1	-1	1	-1	1	1
I	681902	G	T	-1	-1	1	1	1	1	-1	-1	-1	-1	-1	-1	1	1	1	-1	-1	1	-1	1	1	-1	-1	-1	-1	-1	-1	-1	1	-1	-1	-1	-1	-1	1	1	-1	-1	-1	-1	-1	-1	-1	-1	-1	1
I	689672	T	A	-1	-1	NA	-1	NA	1	-1	-1	-1	-1	-1	-1	1	NA	NA	-1	-1	1	-1	NA	NA	-1	-1	-1	-1	-1	1	-1	1	-1	-1	-1	-1	-1	1	1	-1	-1	-1	-1	-1	-1	-1	-1	-1	1
I	690500	G	C	-1	-1	-1	-1	-1	-1	-1	-1	-1	-1	-1	-1	-1	-1	-1	-1	-1	-1	-1	-1	-1	-1	-1	-1	-1	-1	1	-1	-1	-1	-1	-1	-1	-1	-1	-1	-1	-1	-1	-1	-1	-1	-1	-1	-1	-1
I	691145	A	G	-1	-1	1	1	1	1	-1	-1	-1	-1	-1	-1	1	1	1	-1	-1	1	-1	1	1	-1	-1	-1	-1	-1	1	-1	1	-1	-1	-1	-1	-1	1	1	-1	-1	-1	-1	-1	-1	-1	-1	-1	1
I	691327	C	G	-1	-1	-1	1	-1	1	-1	-1	-1	-1	-1	-1	-1	-1	-1	-1	-1	NA	-1	-1	-1	-1	-1	-1	-1	-1	-1	-1	-1	-1	-1	-1	-1	-1	-1	-1	-1	-1	-1	-1	-1	-1	-1	-1	-1	-1
I	691329	T	C	-1	-1	-1	-1	-1	-1	-1	1	1	1	1	1	-1	-1	-1	1	1	-1	1	-1	-1	-1	1	1	1	1	-1	-1	-1	-1	-1	-1	-1	-1	-1	-1	-1	-1	-1	-1	1	-1	1	-1	1	-1
I	691447	C	A	-1	-1	1	1	1	1	-1	-1	-1	-1	-1	-1	1	1	1	-1	-1	1	-1	1	1	-1	-1	-1	-1	-1	-1	-1	1	-1	-1	-1	-1	-1	1	1	-1	-1	-1	-1	-1	-1	-1	-1	-1	1
I	692532	T	C	-1	-1	-1	-1	-1	1	-1	-1	-1	-1	-1	-1	1	-1	1	-1	-1	1	-1	-1	1	-1	-1	-1	-1	-1	-1	-1	1	-1	-1	-1	-1	-1	-1	-1	-1	-1	-1	-1	-1	-1	-1	-1	-1	1
I	694181	G	A	-1	-1	1	1	1	-1	-1	-1	-1	-1	-1	-1	-1	1	-1	-1	-1	-1	-1	1	-1	-1	-1	-1	-1	-1	-1	-1	-1	-1	-1	-1	-1	-1	1	1	-1	-1	-1	-1	-1	-1	-1	-1	-1	-1
I	694189	T	C	-1	-1	NA	1	1	-1	-1	-1	-1	-1	-1	-1	-1	-1	-1	-1	-1	-1	-1	-1	-1	-1	-1	-1	-1	-1	-1	-1	-1	-1	-1	-1	-1	-1	1	1	-1	-1	-1	-1	-1	-1	-1	-1	-1	-1
I	694278	T	G	-1	-1	1	-1	1	1	-1	-1	-1	-1	-1	-1	1	1	1	-1	-1	1	-1	1	-1	-1	-1	-1	-1	-1	-1	-1	1	-1	-1	-1	-1	-1	1	1	-1	-1	-1	-1	-1	-1	-1	-1	-1	1
I	695452	T	C	-1	-1	-1	1	-1	-1	-1	-1	-1	-1	-1	-1	-1	-1	-1	-1	-1	-1	-1	-1	-1	-1	-1	-1	-1	-1	1	-1	-1	-1	-1	-1	-1	-1	-1	-1	-1	-1	-1	-1	-1	-1	-1	-1	-1	-1
I	696232	A	G	-1	-1	-1	-1	-1	-1	-1	1	1	1	1	1	-1	-1	-1	1	1	-1	-1	-1	-1	-1	1	1	1	1	-1	-1	-1	-1	-1	-1	-1	-1	-1	-1	-1	-1	-1	-1	1	-1	1	-1	1	-1
I	697676	G	T	-1	-1	-1	1	-1	-1	-1	-1	-1	-1	-1	-1	-1	-1	-1	-1	-1	-1	-1	-1	-1	-1	-1	-1	-1	-1	-1	-1	-1	-1	-1	-1	-1	-1	-1	-1	-1	-1	-1	-1	-1	-1	-1	-1	-1	-1
I	698621	C	T	-1	-1	-1	-1	NA	1	-1	-1	-1	1	-1	1	1	-1	1	-1	NA	NA	-1	-1	-1	-1	1	1	-1	1	-1	-1	1	-1	-1	-1	-1	-1	1	1	-1	-1	-1	-1	-1	-1	1	-1	1	1
I	700049	G	A	-1	-1	-1	-1	-1	-1	-1	-1	-1	-1	-1	-1	-1	-1	-1	-1	-1	-1	-1	-1	-1	-1	-1	-1	-1	-1	1	-1	-1	-1	-1	-1	-1	-1	-1	-1	-1	-1	-1	-1	-1	-1	-1	-1	-1	-1
I	700121	T	C	-1	-1	-1	-1	-1	-1	-1	-1	-1	1	-1	1	-1	-1	-1	-1	NA	-1	-1	-1	-1	-1	1	1	-1	1	-1	-1	-1	-1	-1	-1	-1	-1	-1	-1	-1	-1	-1	-1	-1	-1	1	-1	1	-1
I	700876	A	T	-1	-1	1	-1	1	1	-1	1	1	1	1	1	1	1	1	1	1	1	1	1	1	-1	1	1	1	1	-1	-1	1	-1	1	1	-1	-1	1	1	-1	-1	-1	-1	1	-1	1	-1	1	1
I	703316	G	A	-1	-1	-1	-1	-1	-1	-1	-1	-1	-1	-1	-1	-1	-1	-1	-1	-1	-1	-1	-1	-1	-1	-1	-1	-1	-1	1	-1	-1	-1	1	1	-1	-1	-1	-1	-1	-1	-1	-1	-1	-1	-1	-1	-1	-1
I	704929	T	C	-1	-1	1	-1	1	1	-1	-1	-1	-1	-1	-1	1	1	1	-1	-1	1	-1	1	1	-1	-1	-1	-1	-1	-1	-1	1	-1	-1	-1	-1	-1	1	1	-1	-1	-1	-1	-1	-1	-1	-1	-1	1
I	705454	C	T	-1	-1	1	1	1	1	-1	-1	-1	-1	-1	-1	1	1	1	-1	-1	1	1	1	1	-1	-1	-1	-1	-1	1	-1	1	-1	1	1	-1	-1	1	1	-1	-1	-1	-1	-1	-1	-1	-1	-1	1
I	707337	G	C	-1	-1	1	1	1	1	-1	1	1	1	1	1	1	1	1	1	1	1	1	1	-1	-1	1	1	1	1	1	-1	1	-1	1	1	-1	-1	1	1	-1	-1	-1	-1	1	-1	1	-1	1	1
I	708780	G	T	-1	-1	-1	-1	-1	-1	-1	-1	-1	-1	-1	-1	-1	-1	-1	-1	-1	-1	-1	-1	-1	-1	-1	-1	-1	-1	1	-1	-1	-1	-1	-1	-1	-1	-1	-1	-1	-1	-1	-1	-1	-1	-1	-1	-1	-1
I	710637	C	T	-1	-1	-1	-1	-1	-1	-1	-1	-1	-1	-1	-1	-1	-1	-1	-1	-1	-1	-1	-1	-1	-1	-1	-1	-1	-1	1	-1	-1	-1	-1	-1	-1	-1	-1	-1	-1	-1	-1	-1	-1	-1	-1	-1	-1	-1
I	711341	T	A	-1	-1	-1	-1	-1	-1	-1	-1	-1	-1	-1	-1	-1	-1	-1	-1	-1	-1	-1	-1	-1	-1	-1	-1	-1	-1	1	-1	-1	-1	1	1	-1	-1	-1	-1	-1	-1	-1	-1	-1	-1	-1	-1	-1	-1
I	711373	C	A	-1	-1	1	-1	1	1	-1	-1	-1	-1	-1	-1	1	1	1	-1	-1	1	-1	1	1	-1	-1	-1	-1	-1	1	-1	1	-1	1	1	-1	-1	1	1	-1	-1	-1	-1	-1	-1	-1	-1	-1	1
I	711518	A	T	-1	-1	-1	1	-1	-1	-1	1	1	1	-1	1	-1	-1	-1	-1	1	-1	1	-1	-1	-1	1	1	-1	1	-1	-1	-1	-1	-1	-1	-1	-1	-1	-1	-1	-1	-1	-1	-1	-1	1	-1	1	-1
I	712219	A	C	-1	-1	-1	-1	-1	-1	-1	-1	-1	-1	-1	-1	-1	-1	-1	-1	-1	-1	-1	-1	-1	-1	-1	-1	-1	-1	1	-1	-1	-1	-1	-1	-1	-1	-1	1	-1	-1	-1	-1	-1	-1	-1	-1	-1	-1
I	712393	C	T	-1	-1	-1	-1	-1	-1	-1	-1	-1	-1	-1	-1	-1	-1	1	-1	-1	NA	-1	-1	-1	-1	-1	-1	-1	-1	-1	-1	-1	-1	-1	1	-1	-1	-1	NA	-1	-1	-1	-1	-1	-1	-1	-1	-1	NA
I	712414	A	G	-1	-1	-1	-1	-1	-1	-1	-1	-1	-1	-1	-1	-1	-1	-1	-1	-1	-1	-1	-1	-1	-1	-1	-1	-1	-1	-1	-1	-1	-1	-1	-1	-1	-1	-1	-1	-1	-1	-1	-1	-1	-1	-1	-1	-1	-1
I	714017	G	A	-1	-1	1	-1	1	1	-1	-1	-1	-1	-1	-1	1	1	1	-1	-1	1	-1	1	1	-1	-1	-1	-1	-1	-1	-1	1	-1	-1	-1	-1	-1	1	1	-1	-1	-1	-1	-1	-1	-1	-1	-1	1
I	714878	T	C	-1	-1	1	-1	1	1	-1	1	1	1	1	1	1	1	1	1	1	1	-1	1	1	-1	1	1	1	1	1	-1	1	-1	-1	-1	-1	-1	1	1	-1	-1	-1	-1	1	-1	1	-1	1	1
I	715049	G	A	-1	-1	-1	-1	-1	1	-1	-1	-1	-1	-1	-1	1	-1	-1	-1	-1	-1	-1	-1	-1	-1	-1	-1	-1	-1	-1	-1	-1	-1	-1	1	-1	-1	-1	NA	-1	-1	-1	-1	-1	-1	-1	-1	-1	1
I	715142	T	A	-1	-1	-1	-1	-1	-1	-1	1	1	1	-1	1	-1	-1	-1	1	1	-1	1	-1	-1	-1	1	1	1	1	-1	-1	-1	-1	-1	-1	-1	-1	-1	-1	-1	-1	-1	-1	-1	-1	1	-1	1	-1
I	715457	A	T	-1	-1	-1	-1	-1	-1	-1	1	1	1	1	1	-1	-1	-1	1	1	-1	-1	-1	-1	-1	1	1	1	1	-1	-1	-1	-1	-1	-1	-1	-1	-1	-1	-1	-1	-1	-1	1	-1	1	-1	1	-1
I	717063	A	T	1	1	1	1	1	1	1	1	1	1	1	1	1	1	1	1	1	1	1	1	1	-1	1	1	1	1	1	1	1	1	1	1	1	1	1	1	-1	-1	1	-1	1	1	1	1	1	1
I	717363	A	T	-1	-1	1	-1	1	1	-1	-1	-1	-1	-1	-1	1	1	1	-1	-1	1	-1	1	1	-1	-1	-1	-1	-1	1	-1	1	-1	-1	-1	-1	-1	1	1	-1	-1	-1	-1	-1	-1	-1	-1	-1	1
I	719322	G	A	-1	-1	-1	-1	-1	-1	-1	-1	-1	-1	-1	-1	-1	-1	-1	-1	-1	-1	-1	-1	-1	-1	-1	-1	-1	-1	1	-1	-1	-1	-1	-1	-1	-1	-1	-1	-1	-1	-1	-1	-1	-1	-1	-1	-1	-1
I	720806	A	T	-1	-1	-1	-1	-1	-1	-1	-1	-1	-1	-1	-1	-1	-1	-1	-1	-1	-1	-1	-1	-1	-1	-1	-1	-1	-1	1	-1	-1	1	-1	-1	-1	-1	-1	-1	-1	-1	-1	-1	-1	-1	-1	-1	-1	-1
I	721214	T	G	-1	-1	1	1	1	1	-1	1	1	1	1	1	1	1	1	1	1	1	1	1	1	-1	1	1	1	1	1	1	1	-1	1	1	1	-1	1	1	-1	-1	1	-1	1	-1	1	1	1	1
I	721627	C	G	-1	-1	-1	1	-1	-1	-1	-1	-1	-1	-1	-1	-1	-1	-1	-1	-1	-1	-1	-1	-1	-1	-1	-1	-1	-1	1	-1	-1	-1	-1	-1	-1	-1	-1	-1	-1	-1	-1	-1	-1	-1	-1	-1	-1	-1
I	721723	G	C	-1	-1	1	1	1	1	-1	-1	-1	-1	-1	-1	1	1	1	-1	-1	1	1	1	1	-1	-1	-1	-1	-1	1	-1	1	-1	1	1	-1	-1	1	1	-1	-1	-1	-1	-1	-1	-1	-1	-1	1
I	722637	T	C	-1	-1	1	-1	NA	-1	-1	-1	-1	-1	-1	-1	-1	NA	NA	-1	-1	NA	-1	1	NA	-1	-1	-1	-1	-1	1	-1	1	-1	1	1	-1	-1	NA	NA	-1	-1	-1	-1	-1	-1	-1	-1	-1	NA
I	723685	A	T	-1	-1	-1	1	-1	-1	-1	1	1	1	-1	1	-1	-1	-1	-1	NA	-1	-1	-1	-1	-1	1	1	-1	1	-1	-1	-1	-1	-1	-1	-1	-1	-1	-1	-1	-1	-1	-1	-1	-1	1	-1	1	-1
I	724070	A	T	-1	-1	-1	-1	1	1	-1	-1	-1	-1	-1	-1	1	1	1	-1	-1	1	1	1	-1	-1	-1	-1	-1	-1	1	-1	1	-1	1	1	-1	-1	1	1	-1	-1	-1	-1	-1	-1	-1	-1	-1	1
I	724309	T	A	-1	-1	-1	-1	1	1	-1	-1	-1	-1	-1	-1	1	1	1	-1	-1	1	1	1	-1	-1	-1	-1	-1	-1	-1	-1	1	-1	1	1	-1	-1	1	1	-1	-1	-1	-1	-1	-1	-1	-1	-1	1
I	724934	C	T	-1	-1	-1	-1	1	-1	-1	-1	-1	-1	-1	-1	-1	-1	-1	-1	-1	-1	-1	-1	-1	-1	-1	-1	-1	-1	-1	-1	-1	-1	1	1	-1	-1	-1	-1	-1	-1	-1	-1	-1	-1	-1	-1	-1	-1
I	725861	T	C	-1	-1	1	-1	1	1	-1	-1	-1	-1	-1	-1	1	1	1	-1	-1	1	-1	1	1	-1	-1	-1	-1	-1	-1	-1	1	-1	-1	-1	-1	-1	1	1	-1	-1	-1	-1	-1	-1	-1	-1	-1	1
I	727187	T	A	-1	-1	-1	-1	1	-1	-1	-1	-1	-1	-1	-1	1	-1	-1	-1	-1	-1	-1	-1	-1	-1	-1	-1	-1	-1	-1	-1	-1	-1	1	1	-1	-1	-1	-1	-1	-1	-1	-1	-1	-1	-1	-1	-1	-1
I	731196	A	G	-1	-1	1	-1	1	1	-1	-1	-1	-1	-1	-1	1	1	1	-1	-1	1	1	1	1	-1	-1	-1	-1	-1	-1	-1	1	-1	1	1	-1	-1	1	1	-1	-1	-1	-1	-1	-1	-1	-1	-1	1
I	731827	A	G	-1	-1	-1	-1	-1	-1	-1	1	1	1	1	1	-1	-1	-1	1	1	-1	-1	-1	-1	-1	1	1	1	1	-1	-1	-1	-1	-1	-1	-1	-1	-1	-1	-1	-1	-1	-1	1	-1	1	-1	1	-1
I	736943	G	T	-1	-1	1	1	1	1	-1	1	1	1	1	1	1	1	1	1	1	1	1	1	1	-1	1	1	1	1	1	-1	1	-1	1	1	-1	-1	1	1	-1	-1	-1	-1	1	-1	1	-1	1	1
I	739095	G	C	-1	-1	-1	-1	-1	-1	-1	-1	-1	-1	-1	-1	-1	-1	-1	-1	-1	-1	1	-1	-1	-1	-1	-1	-1	-1	-1	-1	-1	-1	1	1	-1	-1	-1	-1	-1	-1	-1	-1	-1	-1	-1	-1	-1	-1
I	740617	T	A	-1	-1	-1	-1	-1	-1	-1	-1	-1	-1	-1	-1	-1	-1	-1	-1	-1	-1	-1	-1	-1	-1	-1	-1	-1	-1	1	-1	-1	-1	-1	-1	-1	-1	-1	-1	-1	-1	-1	-1	-1	-1	-1	-1	-1	-1
I	741541	A	G	-1	-1	-1	-1	-1	-1	-1	-1	-1	-1	-1	-1	-1	-1	-1	-1	-1	-1	-1	-1	-1	-1	-1	-1	-1	-1	1	-1	-1	-1	-1	-1	-1	-1	-1	-1	-1	-1	-1	-1	-1	-1	-1	-1	-1	-1
I	741668	T	A	-1	-1	-1	-1	-1	-1	-1	-1	-1	-1	-1	-1	-1	-1	-1	-1	-1	-1	-1	-1	-1	-1	-1	-1	-1	-1	-1	-1	-1	-1	1	1	-1	-1	-1	-1	-1	-1	-1	-1	-1	-1	-1	-1	-1	-1
I	749831	G	A	-1	-1	1	-1	1	1	-1	1	1	1	1	1	1	1	1	1	1	1	1	1	1	-1	1	1	1	1	1	-1	1	-1	1	1	-1	-1	1	1	-1	-1	-1	-1	1	-1	1	-1	1	1
I	753232	C	T	-1	-1	1	1	1	1	-1	-1	-1	-1	-1	-1	1	1	1	1	-1	1	1	1	1	-1	-1	-1	-1	-1	1	-1	1	-1	1	1	-1	-1	1	1	-1	-1	-1	-1	-1	-1	-1	-1	-1	1
I	758192	T	A	-1	-1	1	1	1	1	-1	1	1	1	1	1	1	1	1	1	1	1	-1	1	1	-1	1	1	1	1	1	-1	1	-1	-1	-1	-1	-1	1	1	-1	-1	-1	-1	1	-1	1	-1	1	1
I	758742	T	C	-1	-1	-1	-1	-1	-1	-1	-1	-1	-1	-1	-1	-1	-1	-1	-1	-1	-1	-1	-1	-1	-1	-1	-1	-1	-1	-1	-1	-1	-1	-1	-1	1	-1	-1	-1	-1	-1	1	-1	-1	-1	-1	1	-1	-1
I	759194	C	A	-1	-1	-1	-1	1	1	-1	-1	-1	-1	-1	-1	1	-1	-1	-1	-1	-1	-1	-1	-1	-1	-1	-1	-1	-1	-1	-1	-1	-1	-1	-1	-1	-1	-1	-1	-1	-1	-1	-1	-1	-1	-1	-1	-1	-1
I	759201	A	G	-1	-1	-1	-1	1	1	-1	-1	-1	-1	-1	-1	1	NA	NA	-1	-1	-1	-1	-1	1	-1	-1	-1	-1	-1	-1	-1	1	-1	-1	-1	-1	-1	1	1	-1	-1	-1	-1	-1	-1	-1	-1	-1	-1
I	759661	G	A	-1	-1	-1	-1	-1	-1	-1	-1	-1	-1	-1	-1	-1	-1	-1	-1	-1	-1	-1	-1	-1	-1	-1	-1	-1	-1	1	-1	-1	-1	1	1	-1	-1	-1	-1	-1	-1	-1	-1	-1	-1	-1	-1	-1	-1
I	762356	G	T	-1	-1	-1	-1	-1	-1	-1	-1	-1	-1	-1	-1	-1	-1	-1	-1	-1	-1	-1	-1	-1	-1	-1	-1	-1	-1	1	-1	-1	-1	-1	-1	-1	-1	-1	-1	-1	-1	-1	-1	-1	-1	-1	-1	-1	-1
I	765704	A	G	-1	-1	1	-1	1	1	-1	-1	-1	-1	-1	-1	1	1	1	-1	-1	1	-1	1	1	-1	-1	-1	-1	-1	-1	-1	1	-1	1	1	-1	-1	1	1	-1	-1	-1	-1	-1	-1	-1	-1	-1	1
I	765968	T	G	-1	-1	1	1	-1	-1	-1	-1	-1	-1	-1	-1	-1	NA	-1	-1	-1	-1	-1	-1	-1	-1	-1	-1	-1	-1	-1	-1	NA	-1	-1	-1	-1	-1	-1	-1	-1	-1	-1	-1	-1	-1	-1	-1	-1	NA
I	771745	G	A	-1	-1	1	1	1	1	-1	-1	-1	-1	-1	-1	1	1	1	-1	-1	1	1	1	1	-1	-1	-1	-1	-1	-1	-1	1	-1	-1	-1	-1	-1	1	1	-1	-1	-1	-1	-1	-1	-1	-1	-1	1
I	775905	G	A	-1	-1	-1	-1	-1	-1	-1	1	1	1	1	1	-1	-1	-1	1	1	-1	1	-1	-1	-1	1	1	1	1	-1	-1	-1	-1	-1	-1	-1	-1	-1	-1	-1	-1	-1	-1	1	-1	1	-1	1	-1
I	776747	C	T	-1	-1	1	1	1	1	-1	-1	-1	-1	-1	-1	1	1	1	-1	-1	1	-1	1	1	-1	-1	-1	-1	-1	-1	-1	1	-1	1	1	-1	-1	1	1	-1	-1	-1	-1	-1	-1	-1	-1	-1	1
I	778380	G	A	-1	-1	-1	-1	-1	-1	-1	-1	-1	-1	-1	-1	-1	-1	-1	-1	-1	-1	-1	-1	-1	-1	-1	-1	-1	-1	-1	-1	-1	-1	-1	-1	-1	-1	-1	-1	-1	-1	1	-1	-1	-1	-1	1	-1	-1
I	779221	T	C	-1	-1	1	-1	1	1	-1	1	1	1	1	1	1	1	1	1	1	1	-1	1	1	-1	1	1	1	1	-1	-1	1	-1	1	-1	-1	-1	1	1	-1	-1	-1	-1	1	-1	1	-1	1	1
I	779268	T	C	-1	-1	-1	-1	-1	-1	-1	-1	-1	-1	-1	-1	-1	-1	-1	-1	-1	-1	-1	-1	-1	-1	-1	-1	-1	-1	1	-1	-1	-1	-1	-1	-1	-1	-1	-1	-1	-1	-1	-1	-1	-1	-1	-1	-1	-1
I	780481	G	T	-1	-1	1	1	1	1	-1	1	1	1	1	1	1	1	1	1	1	1	1	1	1	-1	1	1	1	1	1	-1	1	-1	1	1	-1	-1	1	1	-1	-1	-1	-1	1	-1	1	-1	1	1
I	781671	G	A	-1	-1	1	1	1	1	-1	1	1	1	1	1	1	1	1	1	1	1	1	1	1	-1	1	1	1	1	-1	-1	1	-1	1	1	-1	-1	1	1	-1	-1	-1	-1	1	-1	1	-1	1	1
I	787304	A	T	-1	-1	1	1	1	1	-1	-1	-1	-1	-1	-1	1	1	1	-1	-1	1	-1	1	1	-1	-1	-1	-1	-1	-1	-1	1	-1	-1	-1	-1	-1	1	1	-1	-1	-1	-1	-1	-1	-1	-1	-1	1
I	788658	C	T	-1	-1	-1	-1	-1	-1	-1	1	1	1	1	1	-1	-1	-1	1	1	-1	1	-1	-1	-1	1	1	1	1	-1	-1	-1	-1	-1	-1	-1	-1	-1	-1	-1	-1	-1	-1	1	-1	1	-1	1	-1
I	790898	T	A	-1	-1	1	-1	1	1	-1	-1	-1	-1	-1	-1	1	1	1	-1	-1	1	1	1	1	-1	-1	-1	-1	-1	-1	-1	1	-1	1	1	-1	-1	1	1	-1	-1	-1	-1	-1	-1	-1	-1	-1	1
I	792015	G	A	-1	-1	-1	-1	-1	-1	-1	-1	-1	-1	-1	-1	-1	-1	-1	-1	-1	-1	-1	-1	-1	-1	-1	-1	-1	-1	1	-1	-1	-1	-1	-1	-1	-1	-1	-1	-1	-1	-1	-1	-1	-1	-1	-1	-1	-1
I	792242	A	T	-1	-1	-1	1	-1	-1	-1	1	1	1	1	1	-1	-1	-1	1	1	-1	1	-1	-1	-1	1	1	1	1	1	-1	-1	-1	-1	-1	1	-1	-1	-1	-1	-1	-1	-1	1	-1	1	-1	1	-1
I	792308	T	A	-1	-1	1	1	1	1	-1	-1	-1	-1	-1	-1	1	1	1	-1	-1	1	-1	1	1	-1	-1	-1	-1	-1	1	-1	1	-1	-1	-1	-1	-1	1	1	-1	-1	-1	-1	-1	-1	-1	-1	-1	1
I	794211	G	C	-1	-1	1	1	1	1	-1	-1	-1	-1	-1	-1	1	1	1	-1	-1	1	-1	1	1	-1	-1	-1	-1	-1	-1	-1	1	-1	1	1	-1	-1	1	1	-1	-1	-1	-1	-1	-1	-1	-1	-1	1
I	796692	T	C	-1	-1	1	1	1	1	-1	1	1	1	1	1	1	1	1	1	1	1	1	1	1	-1	1	1	1	1	1	-1	1	-1	1	1	-1	-1	1	1	-1	-1	-1	-1	1	-1	1	-1	1	1
I	797248	G	A	-1	-1	1	1	1	1	-1	1	1	1	1	1	1	1	1	1	1	1	1	1	1	-1	1	1	1	1	1	1	1	-1	1	1	1	-1	1	1	-1	-1	1	-1	1	-1	1	1	1	1
I	800430	C	A	-1	-1	-1	-1	-1	-1	-1	1	1	-1	-1	-1	-1	-1	-1	1	-1	-1	-1	-1	-1	-1	-1	-1	-1	-1	-1	-1	-1	-1	-1	-1	-1	-1	-1	-1	-1	-1	-1	-1	-1	-1	1	-1	-1	-1
I	802948	A	T	-1	-1	1	1	1	1	-1	-1	-1	-1	-1	-1	1	1	1	-1	-1	1	1	1	1	-1	-1	-1	-1	-1	-1	-1	1	-1	-1	-1	-1	-1	1	1	-1	-1	-1	-1	-1	-1	-1	-1	-1	1
I	803526	T	A	-1	-1	1	1	1	1	-1	1	1	-1	-1	-1	1	1	1	1	-1	1	-1	1	1	-1	-1	-1	-1	-1	-1	-1	1	-1	-1	-1	-1	-1	1	1	-1	-1	-1	-1	-1	-1	-1	-1	-1	1
I	804825	G	A	-1	-1	-1	-1	-1	-1	-1	1	1	1	1	1	-1	-1	-1	1	1	-1	-1	-1	-1	-1	1	1	1	1	-1	-1	-1	-1	-1	-1	-1	-1	-1	-1	-1	-1	-1	-1	1	-1	1	-1	1	-1
I	806610	C	G	-1	-1	1	1	1	1	-1	1	1	1	1	1	1	1	1	1	1	1	1	1	1	-1	1	1	1	1	-1	-1	1	-1	-1	-1	-1	-1	1	1	-1	-1	-1	-1	1	-1	1	-1	1	1
I	807504	A	T	-1	-1	-1	-1	-1	-1	-1	-1	-1	-1	-1	-1	-1	-1	-1	-1	-1	-1	-1	-1	-1	-1	-1	-1	-1	-1	1	-1	-1	-1	1	1	-1	-1	-1	-1	-1	-1	-1	-1	-1	-1	-1	-1	-1	-1
I	809963	A	G	-1	-1	-1	-1	-1	-1	-1	-1	-1	-1	-1	-1	-1	-1	-1	-1	-1	-1	-1	-1	-1	-1	-1	-1	-1	-1	1	-1	1	-1	-1	-1	-1	-1	-1	-1	-1	-1	-1	-1	-1	-1	-1	-1	-1	-1
I	811002	C	T	-1	-1	-1	-1	-1	-1	-1	-1	-1	-1	-1	-1	-1	-1	-1	-1	-1	-1	-1	-1	-1	-1	-1	-1	-1	-1	-1	-1	-1	-1	-1	-1	1	-1	-1	-1	-1	-1	1	-1	-1	-1	-1	1	-1	-1
I	813764	C	G	-1	-1	-1	1	-1	-1	-1	1	1	1	1	1	-1	-1	-1	1	1	-1	1	-1	-1	-1	1	1	1	1	-1	-1	-1	-1	1	1	-1	-1	-1	-1	-1	-1	-1	-1	1	-1	1	-1	1	-1
I	816631	T	A	-1	-1	-1	1	-1	-1	-1	-1	-1	-1	-1	-1	-1	-1	-1	-1	-1	-1	1	-1	-1	-1	-1	-1	-1	-1	-1	-1	-1	-1	1	1	-1	-1	-1	-1	-1	-1	-1	-1	-1	-1	-1	-1	-1	-1
I	817538	A	G	-1	-1	1	1	1	1	-1	1	1	1	1	1	1	1	1	1	1	1	1	1	1	-1	1	1	1	1	1	-1	1	-1	1	1	-1	-1	1	1	-1	-1	-1	-1	1	-1	1	-1	1	1
I	821465	T	A	-1	-1	1	1	1	1	-1	-1	-1	-1	-1	-1	1	1	1	-1	-1	1	1	1	1	-1	-1	-1	-1	-1	-1	-1	-1	-1	-1	-1	-1	-1	1	1	-1	-1	-1	-1	-1	-1	-1	-1	-1	1
I	822324	G	T	-1	-1	-1	-1	-1	-1	-1	1	1	1	1	1	-1	-1	-1	1	1	-1	-1	-1	-1	-1	1	1	1	1	-1	-1	-1	-1	-1	-1	-1	-1	-1	-1	-1	-1	-1	-1	1	-1	1	-1	1	-1
I	826956	A	C	-1	-1	1	-1	1	1	-1	-1	-1	-1	-1	-1	1	1	1	-1	-1	1	-1	1	1	-1	-1	-1	-1	-1	-1	-1	-1	-1	1	1	-1	-1	1	1	-1	-1	-1	-1	-1	-1	-1	-1	-1	1
I	827173	G	A	-1	-1	-1	-1	-1	-1	-1	-1	-1	-1	-1	-1	-1	-1	-1	-1	-1	-1	-1	-1	-1	-1	-1	-1	-1	-1	1	-1	1	-1	-1	-1	-1	-1	-1	-1	-1	-1	-1	-1	-1	-1	-1	-1	-1	-1
I	833289	G	T	-1	-1	1	-1	1	1	-1	1	1	1	1	1	1	1	1	1	1	1	-1	1	1	-1	1	1	1	1	-1	-1	-1	-1	1	1	-1	-1	1	1	-1	-1	-1	-1	1	-1	1	-1	1	1
I	835377	A	T	-1	-1	-1	1	-1	-1	-1	-1	-1	-1	-1	-1	-1	-1	-1	-1	-1	-1	1	-1	-1	-1	-1	-1	-1	-1	1	-1	1	-1	-1	-1	-1	-1	-1	-1	-1	-1	-1	-1	-1	-1	-1	-1	-1	-1
I	836677	C	T	-1	-1	1	1	1	1	-1	-1	-1	-1	-1	-1	1	1	1	-1	-1	1	1	1	1	-1	-1	-1	-1	-1	1	-1	1	-1	1	1	-1	-1	1	1	-1	-1	-1	-1	-1	-1	-1	-1	-1	1
I	843721	A	G	-1	-1	-1	-1	1	1	-1	-1	-1	-1	-1	-1	1	1	1	-1	-1	1	-1	1	1	-1	-1	-1	-1	-1	-1	-1	-1	-1	-1	-1	-1	-1	1	1	-1	-1	-1	-1	-1	-1	-1	-1	-1	1
I	847290	G	C	-1	-1	-1	-1	-1	-1	-1	-1	-1	-1	-1	-1	-1	-1	-1	-1	-1	-1	-1	-1	-1	-1	-1	-1	-1	-1	-1	-1	-1	-1	-1	-1	1	-1	-1	-1	-1	-1	1	-1	-1	-1	-1	1	-1	-1
I	848207	T	A	-1	-1	1	-1	-1	-1	-1	1	1	1	1	1	-1	-1	-1	1	1	-1	-1	-1	-1	-1	1	1	1	1	-1	-1	-1	-1	-1	-1	-1	-1	-1	-1	-1	-1	-1	-1	1	-1	1	-1	1	-1
I	850499	A	G	-1	-1	-1	1	-1	-1	-1	-1	-1	-1	-1	-1	-1	-1	-1	-1	-1	-1	1	-1	-1	-1	-1	-1	-1	-1	1	-1	1	-1	-1	-1	-1	-1	-1	-1	-1	-1	-1	-1	-1	-1	-1	-1	-1	-1
I	851304	A	T	-1	-1	-1	-1	-1	-1	-1	-1	-1	-1	-1	-1	-1	-1	-1	-1	-1	-1	-1	-1	-1	-1	-1	-1	-1	-1	1	-1	1	-1	-1	-1	-1	-1	-1	-1	-1	-1	-1	-1	-1	-1	-1	-1	-1	-1
I	854612	A	T	-1	-1	-1	-1	-1	-1	-1	-1	-1	-1	-1	-1	-1	-1	-1	-1	-1	-1	-1	-1	-1	-1	-1	-1	-1	-1	1	-1	1	-1	-1	1	-1	-1	-1	-1	-1	-1	-1	-1	-1	-1	-1	-1	-1	-1
I	854871	A	C	-1	-1	-1	-1	1	-1	-1	-1	-1	-1	-1	-1	NA	NA	1	-1	-1	NA	-1	1	-1	-1	-1	-1	-1	-1	-1	-1	-1	-1	-1	-1	-1	-1	NA	-1	-1	-1	-1	-1	-1	-1	-1	-1	-1	1
I	856051	T	C	-1	-1	1	1	-1	-1	-1	1	1	1	1	1	-1	-1	-1	1	1	-1	1	-1	-1	-1	1	1	1	1	1	-1	1	-1	-1	-1	-1	-1	-1	-1	-1	-1	-1	-1	1	-1	1	-1	1	-1
I	856187	G	A	-1	-1	1	1	-1	-1	-1	1	1	1	1	1	-1	-1	-1	1	1	-1	1	-1	-1	-1	1	1	1	1	1	-1	1	-1	1	1	-1	-1	-1	-1	-1	-1	-1	-1	1	-1	1	-1	1	-1
I	857869	A	T	-1	-1	-1	-1	NA	NA	-1	-1	-1	-1	-1	-1	1	-1	-1	-1	-1	NA	-1	-1	-1	-1	-1	-1	-1	-1	-1	-1	-1	-1	-1	-1	-1	-1	-1	NA	-1	-1	-1	-1	-1	-1	-1	-1	-1	1
I	858017	A	T	-1	-1	-1	-1	NA	NA	-1	-1	-1	-1	-1	-1	1	-1	1	-1	-1	1	-1	-1	-1	-1	-1	-1	-1	-1	-1	-1	-1	-1	-1	-1	-1	-1	NA	1	-1	-1	-1	-1	-1	-1	-1	-1	-1	1
I	858043	C	T	-1	-1	-1	-1	1	NA	-1	-1	-1	-1	-1	-1	1	-1	1	-1	-1	1	-1	-1	-1	-1	-1	-1	-1	-1	-1	-1	-1	-1	-1	-1	-1	-1	1	1	-1	-1	-1	-1	-1	-1	-1	-1	-1	1
I	858354	T	C	-1	-1	1	1	1	1	-1	1	1	1	1	1	1	1	1	1	1	1	1	1	-1	-1	1	1	1	1	1	-1	1	-1	-1	-1	-1	-1	1	1	-1	-1	-1	-1	1	-1	1	-1	1	1
I	858521	A	C	-1	-1	-1	-1	1	1	-1	-1	-1	-1	-1	-1	1	1	1	-1	-1	1	-1	1	-1	-1	-1	-1	-1	-1	1	-1	1	-1	-1	-1	-1	-1	1	1	-1	-1	-1	-1	-1	-1	-1	-1	-1	1
I	859159	T	A	-1	-1	-1	-1	1	1	-1	1	1	1	-1	1	1	1	1	-1	1	1	1	-1	-1	-1	1	1	1	1	1	-1	1	-1	1	1	-1	-1	1	1	-1	-1	-1	-1	-1	-1	1	-1	1	1
I	859215	A	T	-1	-1	-1	-1	1	1	-1	-1	-1	-1	-1	-1	1	1	1	-1	-1	1	-1	-1	-1	-1	-1	-1	-1	-1	-1	-1	-1	-1	-1	-1	-1	-1	1	1	-1	-1	-1	-1	-1	-1	-1	-1	-1	1
I	859259	A	T	-1	-1	-1	-1	-1	-1	-1	1	1	1	-1	1	-1	-1	-1	-1	1	-1	-1	-1	-1	-1	1	1	1	1	-1	-1	-1	-1	-1	-1	-1	-1	-1	-1	-1	-1	-1	-1	-1	-1	1	-1	1	-1
I	859446	T	C	-1	-1	-1	-1	-1	-1	-1	-1	-1	-1	-1	-1	-1	-1	-1	-1	-1	-1	-1	-1	-1	-1	-1	-1	-1	-1	-1	-1	-1	-1	1	1	-1	-1	-1	-1	-1	-1	-1	-1	-1	-1	-1	-1	-1	-1
I	859983	C	T	-1	-1	-1	-1	-1	-1	-1	-1	-1	1	-1	1	-1	-1	-1	-1	1	-1	-1	-1	-1	-1	1	1	1	1	-1	-1	-1	-1	-1	-1	-1	-1	-1	-1	-1	-1	-1	-1	-1	-1	1	-1	1	-1
I	860921	A	T	-1	-1	-1	-1	-1	-1	-1	-1	-1	-1	-1	-1	-1	-1	-1	-1	-1	-1	-1	-1	-1	-1	-1	-1	-1	-1	1	-1	1	-1	-1	-1	-1	-1	-1	-1	-1	-1	-1	-1	-1	-1	-1	-1	-1	-1
I	861397	C	A	-1	-1	-1	-1	-1	-1	-1	1	1	1	1	1	-1	-1	-1	1	1	-1	-1	-1	-1	-1	1	1	1	1	-1	-1	-1	-1	-1	-1	-1	-1	-1	-1	-1	-1	-1	-1	1	-1	1	-1	1	-1
I	862378	C	G	-1	-1	-1	1	1	1	-1	-1	-1	-1	-1	-1	1	1	1	-1	-1	1	-1	1	1	-1	-1	-1	-1	-1	-1	-1	-1	-1	-1	-1	-1	-1	1	1	-1	-1	-1	-1	-1	-1	-1	-1	-1	1
I	862469	G	A	-1	-1	-1	-1	-1	-1	-1	-1	-1	-1	-1	-1	-1	-1	-1	-1	-1	-1	1	-1	-1	-1	-1	-1	-1	-1	1	-1	1	-1	-1	-1	-1	-1	-1	-1	-1	-1	-1	-1	-1	-1	-1	-1	-1	-1
I	862553	G	A	-1	-1	-1	-1	-1	-1	-1	-1	-1	-1	-1	NA	-1	-1	-1	-1	NA	-1	-1	-1	-1	-1	1	1	-1	NA	-1	-1	-1	-1	-1	-1	-1	-1	-1	-1	-1	-1	-1	-1	-1	-1	-1	-1	NA	-1
I	862569	T	C	-1	-1	-1	1	1	1	-1	-1	-1	-1	-1	NA	1	1	1	-1	NA	1	-1	1	1	-1	1	1	-1	NA	-1	-1	-1	-1	-1	-1	-1	-1	1	1	-1	-1	-1	-1	-1	-1	-1	-1	1	1
I	862860	C	T	-1	-1	-1	-1	-1	-1	-1	1	-1	1	1	1	-1	-1	-1	1	1	-1	-1	-1	-1	-1	1	1	1	1	-1	-1	-1	-1	-1	-1	-1	-1	-1	-1	-1	-1	-1	-1	1	-1	-1	-1	1	-1
I	863025	T	A	-1	-1	-1	-1	-1	-1	-1	1	1	-1	-1	-1	-1	-1	-1	1	-1	-1	-1	-1	-1	-1	-1	-1	-1	-1	-1	-1	-1	-1	-1	-1	-1	-1	-1	-1	-1	-1	-1	-1	-1	-1	-1	-1	-1	-1
I	863231	A	G	-1	-1	-1	1	1	1	-1	1	NA	1	1	1	1	1	1	1	1	1	-1	1	1	-1	1	1	1	1	-1	-1	-1	-1	-1	-1	-1	-1	1	1	-1	-1	-1	-1	1	-1	1	-1	1	1
I	863741	G	A	-1	-1	1	-1	1	1	-1	1	1	-1	-1	-1	1	1	1	1	-1	1	-1	1	1	-1	-1	-1	-1	-1	-1	-1	-1	-1	-1	-1	-1	-1	1	1	-1	-1	-1	-1	-1	-1	-1	-1	-1	1
I	863911	A	G	-1	-1	-1	1	1	1	-1	-1	-1	1	1	1	1	1	1	-1	1	1	1	1	1	-1	1	1	1	1	1	-1	1	-1	-1	-1	-1	-1	1	1	-1	-1	-1	-1	1	-1	1	-1	1	1
I	865618	A	G	-1	-1	1	1	-1	-1	-1	1	1	1	1	1	-1	-1	-1	1	1	-1	1	-1	-1	-1	1	1	1	1	1	-1	1	-1	-1	-1	-1	-1	-1	-1	-1	-1	-1	-1	-1	-1	1	-1	1	-1
I	865711	C	A	-1	-1	-1	-1	-1	-1	-1	1	1	1	1	1	-1	-1	-1	1	1	-1	-1	-1	-1	-1	1	1	1	1	1	-1	1	-1	-1	-1	-1	-1	-1	-1	-1	-1	-1	-1	-1	-1	1	-1	1	-1
I	865793	C	T	-1	-1	-1	-1	-1	-1	-1	-1	-1	1	1	1	-1	-1	-1	-1	1	-1	-1	-1	-1	-1	1	1	1	1	-1	-1	-1	-1	-1	-1	-1	-1	-1	-1	-1	-1	-1	-1	-1	-1	1	-1	1	-1
I	866022	T	G	-1	-1	-1	-1	-1	-1	-1	1	-1	-1	-1	-1	-1	-1	-1	1	-1	-1	-1	-1	-1	-1	-1	-1	-1	-1	-1	-1	NA	-1	-1	-1	-1	-1	-1	-1	-1	-1	-1	-1	-1	-1	-1	-1	-1	-1
I	866218	C	T	-1	-1	-1	-1	-1	-1	-1	1	-1	-1	1	-1	-1	-1	-1	-1	-1	-1	-1	-1	-1	-1	-1	-1	1	-1	-1	-1	-1	-1	-1	-1	-1	-1	-1	-1	-1	-1	-1	-1	-1	-1	-1	-1	-1	-1
I	866240	T	A	-1	-1	-1	-1	-1	-1	-1	1	1	-1	-1	-1	-1	-1	-1	1	-1	-1	-1	-1	-1	-1	-1	-1	-1	-1	-1	-1	-1	-1	1	1	-1	-1	-1	-1	-1	-1	-1	-1	-1	-1	-1	-1	-1	-1
I	866361	T	A	-1	-1	-1	-1	-1	-1	-1	-1	1	1	NA	1	-1	-1	-1	-1	1	-1	1	-1	-1	-1	1	1	-1	1	1	-1	1	-1	-1	-1	-1	-1	-1	-1	-1	-1	-1	-1	-1	-1	1	-1	1	-1
I	866498	T	A	-1	-1	-1	-1	1	1	-1	-1	-1	-1	-1	-1	1	NA	1	-1	-1	1	-1	-1	1	-1	-1	-1	-1	-1	-1	-1	-1	-1	-1	-1	-1	-1	1	1	-1	-1	-1	-1	-1	-1	-1	-1	-1	1
I	866896	T	C	-1	-1	-1	-1	-1	-1	-1	-1	1	-1	-1	-1	-1	-1	-1	-1	-1	-1	-1	-1	-1	-1	-1	-1	-1	-1	1	-1	1	-1	-1	-1	-1	-1	-1	-1	-1	-1	-1	-1	-1	-1	-1	-1	-1	-1
I	867720	C	T	-1	-1	1	1	-1	-1	-1	1	1	-1	-1	-1	-1	-1	-1	1	-1	-1	1	-1	-1	-1	-1	-1	-1	-1	-1	-1	-1	-1	-1	-1	-1	-1	-1	-1	-1	-1	-1	-1	-1	-1	-1	-1	-1	-1
I	867779	C	G	-1	-1	-1	-1	-1	-1	-1	-1	-1	-1	-1	-1	-1	-1	-1	-1	-1	-1	-1	-1	-1	-1	-1	-1	-1	-1	-1	-1	-1	-1	-1	-1	-1	-1	-1	-1	-1	-1	-1	-1	-1	-1	-1	-1	-1	-1
I	867812	C	A	-1	-1	-1	-1	-1	-1	-1	-1	-1	-1	-1	-1	-1	-1	-1	-1	-1	-1	-1	-1	-1	-1	-1	-1	-1	-1	1	-1	1	-1	-1	-1	-1	-1	-1	-1	-1	-1	-1	-1	-1	-1	-1	-1	-1	-1
I	868062	A	G	-1	-1	1	-1	-1	-1	-1	1	1	-1	-1	-1	-1	-1	-1	1	-1	-1	1	-1	-1	-1	-1	-1	-1	-1	-1	-1	-1	-1	-1	-1	-1	-1	-1	-1	-1	-1	-1	-1	-1	-1	-1	-1	-1	-1
I	868195	G	A	-1	-1	1	1	-1	-1	-1	1	1	-1	-1	-1	-1	-1	-1	1	-1	-1	1	-1	-1	-1	-1	-1	-1	-1	1	-1	1	-1	-1	-1	-1	-1	-1	-1	-1	-1	-1	-1	-1	-1	-1	-1	-1	-1
I	868360	G	A	-1	-1	-1	-1	1	1	-1	-1	-1	1	1	1	1	1	1	-1	1	1	-1	1	1	-1	1	1	1	1	-1	-1	-1	-1	1	1	-1	-1	1	1	-1	-1	-1	-1	1	-1	1	-1	1	1
I	868813	T	A	-1	-1	-1	-1	-1	-1	-1	-1	-1	1	-1	1	-1	-1	-1	-1	-1	-1	-1	-1	-1	-1	1	1	-1	1	-1	-1	-1	-1	1	1	-1	-1	-1	-1	-1	-1	-1	-1	-1	-1	1	-1	1	-1
I	868901	A	T	-1	-1	-1	-1	1	1	-1	1	1	1	1	1	1	1	1	-1	1	1	1	1	1	-1	1	1	1	1	1	-1	1	-1	1	1	-1	-1	1	1	-1	-1	-1	-1	1	-1	1	-1	1	1
I	869120	C	A	-1	-1	-1	-1	-1	-1	-1	-1	-1	1	-1	1	-1	-1	-1	-1	-1	-1	-1	-1	-1	-1	1	1	-1	1	-1	-1	-1	-1	-1	-1	-1	-1	-1	-1	-1	-1	-1	-1	-1	-1	1	-1	1	-1
I	869233	T	A	-1	-1	-1	-1	1	1	-1	1	1	1	-1	1	1	-1	-1	-1	-1	1	-1	-1	-1	-1	1	1	-1	1	1	-1	1	-1	1	1	-1	-1	1	-1	-1	-1	-1	-1	-1	-1	1	-1	1	1
I	869355	A	T	-1	-1	-1	-1	-1	-1	-1	1	1	-1	-1	-1	-1	-1	-1	-1	-1	-1	-1	-1	-1	-1	-1	-1	-1	-1	1	-1	1	-1	-1	-1	-1	-1	-1	-1	-1	-1	-1	-1	-1	-1	-1	-1	-1	-1
I	869512	C	T	-1	-1	1	1	1	1	-1	1	1	1	1	1	1	1	1	1	1	1	-1	1	1	-1	1	1	1	1	1	-1	1	-1	1	1	-1	-1	1	1	-1	-1	-1	-1	1	-1	1	-1	1	1
I	869523	A	G	-1	-1	-1	-1	-1	-1	-1	-1	-1	-1	-1	-1	-1	-1	-1	-1	-1	-1	-1	-1	-1	-1	-1	-1	-1	-1	-1	-1	-1	-1	-1	-1	1	-1	-1	-1	-1	-1	1	-1	-1	-1	-1	1	-1	-1
I	870392	A	T	-1	-1	-1	-1	1	1	-1	-1	-1	1	1	1	1	-1	1	-1	1	1	-1	1	1	-1	1	1	-1	1	1	-1	1	-1	1	1	-1	-1	1	1	-1	-1	-1	-1	-1	-1	1	-1	1	1
I	870415	A	C	-1	-1	-1	-1	1	1	-1	-1	-1	1	-1	1	1	-1	1	-1	-1	1	-1	1	1	-1	1	1	-1	1	1	-1	1	-1	1	1	-1	-1	1	1	-1	-1	-1	-1	-1	-1	1	-1	1	1
I	870597	T	A	-1	-1	-1	1	-1	-1	-1	-1	-1	-1	-1	-1	-1	-1	-1	-1	-1	-1	-1	-1	-1	-1	-1	-1	-1	1	1	-1	1	-1	-1	-1	-1	-1	-1	-1	-1	-1	-1	-1	-1	-1	-1	-1	-1	-1
I	870607	T	G	-1	-1	-1	1	1	-1	-1	-1	-1	1	-1	1	1	-1	-1	-1	-1	1	-1	-1	-1	-1	1	1	-1	1	1	-1	1	-1	-1	1	-1	-1	1	-1	-1	-1	-1	-1	-1	-1	1	-1	1	1
I	870696	A	T	-1	-1	-1	-1	1	1	-1	-1	-1	1	-1	1	1	-1	-1	-1	-1	1	-1	-1	-1	-1	1	1	-1	1	-1	-1	-1	-1	1	1	-1	-1	1	-1	-1	-1	-1	-1	-1	-1	1	-1	1	1
I	870867	T	A	-1	-1	-1	1	-1	-1	-1	-1	-1	-1	-1	-1	-1	-1	-1	-1	-1	-1	-1	-1	-1	-1	-1	-1	-1	-1	1	-1	1	-1	-1	-1	-1	-1	-1	-1	-1	-1	-1	-1	-1	-1	-1	-1	-1	-1
I	870920	T	A	-1	-1	-1	1	1	1	-1	-1	-1	1	-1	1	1	1	1	-1	1	1	-1	1	1	-1	1	1	1	1	1	-1	1	-1	1	1	-1	-1	1	1	-1	-1	-1	-1	1	-1	1	-1	1	1
I	871325	A	T	-1	-1	-1	-1	1	1	-1	-1	-1	-1	-1	-1	1	-1	-1	-1	-1	1	-1	-1	-1	-1	-1	-1	-1	-1	-1	-1	-1	-1	-1	-1	-1	-1	1	-1	-1	-1	-1	-1	-1	-1	-1	-1	-1	1
I	872177	A	T	-1	-1	-1	1	-1	-1	-1	1	1	-1	-1	-1	-1	-1	-1	-1	-1	-1	1	-1	-1	-1	-1	-1	-1	-1	-1	-1	-1	-1	-1	-1	-1	-1	-1	-1	-1	-1	-1	-1	-1	-1	-1	-1	-1	-1
I	873750	A	G	-1	-1	-1	-1	-1	-1	-1	-1	-1	1	1	1	-1	-1	-1	-1	1	-1	-1	-1	-1	-1	1	1	1	1	-1	-1	-1	-1	-1	-1	-1	-1	-1	-1	-1	-1	-1	-1	-1	-1	1	-1	1	-1
I	873841	G	A	-1	-1	1	-1	-1	-1	-1	1	1	-1	-1	-1	-1	-1	-1	1	-1	-1	-1	-1	-1	-1	-1	-1	-1	-1	-1	-1	-1	-1	-1	-1	-1	-1	-1	-1	-1	-1	-1	-1	-1	-1	-1	-1	-1	-1
I	874251	C	T	-1	-1	1	1	-1	-1	-1	1	1	-1	-1	-1	-1	-1	-1	1	-1	-1	1	-1	-1	-1	-1	-1	-1	-1	-1	-1	-1	-1	-1	-1	-1	-1	-1	-1	-1	-1	-1	-1	-1	-1	-1	-1	-1	-1
I	875410	A	G	-1	-1	1	1	1	1	-1	1	1	1	1	1	1	1	1	1	1	1	1	1	1	-1	1	1	1	1	1	1	1	-1	1	1	1	-1	1	1	-1	-1	1	-1	1	-1	1	1	1	1
I	877267	G	A	-1	-1	-1	1	1	1	-1	1	1	1	1	1	1	1	1	1	1	1	1	1	1	-1	1	1	1	1	-1	1	-1	-1	1	1	1	-1	1	1	-1	-1	1	-1	1	-1	1	1	1	1
I	877321	G	C	-1	-1	-1	1	-1	-1	-1	1	1	-1	-1	-1	-1	-1	-1	1	-1	-1	1	-1	-1	-1	-1	-1	-1	-1	1	-1	1	-1	-1	-1	-1	-1	-1	-1	-1	-1	-1	-1	-1	-1	-1	-1	-1	-1
I	877864	A	C	-1	-1	1	1	1	1	-1	1	1	1	1	1	1	1	1	1	1	1	1	1	1	-1	1	1	1	1	1	-1	1	-1	-1	-1	-1	-1	1	1	-1	-1	-1	-1	-1	-1	1	-1	1	1
I	877962	T	G	-1	-1	1	1	1	1	-1	1	1	-1	-1	-1	1	1	1	1	-1	1	1	1	1	-1	-1	-1	-1	-1	1	-1	1	-1	-1	-1	-1	-1	1	1	-1	-1	-1	-1	-1	-1	-1	-1	-1	1
I	879002	T	C	-1	-1	-1	1	-1	-1	-1	-1	-1	-1	-1	-1	-1	-1	-1	-1	-1	-1	-1	-1	-1	-1	-1	-1	-1	-1	1	-1	1	-1	-1	-1	-1	-1	-1	-1	-1	-1	-1	-1	-1	-1	-1	-1	-1	-1
I	879096	G	A	-1	-1	-1	1	1	1	-1	-1	-1	-1	-1	-1	1	1	1	-1	-1	1	1	1	1	-1	-1	-1	-1	-1	1	-1	1	-1	-1	-1	-1	-1	1	1	-1	-1	-1	-1	-1	-1	-1	-1	-1	1
I	879395	C	T	-1	-1	-1	-1	1	1	-1	-1	-1	-1	-1	-1	1	1	1	-1	-1	1	1	1	1	-1	-1	-1	-1	-1	-1	-1	-1	-1	-1	-1	-1	-1	1	1	-1	-1	-1	-1	-1	-1	-1	-1	-1	1
I	882100	G	A	-1	-1	-1	-1	-1	-1	-1	-1	-1	1	1	1	-1	-1	-1	-1	1	-1	-1	-1	-1	-1	1	1	1	1	-1	-1	-1	-1	-1	-1	-1	-1	-1	-1	-1	-1	-1	-1	-1	-1	1	-1	1	-1
I	882874	C	T	-1	-1	-1	-1	-1	-1	-1	-1	-1	-1	-1	-1	-1	-1	-1	-1	-1	-1	-1	-1	-1	-1	-1	-1	-1	-1	-1	-1	-1	-1	-1	-1	1	-1	-1	-1	-1	-1	1	-1	-1	-1	-1	1	-1	-1
I	887677	C	T	-1	-1	1	1	1	1	-1	1	1	1	1	1	1	1	1	1	1	1	1	1	1	-1	1	1	1	1	1	-1	1	-1	-1	-1	-1	-1	1	1	-1	-1	-1	-1	-1	-1	1	-1	1	1
I	888488	A	G	-1	-1	1	1	1	1	-1	1	1	1	1	1	1	1	1	1	1	1	1	1	1	-1	1	1	1	1	1	-1	1	-1	1	1	-1	-1	1	1	-1	-1	-1	-1	1	-1	1	-1	1	1
I	889214	G	T	-1	-1	-1	-1	1	1	-1	-1	-1	-1	-1	-1	1	1	1	-1	-1	1	1	1	1	-1	-1	-1	-1	-1	-1	-1	-1	-1	-1	-1	-1	-1	1	1	-1	-1	-1	-1	-1	-1	-1	-1	-1	1
I	890585	T	A	-1	-1	1	1	-1	-1	-1	-1	-1	-1	-1	-1	-1	-1	-1	-1	-1	-1	-1	-1	-1	-1	-1	-1	-1	-1	1	-1	1	-1	-1	-1	-1	-1	-1	-1	-1	-1	-1	-1	-1	-1	-1	-1	-1	-1
I	890849	C	G	-1	-1	-1	-1	-1	-1	-1	-1	-1	-1	-1	-1	-1	-1	-1	-1	-1	-1	-1	-1	-1	-1	-1	-1	-1	-1	1	-1	1	-1	-1	-1	-1	-1	-1	-1	-1	-1	-1	-1	-1	-1	-1	-1	-1	-1
I	891890	G	C	-1	-1	1	-1	-1	-1	-1	-1	-1	1	1	1	-1	-1	-1	-1	1	-1	-1	-1	1	-1	1	1	1	1	-1	-1	-1	-1	-1	-1	-1	-1	-1	-1	-1	-1	-1	-1	-1	-1	1	-1	1	-1
I	891950	C	G	-1	-1	1	-1	1	1	-1	1	1	1	1	1	1	1	1	1	1	1	1	1	1	-1	1	1	1	1	-1	-1	-1	-1	-1	-1	-1	-1	1	1	-1	-1	-1	-1	-1	-1	1	-1	1	1
I	893168	T	C	-1	-1	-1	-1	-1	NA	-1	-1	-1	-1	-1	-1	-1	-1	NA	-1	-1	-1	1	1	-1	-1	-1	-1	-1	-1	-1	-1	-1	-1	-1	-1	-1	-1	-1	NA	-1	-1	-1	-1	-1	-1	-1	-1	-1	1
I	894222	C	A	-1	-1	-1	-1	NA	1	-1	-1	-1	-1	-1	-1	1	-1	-1	-1	-1	NA	1	-1	-1	-1	-1	-1	-1	-1	-1	-1	-1	-1	-1	-1	-1	-1	-1	-1	-1	-1	-1	-1	-1	-1	-1	-1	-1	1
I	895256	T	A	-1	-1	-1	-1	-1	-1	-1	1	1	NA	1	-1	-1	1	1	1	1	-1	-1	-1	1	-1	1	-1	1	-1	-1	-1	-1	-1	-1	-1	-1	-1	1	NA	-1	-1	-1	-1	-1	-1	NA	-1	-1	-1
I	895269	A	T	-1	-1	-1	-1	-1	-1	-1	1	NA	-1	-1	-1	-1	1	1	1	-1	-1	-1	-1	-1	-1	-1	-1	-1	-1	-1	-1	-1	-1	-1	-1	-1	-1	-1	-1	-1	-1	-1	-1	-1	-1	-1	-1	-1	-1
I	895897	C	T	-1	-1	-1	-1	1	1	-1	1	1	-1	-1	-1	1	1	1	1	-1	1	1	1	1	-1	-1	-1	-1	-1	-1	-1	-1	-1	-1	-1	-1	-1	1	1	-1	-1	-1	-1	-1	-1	-1	-1	-1	1
I	896912	C	A	-1	-1	-1	-1	1	1	-1	1	1	-1	-1	-1	1	1	1	-1	-1	1	-1	1	-1	-1	-1	-1	-1	-1	-1	-1	-1	-1	-1	-1	-1	-1	1	1	-1	-1	-1	-1	-1	-1	-1	-1	-1	1
I	897418	A	G	-1	-1	-1	-1	-1	-1	-1	-1	-1	1	-1	1	-1	-1	-1	-1	NA	-1	-1	-1	-1	-1	1	1	-1	1	-1	-1	-1	-1	-1	-1	-1	-1	-1	-1	-1	-1	-1	-1	-1	-1	1	-1	1	-1
I	898064	C	T	-1	-1	-1	-1	-1	-1	-1	-1	-1	1	NA	1	-1	-1	-1	-1	NA	-1	-1	-1	-1	-1	1	1	1	1	-1	-1	-1	-1	-1	-1	-1	-1	-1	-1	-1	-1	-1	-1	-1	-1	1	-1	1	-1
I	899485	C	A	-1	-1	1	1	1	1	-1	1	1	1	1	1	1	1	1	-1	1	1	1	1	-1	-1	1	1	1	1	1	-1	1	-1	1	1	-1	-1	1	1	-1	-1	-1	-1	1	-1	1	-1	1	1
I	899605	A	G	-1	-1	-1	-1	-1	-1	-1	-1	-1	1	-1	1	-1	-1	-1	-1	-1	-1	-1	-1	-1	-1	1	1	-1	1	1	-1	1	-1	-1	-1	-1	-1	-1	-1	-1	-1	-1	-1	-1	-1	1	-1	1	-1
I	900992	A	T	-1	-1	1	-1	1	1	-1	1	1	-1	-1	-1	1	1	1	1	-1	1	1	1	1	-1	-1	-1	-1	-1	1	-1	1	-1	-1	-1	-1	-1	1	1	-1	-1	-1	-1	-1	-1	-1	-1	-1	1
I	902628	T	C	-1	-1	-1	-1	-1	-1	-1	-1	-1	-1	-1	-1	-1	-1	-1	-1	-1	-1	-1	-1	-1	-1	-1	-1	-1	-1	-1	-1	-1	-1	-1	-1	1	-1	-1	-1	-1	-1	1	-1	-1	-1	-1	1	-1	-1
I	904043	T	C	-1	-1	-1	-1	-1	-1	-1	-1	-1	1	1	1	-1	-1	-1	-1	1	-1	-1	-1	-1	-1	1	1	1	1	-1	-1	-1	-1	-1	-1	-1	-1	-1	-1	-1	-1	-1	-1	-1	-1	1	-1	1	-1
I	904912	T	C	-1	-1	1	1	-1	NA	-1	-1	1	-1	1	1	1	-1	-1	-1	1	NA	1	-1	-1	-1	-1	1	1	1	1	-1	1	-1	-1	-1	-1	-1	-1	-1	-1	-1	-1	-1	-1	-1	-1	-1	-1	1
I	905595	C	T	-1	-1	1	1	1	1	-1	1	1	1	-1	1	1	1	1	1	NA	1	1	1	1	-1	1	1	-1	1	1	-1	1	-1	-1	-1	-1	-1	1	1	-1	-1	-1	-1	-1	-1	1	-1	1	1
I	906552	C	A	-1	-1	-1	-1	1	1	-1	NA	1	-1	-1	-1	1	-1	1	-1	-1	1	-1	-1	-1	-1	-1	-1	-1	-1	-1	-1	-1	-1	-1	-1	-1	-1	-1	1	-1	-1	-1	-1	-1	-1	-1	-1	-1	1
I	907361	C	T	-1	-1	-1	-1	-1	-1	-1	-1	-1	-1	-1	-1	-1	-1	-1	-1	-1	-1	1	-1	-1	-1	-1	-1	-1	-1	1	-1	1	-1	-1	-1	-1	-1	-1	-1	-1	-1	-1	-1	-1	-1	-1	-1	-1	-1
I	907812	C	T	-1	-1	-1	-1	1	1	-1	1	1	-1	-1	-1	1	1	1	1	-1	1	-1	1	1	-1	-1	-1	-1	-1	-1	-1	-1	-1	-1	-1	-1	-1	1	1	-1	-1	-1	-1	-1	-1	-1	-1	-1	1
I	913837	A	T	-1	-1	-1	1	-1	-1	-1	-1	-1	-1	-1	-1	-1	-1	-1	-1	-1	-1	1	-1	-1	-1	-1	-1	-1	-1	-1	-1	-1	-1	1	-1	-1	-1	-1	-1	-1	-1	-1	-1	-1	-1	-1	-1	-1	-1
I	913928	G	A	-1	-1	1	1	1	1	-1	1	1	1	1	1	1	1	1	1	1	1	-1	1	1	-1	1	1	1	1	1	-1	1	-1	-1	-1	-1	-1	1	1	-1	-1	-1	-1	-1	-1	1	-1	1	1
I	917587	C	T	-1	-1	-1	-1	-1	1	-1	-1	-1	-1	-1	-1	1	1	1	-1	-1	1	-1	1	1	-1	-1	-1	-1	-1	-1	-1	-1	-1	-1	-1	-1	-1	1	1	-1	-1	-1	-1	-1	-1	-1	-1	-1	1
I	918075	A	G	-1	-1	1	-1	-1	-1	-1	-1	-1	-1	-1	-1	-1	-1	-1	-1	-1	-1	-1	-1	-1	-1	-1	-1	-1	-1	1	-1	-1	-1	-1	-1	-1	-1	1	-1	-1	-1	-1	-1	-1	-1	-1	1	-1	-1
I	923286	A	G	-1	-1	-1	-1	-1	-1	-1	-1	-1	-1	-1	-1	-1	-1	-1	-1	-1	-1	1	-1	-1	-1	-1	-1	-1	-1	1	-1	1	-1	-1	-1	-1	-1	-1	-1	-1	-1	-1	-1	-1	-1	-1	-1	-1	-1
I	926895	G	C	-1	-1	-1	1	-1	-1	-1	-1	-1	-1	-1	-1	-1	-1	-1	-1	-1	-1	-1	-1	-1	-1	-1	-1	-1	-1	1	-1	1	-1	-1	-1	-1	-1	-1	-1	-1	-1	-1	-1	-1	-1	-1	-1	-1	-1
I	927484	G	A	-1	-1	-1	-1	-1	-1	-1	-1	-1	-1	-1	-1	-1	-1	-1	-1	-1	-1	-1	-1	-1	-1	-1	-1	-1	-1	-1	-1	-1	-1	1	-1	1	-1	-1	-1	-1	-1	1	-1	-1	-1	-1	1	-1	-1
I	928600	C	A	-1	-1	1	-1	1	1	-1	1	1	1	1	1	1	1	1	1	1	1	1	1	1	-1	1	1	1	1	-1	-1	-1	-1	-1	-1	-1	-1	1	1	-1	-1	-1	-1	-1	-1	1	-1	1	1
I	929167	A	T	-1	-1	1	-1	-1	-1	-1	-1	-1	1	1	1	-1	-1	-1	-1	1	-1	-1	-1	-1	-1	1	1	1	1	-1	-1	-1	-1	-1	-1	-1	-1	-1	-1	-1	-1	-1	-1	-1	-1	1	-1	1	-1
I	937541	A	T	-1	-1	-1	1	-1	-1	-1	-1	-1	-1	-1	-1	-1	-1	-1	-1	-1	-1	1	-1	-1	-1	-1	-1	-1	-1	1	-1	1	-1	-1	-1	-1	-1	-1	-1	-1	-1	-1	-1	-1	-1	-1	-1	-1	-1
I	938918	A	C	-1	-1	1	1	1	1	-1	1	1	1	1	1	1	1	1	1	1	1	1	1	1	-1	1	1	1	1	1	-1	1	-1	-1	-1	-1	-1	1	1	-1	-1	-1	-1	-1	-1	1	-1	1	1
I	942757	T	C	-1	-1	-1	1	-1	1	-1	NA	1	-1	-1	-1	1	-1	-1	1	-1	-1	1	-1	-1	-1	-1	-1	-1	-1	1	-1	1	-1	-1	-1	-1	-1	-1	-1	-1	-1	-1	-1	-1	-1	-1	-1	-1	-1
I	942763	T	C	-1	-1	-1	1	-1	NA	-1	-1	1	-1	-1	-1	-1	-1	-1	-1	-1	-1	-1	-1	-1	-1	-1	-1	-1	-1	1	-1	1	-1	-1	-1	-1	-1	-1	-1	-1	-1	-1	-1	-1	-1	-1	-1	-1	-1
I	943316	G	C	-1	-1	-1	-1	-1	1	-1	-1	1	-1	-1	-1	1	-1	-1	1	-1	-1	-1	-1	-1	-1	-1	-1	-1	-1	-1	-1	-1	-1	-1	-1	-1	-1	-1	-1	-1	-1	-1	-1	-1	-1	-1	-1	-1	NA
I	944827	G	A	-1	-1	1	-1	-1	-1	-1	-1	-1	1	1	1	-1	-1	-1	-1	1	-1	-1	-1	-1	-1	1	1	1	1	-1	-1	-1	-1	-1	-1	-1	-1	-1	-1	-1	-1	-1	-1	-1	-1	1	-1	1	-1
I	946698	A	G	-1	-1	1	1	1	1	-1	1	1	-1	-1	-1	1	1	1	1	-1	1	1	1	1	-1	-1	-1	-1	-1	1	-1	1	-1	-1	-1	-1	-1	1	1	-1	-1	-1	-1	-1	-1	-1	-1	-1	1
I	946888	T	G	-1	-1	1	1	1	1	-1	1	1	1	1	1	1	1	1	1	1	1	1	1	1	-1	1	1	1	1	1	-1	1	-1	1	1	1	-1	1	1	-1	-1	1	-1	1	-1	1	1	1	1
I	948085	A	T	-1	-1	-1	-1	1	1	-1	-1	-1	-1	-1	-1	1	1	1	-1	-1	1	-1	1	1	-1	-1	-1	-1	-1	-1	-1	-1	-1	-1	-1	-1	-1	1	1	-1	-1	-1	-1	-1	-1	-1	-1	-1	1
I	949518	A	T	-1	-1	1	-1	1	1	-1	1	1	-1	-1	-1	1	1	1	1	-1	1	-1	1	1	-1	-1	-1	-1	-1	-1	-1	-1	-1	-1	-1	-1	-1	1	1	-1	-1	-1	-1	-1	-1	-1	-1	-1	1
I	951158	G	A	-1	-1	-1	-1	-1	-1	-1	-1	-1	-1	-1	-1	-1	-1	-1	-1	-1	-1	-1	-1	-1	-1	-1	-1	-1	-1	1	-1	1	-1	-1	-1	-1	-1	-1	-1	-1	-1	-1	-1	-1	-1	-1	-1	-1	-1
I	952664	A	G	-1	-1	-1	-1	-1	-1	-1	-1	-1	-1	-1	-1	-1	-1	-1	-1	-1	-1	-1	-1	-1	-1	-1	-1	-1	-1	-1	-1	-1	-1	1	-1	1	-1	-1	-1	-1	-1	1	-1	-1	-1	-1	1	-1	-1
I	952797	G	A	-1	-1	1	1	1	1	-1	1	1	-1	-1	-1	1	1	1	1	-1	1	1	1	1	-1	-1	-1	-1	-1	-1	-1	-1	-1	-1	-1	-1	-1	1	1	-1	-1	-1	-1	-1	-1	-1	-1	-1	1
I	953228	A	T	-1	-1	1	1	1	1	-1	1	1	1	1	1	1	1	1	1	1	1	1	1	1	-1	1	1	1	1	1	-1	1	-1	-1	-1	-1	-1	1	1	-1	-1	-1	-1	-1	-1	1	-1	1	1
I	956193	A	T	-1	-1	-1	1	-1	-1	-1	-1	-1	1	1	1	-1	-1	-1	-1	1	-1	1	-1	-1	-1	1	1	1	1	1	-1	1	-1	-1	1	-1	-1	-1	-1	-1	-1	-1	-1	1	-1	1	-1	1	-1
I	956257	C	T	-1	-1	-1	1	-1	-1	-1	-1	-1	1	1	1	-1	-1	-1	-1	1	-1	1	-1	-1	-1	1	1	1	1	-1	-1	-1	-1	-1	-1	-1	-1	-1	-1	-1	-1	-1	-1	-1	-1	1	-1	1	-1
I	956824	G	C	-1	-1	-1	-1	-1	-1	-1	-1	-1	1	1	1	-1	-1	-1	-1	1	-1	-1	-1	-1	-1	1	1	1	1	-1	-1	-1	-1	-1	-1	-1	-1	-1	-1	-1	-1	-1	-1	-1	-1	1	-1	1	-1
I	956834	G	A	-1	-1	1	1	1	1	-1	1	1	1	1	1	1	1	1	1	1	1	1	1	1	-1	1	1	1	1	-1	-1	-1	-1	-1	-1	-1	-1	1	1	-1	-1	-1	-1	-1	-1	1	-1	1	1
I	957030	T	A	-1	-1	-1	1	-1	-1	-1	-1	-1	1	1	1	-1	-1	-1	-1	1	-1	1	-1	-1	-1	1	1	1	1	-1	-1	-1	-1	1	-1	1	-1	-1	-1	-1	-1	1	-1	-1	-1	1	1	1	-1
I	958128	T	A	-1	-1	1	-1	1	1	-1	1	1	1	1	1	1	1	1	1	1	1	1	1	1	-1	1	1	1	1	1	-1	1	-1	1	1	1	-1	1	1	-1	-1	1	-1	1	-1	1	1	1	1
I	958300	A	C	-1	-1	-1	1	1	1	-1	-1	-1	1	-1	1	1	1	-1	-1	-1	NA	1	-1	-1	-1	-1	1	-1	1	-1	-1	-1	-1	-1	-1	-1	-1	-1	-1	-1	-1	-1	-1	-1	-1	-1	-1	1	NA
I	960324	A	G	-1	-1	-1	-1	-1	-1	-1	-1	-1	1	1	1	-1	-1	-1	-1	1	-1	-1	-1	-1	-1	1	1	1	1	1	-1	1	-1	-1	-1	-1	-1	-1	-1	-1	-1	-1	-1	-1	-1	1	-1	1	-1
I	961973	C	G	-1	-1	-1	-1	-1	-1	-1	-1	-1	-1	-1	-1	-1	-1	-1	-1	-1	-1	-1	-1	-1	-1	-1	-1	-1	-1	1	-1	1	-1	-1	-1	-1	-1	-1	-1	-1	-1	-1	-1	-1	-1	-1	-1	-1	-1
I	963560	T	C	-1	-1	1	-1	1	1	-1	1	1	-1	-1	-1	1	1	1	1	-1	1	-1	1	1	-1	-1	-1	-1	-1	-1	-1	-1	-1	-1	-1	-1	-1	1	1	-1	-1	-1	-1	-1	-1	-1	-1	-1	1
I	966004	T	A	-1	-1	-1	-1	-1	-1	-1	-1	-1	-1	-1	-1	-1	-1	-1	-1	-1	-1	-1	-1	-1	-1	-1	-1	-1	-1	1	-1	1	-1	-1	-1	-1	-1	-1	-1	-1	-1	-1	-1	-1	-1	-1	-1	-1	-1
I	966291	G	A	-1	-1	-1	1	-1	-1	-1	-1	-1	1	1	1	-1	-1	-1	-1	1	-1	-1	-1	-1	-1	1	1	1	1	-1	-1	-1	-1	-1	-1	-1	-1	-1	-1	-1	-1	-1	-1	-1	-1	1	-1	1	-1
I	970841	A	T	-1	-1	-1	1	-1	-1	-1	-1	-1	1	1	1	-1	-1	-1	-1	1	-1	1	-1	-1	-1	1	1	1	1	1	-1	1	-1	-1	-1	-1	-1	-1	-1	-1	-1	-1	-1	-1	-1	1	-1	1	-1
I	972344	A	G	-1	-1	1	-1	-1	-1	-1	-1	1	-1	-1	-1	1	NA	-1	-1	-1	NA	1	-1	-1	-1	-1	-1	-1	-1	1	-1	-1	-1	-1	-1	-1	-1	-1	-1	-1	-1	-1	-1	-1	-1	-1	-1	-1	NA
I	973423	A	T	-1	-1	1	1	1	1	-1	1	1	1	1	1	1	1	1	1	1	1	1	1	1	-1	1	1	1	1	1	-1	1	-1	-1	-1	-1	-1	1	1	-1	-1	-1	-1	-1	-1	1	-1	1	1
I	973931	T	C	-1	-1	1	1	1	1	-1	1	1	-1	-1	-1	1	1	1	1	-1	1	1	1	1	-1	-1	-1	-1	-1	1	-1	1	-1	-1	-1	-1	-1	1	1	-1	-1	-1	-1	-1	-1	-1	-1	-1	1
I	973948	T	C	-1	-1	-1	-1	-1	1	-1	-1	-1	-1	-1	-1	1	1	1	-1	-1	-1	-1	1	1	-1	-1	-1	-1	-1	-1	-1	-1	-1	-1	-1	-1	-1	-1	1	-1	-1	-1	-1	-1	-1	-1	-1	-1	-1
I	974917	A	T	-1	-1	1	1	1	1	-1	1	1	1	1	1	1	1	1	1	1	1	1	1	1	-1	1	1	1	1	-1	-1	-1	-1	-1	-1	-1	-1	1	1	-1	-1	-1	-1	-1	-1	1	-1	1	1
I	975649	C	T	-1	-1	1	1	1	1	-1	1	1	-1	-1	-1	1	1	1	1	-1	1	-1	1	1	-1	-1	-1	-1	-1	-1	-1	-1	-1	-1	-1	-1	-1	1	1	-1	-1	-1	-1	-1	-1	-1	-1	-1	1
I	977210	A	G	-1	-1	-1	-1	-1	-1	-1	-1	-1	-1	-1	-1	-1	-1	-1	-1	-1	-1	1	-1	-1	-1	-1	-1	-1	-1	1	-1	1	-1	-1	-1	-1	-1	-1	-1	-1	-1	-1	-1	-1	-1	-1	-1	-1	-1
I	977454	A	T	-1	-1	-1	-1	-1	-1	-1	-1	-1	1	1	1	-1	-1	-1	-1	1	-1	1	-1	-1	-1	1	1	1	1	-1	-1	-1	-1	-1	-1	-1	-1	-1	-1	-1	-1	-1	-1	-1	-1	1	-1	1	-1
I	978053	G	T	-1	-1	1	1	1	1	-1	1	1	1	1	1	1	1	1	1	1	1	1	1	1	-1	1	1	1	1	1	-1	1	-1	1	1	1	-1	1	1	-1	-1	1	-1	1	-1	1	1	1	1
I	982362	G	A	-1	-1	-1	1	-1	1	-1	1	1	1	1	1	1	1	1	-1	1	1	-1	1	-1	-1	1	1	1	1	-1	-1	-1	-1	-1	-1	-1	-1	1	1	-1	-1	-1	-1	-1	-1	1	-1	1	1
I	982485	A	T	-1	-1	-1	-1	-1	1	-1	-1	1	1	1	-1	1	-1	-1	-1	-1	-1	-1	-1	-1	-1	1	-1	-1	-1	1	-1	1	-1	-1	-1	-1	-1	-1	-1	-1	-1	-1	-1	-1	-1	-1	-1	-1	-1
I	982488	C	A	-1	-1	-1	-1	-1	1	-1	-1	1	1	1	-1	1	-1	-1	-1	-1	-1	-1	-1	-1	-1	1	-1	-1	-1	-1	-1	-1	-1	-1	-1	-1	-1	-1	-1	-1	-1	-1	-1	-1	-1	-1	-1	-1	-1
I	982498	G	T	-1	-1	-1	1	1	1	-1	-1	1	1	1	1	1	1	1	-1	1	1	-1	-1	-1	-1	1	1	1	1	-1	-1	-1	-1	-1	-1	-1	-1	1	1	-1	-1	-1	-1	-1	-1	1	-1	1	1
I	982684	C	T	-1	-1	1	1	1	1	-1	1	1	1	1	1	1	1	1	1	1	1	1	1	1	-1	1	1	1	1	-1	-1	-1	-1	-1	-1	-1	-1	1	1	-1	-1	-1	-1	-1	-1	1	-1	1	1
I	986279	G	A	-1	-1	1	1	1	1	-1	1	1	1	1	1	1	1	1	1	1	1	1	1	1	-1	1	1	1	1	1	-1	1	-1	-1	-1	-1	-1	1	1	-1	-1	-1	-1	-1	-1	1	-1	1	1
I	987047	G	T	-1	-1	1	-1	-1	-1	-1	-1	-1	1	1	1	-1	-1	-1	-1	1	-1	-1	-1	-1	-1	1	1	1	1	-1	-1	-1	-1	-1	-1	-1	-1	-1	-1	-1	-1	-1	-1	-1	-1	1	-1	1	-1
I	989350	A	C	-1	-1	1	1	1	1	-1	1	1	1	1	1	1	1	1	1	1	1	1	1	1	-1	1	1	1	1	1	1	1	-1	1	1	1	-1	1	1	-1	-1	1	-1	1	-1	1	1	1	1
I	992525	A	G	-1	-1	-1	1	-1	-1	-1	-1	-1	-1	-1	-1	-1	-1	-1	-1	-1	-1	1	-1	-1	-1	-1	-1	-1	-1	1	-1	1	-1	-1	-1	-1	-1	-1	-1	-1	-1	-1	-1	-1	-1	-1	-1	-1	-1
I	993213	C	T	-1	-1	-1	-1	-1	-1	-1	-1	-1	-1	-1	-1	-1	-1	-1	-1	-1	-1	1	-1	-1	-1	-1	-1	-1	-1	1	-1	1	-1	-1	-1	-1	-1	-1	-1	-1	-1	-1	-1	-1	-1	-1	-1	-1	-1
I	994504	C	T	-1	-1	1	1	1	1	-1	1	1	1	1	1	1	1	1	1	1	1	-1	1	1	-1	1	1	1	1	-1	-1	-1	-1	-1	-1	-1	-1	1	1	-1	-1	-1	-1	-1	-1	1	-1	1	1
I	997636	G	A	-1	-1	1	1	1	1	-1	1	1	1	1	1	1	1	1	1	1	1	1	1	1	-1	1	1	1	1	1	-1	1	-1	-1	-1	-1	-1	1	1	-1	-1	-1	-1	-1	-1	1	-1	1	1
I	998099	A	G	-1	-1	-1	-1	-1	-1	-1	-1	-1	1	1	1	-1	-1	-1	-1	1	-1	-1	-1	-1	-1	1	1	1	1	-1	-1	-1	-1	-1	-1	-1	-1	-1	-1	-1	-1	-1	-1	-1	-1	1	-1	1	-1
I	999180	A	T	-1	-1	1	-1	1	1	-1	1	1	-1	-1	-1	1	1	1	1	-1	1	-1	1	1	-1	-1	-1	-1	-1	-1	-1	-1	-1	-1	-1	-1	-1	1	1	-1	-1	-1	-1	-1	-1	-1	-1	-1	1
I	1001523	A	G	-1	-1	-1	1	-1	-1	-1	-1	-1	1	1	1	-1	-1	-1	-1	1	-1	1	-1	-1	-1	1	1	1	1	1	-1	1	-1	-1	-1	-1	-1	-1	-1	-1	-1	-1	-1	-1	-1	1	-1	1	-1
I	1003648	A	G	-1	-1	-1	-1	-1	-1	-1	-1	-1	-1	-1	-1	-1	-1	-1	-1	-1	-1	1	-1	-1	-1	-1	-1	-1	-1	1	-1	1	-1	-1	-1	-1	-1	-1	-1	-1	-1	-1	-1	-1	-1	-1	-1	-1	-1
I	1009171	G	C	-1	-1	-1	-1	1	1	-1	-1	1	1	-1	1	1	1	-1	-1	-1	1	-1	1	-1	-1	1	1	-1	1	-1	-1	1	-1	1	-1	1	-1	1	1	-1	-1	-1	-1	-1	-1	1	1	1	1
I	1010811	T	G	-1	-1	-1	-1	-1	-1	-1	-1	-1	1	1	1	-1	-1	-1	-1	1	-1	-1	-1	-1	-1	1	1	1	1	-1	-1	-1	-1	-1	-1	-1	-1	-1	-1	-1	-1	-1	-1	-1	-1	1	-1	1	-1
I	1011098	C	T	-1	-1	1	1	1	1	-1	1	1	1	1	1	1	1	1	1	1	1	1	1	1	-1	1	1	1	1	1	-1	1	-1	1	1	1	-1	1	1	-1	-1	1	-1	1	-1	1	1	1	1
I	1011805	G	A	-1	-1	-1	-1	-1	-1	-1	-1	-1	-1	-1	-1	-1	-1	-1	-1	-1	-1	-1	-1	-1	-1	-1	-1	-1	-1	-1	-1	-1	-1	1	-1	1	-1	-1	-1	-1	-1	1	-1	-1	-1	-1	1	-1	-1
I	1012538	A	T	-1	-1	-1	-1	-1	-1	-1	-1	-1	1	-1	1	-1	-1	-1	-1	-1	-1	-1	-1	-1	-1	1	1	-1	1	-1	-1	-1	-1	-1	-1	-1	-1	-1	-1	-1	-1	-1	-1	-1	-1	1	-1	1	-1
I	1014347	A	G	-1	-1	-1	-1	-1	-1	-1	-1	-1	-1	-1	-1	-1	-1	-1	-1	1	-1	-1	-1	-1	-1	1	-1	-1	-1	-1	-1	-1	-1	-1	-1	-1	-1	-1	-1	-1	-1	-1	-1	-1	-1	1	-1	1	-1
I	1014571	T	A	-1	-1	1	-1	1	1	-1	1	1	-1	-1	-1	1	1	1	1	-1	1	-1	1	1	-1	-1	-1	-1	-1	-1	-1	-1	-1	-1	-1	-1	-1	1	1	-1	-1	-1	-1	-1	-1	-1	-1	-1	1
I	1015443	T	C	-1	-1	-1	-1	-1	-1	-1	-1	-1	1	1	1	-1	-1	-1	-1	1	-1	1	-1	-1	-1	1	1	1	1	1	-1	1	-1	-1	-1	-1	-1	-1	-1	-1	-1	-1	-1	-1	-1	1	-1	1	-1
I	1019773	T	A	-1	-1	-1	-1	1	1	-1	1	1	1	-1	1	1	1	1	1	1	1	1	1	-1	-1	1	1	-1	1	1	-1	1	-1	-1	-1	-1	-1	1	1	-1	-1	-1	-1	-1	-1	1	-1	1	1
I	1019781	T	A	-1	-1	-1	-1	1	1	-1	1	1	1	1	1	1	1	1	1	1	1	1	1	-1	1	1	1	1	1	1	-1	1	-1	-1	-1	-1	-1	1	1	-1	-1	-1	-1	-1	-1	1	-1	1	1
I	1020536	A	T	-1	-1	-1	-1	1	1	-1	1	1	1	1	1	1	1	1	1	1	1	-1	1	-1	-1	1	1	1	1	-1	-1	-1	-1	-1	-1	-1	-1	1	1	-1	-1	-1	-1	-1	-1	1	-1	1	1
I	1020834	C	A	-1	-1	-1	-1	-1	-1	-1	-1	1	NA	-1	NA	-1	-1	-1	-1	NA	-1	-1	-1	-1	-1	NA	NA	1	NA	-1	-1	-1	-1	-1	-1	-1	-1	-1	-1	-1	-1	-1	-1	-1	-1	NA	-1	1	-1
I	1022725	C	T	-1	-1	-1	-1	-1	-1	-1	-1	-1	1	1	1	-1	-1	-1	-1	1	-1	-1	-1	-1	-1	1	1	1	1	-1	-1	-1	-1	-1	-1	-1	-1	-1	-1	-1	-1	-1	-1	-1	-1	1	-1	1	-1
I	1023256	T	G	-1	-1	-1	-1	-1	-1	-1	-1	-1	-1	-1	-1	-1	-1	-1	-1	-1	-1	1	-1	-1	-1	-1	-1	-1	-1	1	-1	1	-1	-1	-1	-1	-1	-1	-1	-1	-1	-1	-1	-1	-1	-1	-1	-1	-1
I	1024526	T	C	-1	-1	-1	-1	-1	-1	-1	-1	-1	-1	-1	-1	-1	-1	-1	-1	-1	-1	-1	-1	-1	-1	-1	-1	-1	-1	-1	-1	-1	-1	1	-1	1	-1	-1	-1	-1	-1	1	-1	-1	-1	-1	1	-1	-1
I	1024571	A	G	-1	-1	-1	-1	-1	-1	-1	-1	-1	-1	-1	-1	-1	-1	-1	-1	-1	-1	-1	-1	-1	-1	-1	-1	-1	-1	1	-1	1	-1	-1	-1	-1	-1	-1	-1	-1	-1	-1	-1	-1	-1	-1	-1	-1	-1
I	1024657	A	C	-1	-1	-1	1	-1	-1	-1	-1	-1	1	1	1	-1	-1	-1	-1	1	-1	-1	-1	-1	-1	1	1	1	1	NA	-1	1	-1	-1	-1	-1	-1	-1	-1	-1	-1	-1	-1	-1	-1	1	-1	1	-1
I	1024827	G	A	-1	-1	-1	1	1	1	-1	1	1	1	1	1	1	1	1	1	1	1	1	1	1	-1	1	1	1	1	-1	-1	-1	-1	-1	-1	-1	-1	1	1	-1	-1	-1	-1	-1	-1	1	-1	1	1
I	1024932	C	A	-1	-1	-1	-1	1	1	-1	1	1	1	1	1	1	1	1	1	1	1	1	1	1	-1	1	1	1	1	1	-1	-1	-1	-1	-1	-1	-1	1	1	-1	-1	-1	-1	-1	-1	1	-1	1	1
I	1024985	T	A	-1	-1	-1	-1	-1	-1	-1	-1	-1	1	1	1	-1	-1	-1	-1	1	-1	1	-1	-1	-1	1	1	1	1	1	-1	1	-1	-1	-1	-1	-1	-1	-1	-1	-1	-1	-1	-1	-1	1	-1	1	-1
I	1025097	T	C	-1	-1	1	1	1	1	-1	1	1	1	1	1	1	1	1	1	1	1	1	1	1	-1	1	1	1	1	1	-1	1	-1	-1	-1	-1	-1	1	1	-1	-1	-1	-1	-1	-1	1	-1	1	1
I	1025375	A	G	-1	-1	-1	-1	1	1	-1	1	1	-1	-1	-1	1	1	1	1	-1	1	-1	1	1	-1	-1	-1	-1	-1	-1	-1	-1	-1	-1	-1	-1	-1	1	1	-1	-1	-1	-1	-1	-1	-1	-1	-1	1
I	1025452	T	C	-1	-1	-1	-1	-1	1	-1	-1	-1	-1	-1	NA	1	-1	-1	-1	-1	-1	-1	-1	-1	-1	NA	NA	-1	NA	-1	-1	-1	-1	-1	-1	-1	-1	-1	-1	-1	-1	-1	-1	-1	-1	NA	-1	1	1
I	1025771	C	T	-1	-1	1	1	-1	-1	-1	-1	-1	1	1	NA	-1	-1	-1	-1	1	-1	-1	-1	-1	-1	NA	1	NA	1	1	-1	1	-1	-1	-1	-1	-1	-1	-1	-1	-1	-1	-1	-1	-1	1	-1	1	-1
I	1026677	T	A	-1	-1	-1	-1	-1	1	-1	-1	1	-1	-1	-1	1	-1	-1	-1	-1	-1	-1	-1	-1	-1	-1	-1	-1	-1	-1	-1	-1	-1	-1	-1	-1	-1	-1	-1	-1	-1	-1	-1	-1	-1	-1	-1	-1	1
I	1027630	G	A	-1	-1	-1	-1	-1	1	-1	-1	-1	-1	-1	-1	1	-1	-1	-1	-1	-1	-1	-1	-1	-1	-1	-1	-1	-1	-1	-1	-1	-1	-1	-1	-1	-1	-1	-1	-1	-1	-1	-1	-1	-1	-1	-1	-1	1
I	1028158	C	T	-1	NA	-1	-1	-1	1	1	-1	-1	-1	-1	-1	1	-1	-1	-1	-1	-1	-1	-1	-1	1	-1	-1	-1	-1	-1	1	-1	-1	-1	1	-1	1	-1	-1	1	-1	-1	-1	-1	-1	-1	-1	-1	1
I	1028164	C	T	-1	1	-1	-1	-1	1	1	-1	-1	-1	-1	-1	1	-1	-1	-1	-1	-1	-1	-1	-1	1	-1	-1	-1	-1	-1	1	-1	-1	-1	1	-1	1	-1	-1	1	NA	-1	-1	-1	1	-1	-1	-1	1
I	1028184	A	T	-1	-1	-1	-1	-1	1	-1	-1	-1	-1	-1	-1	1	-1	-1	-1	-1	-1	-1	-1	-1	-1	-1	-1	-1	-1	-1	-1	-1	-1	-1	1	-1	-1	-1	-1	-1	-1	-1	-1	-1	-1	-1	-1	-1	1
I	1028193	C	T	-1	1	-1	-1	-1	1	1	-1	-1	-1	-1	-1	1	-1	-1	-1	-1	-1	-1	-1	-1	1	-1	-1	-1	-1	-1	1	-1	-1	-1	1	-1	1	-1	-1	1	1	1	-1	-1	1	-1	1	-1	1
I	1028201	T	A	-1	-1	-1	-1	1	1	-1	-1	-1	-1	-1	-1	1	-1	-1	-1	-1	-1	-1	-1	-1	-1	-1	-1	-1	-1	-1	-1	-1	-1	-1	-1	-1	-1	-1	-1	-1	-1	-1	-1	-1	-1	-1	-1	-1	1
I	1028383	T	A	-1	-1	-1	-1	1	1	-1	-1	-1	-1	-1	-1	1	-1	-1	-1	-1	-1	-1	-1	-1	-1	-1	-1	-1	-1	-1	-1	1	-1	-1	-1	-1	-1	-1	-1	-1	-1	-1	-1	-1	-1	-1	-1	-1	1
I	1028416	C	A	-1	-1	-1	-1	1	1	-1	-1	-1	-1	-1	1	1	-1	-1	-1	-1	-1	-1	-1	-1	-1	1	-1	-1	-1	-1	-1	1	-1	-1	1	-1	-1	1	-1	-1	-1	-1	-1	-1	-1	-1	-1	-1	1
I	1028434	G	A	-1	-1	-1	-1	1	1	-1	-1	-1	-1	-1	-1	1	-1	-1	-1	-1	-1	-1	-1	-1	-1	-1	-1	-1	-1	-1	-1	1	-1	-1	1	-1	-1	-1	-1	-1	-1	-1	-1	-1	-1	-1	-1	-1	1
I	1028635	A	T	-1	-1	-1	1	1	1	-1	-1	1	1	-1	1	-1	-1	-1	-1	-1	-1	1	-1	-1	-1	1	1	-1	1	-1	-1	1	-1	-1	-1	-1	-1	1	-1	-1	-1	-1	-1	-1	-1	1	-1	1	1
I	1028717	C	T	-1	-1	-1	1	1	1	-1	-1	1	-1	-1	-1	1	-1	-1	-1	-1	-1	-1	-1	-1	-1	-1	-1	-1	-1	1	-1	1	-1	-1	-1	-1	-1	1	-1	-1	-1	-1	-1	-1	-1	-1	-1	-1	1
I	1028720	A	G	-1	-1	-1	1	1	1	-1	-1	1	-1	-1	-1	1	-1	-1	-1	-1	-1	-1	-1	-1	-1	-1	-1	-1	-1	-1	-1	-1	-1	-1	-1	-1	-1	1	-1	-1	-1	-1	-1	-1	-1	-1	-1	-1	1
I	1028778	A	T	-1	-1	-1	-1	-1	-1	-1	-1	-1	1	-1	1	-1	-1	-1	-1	-1	-1	-1	-1	-1	-1	1	1	-1	1	-1	-1	-1	-1	-1	-1	-1	-1	-1	-1	-1	-1	-1	-1	-1	-1	1	-1	1	-1
I	1029276	C	T	-1	-1	1	-1	-1	-1	-1	-1	-1	-1	-1	-1	-1	-1	-1	-1	-1	-1	-1	-1	-1	-1	-1	-1	-1	-1	1	-1	1	-1	-1	-1	-1	-1	-1	-1	-1	-1	-1	-1	-1	-1	-1	-1	-1	-1
I	1029658	T	G	-1	-1	1	1	1	1	-1	1	1	-1	-1	-1	1	1	1	1	-1	1	-1	1	1	-1	-1	-1	-1	-1	1	-1	1	-1	-1	-1	-1	-1	1	1	-1	-1	-1	-1	-1	-1	-1	-1	-1	1
I	1030019	T	C	-1	-1	-1	-1	-1	-1	-1	-1	-1	-1	-1	-1	-1	-1	-1	-1	-1	-1	-1	-1	-1	-1	-1	-1	-1	-1	1	-1	1	-1	-1	-1	-1	-1	-1	-1	-1	-1	-1	-1	-1	-1	-1	-1	-1	-1
I	1030566	T	A	-1	-1	-1	-1	-1	-1	-1	-1	-1	1	1	1	-1	-1	-1	-1	1	-1	1	-1	-1	-1	1	1	1	1	-1	-1	-1	-1	-1	-1	-1	-1	-1	-1	-1	-1	-1	-1	-1	-1	1	-1	1	-1
I	1031551	A	G	-1	-1	-1	-1	1	1	-1	-1	1	-1	-1	-1	1	NA	-1	NA	-1	-1	-1	-1	-1	-1	-1	-1	-1	-1	-1	-1	-1	-1	-1	-1	-1	-1	1	-1	-1	-1	-1	-1	-1	-1	-1	-1	-1	1
I	1031678	G	T	-1	-1	-1	-1	1	1	-1	1	1	-1	-1	-1	1	1	1	1	-1	1	-1	1	1	-1	-1	-1	-1	-1	-1	-1	-1	-1	-1	-1	-1	-1	1	1	-1	-1	-1	-1	-1	-1	-1	-1	-1	1
I	1031806	A	C	-1	-1	1	1	1	1	-1	1	1	1	1	1	1	1	1	1	1	1	1	1	1	-1	1	1	1	1	1	-1	1	-1	-1	-1	-1	-1	1	1	-1	-1	-1	-1	-1	-1	1	-1	1	1
I	1033847	T	C	-1	-1	-1	-1	1	1	-1	1	1	1	1	1	1	1	1	1	1	1	1	1	1	-1	1	1	1	1	-1	-1	-1	-1	-1	-1	-1	-1	1	1	-1	-1	-1	-1	-1	-1	1	-1	1	1
I	1036208	A	G	-1	-1	-1	-1	1	1	-1	1	1	1	1	1	1	-1	1	-1	1	1	1	1	1	-1	1	1	1	1	-1	-1	-1	-1	1	1	1	-1	1	1	-1	-1	1	-1	1	-1	1	1	1	1
I	1037060	C	A	-1	-1	-1	-1	1	1	-1	1	1	1	1	1	1	-1	1	-1	1	1	-1	1	1	-1	1	1	1	1	-1	-1	-1	-1	-1	-1	-1	-1	1	1	-1	-1	-1	-1	-1	-1	1	-1	1	1
I	1037062	G	A	-1	-1	-1	1	1	1	-1	1	1	1	1	1	1	-1	1	-1	1	1	-1	1	1	-1	1	1	1	1	1	-1	1	-1	-1	-1	-1	-1	1	1	-1	-1	-1	-1	-1	-1	1	-1	1	1
I	1037458	T	G	-1	-1	-1	-1	-1	-1	-1	-1	-1	1	1	1	-1	-1	-1	-1	1	-1	-1	-1	-1	-1	1	1	1	1	-1	-1	-1	-1	-1	-1	-1	-1	-1	-1	-1	-1	-1	-1	-1	-1	1	-1	1	-1
I	1038311	C	T	-1	-1	-1	-1	-1	1	-1	-1	-1	-1	-1	-1	1	1	1	-1	-1	1	-1	1	1	-1	-1	-1	-1	-1	-1	-1	-1	-1	-1	-1	-1	-1	1	1	-1	-1	-1	-1	-1	-1	-1	-1	-1	1
I	1038911	G	A	-1	-1	-1	-1	1	1	-1	1	1	1	1	1	1	1	1	1	1	1	-1	1	1	-1	1	1	1	1	1	-1	1	-1	-1	-1	-1	-1	1	1	-1	-1	-1	-1	-1	-1	1	-1	1	1
I	1038993	A	T	-1	-1	-1	1	-1	-1	-1	-1	-1	-1	-1	-1	-1	-1	-1	-1	-1	-1	-1	-1	-1	-1	-1	-1	-1	-1	1	-1	1	-1	-1	-1	-1	-1	-1	-1	-1	-1	-1	-1	-1	-1	-1	-1	-1	-1
I	1039368	A	G	1	1	1	1	1	1	1	1	1	1	1	1	1	1	1	1	1	1	1	1	1	-1	1	1	1	1	1	1	1	1	1	1	1	1	1	1	-1	-1	1	-1	1	1	1	1	1	1
I	1039929	A	T	-1	-1	1	-1	-1	-1	-1	-1	-1	-1	-1	-1	-1	-1	-1	-1	-1	-1	-1	-1	-1	-1	-1	-1	-1	-1	1	-1	1	-1	-1	-1	-1	-1	-1	-1	-1	-1	-1	-1	-1	-1	-1	-1	-1	-1
I	1040093	T	A	-1	-1	1	-1	-1	-1	-1	-1	-1	-1	-1	-1	-1	-1	-1	-1	-1	-1	1	-1	-1	1	-1	-1	-1	-1	1	-1	1	-1	1	1	1	-1	-1	-1	-1	-1	1	-1	1	-1	-1	1	-1	-1
I	1040665	T	G	-1	-1	-1	1	-1	-1	-1	-1	-1	1	-1	-1	-1	-1	-1	-1	-1	-1	1	-1	-1	-1	1	1	-1	-1	-1	-1	NA	-1	-1	-1	-1	-1	-1	-1	-1	-1	-1	-1	-1	-1	-1	-1	NA	NA
I	1042029	T	A	-1	1	-1	-1	-1	-1	-1	-1	-1	-1	-1	-1	-1	-1	-1	-1	-1	-1	-1	-1	-1	-1	-1	-1	-1	-1	-1	-1	-1	-1	-1	-1	-1	1	-1	-1	-1	-1	-1	-1	-1	-1	-1	1	-1	-1
I	1042165	A	T	-1	-1	-1	-1	-1	-1	-1	-1	-1	1	-1	1	-1	-1	-1	-1	-1	-1	-1	-1	-1	-1	1	1	-1	1	1	-1	1	-1	-1	-1	-1	-1	-1	-1	-1	-1	-1	-1	-1	-1	1	-1	1	-1
I	1042170	A	G	-1	-1	-1	-1	1	1	-1	-1	-1	-1	-1	-1	1	-1	-1	-1	-1	-1	-1	-1	-1	-1	-1	-1	-1	-1	-1	-1	-1	-1	-1	-1	-1	-1	1	-1	-1	-1	-1	-1	-1	-1	-1	-1	-1	1
I	1042509	T	C	-1	-1	1	1	-1	-1	-1	-1	-1	1	1	1	-1	-1	-1	-1	1	-1	-1	-1	-1	-1	1	1	1	1	1	-1	1	-1	-1	-1	-1	-1	-1	-1	-1	-1	-1	-1	-1	-1	1	-1	1	-1
I	1044180	A	T	-1	-1	-1	-1	-1	-1	-1	-1	-1	-1	-1	-1	-1	-1	-1	-1	-1	-1	-1	-1	-1	-1	-1	-1	-1	-1	1	-1	1	-1	1	1	1	-1	-1	-1	-1	-1	1	-1	-1	-1	-1	1	-1	-1
I	1044197	T	C	-1	-1	-1	-1	1	1	-1	-1	1	1	-1	1	1	-1	-1	-1	-1	-1	1	-1	-1	-1	1	1	-1	1	1	-1	1	-1	-1	-1	-1	-1	-1	-1	-1	-1	-1	-1	-1	-1	1	-1	1	1
I	1044379	A	T	-1	-1	-1	-1	-1	-1	-1	-1	-1	-1	-1	-1	-1	-1	-1	-1	-1	-1	-1	-1	-1	1	-1	-1	-1	-1	1	-1	1	-1	-1	-1	-1	-1	-1	-1	-1	-1	-1	-1	-1	-1	-1	-1	-1	-1
I	1044809	A	C	-1	-1	-1	-1	-1	-1	-1	-1	-1	-1	-1	-1	-1	-1	-1	-1	-1	-1	-1	-1	-1	-1	-1	-1	-1	-1	1	-1	1	-1	-1	-1	-1	-1	-1	-1	-1	-1	-1	-1	-1	-1	-1	-1	-1	-1
I	1045515	T	A	-1	-1	-1	-1	NA	-1	-1	-1	-1	NA	-1	NA	-1	-1	-1	-1	-1	-1	1	-1	-1	-1	NA	1	-1	1	-1	-1	-1	-1	-1	-1	-1	-1	-1	-1	-1	-1	-1	-1	-1	-1	NA	-1	1	-1
I	1045575	T	G	-1	-1	-1	1	1	1	-1	1	1	1	1	1	1	1	1	1	1	1	1	1	1	-1	1	1	1	1	-1	1	-1	-1	1	1	1	-1	-1	1	-1	-1	1	-1	1	-1	1	1	1	1
I	1045820	G	A	-1	-1	-1	-1	-1	-1	-1	-1	-1	-1	-1	-1	-1	-1	-1	-1	-1	-1	-1	-1	-1	-1	-1	-1	-1	-1	1	-1	1	-1	-1	-1	-1	-1	-1	-1	-1	-1	-1	-1	-1	-1	-1	-1	-1	-1
I	1046532	C	T	-1	-1	-1	-1	-1	-1	-1	-1	-1	1	1	1	-1	-1	-1	-1	1	-1	-1	-1	-1	-1	1	1	1	1	-1	-1	-1	-1	-1	-1	-1	-1	-1	-1	-1	-1	-1	-1	-1	-1	1	-1	1	-1
I	1046699	T	A	-1	-1	-1	1	1	1	-1	1	1	-1	-1	-1	1	1	1	1	-1	1	1	1	1	-1	-1	-1	-1	-1	-1	-1	-1	-1	-1	-1	-1	-1	-1	1	-1	-1	-1	-1	-1	-1	-1	-1	-1	1
I	1047053	A	T	-1	-1	-1	1	-1	-1	-1	-1	-1	-1	-1	-1	-1	-1	-1	-1	-1	-1	1	-1	-1	-1	-1	-1	-1	-1	1	-1	1	-1	-1	-1	-1	-1	-1	-1	-1	-1	-1	-1	-1	-1	-1	-1	-1	-1
I	1047146	T	A	-1	-1	-1	-1	-1	-1	-1	-1	-1	1	-1	1	-1	-1	-1	-1	-1	-1	-1	-1	-1	-1	1	1	-1	1	-1	-1	-1	-1	-1	-1	-1	-1	-1	-1	-1	-1	-1	-1	-1	-1	1	-1	1	-1
I	1047155	T	C	-1	-1	-1	-1	1	1	-1	-1	1	-1	-1	-1	1	-1	-1	-1	-1	-1	1	-1	-1	-1	-1	-1	-1	-1	1	-1	1	-1	-1	-1	-1	-1	-1	-1	-1	-1	-1	-1	-1	-1	-1	-1	-1	1
I	1047397	T	C	-1	-1	-1	-1	1	1	-1	-1	1	-1	-1	-1	1	-1	-1	-1	-1	-1	1	-1	-1	-1	-1	-1	-1	-1	-1	-1	-1	-1	-1	-1	-1	-1	-1	-1	-1	-1	-1	-1	-1	-1	-1	-1	-1	1
I	1047805	A	T	-1	-1	1	-1	1	1	-1	1	1	-1	-1	-1	1	1	1	1	-1	1	1	1	1	-1	-1	-1	-1	-1	1	-1	1	-1	-1	-1	-1	-1	-1	1	-1	-1	-1	-1	-1	-1	-1	-1	-1	1
I	1048126	T	C	-1	-1	1	1	1	1	-1	1	1	1	1	1	1	1	1	1	1	1	1	1	1	-1	1	1	1	1	1	-1	1	-1	-1	-1	-1	-1	-1	1	-1	-1	-1	-1	-1	-1	1	-1	1	1
I	1048694	G	A	-1	-1	-1	-1	-1	-1	-1	-1	-1	-1	-1	-1	-1	-1	-1	-1	-1	-1	-1	-1	-1	-1	-1	-1	-1	-1	1	-1	1	-1	-1	-1	-1	-1	-1	-1	-1	-1	-1	-1	-1	-1	-1	-1	-1	-1
I	1048779	A	T	-1	-1	1	1	1	1	-1	1	1	1	-1	1	1	1	1	1	-1	1	1	1	1	-1	1	1	-1	1	1	-1	1	-1	-1	-1	-1	-1	-1	1	-1	-1	-1	-1	-1	-1	1	-1	1	1
I	1049119	T	A	-1	-1	-1	-1	-1	-1	-1	-1	-1	1	1	1	-1	-1	-1	-1	1	-1	-1	-1	-1	-1	1	1	1	1	1	-1	1	-1	-1	-1	-1	-1	-1	-1	-1	-1	-1	-1	-1	-1	1	-1	1	-1
I	1050213	G	A	-1	-1	-1	-1	1	1	-1	-1	-1	-1	-1	-1	-1	-1	-1	-1	-1	-1	-1	-1	-1	-1	-1	-1	-1	-1	-1	-1	-1	-1	-1	-1	-1	-1	-1	-1	-1	-1	-1	-1	-1	-1	-1	-1	-1	1
I	1050624	A	G	-1	-1	-1	-1	1	1	-1	1	1	-1	-1	-1	1	1	1	1	-1	1	1	1	1	-1	-1	-1	-1	-1	-1	-1	-1	-1	-1	-1	-1	-1	-1	1	-1	-1	-1	-1	-1	-1	-1	-1	-1	1
I	1052380	A	T	-1	-1	-1	-1	-1	1	-1	1	1	-1	-1	-1	-1	NA	-1	-1	-1	-1	-1	NA	1	-1	-1	-1	-1	-1	-1	-1	-1	-1	-1	NA	-1	-1	-1	1	-1	-1	-1	-1	1	-1	-1	-1	-1	1
I	1052964	A	G	-1	-1	1	1	1	1	-1	1	1	1	1	1	1	1	1	1	1	1	1	1	1	-1	1	1	1	1	1	-1	1	-1	-1	1	-1	-1	-1	1	-1	-1	-1	-1	1	-1	1	-1	1	1
I	1053201	A	T	-1	-1	1	-1	1	1	-1	1	1	-1	-1	-1	1	1	1	1	-1	1	-1	1	1	-1	-1	-1	-1	-1	-1	-1	-1	-1	-1	1	-1	-1	-1	1	-1	-1	-1	-1	1	-1	-1	-1	-1	1
I	1054275	G	A	-1	-1	1	1	-1	-1	-1	-1	-1	1	1	1	-1	-1	-1	-1	1	-1	1	-1	-1	-1	1	1	1	1	-1	-1	-1	-1	-1	1	-1	-1	-1	-1	-1	-1	-1	-1	1	-1	1	-1	1	-1
I	1054596	T	A	-1	-1	-1	-1	-1	-1	-1	-1	-1	1	1	1	-1	-1	-1	-1	1	-1	1	-1	-1	-1	1	1	1	1	-1	-1	-1	-1	-1	1	-1	-1	-1	-1	-1	-1	-1	-1	1	-1	1	-1	1	-1
I	1054810	T	A	-1	-1	1	-1	-1	-1	-1	-1	-1	-1	-1	-1	-1	-1	-1	-1	-1	-1	-1	-1	-1	-1	-1	-1	-1	-1	-1	-1	1	-1	-1	-1	-1	-1	-1	-1	-1	-1	-1	-1	-1	-1	-1	-1	-1	-1
I	1054830	A	G	-1	-1	-1	-1	-1	1	-1	-1	1	-1	-1	-1	1	-1	1	-1	-1	NA	-1	-1	-1	-1	-1	-1	-1	-1	-1	-1	-1	-1	-1	-1	-1	-1	-1	NA	-1	-1	-1	-1	-1	-1	-1	-1	-1	1
I	1054848	C	T	-1	-1	-1	-1	-1	1	-1	-1	1	1	-1	-1	1	NA	1	-1	-1	NA	-1	-1	-1	-1	-1	1	-1	-1	1	-1	1	-1	-1	1	-1	-1	-1	NA	-1	-1	-1	-1	-1	-1	-1	-1	-1	1
I	1054955	C	T	-1	-1	-1	-1	-1	1	-1	-1	1	-1	-1	-1	-1	-1	NA	-1	-1	-1	-1	-1	-1	-1	-1	1	-1	-1	1	-1	1	-1	-1	-1	-1	-1	-1	-1	-1	-1	-1	-1	-1	-1	-1	-1	-1	1
I	1054960	A	T	-1	-1	-1	-1	-1	1	-1	-1	1	-1	-1	-1	-1	-1	NA	-1	-1	-1	-1	-1	-1	-1	-1	1	-1	-1	-1	-1	-1	-1	-1	-1	-1	-1	-1	-1	-1	-1	-1	-1	-1	-1	-1	-1	-1	1
I	1054984	A	T	-1	-1	-1	-1	1	1	-1	-1	1	1	-1	1	1	-1	NA	-1	-1	-1	-1	-1	-1	-1	1	1	-1	1	1	-1	1	-1	-1	1	-1	-1	-1	-1	-1	-1	-1	-1	-1	-1	1	-1	1	1
I	1054987	G	A	-1	-1	-1	-1	-1	-1	-1	-1	-1	-1	-1	-1	-1	-1	-1	-1	-1	-1	-1	-1	-1	-1	-1	1	-1	-1	-1	-1	-1	-1	-1	-1	-1	-1	-1	-1	-1	-1	-1	-1	-1	-1	-1	-1	-1	-1
I	1055006	C	T	-1	-1	-1	-1	-1	-1	-1	-1	-1	-1	-1	-1	-1	-1	-1	-1	-1	-1	-1	-1	-1	-1	-1	1	-1	1	1	-1	-1	-1	-1	-1	-1	-1	-1	-1	-1	-1	-1	-1	-1	-1	-1	-1	-1	-1
I	1055167	A	C	-1	-1	-1	-1	-1	-1	-1	-1	-1	1	-1	1	-1	-1	-1	-1	-1	-1	1	-1	-1	-1	1	1	-1	1	1	-1	1	-1	-1	1	-1	-1	-1	-1	-1	-1	-1	-1	-1	-1	1	-1	1	-1
I	1055253	T	A	-1	-1	-1	-1	1	1	-1	-1	1	-1	-1	-1	1	NA	NA	-1	-1	-1	-1	-1	-1	-1	-1	-1	-1	-1	-1	-1	-1	-1	-1	-1	-1	-1	-1	NA	-1	-1	-1	-1	-1	-1	-1	-1	-1	1
I	1056217	A	T	-1	-1	-1	1	1	1	-1	1	1	1	1	1	1	1	1	1	1	1	1	1	-1	-1	1	1	1	1	-1	-1	-1	-1	-1	1	-1	-1	-1	1	-1	-1	-1	-1	-1	-1	1	-1	1	1
I	1056226	T	A	-1	-1	-1	-1	1	1	-1	1	1	-1	-1	-1	1	1	1	1	-1	1	-1	1	-1	-1	-1	-1	-1	-1	-1	-1	-1	-1	-1	1	-1	-1	-1	1	-1	-1	-1	-1	-1	-1	-1	-1	-1	1
I	1056360	T	C	-1	-1	1	-1	1	1	-1	1	1	1	1	1	1	1	1	1	1	1	1	1	-1	-1	1	1	1	1	1	-1	1	-1	-1	1	-1	-1	-1	1	-1	-1	-1	-1	1	-1	1	-1	1	1
I	1056644	T	C	-1	-1	-1	1	1	1	-1	1	1	-1	-1	-1	1	1	1	1	-1	1	1	1	-1	-1	-1	-1	-1	-1	-1	-1	-1	-1	-1	-1	-1	-1	-1	1	-1	-1	-1	-1	-1	-1	-1	-1	-1	1
I	1056719	A	T	-1	-1	-1	-1	-1	-1	-1	-1	-1	-1	-1	-1	-1	-1	-1	-1	-1	-1	-1	-1	-1	-1	-1	-1	-1	-1	1	-1	1	-1	-1	-1	1	-1	-1	-1	-1	-1	-1	-1	-1	-1	-1	-1	-1	-1
I	1056770	T	C	-1	-1	-1	1	1	1	-1	1	1	1	1	1	1	1	1	1	1	1	1	1	1	-1	1	1	1	1	1	-1	1	-1	-1	1	-1	-1	-1	1	-1	-1	-1	-1	1	-1	1	-1	1	1
I	1057014	A	T	-1	-1	-1	-1	-1	-1	-1	-1	-1	1	-1	1	-1	-1	-1	-1	-1	-1	1	-1	-1	-1	1	1	-1	1	-1	-1	-1	-1	-1	1	-1	-1	-1	-1	-1	-1	-1	-1	-1	-1	1	-1	1	-1
I	1057124	T	A	-1	-1	-1	-1	-1	-1	-1	-1	-1	-1	-1	-1	-1	-1	-1	-1	-1	-1	-1	-1	-1	-1	-1	-1	-1	-1	1	-1	1	-1	-1	-1	-1	-1	-1	-1	-1	-1	-1	-1	-1	-1	-1	-1	-1	-1
I	1057132	C	A	-1	-1	-1	1	1	1	-1	1	1	-1	-1	-1	1	1	1	1	-1	NA	-1	-1	-1	-1	-1	-1	-1	-1	-1	-1	-1	-1	-1	-1	-1	-1	-1	NA	-1	-1	-1	-1	-1	-1	-1	-1	-1	1
I	1057175	T	A	-1	-1	-1	-1	-1	-1	-1	-1	-1	1	-1	1	-1	-1	-1	-1	-1	-1	-1	-1	-1	-1	1	1	-1	1	-1	-1	-1	-1	-1	-1	-1	-1	-1	-1	-1	-1	-1	-1	-1	-1	1	-1	1	-1
I	1057247	A	T	-1	-1	-1	1	1	1	-1	-1	-1	1	-1	1	1	-1	NA	-1	-1	-1	1	-1	-1	-1	1	1	-1	1	-1	-1	1	-1	-1	-1	-1	-1	-1	-1	-1	-1	-1	-1	-1	-1	1	-1	1	1
I	1057624	T	A	-1	-1	-1	-1	-1	-1	-1	-1	-1	1	1	1	-1	-1	-1	-1	1	-1	1	-1	-1	-1	1	1	1	1	1	-1	1	-1	-1	1	-1	-1	-1	-1	-1	-1	-1	-1	1	-1	1	-1	1	-1
I	1057650	A	C	-1	-1	-1	-1	-1	-1	-1	-1	-1	-1	-1	-1	-1	-1	-1	-1	-1	-1	1	-1	-1	-1	-1	-1	-1	-1	-1	-1	-1	-1	-1	1	-1	-1	-1	-1	-1	-1	-1	-1	1	-1	-1	-1	-1	-1
I	1059258	T	C	-1	-1	-1	-1	-1	-1	-1	-1	-1	-1	-1	-1	-1	-1	-1	-1	-1	-1	1	-1	-1	-1	-1	-1	-1	-1	1	-1	1	-1	-1	1	-1	-1	-1	-1	-1	-1	-1	-1	1	-1	-1	-1	-1	-1
I	1059600	A	G	-1	-1	-1	-1	-1	-1	-1	-1	-1	1	1	1	-1	-1	-1	-1	1	-1	-1	-1	-1	-1	1	1	1	1	-1	-1	-1	-1	-1	-1	-1	-1	-1	-1	-1	-1	-1	-1	-1	-1	1	-1	1	-1
I	1061572	A	G	-1	-1	1	1	1	1	-1	1	1	-1	-1	-1	1	1	1	1	-1	1	1	1	1	-1	-1	-1	-1	-1	1	-1	1	-1	-1	1	-1	-1	-1	1	-1	-1	-1	-1	1	-1	-1	-1	-1	1
I	1062436	T	A	-1	-1	-1	-1	-1	-1	-1	-1	-1	-1	-1	-1	-1	-1	-1	-1	-1	-1	-1	-1	-1	-1	-1	-1	-1	-1	-1	-1	-1	-1	1	-1	1	-1	-1	-1	-1	-1	1	-1	-1	-1	-1	1	-1	-1
I	1064448	A	G	-1	-1	1	1	1	1	-1	1	1	1	1	1	1	1	1	1	1	1	1	1	1	-1	1	1	1	1	-1	-1	-1	-1	-1	1	-1	-1	-1	1	-1	-1	-1	-1	1	-1	1	-1	1	1
I	1064642	T	A	-1	-1	1	1	-1	-1	-1	-1	-1	1	1	1	-1	-1	-1	-1	1	-1	1	-1	-1	-1	1	1	1	1	1	-1	1	-1	1	1	1	-1	-1	-1	-1	-1	1	-1	1	-1	1	1	1	-1
I	1064922	G	A	-1	-1	1	1	1	1	-1	1	1	-1	-1	-1	1	1	1	1	-1	1	-1	1	1	-1	-1	-1	-1	-1	-1	-1	-1	-1	-1	-1	-1	-1	-1	1	-1	-1	-1	-1	-1	-1	-1	-1	-1	1
I	1066368	T	A	-1	-1	1	1	1	1	-1	1	1	1	1	1	1	1	1	1	1	1	1	1	1	-1	1	1	1	1	-1	-1	-1	-1	1	1	1	-1	-1	1	-1	-1	1	-1	1	-1	1	1	1	1
I	1067441	G	A	-1	-1	1	1	1	1	-1	1	1	1	1	1	1	1	1	1	1	1	1	1	1	-1	1	1	1	1	1	-1	1	-1	1	1	1	-1	-1	1	-1	-1	1	-1	1	-1	1	1	1	1
I	1069226	T	C	-1	-1	-1	-1	1	1	-1	1	1	-1	-1	-1	1	1	1	1	-1	1	-1	1	1	-1	-1	-1	-1	-1	-1	-1	-1	-1	-1	-1	-1	-1	-1	1	-1	-1	-1	-1	-1	-1	-1	-1	-1	1
I	1070571	G	A	-1	-1	-1	-1	-1	-1	-1	-1	-1	-1	NA	-1	-1	-1	-1	-1	1	-1	-1	-1	-1	-1	-1	1	1	1	-1	-1	-1	-1	-1	-1	-1	-1	-1	-1	-1	-1	-1	-1	-1	-1	1	-1	1	-1
I	1070836	A	G	-1	-1	-1	-1	1	1	-1	-1	-1	-1	-1	-1	1	1	1	-1	-1	1	-1	1	1	-1	-1	-1	-1	-1	-1	-1	-1	-1	-1	-1	-1	-1	-1	1	-1	-1	-1	-1	-1	-1	-1	-1	-1	1
I	1071997	A	T	-1	-1	-1	-1	-1	-1	-1	-1	-1	1	1	1	-1	-1	-1	-1	1	-1	1	-1	-1	-1	1	1	1	1	-1	-1	-1	-1	-1	-1	-1	-1	-1	-1	-1	-1	-1	-1	-1	-1	1	-1	1	-1
I	1072123	G	A	-1	-1	-1	-1	-1	-1	-1	-1	-1	1	1	1	-1	-1	-1	-1	1	-1	1	-1	-1	-1	1	1	1	1	-1	-1	-1	-1	1	1	1	-1	-1	-1	-1	-1	1	-1	1	-1	1	1	1	-1
I	1073789	C	A	-1	-1	-1	-1	-1	-1	-1	-1	-1	1	1	1	-1	-1	-1	-1	1	-1	-1	-1	-1	-1	1	1	1	1	1	-1	1	-1	1	-1	1	-1	-1	-1	-1	-1	1	-1	-1	-1	1	1	1	-1
I	1075092	A	C	-1	-1	1	1	-1	-1	-1	-1	-1	-1	-1	-1	-1	-1	-1	-1	-1	-1	1	-1	-1	-1	-1	-1	-1	-1	-1	-1	-1	-1	1	1	1	-1	-1	-1	-1	-1	1	-1	1	-1	-1	1	-1	-1
I	1075147	T	A	-1	-1	-1	-1	-1	-1	-1	-1	-1	-1	-1	-1	-1	-1	-1	-1	-1	-1	1	-1	-1	-1	-1	-1	-1	-1	-1	-1	-1	-1	1	-1	1	-1	-1	-1	-1	-1	1	-1	-1	-1	-1	1	-1	-1
I	1075470	A	C	-1	-1	-1	-1	-1	-1	-1	-1	-1	-1	-1	-1	-1	-1	-1	-1	-1	-1	-1	-1	-1	-1	-1	-1	-1	-1	-1	-1	-1	-1	1	-1	1	-1	-1	-1	-1	-1	1	-1	-1	-1	-1	1	-1	-1
I	1076579	T	A	-1	-1	-1	-1	-1	-1	-1	-1	-1	-1	-1	-1	-1	-1	-1	-1	-1	-1	-1	-1	-1	-1	-1	-1	-1	-1	1	-1	1	-1	-1	-1	-1	-1	-1	-1	-1	-1	-1	-1	-1	-1	-1	-1	-1	-1
I	1080446	A	G	-1	-1	1	1	-1	-1	-1	-1	-1	1	1	1	-1	-1	-1	-1	1	-1	1	-1	-1	-1	1	1	1	1	1	-1	1	-1	-1	-1	-1	-1	-1	-1	-1	-1	-1	-1	-1	-1	1	-1	1	-1
I	1082694	T	A	-1	-1	-1	-1	-1	-1	-1	-1	-1	-1	-1	-1	-1	-1	-1	-1	-1	-1	-1	-1	-1	-1	-1	-1	-1	-1	-1	-1	-1	-1	1	1	1	-1	-1	-1	-1	-1	1	-1	1	-1	-1	1	-1	-1
I	1082771	C	A	-1	-1	1	1	1	1	-1	1	1	1	-1	1	1	1	1	1	1	1	1	1	1	-1	1	1	1	1	1	1	1	-1	1	1	1	-1	-1	1	-1	-1	1	-1	1	-1	1	1	1	1
I	1083361	A	T	-1	-1	1	1	1	1	-1	-1	1	1	-1	1	1	-1	-1	-1	1	1	1	-1	-1	-1	1	1	1	1	1	1	1	-1	-1	1	-1	-1	-1	-1	-1	-1	-1	-1	1	-1	1	-1	1	1
I	1083389	T	G	-1	-1	-1	-1	NA	1	-1	-1	1	-1	-1	-1	NA	-1	-1	-1	-1	1	-1	-1	-1	-1	-1	-1	-1	-1	-1	1	-1	-1	-1	1	-1	-1	-1	-1	-1	-1	-1	-1	-1	-1	-1	-1	-1	1
I	1083856	A	T	-1	-1	1	1	1	1	-1	1	1	1	1	1	1	1	1	1	1	1	1	1	1	-1	1	1	1	1	-1	1	1	-1	-1	1	-1	-1	-1	1	-1	-1	-1	-1	1	-1	1	-1	1	1
I	1084761	A	T	-1	-1	1	1	1	1	-1	1	1	-1	-1	-1	1	1	1	1	-1	1	1	1	1	-1	-1	-1	-1	-1	1	1	1	-1	-1	1	-1	-1	-1	1	-1	-1	-1	-1	1	-1	-1	-1	-1	1
I	1084762	A	T	-1	-1	-1	-1	-1	-1	-1	-1	-1	-1	-1	-1	-1	-1	-1	-1	-1	-1	1	-1	-1	-1	-1	-1	-1	-1	1	-1	1	-1	-1	-1	-1	-1	-1	-1	-1	-1	-1	-1	-1	-1	-1	-1	-1	-1
I	1085272	T	C	-1	-1	-1	-1	1	1	-1	1	1	-1	-1	-1	1	1	1	1	-1	1	-1	1	1	-1	-1	-1	-1	-1	-1	-1	-1	-1	-1	-1	-1	-1	-1	1	-1	-1	-1	-1	-1	-1	-1	-1	-1	1
I	1085555	T	A	-1	-1	-1	NA	1	NA	-1	-1	NA	-1	-1	NA	-1	-1	NA	-1	-1	-1	-1	1	1	-1	-1	-1	-1	-1	1	-1	-1	-1	-1	-1	-1	-1	-1	-1	-1	-1	-1	-1	-1	-1	-1	-1	-1	-1
I	1085849	C	G	-1	-1	-1	-1	-1	-1	-1	-1	-1	-1	-1	-1	-1	-1	-1	-1	-1	-1	-1	-1	-1	-1	-1	-1	-1	-1	1	-1	-1	-1	-1	-1	-1	-1	-1	-1	-1	-1	-1	-1	-1	-1	-1	-1	-1	-1
I	1086755	A	C	-1	-1	-1	-1	1	1	-1	1	1	1	1	1	1	1	1	1	1	1	1	1	1	-1	1	1	1	1	1	-1	1	-1	-1	-1	-1	-1	-1	1	-1	-1	-1	-1	-1	-1	1	-1	1	1
I	1086901	G	T	-1	-1	1	1	1	1	-1	1	1	1	1	1	1	1	1	1	1	1	1	1	1	-1	1	1	1	1	1	1	1	-1	-1	1	-1	-1	-1	1	-1	-1	-1	-1	1	-1	1	-1	1	1
I	1087624	T	C	-1	-1	-1	-1	-1	-1	-1	-1	-1	1	1	1	-1	-1	-1	-1	1	-1	-1	-1	-1	-1	1	1	1	1	-1	-1	-1	-1	-1	-1	-1	-1	-1	-1	-1	-1	-1	-1	-1	-1	1	-1	1	-1
I	1087848	T	C	-1	-1	-1	-1	1	1	-1	NA	1	1	-1	1	1	1	1	-1	1	1	1	-1	-1	-1	1	1	1	1	1	-1	1	-1	-1	-1	-1	-1	-1	-1	-1	-1	-1	-1	-1	-1	1	-1	1	1
I	1088775	G	A	-1	-1	1	1	-1	-1	-1	-1	-1	-1	-1	-1	-1	-1	-1	-1	-1	-1	-1	-1	-1	-1	-1	-1	-1	-1	-1	1	-1	-1	-1	1	-1	-1	-1	-1	-1	-1	-1	-1	1	-1	-1	-1	-1	-1
I	1090217	A	T	-1	-1	-1	-1	-1	-1	-1	-1	-1	-1	-1	-1	-1	-1	-1	-1	-1	-1	-1	-1	-1	-1	-1	-1	-1	-1	-1	-1	-1	-1	1	-1	1	-1	-1	-1	-1	-1	1	-1	NA	-1	-1	1	-1	-1
I	1090252	C	T	-1	-1	1	1	1	1	-1	1	1	1	1	1	1	1	1	1	1	1	1	1	1	-1	1	1	1	1	1	1	1	-1	1	1	1	-1	-1	1	-1	-1	1	-1	1	-1	1	1	1	1
I	1092270	A	T	-1	-1	1	-1	1	1	-1	1	1	1	1	1	1	1	1	1	1	1	1	1	1	-1	1	1	1	1	1	1	-1	-1	1	1	1	-1	-1	1	-1	-1	1	-1	1	-1	1	1	1	1
I	1092478	C	T	-1	-1	1	1	-1	-1	-1	-1	-1	-1	-1	-1	-1	-1	-1	-1	-1	-1	-1	-1	-1	-1	-1	-1	-1	-1	-1	1	-1	-1	1	1	1	-1	-1	-1	-1	-1	1	-1	1	-1	-1	1	-1	-1
I	1092956	G	A	-1	-1	1	1	-1	-1	-1	-1	-1	-1	-1	-1	-1	-1	-1	-1	-1	-1	-1	-1	-1	-1	-1	-1	-1	-1	-1	-1	-1	-1	1	-1	1	-1	-1	-1	-1	-1	1	-1	-1	-1	-1	1	-1	-1
I	1093374	C	T	-1	-1	-1	-1	-1	-1	-1	-1	-1	1	-1	1	-1	-1	-1	-1	-1	-1	-1	-1	-1	-1	1	1	-1	1	-1	-1	-1	-1	-1	-1	-1	-1	-1	-1	-1	-1	-1	-1	-1	-1	1	-1	1	-1
I	1094888	A	G	-1	-1	1	1	1	1	-1	1	1	1	1	1	1	1	1	1	1	1	1	-1	-1	-1	1	1	1	1	1	1	1	-1	1	1	1	-1	-1	1	-1	-1	1	-1	1	-1	1	1	1	1
I	1095262	G	A	-1	-1	-1	-1	-1	-1	-1	-1	-1	-1	-1	-1	-1	-1	-1	-1	-1	-1	-1	-1	-1	-1	-1	-1	-1	-1	-1	1	-1	-1	1	1	1	-1	-1	-1	-1	-1	1	-1	1	-1	-1	1	-1	-1
I	1095535	A	G	-1	-1	-1	-1	1	1	-1	1	1	1	-1	1	1	1	1	1	1	1	1	-1	-1	-1	1	1	1	1	1	1	1	-1	1	1	1	-1	-1	1	-1	-1	1	-1	1	-1	1	1	1	1
I	1097132	C	T	-1	-1	-1	-1	-1	-1	-1	-1	-1	-1	-1	-1	-1	-1	-1	-1	-1	-1	-1	-1	-1	-1	-1	-1	-1	-1	-1	-1	-1	-1	1	-1	1	-1	-1	-1	-1	-1	1	-1	-1	-1	-1	1	-1	-1
I	1099714	A	C	-1	-1	-1	-1	1	1	-1	1	1	-1	-1	-1	1	1	1	1	-1	1	-1	1	1	-1	-1	-1	-1	-1	-1	-1	1	-1	-1	-1	-1	-1	-1	1	-1	-1	-1	-1	-1	-1	-1	-1	-1	1
I	1101927	C	T	-1	-1	1	-1	1	1	-1	1	1	1	1	1	1	1	1	1	1	1	1	1	1	-1	1	1	1	1	1	1	-1	-1	1	1	1	-1	-1	1	-1	-1	1	-1	1	-1	1	1	1	1
I	1104929	A	G	-1	-1	-1	-1	-1	-1	-1	-1	-1	1	1	1	-1	-1	-1	-1	1	-1	1	-1	-1	-1	1	1	1	1	1	-1	-1	-1	-1	-1	-1	-1	-1	-1	-1	-1	-1	-1	-1	-1	1	-1	1	-1
I	1105877	A	G	-1	-1	-1	-1	1	1	-1	1	1	1	1	1	1	1	1	1	1	1	1	1	1	-1	1	1	1	1	1	1	1	-1	1	1	1	-1	-1	1	-1	-1	1	-1	1	-1	1	1	1	1
I	1106421	A	G	-1	-1	1	1	-1	-1	-1	-1	-1	-1	-1	-1	-1	-1	-1	-1	-1	-1	-1	-1	-1	-1	-1	-1	-1	-1	-1	-1	-1	-1	1	-1	1	-1	-1	-1	-1	-1	1	-1	-1	-1	-1	1	-1	-1
I	1106869	T	A	-1	-1	-1	-1	-1	-1	-1	-1	-1	-1	-1	-1	-1	-1	-1	-1	-1	-1	1	-1	-1	-1	-1	-1	-1	-1	1	-1	-1	-1	-1	-1	-1	-1	-1	-1	-1	-1	-1	-1	-1	-1	-1	-1	-1	-1
I	1108168	A	C	-1	-1	-1	-1	-1	-1	-1	-1	-1	1	1	1	-1	-1	-1	-1	1	-1	1	-1	-1	-1	1	1	1	1	-1	-1	-1	-1	-1	-1	-1	-1	-1	-1	-1	-1	-1	-1	-1	-1	1	-1	1	-1
I	1108670	T	C	-1	-1	-1	-1	-1	-1	-1	-1	-1	-1	-1	-1	-1	-1	-1	-1	-1	-1	-1	-1	-1	-1	-1	-1	-1	-1	-1	-1	-1	-1	1	-1	1	-1	-1	-1	-1	-1	1	-1	-1	-1	-1	1	-1	-1
I	1109050	T	C	-1	-1	1	1	-1	-1	-1	-1	-1	-1	-1	-1	-1	-1	-1	-1	-1	-1	-1	-1	-1	-1	-1	-1	-1	-1	-1	1	-1	-1	1	1	1	-1	-1	-1	-1	-1	1	-1	1	-1	-1	1	-1	-1
I	1113447	T	C	-1	-1	-1	-1	-1	-1	-1	-1	-1	1	1	1	-1	-1	-1	-1	1	-1	1	-1	-1	-1	1	1	1	1	1	1	-1	-1	1	1	1	-1	-1	-1	-1	-1	1	-1	1	-1	1	1	1	-1
I	1115763	T	A	-1	-1	-1	-1	-1	-1	-1	-1	-1	-1	-1	-1	-1	-1	-1	-1	-1	-1	-1	-1	-1	-1	-1	-1	-1	-1	-1	-1	1	-1	1	-1	1	-1	-1	-1	-1	-1	1	-1	-1	-1	-1	1	-1	-1
I	1116323	G	A	-1	-1	-1	-1	-1	-1	-1	-1	-1	1	1	1	-1	-1	-1	-1	1	-1	1	-1	-1	-1	1	1	1	1	-1	-1	-1	-1	-1	-1	-1	-1	-1	-1	-1	-1	-1	-1	-1	-1	1	-1	1	-1
I	1116917	A	C	-1	-1	-1	-1	1	1	-1	1	1	-1	-1	-1	1	1	1	1	-1	1	-1	1	1	-1	-1	-1	-1	-1	-1	1	-1	-1	1	-1	1	-1	-1	1	-1	-1	1	-1	-1	-1	-1	1	-1	1
I	1119714	A	G	-1	-1	-1	-1	1	1	-1	1	1	1	1	1	1	1	1	1	1	1	1	1	1	-1	1	1	1	1	1	1	-1	-1	1	1	1	-1	-1	1	-1	-1	1	-1	1	-1	1	1	1	1
I	1124417	T	A	-1	-1	-1	-1	-1	-1	-1	-1	-1	-1	-1	-1	-1	-1	-1	-1	-1	-1	-1	-1	-1	-1	-1	-1	-1	-1	-1	-1	-1	-1	1	-1	1	-1	-1	-1	-1	-1	1	-1	-1	-1	-1	1	-1	-1
I	1124436	T	A	-1	-1	-1	-1	-1	-1	-1	-1	-1	-1	-1	-1	-1	-1	-1	-1	-1	-1	-1	-1	-1	-1	-1	-1	-1	-1	NA	1	-1	-1	1	-1	1	-1	-1	-1	-1	-1	1	-1	-1	-1	-1	1	-1	-1
I	1124439	G	T	-1	-1	-1	-1	-1	-1	-1	-1	-1	-1	-1	-1	-1	-1	-1	-1	-1	-1	-1	-1	-1	-1	-1	-1	-1	-1	1	1	-1	-1	-1	-1	-1	-1	-1	-1	-1	-1	-1	-1	-1	-1	-1	-1	-1	-1
I	1124509	A	C	-1	-1	-1	-1	-1	-1	-1	-1	-1	-1	-1	-1	-1	-1	-1	-1	-1	-1	1	-1	-1	-1	-1	-1	-1	-1	1	1	-1	-1	-1	-1	-1	-1	-1	-1	-1	-1	-1	-1	-1	-1	-1	-1	-1	-1
I	1124582	T	A	-1	-1	-1	-1	-1	-1	-1	-1	-1	-1	1	1	-1	-1	-1	-1	1	-1	-1	-1	-1	-1	1	1	1	1	-1	-1	1	-1	-1	-1	-1	-1	-1	-1	-1	-1	-1	-1	-1	-1	1	-1	1	-1
I	1124996	G	T	-1	-1	1	1	-1	-1	-1	-1	-1	1	1	1	-1	-1	-1	-1	1	-1	1	-1	-1	-1	1	1	1	1	1	1	-1	-1	-1	1	-1	-1	-1	-1	-1	-1	-1	-1	1	-1	1	-1	1	-1
I	1125800	C	T	-1	-1	-1	-1	1	1	-1	1	1	1	1	1	1	1	1	1	1	1	-1	1	1	-1	1	1	1	1	-1	-1	1	-1	-1	-1	-1	-1	-1	1	-1	-1	-1	-1	-1	-1	1	-1	1	1
I	1126557	C	T	-1	-1	1	1	1	1	-1	1	1	1	1	1	1	1	1	1	1	1	1	1	1	-1	1	1	1	1	1	1	1	-1	1	1	1	-1	-1	1	-1	-1	1	-1	1	-1	1	1	1	1
I	1128541	A	T	-1	-1	-1	-1	1	1	-1	1	1	-1	-1	-1	1	1	1	1	-1	1	-1	1	1	-1	-1	-1	-1	-1	-1	-1	1	-1	-1	-1	-1	-1	-1	1	-1	-1	-1	-1	-1	-1	-1	-1	-1	1
I	1128588	A	G	-1	-1	-1	1	-1	-1	-1	-1	-1	-1	-1	-1	-1	-1	-1	-1	-1	-1	-1	-1	-1	-1	-1	-1	-1	-1	-1	1	-1	-1	-1	1	-1	-1	-1	-1	-1	-1	-1	-1	1	-1	-1	-1	-1	-1
I	1128647	C	T	-1	-1	1	1	1	1	-1	1	1	1	1	1	1	1	1	1	1	1	1	1	1	-1	1	1	1	1	1	1	1	-1	-1	1	-1	-1	-1	1	-1	-1	-1	-1	1	-1	1	-1	1	1
I	1128934	C	T	-1	-1	1	1	-1	-1	-1	-1	-1	-1	-1	-1	-1	-1	-1	-1	-1	-1	1	-1	-1	-1	-1	-1	-1	-1	1	1	-1	-1	-1	1	-1	-1	-1	-1	-1	-1	-1	-1	1	-1	-1	-1	-1	-1
I	1129062	G	A	-1	-1	-1	-1	-1	-1	-1	-1	-1	-1	-1	-1	-1	-1	-1	-1	-1	-1	1	-1	-1	-1	-1	-1	-1	-1	1	-1	-1	-1	-1	-1	-1	-1	-1	-1	-1	-1	-1	-1	-1	-1	-1	-1	-1	-1
I	1129484	T	A	-1	-1	1	1	1	1	-1	1	1	-1	-1	-1	1	1	1	1	-1	1	1	1	1	-1	-1	-1	-1	-1	1	1	1	-1	-1	1	-1	-1	-1	1	-1	-1	-1	-1	1	-1	-1	-1	-1	1
I	1129634	C	A	-1	-1	1	-1	1	-1	-1	1	1	-1	-1	-1	NA	-1	-1	1	-1	NA	-1	-1	-1	-1	-1	-1	NA	-1	-1	-1	1	-1	-1	-1	NA	-1	-1	-1	-1	-1	1	-1	-1	-1	-1	1	-1	-1
I	1132364	G	A	-1	-1	-1	-1	-1	-1	-1	-1	-1	-1	-1	-1	-1	-1	-1	-1	-1	-1	-1	-1	-1	-1	-1	-1	-1	-1	-1	-1	-1	-1	1	-1	1	-1	-1	-1	-1	-1	1	-1	-1	-1	-1	1	-1	-1
I	1132440	A	C	-1	-1	1	-1	-1	-1	-1	-1	-1	1	1	1	-1	-1	-1	-1	1	-1	-1	-1	-1	-1	1	1	1	1	-1	-1	-1	-1	-1	-1	-1	-1	-1	-1	-1	-1	-1	-1	-1	-1	1	-1	1	-1
I	1132495	T	G	-1	-1	1	1	-1	-1	-1	-1	-1	1	1	1	-1	-1	-1	-1	1	-1	1	-1	-1	-1	1	1	1	1	1	1	-1	-1	-1	1	-1	-1	-1	-1	-1	-1	-1	-1	1	-1	1	-1	1	-1
I	1135248	T	C	-1	-1	-1	-1	1	1	-1	1	1	-1	-1	-1	1	1	1	1	-1	1	-1	1	1	-1	-1	-1	-1	-1	-1	-1	1	-1	1	-1	1	-1	-1	1	-1	-1	1	-1	-1	-1	-1	1	-1	1
I	1136113	C	A	-1	-1	-1	1	-1	-1	-1	-1	-1	-1	-1	-1	-1	-1	-1	-1	-1	-1	-1	-1	-1	-1	-1	-1	-1	-1	-1	1	-1	-1	-1	1	-1	-1	-1	-1	-1	-1	-1	-1	1	-1	-1	-1	-1	-1
I	1136364	T	A	-1	-1	-1	-1	-1	-1	-1	-1	-1	-1	-1	-1	-1	-1	-1	-1	-1	-1	-1	-1	-1	-1	-1	-1	-1	-1	1	-1	-1	-1	-1	1	-1	-1	-1	-1	-1	-1	-1	-1	-1	-1	-1	-1	-1	-1
I	1136475	C	A	-1	-1	-1	-1	1	1	-1	-1	-1	-1	-1	-1	1	1	1	-1	-1	1	-1	1	1	-1	-1	-1	-1	-1	-1	-1	1	-1	-1	-1	-1	-1	-1	1	-1	-1	-1	-1	-1	-1	-1	-1	-1	1
I	1137066	A	T	-1	-1	-1	-1	1	1	-1	NA	1	-1	-1	-1	1	-1	1	-1	-1	1	-1	-1	-1	-1	-1	-1	-1	-1	-1	-1	1	-1	-1	-1	-1	-1	-1	-1	-1	-1	-1	-1	-1	-1	-1	-1	-1	1
I	1137068	T	A	-1	-1	-1	-1	-1	-1	-1	-1	-1	1	-1	1	-1	-1	-1	-1	1	-1	-1	-1	-1	-1	1	1	1	1	-1	-1	-1	-1	-1	-1	-1	-1	-1	-1	-1	-1	-1	-1	-1	-1	1	-1	1	-1
I	1137147	T	A	-1	-1	-1	1	1	1	-1	NA	1	1	1	1	1	1	1	-1	1	1	1	-1	-1	-1	1	1	1	1	1	1	1	-1	1	1	1	-1	-1	1	-1	-1	1	-1	1	-1	1	1	1	1
I	1137255	T	C	-1	-1	-1	1	1	1	-1	1	1	1	1	1	1	1	1	1	1	1	1	1	1	-1	1	1	1	1	1	1	1	-1	1	1	1	-1	-1	1	-1	-1	1	-1	1	-1	1	1	1	1
I	1137522	A	G	-1	-1	-1	1	-1	-1	-1	-1	-1	-1	-1	-1	-1	-1	-1	-1	-1	-1	1	-1	-1	-1	-1	-1	-1	-1	1	1	-1	-1	-1	1	-1	-1	-1	-1	-1	-1	-1	-1	1	-1	-1	-1	-1	-1
I	1137920	A	C	-1	-1	1	1	1	1	-1	1	1	1	1	1	1	1	1	1	1	1	1	1	1	-1	1	1	1	1	1	1	1	-1	-1	1	-1	-1	-1	1	-1	-1	-1	-1	1	-1	1	-1	1	1
I	1138018	G	A	-1	-1	1	-1	1	1	-1	1	1	-1	-1	-1	1	1	1	1	-1	1	1	1	1	-1	-1	-1	-1	-1	1	-1	1	-1	-1	-1	-1	-1	-1	1	-1	-1	-1	-1	-1	-1	-1	-1	-1	1
I	1138440	A	G	-1	-1	-1	-1	-1	-1	-1	-1	-1	1	1	NA	-1	-1	-1	-1	1	-1	-1	-1	-1	-1	NA	NA	-1	NA	-1	-1	-1	-1	-1	-1	-1	-1	-1	-1	-1	-1	-1	-1	-1	-1	1	-1	NA	1
I	1138656	C	T	-1	-1	1	1	1	1	-1	1	1	-1	-1	-1	1	1	1	1	-1	1	1	1	1	-1	-1	-1	-1	-1	1	1	1	-1	1	1	1	-1	-1	1	-1	-1	1	-1	1	-1	-1	1	-1	1
I	1138662	A	T	-1	-1	-1	1	1	1	-1	1	1	-1	-1	-1	-1	1	1	1	-1	1	-1	1	1	-1	-1	-1	-1	-1	-1	1	1	-1	1	1	1	-1	-1	1	-1	-1	1	-1	-1	-1	-1	1	-1	1
I	1138753	T	A	-1	-1	-1	1	-1	-1	-1	-1	-1	-1	-1	-1	-1	-1	-1	-1	-1	-1	-1	-1	-1	-1	-1	-1	-1	-1	-1	1	-1	-1	1	1	1	-1	-1	-1	-1	-1	1	-1	1	-1	-1	1	-1	-1
I	1138759	A	T	-1	-1	-1	-1	-1	-1	-1	-1	-1	1	1	1	-1	-1	-1	-1	1	-1	-1	-1	-1	-1	1	1	1	1	-1	-1	-1	-1	-1	-1	-1	-1	-1	-1	-1	-1	-1	-1	-1	-1	1	-1	1	-1
I	1138876	G	A	-1	-1	-1	1	-1	-1	-1	-1	-1	1	1	1	-1	-1	-1	-1	1	-1	-1	-1	-1	-1	1	1	1	1	-1	-1	-1	-1	1	-1	1	-1	-1	-1	-1	-1	1	-1	-1	-1	1	1	1	-1
I	1139008	A	C	-1	-1	-1	-1	-1	-1	-1	-1	-1	NA	NA	NA	-1	-1	-1	-1	NA	-1	-1	-1	-1	-1	NA	NA	-1	1	-1	1	-1	-1	-1	1	NA	-1	-1	-1	-1	-1	-1	-1	-1	-1	-1	1	1	-1
I	1139105	G	A	-1	-1	-1	1	1	1	-1	1	1	1	NA	1	1	1	1	1	NA	1	-1	1	1	-1	1	1	1	1	-1	1	1	-1	-1	1	NA	-1	-1	1	-1	-1	NA	-1	1	-1	1	NA	1	1
I	1139136	C	T	-1	-1	-1	-1	1	1	-1	1	1	-1	-1	-1	1	1	1	1	-1	1	-1	1	1	-1	NA	NA	-1	NA	-1	-1	1	-1	-1	-1	-1	-1	-1	1	-1	-1	-1	-1	-1	-1	-1	-1	-1	1
I	1139159	T	C	-1	-1	-1	-1	1	1	-1	1	1	1	1	1	1	1	1	1	1	1	-1	1	1	-1	1	1	1	1	-1	-1	1	-1	1	-1	1	-1	-1	1	-1	-1	1	-1	1	-1	1	1	1	1
I	1139198	G	C	-1	-1	-1	-1	1	1	-1	1	1	1	1	1	1	1	1	1	1	1	-1	1	1	-1	1	1	1	1	-1	-1	1	-1	-1	-1	-1	-1	-1	1	-1	-1	-1	-1	-1	-1	1	-1	1	1
I	1139424	A	G	-1	-1	-1	-1	-1	-1	-1	-1	-1	-1	-1	-1	-1	-1	-1	-1	-1	-1	-1	-1	-1	-1	-1	-1	-1	-1	-1	-1	-1	-1	1	-1	1	-1	-1	-1	-1	-1	1	-1	-1	-1	-1	1	-1	-1
I	1139702	A	T	-1	-1	1	-1	-1	-1	-1	-1	-1	-1	-1	-1	-1	-1	-1	-1	-1	-1	1	-1	-1	-1	-1	-1	-1	-1	1	-1	-1	-1	-1	-1	-1	-1	-1	-1	-1	-1	-1	-1	-1	-1	-1	-1	-1	-1
I	1139786	T	A	-1	-1	1	1	1	1	-1	1	1	1	1	1	1	1	1	1	1	1	-1	1	1	-1	1	1	1	1	-1	1	1	-1	1	1	1	-1	-1	1	-1	-1	1	-1	1	-1	1	1	1	1
I	1140126	A	G	-1	-1	-1	-1	-1	-1	-1	-1	-1	-1	-1	-1	-1	-1	-1	-1	-1	-1	1	-1	-1	-1	-1	-1	-1	-1	1	-1	-1	-1	-1	-1	-1	-1	-1	-1	-1	-1	-1	-1	-1	-1	-1	-1	-1	-1
I	1140551	C	T	-1	-1	1	1	1	1	-1	1	1	1	1	1	1	1	1	1	1	1	1	1	1	-1	1	1	1	1	1	1	1	-1	1	1	1	-1	-1	1	-1	-1	1	-1	1	-1	1	1	1	1
I	1140724	A	C	-1	-1	-1	1	-1	-1	-1	-1	-1	1	1	1	-1	-1	-1	-1	1	-1	1	-1	-1	-1	1	1	1	1	1	1	-1	-1	1	1	1	-1	-1	-1	-1	-1	1	-1	1	-1	1	1	1	-1
I	1140819	C	T	-1	-1	1	-1	-1	-1	-1	-1	-1	1	1	1	-1	-1	-1	-1	1	-1	1	-1	-1	-1	1	1	1	1	1	-1	-1	-1	-1	-1	-1	-1	-1	-1	-1	-1	-1	-1	-1	-1	1	-1	1	-1
I	1141861	T	A	-1	-1	1	1	1	1	-1	1	1	-1	-1	-1	1	1	1	1	-1	1	-1	1	1	-1	-1	-1	-1	-1	-1	1	1	-1	1	1	1	-1	-1	1	-1	-1	1	-1	1	-1	-1	1	-1	1
I	1142615	G	A	-1	-1	-1	-1	-1	1	-1	-1	-1	-1	-1	-1	1	1	1	-1	-1	1	-1	1	1	-1	-1	-1	-1	-1	-1	-1	1	-1	-1	-1	-1	-1	-1	1	-1	-1	-1	-1	-1	-1	-1	-1	-1	1
I	1144427	A	C	1	1	1	1	1	1	1	1	1	1	1	NA	1	1	1	1	NA	1	1	1	1	1	1	1	NA	1	NA	1	1	1	1	1	1	1	1	1	1	1	1	1	1	1	NA	1	1	1
I	1144434	G	T	1	1	1	1	1	1	1	1	1	NA	NA	-1	1	1	1	1	NA	1	NA	1	1	1	1	1	NA	NA	1	1	1	1	1	1	1	1	1	1	1	1	1	1	1	1	NA	1	1	1
I	1144436	A	T	-1	-1	1	-1	1	1	-1	1	1	-1	-1	-1	1	1	1	-1	-1	1	-1	1	1	-1	-1	-1	-1	-1	-1	-1	1	-1	-1	-1	-1	-1	-1	1	-1	-1	-1	-1	-1	-1	-1	-1	-1	1
I	1145060	A	C	-1	-1	-1	-1	1	1	-1	1	1	1	1	1	1	1	1	1	1	1	1	1	1	-1	1	1	1	1	1	-1	1	-1	-1	-1	-1	-1	-1	1	-1	-1	-1	-1	-1	-1	1	-1	1	1
I	1145927	A	T	-1	-1	1	-1	1	1	-1	1	1	-1	-1	-1	1	1	1	-1	-1	1	-1	1	-1	-1	-1	-1	-1	-1	-1	1	1	-1	1	1	1	-1	-1	-1	-1	-1	1	-1	-1	-1	-1	1	-1	1
I	1146228	T	A	-1	-1	-1	-1	1	1	-1	1	1	-1	-1	-1	1	1	1	-1	-1	1	-1	1	-1	-1	-1	-1	-1	-1	-1	-1	1	-1	-1	-1	-1	-1	-1	-1	-1	-1	-1	-1	-1	-1	-1	-1	-1	1
I	1146323	A	T	-1	-1	-1	1	1	1	-1	1	1	-1	-1	-1	1	1	1	-1	-1	1	-1	1	-1	-1	-1	-1	-1	-1	-1	1	1	-1	-1	1	-1	-1	-1	-1	-1	-1	-1	-1	-1	-1	-1	-1	-1	1
I	1146343	T	A	-1	-1	-1	1	-1	-1	-1	-1	-1	-1	-1	-1	-1	-1	-1	-1	-1	-1	-1	-1	-1	-1	-1	-1	-1	-1	-1	1	-1	-1	1	1	1	-1	-1	-1	-1	-1	1	-1	-1	-1	-1	1	-1	-1
I	1146481	G	T	-1	-1	1	1	1	1	-1	1	1	1	1	1	1	1	1	-1	1	1	1	1	-1	-1	1	1	1	1	1	1	1	-1	1	1	1	-1	-1	-1	-1	-1	1	-1	-1	-1	1	1	1	1
I	1146782	A	T	-1	-1	-1	-1	-1	-1	-1	-1	-1	-1	-1	-1	-1	-1	-1	-1	-1	-1	-1	-1	-1	-1	-1	-1	-1	-1	-1	-1	-1	-1	1	-1	1	-1	-1	-1	-1	-1	1	-1	-1	-1	-1	1	-1	-1
I	1146941	C	T	-1	-1	-1	-1	-1	-1	-1	-1	-1	-1	-1	-1	-1	-1	-1	-1	-1	-1	-1	-1	-1	-1	-1	-1	-1	-1	1	-1	-1	-1	-1	-1	-1	-1	-1	-1	-1	-1	-1	-1	-1	-1	-1	-1	-1	-1
I	1147299	T	A	-1	-1	1	1	-1	-1	-1	-1	-1	1	1	1	-1	-1	-1	-1	1	-1	1	-1	-1	-1	1	1	1	1	1	1	-1	-1	1	1	1	-1	-1	-1	-1	-1	1	-1	1	-1	1	1	1	-1
I	1148455	T	A	-1	-1	1	-1	-1	-1	-1	-1	-1	1	1	1	-1	-1	-1	-1	1	-1	1	-1	-1	-1	1	1	1	1	1	-1	-1	-1	-1	-1	-1	-1	-1	-1	-1	-1	-1	-1	-1	-1	1	-1	1	-1
I	1148641	G	A	-1	-1	-1	-1	-1	-1	-1	-1	-1	1	-1	1	-1	-1	-1	-1	-1	-1	-1	-1	-1	-1	1	1	-1	1	-1	-1	-1	-1	-1	-1	-1	-1	-1	-1	-1	-1	-1	-1	-1	-1	1	-1	1	-1
I	1148944	A	T	-1	-1	1	-1	-1	-1	-1	-1	-1	1	-1	1	-1	-1	-1	-1	-1	-1	1	-1	-1	-1	1	1	-1	1	1	-1	-1	-1	-1	-1	-1	-1	-1	-1	-1	-1	-1	-1	-1	-1	1	-1	1	-1
I	1148975	A	T	-1	-1	1	1	-1	-1	-1	-1	-1	-1	-1	-1	-1	-1	-1	-1	-1	-1	-1	-1	-1	-1	-1	-1	-1	-1	-1	1	-1	-1	1	1	1	-1	-1	-1	-1	-1	1	-1	1	-1	-1	1	-1	-1
I	1149069	G	A	-1	-1	-1	-1	-1	-1	-1	-1	-1	-1	-1	-1	-1	-1	-1	-1	-1	-1	-1	-1	-1	-1	1	1	-1	1	-1	-1	-1	-1	-1	-1	-1	-1	-1	-1	-1	-1	-1	-1	-1	-1	-1	-1	1	-1
I	1149108	T	A	-1	-1	-1	-1	-1	-1	-1	-1	-1	-1	-1	-1	-1	-1	-1	-1	-1	-1	-1	-1	-1	-1	-1	-1	-1	-1	-1	1	-1	-1	-1	-1	-1	-1	-1	-1	-1	-1	-1	-1	-1	-1	-1	-1	-1	-1
I	1149131	T	A	-1	-1	1	-1	-1	-1	-1	-1	-1	1	-1	-1	-1	-1	-1	-1	-1	-1	-1	-1	-1	-1	-1	-1	-1	-1	-1	-1	-1	-1	-1	-1	-1	-1	-1	-1	-1	-1	-1	-1	-1	-1	-1	-1	-1	-1
I	1149571	C	T	-1	-1	-1	1	-1	-1	-1	-1	-1	-1	-1	1	-1	-1	-1	-1	-1	-1	-1	-1	-1	-1	-1	-1	-1	-1	-1	1	-1	-1	1	1	1	-1	-1	-1	-1	-1	1	-1	1	-1	-1	1	-1	-1
I	1149763	T	C	-1	-1	1	-1	-1	-1	-1	-1	-1	-1	-1	-1	-1	-1	-1	-1	-1	-1	-1	-1	-1	-1	-1	-1	-1	-1	-1	1	-1	-1	-1	-1	-1	-1	-1	-1	-1	-1	-1	-1	-1	-1	-1	1	-1	-1
I	1150039	C	T	-1	-1	-1	-1	1	1	-1	1	1	-1	-1	-1	1	1	1	1	-1	1	-1	1	1	-1	-1	-1	-1	-1	-1	-1	1	-1	-1	-1	-1	-1	-1	1	-1	-1	-1	-1	-1	-1	-1	-1	-1	1
I	1150850	T	C	-1	-1	-1	-1	-1	-1	-1	-1	-1	1	-1	1	-1	-1	-1	-1	-1	-1	1	-1	-1	-1	1	1	1	1	1	-1	-1	-1	-1	-1	-1	-1	-1	-1	-1	-1	-1	-1	-1	-1	1	-1	1	-1
I	1150859	T	C	-1	-1	-1	-1	1	1	-1	1	1	1	-1	1	1	1	1	1	-1	1	1	1	-1	-1	1	1	1	1	1	1	1	-1	1	1	1	-1	-1	1	-1	-1	1	-1	-1	-1	1	1	1	1
I	1151178	C	T	-1	-1	1	-1	-1	-1	-1	-1	-1	1	-1	1	-1	-1	-1	-1	-1	-1	1	-1	-1	-1	1	1	1	1	1	1	-1	-1	1	1	1	-1	-1	-1	-1	-1	1	-1	1	-1	1	1	1	-1
I	1152418	A	T	-1	-1	-1	-1	1	1	-1	1	1	-1	-1	-1	1	1	1	1	-1	-1	1	1	-1	-1	-1	-1	-1	-1	1	-1	1	-1	-1	-1	-1	-1	-1	1	-1	-1	-1	-1	-1	-1	-1	-1	-1	1
I	1152895	A	T	-1	-1	-1	1	1	1	-1	1	1	1	1	1	1	1	1	1	1	1	1	1	1	-1	1	1	1	1	1	1	1	-1	1	1	1	-1	-1	1	-1	-1	1	-1	1	-1	1	1	1	1
I	1154417	T	A	-1	-1	-1	-1	1	1	-1	-1	-1	-1	-1	-1	1	1	1	-1	-1	1	-1	1	1	-1	-1	-1	-1	-1	-1	1	1	-1	1	1	1	-1	-1	1	-1	-1	1	-1	1	-1	-1	1	-1	1
I	1154890	C	T	-1	-1	-1	-1	-1	-1	-1	-1	-1	1	1	1	-1	-1	-1	-1	1	-1	-1	-1	-1	-1	1	1	1	1	-1	-1	-1	-1	-1	-1	-1	-1	-1	-1	-1	-1	-1	-1	-1	-1	1	-1	1	-1
I	1155049	G	T	-1	-1	-1	-1	-1	-1	-1	-1	-1	-1	-1	-1	-1	-1	-1	-1	-1	-1	-1	-1	-1	-1	-1	-1	-1	-1	1	-1	-1	-1	-1	-1	-1	-1	-1	-1	-1	-1	-1	-1	-1	-1	-1	-1	-1	-1
I	1156292	G	A	-1	-1	-1	-1	-1	-1	-1	-1	-1	-1	-1	-1	-1	-1	-1	-1	-1	-1	-1	-1	-1	-1	-1	-1	-1	-1	-1	1	-1	-1	1	1	1	-1	-1	-1	-1	-1	1	-1	1	-1	-1	1	-1	-1
I	1157239	A	T	-1	-1	-1	1	1	1	-1	1	1	1	1	1	1	1	1	1	1	1	1	1	1	-1	1	1	1	1	-1	-1	1	-1	-1	-1	-1	-1	-1	1	-1	-1	-1	-1	-1	-1	1	-1	1	1
I	1161575	G	A	-1	-1	-1	-1	1	-1	-1	-1	-1	-1	-1	-1	-1	-1	-1	-1	-1	-1	-1	-1	-1	-1	-1	-1	-1	-1	-1	-1	-1	-1	NA	-1	-1	-1	-1	-1	-1	-1	NA	-1	-1	-1	-1	1	-1	-1
I	1161576	C	G	-1	-1	-1	-1	1	-1	-1	-1	-1	-1	-1	-1	-1	-1	-1	-1	-1	-1	-1	-1	-1	-1	-1	-1	-1	-1	-1	-1	-1	-1	1	-1	1	-1	-1	-1	-1	-1	NA	-1	-1	-1	-1	1	-1	-1
I	1161979	T	G	-1	-1	1	1	1	1	-1	1	1	1	1	1	1	1	1	1	1	1	1	1	1	-1	1	1	1	1	1	1	1	-1	1	1	1	-1	-1	1	-1	-1	1	-1	1	-1	1	1	1	1
I	1162456	A	G	-1	-1	-1	-1	1	1	-1	1	1	-1	-1	-1	1	1	1	1	-1	1	-1	1	1	-1	-1	-1	-1	-1	-1	-1	1	-1	-1	-1	-1	-1	-1	1	-1	-1	-1	-1	-1	-1	-1	-1	-1	1
I	1163657	G	A	-1	-1	-1	-1	-1	-1	-1	-1	-1	-1	-1	-1	-1	-1	-1	-1	-1	-1	-1	-1	-1	-1	-1	-1	-1	-1	-1	-1	-1	-1	1	-1	1	-1	-1	-1	-1	-1	1	-1	-1	-1	-1	1	-1	-1
I	1163983	T	A	-1	-1	-1	1	1	1	-1	1	1	-1	-1	-1	1	1	1	1	-1	1	1	1	1	-1	-1	-1	-1	-1	1	-1	1	-1	-1	-1	-1	-1	-1	1	-1	-1	-1	-1	-1	-1	-1	-1	-1	1
I	1164147	A	T	-1	-1	1	1	-1	-1	-1	1	1	1	1	1	-1	-1	-1	1	1	-1	1	-1	-1	-1	1	1	1	1	1	1	-1	-1	1	1	1	-1	-1	-1	-1	-1	1	-1	1	-1	1	1	1	-1
I	1165063	T	A	-1	-1	-1	-1	1	1	-1	1	1	-1	-1	-1	1	1	1	1	-1	1	1	1	-1	-1	-1	-1	-1	-1	1	1	1	-1	-1	1	-1	-1	-1	1	-1	-1	-1	-1	1	-1	-1	-1	-1	1
I	1166692	C	T	-1	-1	-1	-1	-1	-1	-1	-1	-1	-1	-1	-1	-1	-1	-1	-1	-1	-1	1	-1	-1	-1	-1	-1	-1	-1	-1	-1	-1	-1	1	-1	1	-1	-1	-1	-1	-1	1	-1	-1	-1	-1	1	-1	-1
I	1166700	C	T	-1	-1	-1	1	1	1	-1	1	1	1	1	1	1	-1	NA	1	1	1	-1	1	1	-1	1	1	1	1	1	1	1	-1	-1	1	-1	-1	-1	1	-1	-1	-1	-1	1	-1	1	-1	1	1
I	1166950	A	T	-1	-1	-1	-1	1	1	-1	-1	1	-1	-1	-1	1	-1	-1	1	-1	-1	-1	1	-1	-1	-1	-1	-1	-1	1	1	1	-1	-1	1	-1	-1	-1	-1	-1	-1	-1	-1	-1	-1	-1	-1	-1	1
I	1169894	T	G	-1	-1	-1	1	-1	-1	-1	-1	-1	-1	-1	-1	-1	-1	-1	-1	-1	-1	-1	-1	-1	-1	-1	-1	-1	-1	-1	-1	-1	-1	-1	-1	-1	-1	-1	-1	-1	-1	-1	-1	-1	-1	-1	-1	-1	-1
I	1169983	A	G	-1	-1	-1	-1	-1	-1	-1	-1	-1	1	1	1	-1	-1	-1	-1	1	-1	1	-1	-1	-1	1	1	1	1	-1	-1	-1	-1	-1	-1	-1	-1	-1	-1	-1	-1	-1	-1	-1	-1	1	-1	1	-1
I	1170200	C	A	-1	-1	-1	-1	1	1	-1	1	1	1	1	1	1	1	1	1	-1	1	1	1	1	-1	1	1	-1	1	1	1	1	-1	-1	1	-1	-1	-1	1	-1	-1	-1	-1	-1	-1	1	-1	1	1
I	1170239	G	A	-1	-1	-1	-1	1	1	-1	1	1	-1	-1	-1	1	-1	NA	1	-1	1	-1	1	-1	-1	-1	-1	-1	-1	1	1	1	-1	-1	1	-1	-1	-1	1	-1	-1	-1	-1	-1	-1	-1	-1	-1	1
I	1170248	A	C	-1	-1	-1	-1	NA	1	-1	-1	1	1	1	1	NA	-1	-1	1	-1	-1	1	-1	-1	-1	1	1	-1	1	-1	-1	1	-1	-1	-1	-1	-1	-1	-1	-1	-1	-1	-1	-1	-1	1	-1	1	1
I	1170250	A	C	-1	-1	-1	-1	NA	NA	-1	-1	1	-1	-1	-1	NA	-1	-1	1	-1	-1	-1	-1	-1	-1	-1	-1	-1	-1	-1	-1	1	-1	-1	-1	-1	-1	-1	-1	-1	-1	-1	-1	-1	-1	-1	-1	-1	1
I	1170252	T	A	-1	-1	-1	-1	-1	-1	-1	-1	-1	-1	-1	-1	-1	-1	-1	-1	-1	-1	-1	-1	-1	-1	-1	-1	-1	-1	-1	-1	-1	-1	-1	-1	1	-1	-1	-1	-1	-1	1	-1	-1	-1	-1	1	-1	-1
I	1170366	T	C	-1	-1	-1	-1	1	1	-1	1	1	-1	-1	-1	1	-1	NA	1	-1	1	-1	1	-1	-1	-1	-1	-1	-1	1	1	1	-1	-1	1	-1	-1	-1	1	-1	-1	-1	-1	-1	-1	-1	-1	-1	1
I	1170477	A	T	-1	-1	-1	-1	1	1	-1	1	1	1	-1	1	1	-1	NA	1	-1	1	1	1	-1	-1	1	1	-1	1	1	1	1	-1	-1	1	-1	-1	-1	1	-1	-1	-1	-1	-1	-1	1	-1	1	1
I	1170623	A	T	-1	-1	-1	1	1	1	-1	1	1	1	1	1	1	1	1	1	NA	1	1	1	1	-1	1	1	1	1	1	1	1	-1	-1	1	-1	-1	-1	1	-1	-1	-1	-1	1	-1	1	-1	1	1
I	1171021	A	G	-1	-1	1	1	1	1	-1	1	1	-1	-1	-1	1	1	1	1	-1	1	-1	1	1	-1	-1	-1	-1	-1	1	1	1	-1	-1	1	-1	-1	-1	1	-1	-1	-1	-1	1	-1	-1	-1	-1	1
I	1171928	G	A	-1	-1	-1	1	1	1	-1	1	1	-1	-1	-1	1	-1	NA	1	-1	-1	-1	1	-1	-1	-1	-1	-1	-1	1	1	1	-1	-1	1	-1	-1	-1	1	-1	-1	-1	-1	1	-1	-1	-1	-1	1
I	1172786	T	G	-1	-1	-1	-1	-1	-1	-1	-1	-1	-1	1	-1	-1	1	-1	1	-1	-1	-1	-1	NA	-1	-1	-1	-1	-1	-1	-1	-1	-1	-1	1	-1	-1	-1	-1	-1	-1	-1	-1	1	-1	-1	-1	-1	-1
I	1172912	A	T	-1	-1	-1	-1	1	1	-1	1	1	-1	-1	-1	1	-1	1	-1	-1	1	-1	1	-1	-1	-1	-1	-1	-1	-1	-1	1	-1	-1	-1	-1	-1	-1	1	-1	-1	-1	-1	-1	-1	-1	-1	-1	1
I	1172961	A	T	-1	-1	-1	-1	-1	-1	-1	-1	-1	1	1	1	-1	-1	-1	-1	1	-1	-1	-1	-1	-1	1	1	-1	1	-1	-1	-1	-1	-1	-1	-1	-1	-1	-1	-1	-1	-1	-1	-1	-1	1	-1	1	-1
I	1173106	A	T	-1	-1	-1	-1	-1	-1	-1	-1	-1	NA	-1	-1	-1	-1	-1	-1	-1	-1	-1	-1	-1	-1	-1	NA	-1	NA	-1	-1	-1	-1	-1	-1	-1	-1	-1	-1	-1	-1	-1	-1	-1	-1	-1	-1	1	-1
I	1173625	A	T	-1	-1	1	1	1	1	-1	1	1	1	1	1	1	1	1	1	1	1	-1	1	1	-1	1	1	1	1	1	1	1	-1	-1	-1	-1	-1	-1	1	-1	-1	-1	-1	-1	-1	1	-1	1	1
I	1174768	G	A	-1	-1	-1	-1	-1	-1	-1	-1	-1	1	1	1	-1	-1	-1	-1	1	-1	1	-1	-1	-1	1	1	1	1	-1	-1	-1	-1	-1	-1	-1	-1	-1	-1	-1	-1	-1	-1	-1	-1	1	-1	1	-1
I	1175040	A	C	-1	-1	-1	1	1	1	-1	1	1	1	1	1	1	1	1	1	1	1	1	1	1	-1	1	1	1	1	1	1	1	-1	-1	1	-1	-1	-1	1	-1	-1	-1	-1	1	-1	1	-1	1	1
I	1175925	T	A	-1	-1	-1	1	1	1	-1	1	1	-1	-1	-1	1	1	1	1	-1	1	-1	1	1	-1	-1	-1	-1	-1	1	1	1	-1	-1	1	-1	-1	-1	1	-1	-1	-1	-1	1	-1	-1	-1	-1	1
I	1176582	C	T	-1	-1	-1	-1	-1	-1	-1	-1	-1	-1	-1	-1	-1	-1	-1	-1	-1	-1	1	-1	-1	-1	-1	-1	-1	-1	-1	-1	-1	-1	-1	-1	-1	-1	-1	-1	-1	-1	-1	-1	-1	-1	-1	-1	-1	-1
I	1177165	A	G	-1	-1	-1	-1	1	1	-1	-1	-1	-1	-1	-1	1	1	1	-1	-1	1	-1	1	1	-1	-1	-1	-1	-1	-1	-1	1	-1	-1	-1	-1	-1	-1	1	-1	-1	-1	-1	-1	-1	-1	-1	-1	1
I	1177574	C	T	-1	-1	-1	1	1	1	-1	1	1	1	1	1	1	1	1	1	1	1	1	1	1	-1	1	1	1	1	1	-1	1	-1	-1	1	-1	-1	-1	1	-1	-1	-1	-1	1	-1	1	-1	1	1
I	1177732	T	C	-1	-1	-1	-1	-1	-1	-1	-1	-1	-1	-1	-1	-1	-1	-1	-1	1	-1	-1	-1	-1	-1	1	-1	1	-1	-1	-1	-1	-1	-1	-1	-1	-1	-1	-1	-1	-1	-1	-1	-1	-1	-1	-1	-1	-1
I	1178695	A	G	-1	-1	-1	-1	-1	-1	-1	-1	-1	1	1	1	-1	-1	-1	-1	1	-1	1	-1	-1	-1	1	1	1	1	-1	-1	-1	-1	-1	-1	-1	-1	-1	-1	-1	-1	-1	-1	-1	-1	1	-1	1	-1
I	1180061	T	A	-1	-1	-1	-1	-1	1	-1	-1	-1	-1	-1	-1	1	1	1	-1	-1	1	-1	1	1	-1	-1	-1	-1	-1	-1	-1	1	-1	-1	-1	-1	-1	-1	1	-1	-1	-1	-1	-1	-1	-1	-1	-1	1
I	1180172	C	T	-1	-1	-1	-1	-1	-1	-1	1	-1	-1	-1	-1	-1	1	1	1	-1	1	-1	1	1	-1	-1	-1	-1	-1	1	-1	-1	-1	-1	-1	-1	-1	-1	-1	-1	-1	-1	-1	1	-1	-1	-1	-1	-1
I	1180174	A	T	-1	-1	-1	-1	NA	1	-1	-1	1	-1	-1	-1	1	-1	-1	-1	-1	-1	-1	-1	-1	-1	-1	-1	-1	-1	-1	-1	1	-1	-1	1	-1	-1	-1	1	-1	-1	-1	-1	-1	-1	-1	-1	-1	1
I	1181220	T	A	-1	-1	-1	-1	-1	-1	-1	-1	-1	1	1	1	-1	-1	-1	-1	1	-1	1	-1	-1	-1	1	1	1	1	-1	-1	-1	-1	-1	-1	-1	-1	-1	-1	-1	-1	-1	-1	-1	-1	1	-1	1	-1
I	1182448	A	C	-1	-1	-1	1	1	1	-1	1	1	-1	-1	-1	1	1	1	1	-1	1	1	1	1	-1	-1	-1	-1	-1	1	-1	1	-1	-1	1	-1	-1	-1	1	-1	-1	-1	-1	1	-1	-1	-1	-1	1
I	1183342	A	T	-1	-1	1	1	1	1	-1	1	1	1	1	1	1	1	1	1	1	1	1	1	1	-1	1	1	1	1	1	1	1	-1	-1	1	-1	-1	-1	1	-1	-1	-1	-1	1	-1	1	-1	1	1
I	1183504	C	T	-1	-1	-1	-1	1	1	-1	-1	-1	-1	-1	-1	1	-1	-1	-1	-1	1	-1	1	1	-1	-1	-1	-1	-1	-1	-1	1	-1	-1	-1	-1	-1	-1	1	-1	-1	-1	-1	-1	-1	-1	-1	-1	1
I	1185263	C	T	-1	-1	1	1	1	1	-1	1	1	-1	-1	-1	1	1	1	1	-1	1	1	1	1	-1	-1	-1	-1	-1	1	-1	1	-1	-1	1	-1	-1	-1	1	-1	-1	-1	-1	1	-1	-1	-1	-1	1
I	1185640	C	T	-1	-1	-1	-1	-1	-1	-1	-1	-1	1	1	1	-1	-1	-1	-1	1	-1	-1	-1	-1	-1	1	1	1	1	-1	-1	-1	-1	-1	-1	-1	-1	-1	-1	-1	-1	-1	-1	-1	-1	1	-1	1	-1
I	1185865	G	C	-1	-1	1	-1	-1	-1	-1	-1	-1	-1	-1	-1	-1	-1	-1	-1	-1	-1	1	-1	-1	-1	-1	-1	-1	-1	-1	-1	-1	-1	-1	-1	-1	-1	-1	-1	-1	-1	-1	-1	-1	-1	-1	-1	-1	-1
I	1186415	A	T	-1	-1	1	-1	-1	-1	-1	-1	-1	-1	-1	-1	-1	-1	-1	-1	-1	-1	-1	-1	-1	-1	-1	-1	-1	-1	1	-1	-1	-1	-1	-1	-1	-1	-1	-1	-1	-1	-1	-1	-1	-1	-1	-1	-1	-1
I	1186967	G	A	-1	-1	-1	-1	-1	-1	-1	-1	-1	-1	-1	-1	-1	-1	-1	-1	-1	1	-1	-1	NA	-1	-1	-1	-1	-1	1	-1	-1	-1	-1	-1	-1	-1	-1	-1	-1	-1	-1	-1	-1	-1	-1	-1	-1	-1
I	1187017	C	T	-1	-1	-1	-1	1	1	-1	1	1	-1	-1	-1	1	1	-1	-1	-1	1	-1	1	-1	-1	-1	-1	-1	-1	1	-1	1	-1	-1	1	-1	-1	-1	1	-1	-1	-1	-1	1	-1	-1	-1	-1	1
I	1187086	A	T	-1	-1	1	-1	1	1	-1	1	1	-1	-1	-1	1	1	-1	-1	-1	1	1	1	NA	-1	-1	-1	-1	-1	1	-1	1	-1	-1	1	-1	-1	-1	1	-1	-1	-1	-1	1	-1	-1	-1	-1	1
I	1187177	G	A	-1	-1	-1	-1	1	1	-1	1	1	-1	-1	-1	1	-1	-1	-1	-1	1	-1	1	-1	-1	-1	-1	-1	-1	1	-1	1	-1	-1	-1	-1	-1	-1	1	-1	-1	-1	-1	-1	-1	-1	-1	-1	1
I	1187714	A	T	-1	-1	-1	-1	1	1	-1	1	1	-1	-1	-1	1	-1	-1	-1	-1	1	-1	-1	-1	-1	-1	-1	-1	-1	-1	-1	1	-1	-1	1	-1	-1	-1	1	-1	-1	-1	-1	-1	-1	-1	-1	-1	1
I	1187812	T	A	-1	-1	-1	-1	1	-1	-1	-1	-1	-1	-1	-1	-1	-1	-1	-1	-1	-1	-1	-1	-1	-1	-1	-1	-1	-1	1	-1	-1	-1	-1	1	-1	-1	-1	-1	-1	-1	-1	-1	1	-1	-1	-1	-1	-1
I	1188076	C	A	-1	-1	-1	-1	-1	-1	-1	-1	-1	-1	-1	-1	-1	-1	-1	-1	-1	-1	-1	-1	-1	-1	-1	-1	-1	-1	-1	-1	-1	-1	1	-1	1	-1	-1	-1	-1	-1	1	-1	-1	-1	-1	1	-1	-1
I	1188539	G	T	-1	-1	-1	-1	1	1	-1	1	1	-1	-1	-1	1	1	1	1	-1	1	-1	1	1	-1	-1	-1	-1	-1	1	-1	1	-1	-1	1	-1	-1	-1	1	-1	-1	-1	-1	1	-1	-1	-1	-1	1
I	1188837	A	G	-1	-1	1	-1	1	1	-1	1	1	-1	-1	-1	1	1	1	1	-1	1	1	1	1	-1	-1	-1	-1	-1	1	-1	1	-1	-1	1	-1	-1	-1	1	-1	-1	-1	-1	1	-1	-1	-1	-1	1
I	1189620	C	T	-1	-1	-1	-1	1	1	-1	1	1	-1	-1	-1	1	1	1	-1	-1	1	-1	1	-1	-1	-1	-1	-1	-1	1	-1	1	-1	-1	1	-1	-1	-1	1	-1	-1	-1	-1	1	-1	-1	-1	-1	1
I	1189968	T	G	-1	-1	-1	-1	-1	-1	-1	-1	-1	1	1	1	-1	-1	-1	-1	1	-1	-1	-1	-1	-1	1	1	1	1	-1	-1	-1	-1	-1	-1	-1	-1	-1	-1	-1	-1	-1	-1	-1	-1	1	-1	1	-1
I	1190281	C	G	-1	-1	-1	-1	-1	-1	-1	-1	-1	-1	-1	-1	-1	-1	-1	-1	-1	-1	1	-1	-1	-1	-1	-1	-1	-1	-1	-1	-1	-1	-1	-1	-1	-1	-1	-1	-1	-1	-1	-1	-1	-1	-1	-1	-1	-1
I	1190643	T	A	-1	-1	1	-1	1	1	-1	1	1	-1	-1	-1	1	1	1	1	-1	1	1	1	-1	-1	-1	-1	-1	-1	1	1	1	-1	-1	1	-1	-1	-1	1	-1	-1	-1	-1	-1	-1	-1	-1	-1	1
I	1191076	A	C	-1	-1	-1	1	-1	-1	-1	-1	-1	1	1	1	-1	-1	-1	-1	1	-1	1	-1	-1	-1	1	1	1	1	-1	-1	-1	-1	-1	-1	-1	-1	-1	-1	-1	-1	-1	-1	-1	-1	1	-1	1	-1
I	1191796	A	G	-1	-1	-1	-1	-1	-1	-1	-1	-1	1	1	1	-1	-1	-1	-1	1	-1	-1	-1	-1	-1	-1	1	1	1	-1	-1	-1	-1	-1	-1	-1	-1	-1	-1	-1	-1	-1	-1	-1	-1	1	-1	1	-1
I	1193009	C	T	-1	-1	-1	-1	1	1	-1	1	1	1	-1	1	1	1	-1	-1	-1	1	1	1	-1	-1	1	1	-1	1	1	-1	1	-1	-1	1	-1	-1	-1	1	-1	-1	-1	-1	-1	-1	1	-1	1	1
I	1194139	T	C	-1	-1	-1	-1	-1	-1	-1	-1	-1	1	-1	1	-1	-1	-1	-1	-1	-1	-1	-1	-1	-1	-1	1	-1	1	-1	-1	-1	-1	-1	-1	-1	-1	-1	-1	-1	-1	-1	-1	-1	-1	1	-1	1	-1
I	1194404	C	T	-1	-1	-1	-1	1	1	-1	1	1	-1	-1	-1	1	1	-1	-1	-1	1	-1	1	-1	-1	1	-1	-1	-1	1	-1	1	-1	-1	1	-1	-1	-1	1	-1	-1	-1	-1	-1	-1	-1	-1	-1	1
I	1195108	T	A	-1	-1	1	-1	1	1	-1	-1	1	1	1	1	1	1	1	1	1	1	1	1	1	-1	1	1	1	1	1	-1	1	-1	-1	1	-1	-1	-1	1	-1	-1	-1	-1	-1	-1	1	-1	1	1
I	1196324	A	C	-1	-1	-1	-1	1	1	-1	-1	1	1	-1	1	1	1	-1	-1	-1	1	1	-1	-1	-1	1	1	-1	1	1	-1	1	-1	-1	1	-1	-1	-1	1	-1	-1	-1	-1	-1	-1	1	-1	1	1
I	1196470	A	T	-1	-1	-1	-1	-1	-1	-1	-1	-1	1	-1	1	-1	-1	-1	-1	-1	-1	1	-1	-1	-1	-1	1	-1	1	-1	-1	-1	-1	-1	-1	-1	-1	-1	-1	-1	-1	-1	-1	-1	-1	1	-1	1	-1
I	1196729	C	T	-1	-1	-1	-1	NA	1	-1	-1	1	-1	-1	-1	1	-1	-1	-1	-1	1	-1	-1	-1	-1	1	-1	-1	-1	-1	-1	1	-1	-1	1	-1	-1	-1	-1	-1	-1	-1	-1	-1	-1	-1	-1	-1	-1
I	1197600	A	T	-1	-1	-1	-1	1	1	-1	-1	1	-1	-1	-1	1	1	-1	-1	-1	1	1	-1	-1	-1	1	-1	-1	-1	1	-1	1	-1	-1	1	-1	-1	-1	1	-1	-1	-1	-1	-1	-1	-1	-1	-1	1
I	1197822	C	T	-1	-1	-1	-1	-1	1	-1	-1	1	1	-1	1	1	1	-1	-1	-1	-1	-1	-1	-1	-1	NA	1	-1	1	-1	-1	-1	-1	-1	1	-1	-1	-1	-1	-1	-1	-1	-1	-1	-1	1	-1	1	-1
I	1198189	T	A	-1	-1	1	-1	-1	-1	-1	-1	-1	-1	-1	-1	-1	-1	-1	-1	-1	-1	-1	-1	-1	-1	-1	-1	-1	-1	-1	-1	-1	-1	-1	-1	-1	-1	-1	-1	-1	-1	-1	-1	-1	-1	-1	-1	-1	-1
I	1199049	G	C	-1	-1	-1	1	-1	-1	-1	-1	-1	1	1	1	-1	-1	-1	-1	1	-1	1	-1	-1	-1	-1	1	1	1	-1	-1	-1	-1	-1	-1	-1	-1	-1	-1	-1	-1	-1	-1	-1	-1	1	-1	1	-1
I	1199489	A	G	-1	-1	-1	-1	-1	1	-1	-1	1	-1	-1	-1	1	1	-1	-1	-1	1	-1	-1	-1	-1	1	-1	-1	-1	-1	-1	1	-1	-1	-1	-1	-1	-1	1	-1	-1	-1	-1	-1	-1	-1	-1	-1	1
I	1201059	A	C	-1	-1	-1	-1	1	1	-1	1	1	-1	-1	-1	1	1	1	1	-1	1	1	1	1	-1	1	-1	-1	-1	1	-1	1	-1	-1	1	-1	-1	-1	1	-1	-1	-1	-1	-1	-1	-1	-1	-1	1
I	1201586	C	T	-1	-1	-1	-1	-1	-1	-1	-1	-1	1	1	1	-1	-1	-1	-1	1	-1	-1	-1	-1	-1	-1	1	1	1	1	-1	-1	-1	-1	-1	-1	-1	-1	-1	-1	-1	-1	-1	-1	-1	1	-1	1	-1
I	1202074	A	T	-1	-1	-1	-1	1	1	-1	1	1	-1	-1	-1	1	1	1	1	-1	1	-1	1	1	-1	1	-1	-1	-1	-1	-1	1	-1	-1	-1	-1	-1	-1	1	-1	-1	-1	-1	-1	-1	-1	-1	-1	1
I	1202320	T	G	-1	-1	-1	-1	-1	1	-1	-1	-1	1	-1	1	1	1	-1	-1	-1	1	-1	-1	-1	-1	1	1	-1	1	1	-1	1	-1	-1	-1	-1	-1	-1	1	-1	-1	-1	-1	-1	-1	1	-1	1	1
I	1202401	A	C	-1	-1	1	-1	-1	-1	-1	-1	-1	-1	-1	-1	-1	-1	-1	-1	-1	-1	1	-1	-1	-1	-1	-1	-1	-1	-1	-1	-1	-1	-1	-1	-1	-1	-1	-1	-1	-1	-1	-1	-1	-1	-1	-1	-1	-1
I	1202448	T	A	-1	-1	1	1	1	1	-1	1	1	1	1	1	1	1	1	1	1	1	1	1	1	-1	1	1	1	1	1	1	1	-1	1	1	1	-1	-1	1	-1	-1	1	-1	-1	-1	1	1	1	1
I	1202471	A	T	-1	-1	-1	-1	-1	-1	-1	-1	-1	-1	-1	-1	-1	-1	-1	-1	-1	-1	-1	-1	-1	-1	-1	-1	-1	-1	-1	-1	-1	-1	-1	-1	-1	-1	-1	-1	-1	-1	-1	-1	-1	-1	-1	-1	-1	-1
I	1202848	C	T	-1	-1	-1	-1	-1	1	-1	-1	-1	-1	-1	-1	1	-1	-1	-1	-1	1	-1	1	1	-1	1	-1	-1	-1	-1	-1	1	-1	-1	-1	-1	-1	-1	1	-1	-1	-1	-1	-1	-1	-1	-1	-1	1
I	1202880	C	A	-1	-1	-1	1	1	1	-1	-1	-1	1	1	1	1	1	1	-1	1	1	-1	1	1	-1	1	1	1	1	1	-1	1	-1	-1	1	-1	-1	-1	1	-1	-1	-1	-1	-1	-1	1	-1	1	1
I	1204321	T	C	-1	-1	-1	1	1	1	-1	1	1	1	1	1	1	1	1	1	1	1	1	1	1	-1	1	1	1	1	1	-1	1	-1	-1	1	-1	-1	-1	1	-1	-1	-1	-1	-1	-1	1	-1	1	1
I	1205037	A	T	-1	-1	1	-1	1	1	-1	1	1	-1	-1	-1	1	1	1	1	-1	1	1	1	1	-1	1	-1	-1	-1	-1	-1	1	-1	-1	-1	-1	-1	-1	1	-1	-1	-1	-1	-1	-1	-1	-1	-1	1
I	1208140	A	C	-1	-1	-1	-1	-1	-1	-1	-1	-1	-1	-1	-1	1	-1	-1	-1	-1	-1	1	-1	-1	-1	-1	-1	-1	-1	-1	-1	-1	-1	-1	-1	-1	-1	-1	1	-1	-1	-1	-1	-1	-1	-1	-1	-1	-1
I	1208168	A	G	-1	-1	-1	-1	-1	-1	-1	-1	-1	-1	-1	-1	-1	-1	-1	-1	-1	-1	-1	-1	-1	-1	-1	-1	-1	-1	-1	-1	-1	-1	1	-1	1	-1	-1	-1	-1	-1	1	-1	-1	-1	-1	1	-1	-1
I	1208327	A	G	-1	-1	-1	1	1	-1	-1	1	1	1	1	1	-1	1	1	1	1	1	-1	1	1	-1	1	1	1	1	1	-1	1	-1	-1	-1	-1	-1	-1	1	-1	-1	-1	-1	-1	-1	1	-1	1	1
I	1208843	A	T	-1	-1	-1	-1	1	1	-1	-1	1	-1	-1	-1	1	-1	1	-1	-1	1	-1	-1	-1	-1	1	-1	-1	-1	-1	-1	1	-1	-1	-1	-1	-1	-1	1	-1	-1	-1	-1	-1	-1	-1	-1	-1	1
I	1209803	G	A	-1	-1	-1	-1	NA	-1	-1	-1	1	NA	-1	-1	-1	-1	-1	-1	-1	-1	-1	-1	-1	-1	1	-1	-1	NA	1	-1	-1	-1	-1	-1	-1	-1	-1	-1	-1	-1	-1	-1	-1	-1	-1	-1	-1	1
I	1209910	C	T	-1	-1	-1	-1	-1	-1	-1	-1	-1	-1	-1	-1	-1	-1	-1	-1	-1	-1	1	-1	-1	-1	-1	-1	-1	-1	-1	-1	-1	-1	-1	-1	-1	-1	-1	-1	-1	-1	-1	-1	-1	-1	-1	-1	-1	-1
I	1210771	G	A	-1	-1	-1	NA	1	1	-1	-1	1	1	NA	1	1	-1	1	-1	NA	1	1	-1	-1	-1	1	1	-1	1	1	-1	1	-1	-1	-1	-1	-1	-1	1	-1	-1	-1	-1	-1	-1	1	-1	1	1
I	1211276	T	A	-1	-1	1	1	-1	-1	-1	-1	-1	1	1	1	-1	-1	-1	-1	1	-1	1	-1	-1	-1	-1	1	1	1	1	-1	-1	-1	-1	-1	-1	-1	-1	-1	-1	-1	-1	-1	-1	-1	1	-1	1	-1
I	1211383	A	C	-1	-1	1	1	1	1	-1	1	1	1	1	1	1	-1	1	1	1	1	1	1	-1	-1	1	1	1	1	1	1	1	-1	-1	1	-1	-1	-1	1	-1	-1	-1	-1	-1	-1	1	-1	1	1
I	1211692	G	A	-1	-1	-1	-1	1	1	-1	1	1	1	-1	1	1	-1	1	1	-1	1	1	1	-1	-1	1	1	-1	1	1	-1	1	-1	-1	-1	-1	-1	-1	1	-1	-1	-1	-1	-1	-1	1	-1	1	1
I	1211723	T	A	-1	-1	-1	-1	-1	-1	-1	-1	-1	-1	-1	-1	-1	-1	-1	-1	-1	-1	-1	-1	-1	-1	-1	-1	-1	-1	-1	-1	-1	-1	-1	-1	-1	-1	-1	-1	-1	-1	-1	-1	-1	-1	-1	-1	-1	-1
I	1212452	T	G	-1	-1	1	1	1	1	-1	1	1	1	1	1	1	1	1	1	1	1	1	1	1	-1	1	1	1	1	1	-1	1	-1	-1	-1	-1	-1	-1	1	-1	-1	-1	-1	-1	-1	1	-1	1	1
I	1212500	A	G	-1	-1	-1	-1	1	1	-1	1	1	-1	-1	-1	1	1	1	1	-1	1	-1	1	1	-1	1	-1	-1	-1	-1	-1	1	-1	-1	-1	-1	-1	-1	1	-1	-1	-1	-1	-1	-1	-1	-1	-1	1
I	1213134	A	C	-1	-1	-1	NA	1	1	-1	1	-1	NA	-1	1	1	NA	NA	1	-1	NA	-1	-1	-1	-1	NA	NA	-1	NA	-1	-1	NA	-1	-1	-1	-1	-1	-1	-1	-1	-1	-1	-1	-1	-1	NA	-1	NA	1
I	1214172	T	G	-1	-1	1	1	1	1	-1	1	1	NA	1	1	1	1	1	1	1	1	1	1	NA	-1	1	1	1	1	1	-1	1	-1	-1	-1	-1	-1	-1	1	-1	-1	-1	-1	-1	-1	1	-1	1	1
I	1214187	G	A	-1	-1	1	-1	-1	-1	-1	-1	1	-1	-1	-1	-1	NA	NA	-1	1	NA	-1	-1	NA	-1	-1	-1	-1	-1	1	-1	NA	-1	-1	-1	-1	-1	-1	1	-1	-1	-1	-1	-1	-1	-1	-1	-1	-1
I	1216689	C	T	-1	-1	-1	1	NA	1	-1	1	1	-1	-1	-1	1	NA	NA	1	-1	1	-1	1	1	-1	NA	-1	-1	-1	NA	-1	1	-1	-1	-1	-1	-1	-1	1	-1	-1	-1	-1	-1	-1	-1	-1	-1	1
I	1216816	A	C	-1	-1	1	1	1	-1	-1	-1	-1	-1	NA	1	NA	-1	NA	NA	-1	1	-1	NA	NA	-1	NA	NA	-1	NA	-1	-1	1	-1	-1	-1	-1	-1	-1	1	-1	-1	-1	-1	-1	-1	1	-1	NA	NA
I	1221128	T	C	-1	-1	-1	-1	-1	-1	-1	-1	-1	1	1	1	-1	-1	-1	-1	1	-1	-1	-1	-1	-1	-1	1	1	1	-1	-1	-1	-1	-1	-1	-1	-1	-1	-1	-1	-1	-1	-1	-1	-1	1	-1	1	-1
I	1221311	G	A	-1	-1	-1	-1	1	1	-1	-1	-1	-1	-1	-1	NA	1	-1	-1	-1	1	-1	-1	-1	-1	-1	-1	-1	-1	-1	-1	-1	-1	-1	-1	-1	-1	-1	1	-1	-1	-1	-1	-1	-1	-1	-1	-1	1
I	1221423	T	G	-1	-1	-1	-1	-1	-1	-1	-1	-1	-1	-1	-1	-1	-1	NA	-1	-1	-1	NA	-1	NA	-1	-1	-1	-1	-1	-1	-1	1	-1	-1	-1	-1	-1	-1	-1	-1	-1	-1	-1	-1	-1	-1	-1	-1	-1
I	1221644	A	T	-1	-1	1	1	1	1	-1	1	1	1	1	1	1	1	1	1	1	1	-1	-1	1	-1	1	1	1	1	1	-1	1	-1	-1	-1	-1	-1	-1	1	-1	-1	-1	-1	-1	-1	1	-1	1	1
I	1221745	A	G	-1	-1	1	1	1	1	-1	1	1	1	1	1	1	1	1	1	1	1	1	1	1	-1	1	1	1	1	1	-1	1	-1	-1	-1	-1	-1	-1	1	-1	-1	-1	-1	-1	-1	1	-1	1	1
I	1223347	A	G	-1	-1	1	1	1	1	-1	1	1	1	1	1	1	1	1	1	1	1	1	1	1	-1	1	1	1	1	1	1	1	-1	1	1	1	-1	-1	1	-1	-1	1	-1	-1	-1	1	1	1	1
I	1228585	G	A	-1	-1	1	-1	-1	-1	-1	-1	-1	-1	-1	-1	-1	-1	-1	-1	-1	-1	1	-1	-1	-1	-1	-1	-1	-1	-1	-1	-1	-1	-1	-1	-1	-1	-1	-1	-1	-1	-1	-1	-1	-1	-1	-1	-1	-1
I	1229353	A	T	1	1	-1	-1	-1	-1	-1	-1	-1	-1	-1	-1	-1	-1	-1	-1	-1	-1	-1	-1	-1	-1	-1	-1	-1	-1	-1	-1	-1	-1	-1	-1	-1	1	-1	-1	-1	-1	-1	-1	-1	1	-1	-1	-1	-1
I	1231824	T	A	-1	-1	-1	-1	1	1	-1	1	1	1	1	1	1	1	1	1	-1	1	-1	1	-1	-1	1	1	-1	1	1	-1	1	-1	-1	-1	-1	-1	-1	1	-1	-1	-1	-1	-1	-1	1	-1	1	1
I	1233185	T	A	-1	-1	1	-1	-1	-1	-1	-1	-1	-1	-1	-1	-1	-1	-1	-1	-1	-1	1	-1	-1	-1	-1	-1	-1	-1	-1	-1	-1	-1	-1	-1	-1	-1	-1	-1	-1	-1	-1	-1	-1	-1	-1	-1	-1	-1
I	1233659	C	T	-1	-1	1	1	-1	-1	-1	-1	-1	-1	-1	-1	-1	-1	-1	-1	-1	-1	1	-1	-1	-1	-1	-1	-1	-1	1	-1	-1	-1	-1	-1	-1	-1	-1	-1	-1	-1	-1	-1	-1	-1	-1	-1	-1	-1
I	1235904	C	A	-1	-1	-1	-1	-1	-1	-1	-1	-1	1	1	1	-1	-1	-1	-1	1	-1	-1	-1	-1	-1	-1	1	1	1	-1	-1	-1	-1	-1	-1	-1	-1	-1	-1	-1	-1	-1	-1	-1	-1	1	-1	1	-1
I	1237278	G	A	-1	-1	1	1	1	1	-1	1	1	1	1	1	1	1	1	1	1	1	1	1	1	-1	1	1	1	1	1	-1	1	-1	-1	-1	-1	-1	-1	1	-1	-1	-1	-1	-1	-1	1	-1	1	1
I	1238141	T	A	-1	-1	-1	1	-1	-1	-1	-1	-1	-1	-1	-1	-1	-1	-1	-1	-1	-1	-1	-1	-1	-1	-1	-1	-1	-1	1	-1	-1	-1	-1	-1	-1	-1	-1	-1	-1	-1	-1	-1	-1	-1	1	-1	1	-1
I	1238944	A	C	-1	-1	-1	-1	1	1	-1	1	1	1	1	1	1	1	1	1	-1	1	-1	1	-1	-1	1	1	-1	1	-1	-1	1	-1	-1	-1	-1	-1	-1	1	-1	-1	-1	-1	-1	-1	1	-1	1	1
I	1239128	T	C	-1	-1	-1	-1	1	1	-1	1	1	1	1	1	1	1	1	1	1	1	-1	1	1	-1	1	1	1	1	-1	-1	1	-1	-1	-1	-1	-1	-1	1	-1	-1	-1	-1	-1	-1	1	-1	1	1
I	1239793	G	T	-1	-1	1	1	1	1	-1	1	1	1	1	1	1	1	1	1	1	1	1	1	1	-1	1	1	1	1	1	1	1	-1	1	1	1	-1	-1	1	-1	-1	1	-1	-1	-1	1	1	1	1
I	1240343	C	T	-1	-1	-1	1	-1	-1	-1	-1	-1	-1	-1	-1	-1	-1	-1	-1	-1	-1	1	-1	-1	-1	-1	-1	-1	-1	1	-1	-1	-1	-1	-1	-1	-1	-1	-1	-1	-1	-1	-1	-1	-1	-1	-1	-1	-1
I	1241571	G	A	-1	-1	-1	-1	-1	-1	-1	-1	-1	1	-1	-1	1	1	-1	-1	1	-1	-1	-1	1	-1	1	-1	1	-1	-1	-1	-1	-1	-1	-1	-1	-1	-1	-1	-1	-1	-1	-1	-1	-1	1	-1	-1	1
I	1241781	G	A	-1	-1	-1	1	-1	-1	-1	-1	-1	-1	-1	-1	-1	-1	-1	-1	-1	-1	-1	-1	-1	-1	-1	-1	-1	-1	1	1	-1	-1	-1	1	-1	-1	-1	-1	-1	-1	-1	-1	-1	-1	-1	-1	-1	-1
I	1241804	C	A	-1	-1	-1	-1	-1	-1	-1	-1	-1	-1	-1	-1	-1	-1	-1	-1	-1	-1	-1	-1	-1	-1	-1	-1	-1	-1	-1	-1	-1	-1	1	-1	1	-1	-1	-1	-1	-1	1	-1	-1	-1	-1	1	-1	-1
I	1242458	T	C	-1	-1	-1	1	1	1	-1	1	1	1	1	1	1	1	1	1	1	1	-1	1	1	-1	1	1	1	1	1	1	1	-1	-1	1	-1	-1	-1	1	-1	-1	-1	-1	-1	-1	1	-1	1	1
I	1244062	G	A	-1	-1	-1	1	1	1	-1	1	1	1	1	1	1	1	1	1	-1	1	-1	1	-1	-1	1	1	-1	1	1	1	1	-1	-1	1	-1	-1	-1	1	-1	-1	-1	-1	-1	-1	1	-1	1	1
I	1244526	G	A	-1	-1	-1	-1	-1	-1	-1	1	1	1	1	1	-1	-1	-1	1	1	-1	-1	-1	-1	-1	-1	1	1	1	-1	-1	-1	-1	-1	-1	-1	-1	-1	-1	-1	-1	-1	-1	-1	-1	-1	-1	1	-1
I	1244658	T	C	-1	-1	-1	1	-1	-1	-1	-1	-1	-1	-1	-1	-1	-1	-1	-1	-1	-1	-1	-1	-1	-1	-1	-1	-1	-1	1	1	-1	-1	-1	1	-1	-1	-1	-1	-1	-1	-1	-1	-1	-1	1	-1	-1	-1
I	1245508	A	G	-1	-1	1	1	-1	-1	-1	-1	-1	-1	-1	-1	-1	-1	-1	-1	-1	-1	-1	-1	-1	-1	-1	-1	-1	-1	-1	-1	-1	-1	1	-1	1	-1	-1	-1	-1	-1	1	-1	-1	-1	-1	1	-1	-1
I	1245537	T	C	-1	-1	-1	-1	-1	-1	-1	-1	-1	-1	-1	-1	-1	-1	-1	-1	-1	-1	-1	-1	-1	-1	-1	-1	-1	-1	-1	-1	-1	-1	1	-1	1	-1	-1	-1	-1	-1	1	-1	-1	-1	1	1	-1	-1
I	1246047	T	A	-1	-1	-1	-1	1	1	-1	-1	-1	1	NA	1	1	1	1	-1	-1	1	1	1	1	-1	1	1	1	1	-1	-1	1	-1	-1	-1	-1	-1	-1	1	-1	-1	-1	-1	-1	-1	-1	-1	1	1
I	1246120	T	A	-1	-1	-1	-1	1	1	-1	1	1	1	1	1	1	1	1	-1	1	1	-1	1	1	-1	1	1	1	1	-1	-1	1	-1	-1	-1	-1	-1	-1	1	-1	-1	-1	-1	-1	-1	-1	-1	1	1
I	1246239	T	G	-1	-1	-1	1	1	1	-1	1	1	1	1	1	1	1	1	-1	1	1	1	1	1	-1	1	1	1	1	1	1	1	-1	-1	1	-1	-1	-1	1	-1	-1	-1	-1	-1	-1	1	-1	1	1
I	1246817	T	A	-1	-1	-1	-1	-1	-1	-1	-1	-1	-1	-1	-1	-1	-1	-1	-1	-1	-1	-1	-1	-1	-1	-1	-1	-1	-1	1	1	-1	-1	-1	1	-1	-1	-1	-1	-1	-1	-1	-1	-1	-1	1	-1	-1	-1
I	1246952	T	C	-1	-1	-1	-1	1	1	-1	1	1	1	1	1	1	1	1	-1	1	1	1	1	1	-1	1	1	1	1	1	1	1	-1	-1	1	-1	-1	-1	1	-1	-1	-1	-1	-1	-1	1	-1	1	1
I	1247608	T	G	-1	-1	-1	-1	-1	-1	-1	-1	-1	-1	-1	-1	-1	-1	-1	-1	-1	-1	-1	-1	-1	-1	-1	-1	-1	-1	1	1	-1	-1	-1	1	-1	-1	-1	-1	-1	-1	-1	-1	-1	-1	-1	-1	-1	-1
I	1247724	A	G	-1	-1	-1	-1	1	1	-1	-1	-1	-1	-1	-1	1	1	1	-1	-1	1	-1	1	1	-1	1	-1	-1	-1	-1	-1	1	-1	-1	-1	-1	-1	-1	1	-1	-1	-1	-1	-1	-1	-1	-1	-1	1
I	1248249	A	C	-1	-1	1	1	1	1	-1	1	1	1	1	1	1	1	1	1	1	1	1	1	1	-1	1	1	1	1	1	1	1	-1	1	1	1	-1	-1	1	-1	-1	1	-1	-1	-1	1	1	1	1
I	1248432	T	A	-1	-1	-1	1	-1	-1	-1	-1	-1	-1	-1	-1	-1	-1	-1	-1	-1	-1	1	-1	-1	-1	-1	-1	-1	-1	-1	1	-1	-1	-1	-1	-1	-1	-1	-1	-1	-1	-1	-1	-1	-1	-1	-1	-1	-1
I	1248465	A	T	-1	-1	-1	1	1	1	-1	1	1	1	1	1	1	1	1	1	1	1	-1	1	1	-1	1	1	1	1	1	1	1	-1	-1	1	-1	-1	-1	1	-1	-1	-1	-1	-1	-1	1	-1	1	1
I	1249280	T	C	-1	-1	-1	1	-1	-1	-1	-1	-1	-1	-1	-1	-1	-1	-1	-1	-1	-1	1	-1	-1	-1	-1	-1	-1	-1	1	1	-1	-1	-1	1	-1	-1	-1	-1	-1	-1	-1	-1	-1	-1	1	-1	-1	-1
I	1249415	G	A	-1	-1	1	-1	-1	-1	-1	-1	-1	-1	-1	-1	-1	-1	-1	-1	-1	-1	-1	-1	-1	-1	-1	-1	-1	-1	-1	1	-1	-1	-1	-1	-1	-1	-1	-1	-1	-1	-1	-1	-1	-1	1	-1	-1	-1
I	1250419	A	C	-1	-1	-1	-1	-1	-1	-1	1	-1	-1	1	-1	-1	1	-1	-1	-1	-1	-1	1	-1	-1	-1	-1	-1	-1	-1	-1	-1	-1	-1	-1	-1	-1	-1	-1	-1	-1	-1	-1	-1	-1	-1	-1	-1	-1
I	1252221	G	A	-1	-1	-1	-1	-1	1	-1	-1	-1	-1	-1	-1	1	1	1	-1	-1	-1	-1	1	1	-1	-1	-1	-1	-1	-1	-1	-1	-1	-1	-1	-1	-1	-1	1	-1	-1	-1	-1	-1	-1	-1	-1	-1	-1
I	1252382	C	A	-1	-1	-1	-1	1	1	-1	1	1	1	1	1	1	1	1	1	1	1	-1	1	1	-1	1	1	1	1	-1	-1	1	-1	-1	-1	-1	-1	-1	1	-1	-1	-1	-1	-1	-1	-1	-1	1	1
I	1253769	G	A	-1	-1	1	1	-1	-1	-1	-1	-1	-1	-1	-1	-1	-1	-1	-1	-1	-1	1	-1	-1	-1	-1	-1	-1	-1	1	1	-1	-1	-1	1	-1	-1	-1	-1	-1	-1	-1	-1	-1	-1	1	-1	-1	-1
I	1253840	A	G	-1	-1	-1	-1	-1	-1	-1	-1	-1	-1	-1	-1	-1	-1	-1	-1	-1	-1	-1	-1	-1	-1	-1	-1	-1	-1	1	1	-1	-1	-1	1	-1	-1	-1	-1	-1	-1	-1	-1	-1	-1	1	-1	-1	-1
I	1255059	T	A	-1	-1	1	1	-1	-1	-1	-1	-1	-1	-1	-1	-1	-1	-1	-1	-1	-1	-1	-1	-1	-1	-1	-1	-1	-1	-1	-1	-1	-1	-1	-1	-1	-1	-1	-1	-1	-1	-1	-1	-1	-1	-1	-1	-1	-1
I	1255376	A	T	-1	-1	1	1	-1	-1	-1	-1	-1	-1	-1	-1	-1	-1	-1	-1	-1	-1	1	-1	-1	-1	-1	-1	-1	-1	1	-1	-1	-1	-1	-1	-1	-1	-1	-1	-1	-1	-1	-1	-1	-1	-1	-1	-1	-1
I	1256484	G	A	-1	-1	-1	-1	1	1	-1	-1	-1	-1	-1	-1	1	1	1	-1	-1	1	-1	1	1	-1	1	-1	-1	-1	-1	-1	1	-1	-1	-1	-1	-1	-1	1	-1	-1	-1	-1	-1	-1	-1	-1	-1	1
I	1258563	G	C	-1	-1	-1	-1	-1	-1	-1	-1	-1	-1	-1	-1	-1	-1	-1	-1	-1	-1	-1	-1	-1	-1	-1	-1	-1	-1	1	-1	-1	-1	1	-1	1	-1	-1	-1	-1	-1	1	-1	-1	-1	-1	1	-1	-1
I	1258706	G	A	-1	-1	1	1	1	1	-1	1	1	1	1	1	1	1	1	1	1	1	-1	1	1	-1	1	1	1	1	-1	1	1	-1	-1	1	-1	-1	-1	1	-1	-1	-1	-1	-1	-1	1	-1	1	1
I	1259971	G	T	-1	-1	1	1	-1	-1	-1	-1	-1	-1	-1	-1	-1	-1	-1	-1	-1	-1	-1	-1	-1	-1	-1	-1	-1	-1	-1	1	-1	-1	-1	1	-1	-1	-1	-1	-1	-1	-1	-1	-1	-1	1	-1	-1	-1
I	1260822	A	G	-1	-1	1	1	1	1	-1	1	1	1	1	1	1	1	1	1	1	1	1	1	1	-1	1	1	1	1	1	1	1	-1	1	1	1	-1	-1	1	-1	-1	1	-1	-1	-1	1	1	1	1
I	1261955	T	A	-1	-1	-1	-1	-1	-1	-1	1	1	1	1	1	-1	-1	-1	1	1	-1	-1	-1	-1	-1	-1	1	1	1	-1	-1	-1	-1	-1	-1	-1	-1	-1	-1	-1	-1	-1	-1	-1	-1	-1	-1	1	-1
I	1265818	G	A	-1	-1	-1	-1	1	1	-1	1	1	1	1	1	1	1	1	1	1	1	-1	1	1	-1	1	1	1	1	-1	-1	1	-1	-1	-1	-1	-1	-1	1	-1	-1	-1	-1	-1	-1	-1	-1	1	1
I	1269630	T	A	-1	-1	1	1	1	1	-1	1	1	1	1	1	1	1	1	1	1	1	1	1	1	-1	1	1	1	1	1	1	1	-1	-1	1	-1	-1	-1	1	-1	-1	-1	-1	-1	-1	1	-1	1	1
I	1269893	T	C	-1	-1	1	1	-1	-1	-1	-1	-1	-1	-1	-1	-1	-1	-1	-1	-1	-1	1	-1	-1	-1	-1	-1	-1	-1	1	1	-1	-1	-1	1	-1	-1	-1	-1	-1	-1	-1	-1	-1	-1	1	-1	-1	-1
I	1272589	G	A	-1	-1	1	1	-1	-1	-1	-1	-1	-1	-1	-1	-1	-1	-1	-1	-1	-1	-1	-1	-1	-1	-1	-1	-1	-1	-1	1	-1	-1	-1	1	-1	-1	-1	-1	-1	-1	-1	-1	-1	-1	1	-1	-1	-1
I	1276906	C	A	-1	-1	-1	-1	1	1	-1	1	1	1	1	1	1	1	1	1	1	1	-1	1	1	-1	1	1	1	1	-1	-1	1	-1	-1	-1	-1	-1	-1	1	-1	-1	-1	-1	-1	-1	-1	-1	1	1
I	1281806	G	C	-1	-1	-1	-1	-1	-1	-1	-1	-1	1	1	1	-1	-1	-1	-1	1	-1	-1	-1	-1	-1	-1	1	1	1	-1	-1	-1	-1	-1	-1	-1	-1	-1	-1	-1	-1	-1	-1	-1	-1	-1	-1	1	-1
I	1286401	A	C	-1	-1	-1	-1	-1	-1	-1	-1	-1	-1	-1	-1	-1	-1	-1	-1	-1	-1	1	-1	-1	-1	-1	-1	-1	-1	1	-1	-1	-1	-1	-1	-1	-1	-1	-1	-1	-1	-1	-1	-1	-1	-1	-1	-1	-1
I	1287916	A	C	-1	-1	1	1	-1	-1	-1	-1	-1	-1	-1	-1	-1	-1	-1	-1	-1	-1	1	-1	-1	-1	-1	-1	-1	-1	1	1	-1	-1	-1	1	-1	-1	-1	-1	-1	-1	-1	-1	-1	-1	1	-1	-1	-1
I	1289392	A	T	-1	-1	1	-1	1	1	-1	-1	-1	1	1	1	1	1	1	-1	1	1	-1	1	1	-1	1	1	1	1	1	1	1	-1	-1	-1	-1	-1	-1	1	-1	-1	-1	-1	-1	-1	-1	-1	1	1
I	1292211	A	T	-1	-1	-1	1	-1	-1	-1	1	1	-1	-1	-1	-1	-1	-1	1	-1	-1	-1	-1	-1	-1	-1	-1	-1	-1	-1	1	-1	-1	-1	1	-1	-1	-1	-1	-1	-1	-1	-1	-1	-1	1	-1	-1	-1
I	1294288	G	A	-1	-1	-1	1	-1	-1	-1	-1	-1	-1	-1	-1	-1	-1	-1	-1	-1	-1	-1	-1	-1	-1	-1	-1	-1	-1	-1	1	-1	-1	-1	1	-1	-1	-1	-1	-1	-1	-1	-1	-1	-1	1	-1	-1	-1
I	1294610	T	A	-1	-1	-1	1	1	1	-1	1	1	1	-1	1	1	1	1	-1	1	1	1	1	1	-1	1	1	1	1	1	1	1	-1	-1	-1	-1	-1	-1	1	-1	-1	-1	-1	-1	-1	-1	-1	1	1
I	1296312	C	T	-1	-1	1	1	-1	-1	-1	-1	-1	-1	-1	-1	-1	-1	-1	-1	-1	-1	1	-1	-1	-1	-1	-1	-1	-1	-1	1	-1	-1	-1	1	-1	-1	-1	-1	-1	-1	-1	-1	-1	-1	1	-1	-1	-1
I	1297336	T	A	-1	-1	-1	-1	1	1	-1	-1	-1	-1	-1	-1	1	1	1	-1	-1	1	-1	1	1	-1	1	-1	-1	-1	-1	-1	1	-1	-1	-1	-1	-1	-1	1	-1	-1	-1	-1	-1	-1	-1	-1	-1	1
I	1298408	A	T	-1	-1	-1	-1	1	1	-1	1	1	1	1	1	1	1	1	1	1	1	-1	1	1	-1	1	1	1	1	-1	-1	1	-1	-1	-1	-1	-1	-1	1	-1	-1	-1	-1	-1	-1	-1	-1	1	1
I	1302564	G	T	-1	-1	-1	1	1	1	-1	1	1	1	1	1	1	1	1	1	1	1	-1	1	1	-1	1	1	1	1	1	1	1	-1	-1	1	-1	-1	-1	1	-1	-1	-1	-1	-1	-1	1	-1	1	1
I	1303137	T	C	-1	-1	1	1	-1	-1	-1	-1	-1	-1	-1	-1	-1	-1	-1	-1	-1	-1	-1	-1	-1	-1	-1	-1	-1	-1	-1	1	-1	-1	-1	1	-1	-1	-1	-1	-1	-1	-1	-1	-1	-1	-1	-1	-1	-1
I	1306082	A	G	-1	-1	-1	-1	-1	-1	-1	-1	-1	-1	-1	-1	-1	-1	-1	-1	-1	-1	1	-1	-1	-1	-1	-1	-1	-1	-1	-1	-1	-1	1	-1	1	-1	-1	-1	-1	-1	1	-1	-1	-1	-1	1	-1	-1
I	1308455	G	A	-1	-1	-1	-1	1	1	-1	1	1	1	1	1	1	1	1	1	1	1	-1	1	1	-1	1	1	1	1	-1	-1	1	-1	-1	-1	-1	-1	-1	1	-1	-1	-1	-1	-1	-1	-1	-1	1	1
I	1312414	C	T	-1	-1	1	1	1	1	-1	1	1	1	1	1	1	1	1	1	1	1	1	1	1	-1	1	1	1	1	1	1	1	-1	1	1	1	-1	-1	1	-1	-1	1	-1	-1	-1	1	1	1	1
I	1312794	C	T	-1	-1	-1	-1	-1	-1	-1	-1	-1	-1	-1	-1	-1	-1	-1	-1	-1	-1	-1	-1	-1	-1	-1	-1	-1	-1	-1	1	-1	-1	-1	1	-1	-1	-1	-1	-1	-1	-1	-1	-1	-1	1	-1	-1	-1
I	1314414	T	G	-1	-1	-1	-1	1	1	-1	1	1	1	1	1	1	1	1	1	1	1	1	1	1	-1	1	1	1	1	-1	-1	1	-1	1	-1	1	-1	-1	1	-1	-1	1	-1	-1	-1	-1	1	1	1
I	1317482	G	A	-1	-1	-1	-1	-1	-1	-1	-1	-1	-1	-1	-1	-1	-1	-1	-1	-1	-1	-1	-1	-1	-1	-1	-1	-1	-1	-1	-1	-1	-1	1	-1	1	-1	-1	-1	-1	-1	1	-1	-1	-1	-1	1	-1	-1
I	1317511	G	T	-1	-1	-1	-1	1	1	-1	1	1	1	1	1	1	1	1	-1	1	1	-1	-1	1	-1	1	1	1	1	-1	-1	1	-1	1	-1	1	-1	-1	1	-1	-1	1	-1	-1	-1	-1	1	1	1
I	1317527	G	A	-1	-1	-1	-1	1	1	-1	-1	-1	1	1	1	1	1	1	-1	1	1	-1	-1	1	-1	1	1	1	1	-1	-1	1	-1	-1	-1	-1	-1	-1	1	-1	-1	-1	-1	-1	-1	-1	-1	1	1
I	1317541	C	T	-1	-1	-1	-1	-1	NA	-1	-1	-1	NA	-1	-1	-1	-1	-1	-1	-1	-1	-1	-1	-1	-1	-1	NA	-1	-1	-1	-1	1	-1	-1	-1	-1	-1	-1	-1	-1	-1	-1	-1	-1	-1	-1	-1	-1	-1
I	1332141	T	A	-1	-1	-1	-1	-1	-1	-1	-1	-1	-1	-1	-1	-1	-1	-1	-1	-1	-1	-1	-1	-1	-1	-1	-1	-1	-1	-1	-1	-1	-1	1	-1	1	-1	-1	-1	-1	-1	1	-1	-1	-1	-1	1	-1	-1
I	1332600	A	G	-1	-1	-1	-1	1	1	-1	1	1	1	1	1	1	1	1	1	1	1	-1	1	1	-1	1	1	1	1	-1	-1	1	-1	-1	-1	-1	-1	-1	1	-1	-1	-1	-1	-1	-1	-1	-1	1	1
I	1332987	A	C	-1	-1	-1	-1	-1	-1	-1	-1	-1	-1	-1	-1	-1	-1	-1	-1	-1	-1	-1	-1	-1	-1	-1	-1	-1	-1	-1	1	-1	-1	-1	1	-1	-1	-1	-1	-1	-1	-1	-1	-1	-1	1	-1	-1	-1
I	1333076	C	T	-1	-1	-1	-1	-1	-1	-1	-1	-1	-1	-1	-1	-1	-1	-1	-1	-1	-1	-1	-1	-1	-1	-1	-1	-1	-1	-1	-1	-1	-1	1	-1	1	-1	-1	-1	-1	-1	1	-1	-1	-1	-1	1	-1	-1
I	1334363	G	T	-1	-1	-1	-1	-1	1	-1	-1	-1	-1	-1	-1	1	1	1	-1	-1	1	-1	1	1	-1	-1	-1	-1	-1	-1	-1	1	-1	-1	-1	-1	-1	-1	1	-1	-1	-1	-1	-1	-1	-1	-1	-1	1
I	1335150	A	G	-1	-1	-1	-1	1	1	-1	1	1	1	1	1	1	1	1	1	1	1	-1	1	1	-1	1	1	1	1	1	-1	1	-1	1	-1	1	-1	-1	1	-1	-1	1	-1	-1	-1	-1	1	1	1
I	1335208	A	T	-1	-1	1	-1	-1	-1	-1	-1	-1	-1	-1	-1	-1	-1	-1	-1	-1	-1	1	-1	-1	-1	-1	-1	-1	-1	1	-1	-1	-1	1	-1	1	-1	-1	-1	-1	-1	1	-1	-1	-1	-1	1	-1	-1
I	1338003	T	C	-1	-1	1	1	1	1	-1	1	1	1	1	1	1	1	1	1	1	1	1	1	1	-1	1	1	1	1	1	1	1	-1	1	1	1	-1	-1	1	-1	-1	1	-1	-1	-1	1	1	1	1
I	1339689	C	T	-1	-1	-1	-1	-1	-1	-1	-1	-1	1	1	1	-1	-1	-1	-1	1	-1	-1	-1	-1	-1	-1	1	1	1	-1	-1	-1	-1	-1	-1	-1	-1	-1	-1	-1	-1	-1	-1	-1	-1	-1	-1	1	-1
I	1343828	A	G	-1	-1	-1	-1	1	1	-1	-1	-1	-1	-1	-1	1	1	1	-1	-1	1	-1	1	1	-1	1	-1	-1	-1	-1	-1	1	-1	-1	-1	-1	-1	-1	1	-1	-1	-1	-1	-1	-1	-1	-1	-1	1
I	1347011	C	T	-1	-1	-1	-1	NA	1	-1	-1	1	1	-1	1	1	1	-1	-1	1	NA	-1	1	-1	-1	1	1	-1	1	-1	-1	-1	-1	-1	-1	-1	-1	-1	NA	-1	-1	-1	-1	-1	-1	-1	-1	1	1
I	1347327	A	G	-1	-1	-1	-1	1	1	-1	1	1	1	-1	1	1	1	1	1	1	1	-1	1	1	-1	1	1	1	1	1	-1	1	-1	-1	-1	-1	-1	-1	1	-1	-1	-1	-1	-1	-1	-1	-1	1	1
I	1348358	A	G	-1	-1	-1	1	1	1	-1	1	1	1	1	1	1	-1	1	1	1	1	-1	1	1	-1	1	1	1	1	-1	1	1	-1	1	1	1	-1	-1	1	-1	-1	1	-1	-1	-1	1	1	1	1
I	1349766	T	A	-1	-1	-1	-1	1	1	-1	1	1	1	NA	1	1	1	1	-1	1	1	-1	1	-1	-1	1	1	1	1	-1	1	1	-1	1	1	1	-1	-1	1	-1	-1	1	-1	-1	-1	1	1	1	1
I	1349871	T	A	-1	-1	-1	1	1	1	-1	1	1	1	1	1	1	1	1	-1	1	1	1	1	-1	-1	1	1	1	1	1	1	1	-1	1	1	1	-1	-1	1	-1	-1	1	-1	-1	-1	1	1	1	1
I	1350460	A	T	-1	-1	-1	-1	1	1	-1	-1	1	1	-1	1	1	1	1	-1	1	-1	-1	1	-1	-1	1	1	1	1	-1	-1	1	-1	-1	-1	-1	-1	-1	1	-1	-1	-1	-1	-1	-1	-1	-1	1	1
I	1350474	T	C	-1	-1	-1	-1	-1	1	-1	-1	1	1	NA	1	1	1	1	-1	1	-1	-1	1	-1	-1	1	1	1	1	-1	1	1	-1	1	1	1	-1	-1	1	-1	-1	1	-1	-1	-1	1	1	1	1
I	1350704	G	A	-1	-1	1	-1	1	1	-1	1	1	1	1	1	1	1	1	1	1	1	-1	1	1	-1	1	1	1	1	-1	1	1	-1	1	1	1	-1	-1	1	-1	-1	1	-1	-1	-1	1	1	1	1
I	1351578	A	G	-1	-1	-1	-1	1	NA	-1	NA	1	1	NA	NA	NA	-1	NA	NA	NA	1	1	NA	-1	-1	1	NA	-1	NA	-1	-1	NA	-1	-1	-1	-1	-1	-1	-1	-1	-1	-1	-1	-1	-1	-1	-1	NA	NA
I	1351671	T	C	-1	-1	-1	-1	NA	NA	-1	-1	-1	-1	-1	-1	-1	-1	-1	-1	NA	-1	-1	NA	-1	-1	-1	NA	-1	NA	-1	-1	-1	-1	-1	-1	-1	-1	-1	-1	-1	-1	-1	-1	-1	-1	-1	-1	-1	-1
I	1351929	T	C	-1	-1	1	1	1	1	-1	1	1	1	1	1	1	1	1	1	1	1	1	1	1	-1	1	1	1	1	1	1	1	-1	1	1	1	-1	-1	1	-1	-1	1	-1	-1	-1	1	1	1	1
I	1352953	A	T	-1	-1	1	-1	1	1	-1	1	1	1	1	1	1	1	1	1	1	1	1	1	-1	-1	1	1	1	1	-1	-1	1	-1	-1	-1	-1	-1	-1	1	-1	-1	-1	-1	-1	-1	-1	-1	1	1
I	1353611	C	A	-1	-1	-1	-1	1	1	-1	1	1	1	-1	1	1	1	1	-1	1	1	1	1	-1	-1	1	1	NA	1	-1	-1	1	-1	-1	-1	-1	-1	-1	1	-1	-1	-1	-1	-1	-1	-1	-1	1	1
I	1353847	T	C	-1	-1	-1	-1	-1	-1	-1	-1	-1	-1	-1	-1	-1	-1	-1	-1	-1	-1	-1	-1	-1	-1	-1	-1	-1	-1	1	1	-1	-1	1	1	1	-1	-1	-1	-1	-1	1	-1	-1	-1	1	1	-1	-1
I	1354147	A	T	-1	-1	-1	-1	-1	-1	-1	-1	-1	-1	-1	-1	-1	-1	-1	-1	-1	-1	-1	-1	-1	-1	-1	-1	-1	-1	-1	-1	-1	-1	1	-1	1	-1	-1	-1	-1	-1	1	-1	-1	-1	-1	1	-1	-1
I	1354337	C	A	-1	-1	-1	-1	1	1	-1	1	1	1	1	1	1	1	1	1	1	1	1	1	-1	-1	1	1	1	1	-1	1	1	-1	1	1	1	-1	-1	1	-1	-1	1	-1	-1	-1	1	1	1	1
I	1354643	C	G	-1	-1	-1	-1	NA	1	-1	-1	1	-1	-1	1	NA	-1	-1	-1	1	-1	1	NA	-1	-1	1	1	-1	1	-1	-1	1	-1	-1	-1	-1	-1	-1	NA	-1	-1	-1	-1	-1	-1	-1	-1	1	NA
I	1354964	A	T	-1	-1	-1	1	-1	-1	-1	-1	-1	-1	-1	-1	-1	-1	-1	-1	-1	1	-1	-1	-1	-1	-1	-1	-1	-1	1	1	-1	-1	1	1	1	-1	-1	-1	-1	-1	1	-1	-1	-1	1	1	-1	-1
I	1355064	A	G	-1	-1	-1	-1	1	1	-1	NA	1	NA	-1	1	1	-1	NA	-1	-1	-1	1	-1	-1	-1	1	1	-1	1	-1	-1	1	-1	-1	-1	-1	-1	-1	1	-1	-1	-1	-1	-1	-1	-1	-1	1	1
I	1355859	T	G	-1	-1	-1	-1	-1	-1	-1	-1	-1	-1	-1	-1	-1	1	-1	-1	-1	-1	-1	-1	1	-1	-1	-1	-1	-1	-1	-1	-1	-1	-1	-1	-1	-1	-1	-1	-1	-1	-1	-1	-1	-1	-1	-1	-1	-1
I	1355971	T	G	-1	-1	-1	1	-1	-1	-1	-1	-1	-1	-1	-1	-1	-1	-1	-1	-1	-1	-1	-1	-1	-1	-1	-1	-1	-1	-1	1	-1	-1	1	1	1	-1	-1	-1	-1	-1	1	-1	-1	-1	1	1	-1	-1
I	1357942	G	A	-1	-1	-1	-1	1	1	-1	1	1	1	1	1	1	1	1	1	1	1	1	1	1	-1	1	1	1	1	-1	-1	1	-1	-1	-1	-1	-1	-1	1	-1	-1	-1	-1	-1	-1	-1	-1	1	1
I	1358473	G	A	-1	-1	-1	-1	-1	-1	-1	-1	-1	-1	-1	-1	-1	-1	-1	-1	-1	-1	-1	-1	-1	-1	-1	-1	-1	-1	-1	NA	-1	-1	-1	1	NA	-1	-1	-1	-1	-1	1	-1	-1	-1	1	NA	-1	-1
I	1358751	A	G	-1	-1	1	-1	1	1	-1	1	1	1	1	1	1	1	1	1	1	1	1	1	-1	-1	1	1	1	1	1	1	1	-1	1	1	1	-1	-1	1	-1	-1	1	-1	-1	-1	1	1	1	1
I	1360871	A	T	-1	-1	-1	-1	-1	-1	-1	-1	-1	-1	-1	-1	-1	-1	-1	-1	-1	-1	1	-1	-1	-1	-1	-1	-1	-1	1	1	-1	-1	1	1	1	-1	-1	-1	-1	-1	1	-1	-1	-1	1	1	-1	-1
I	1363493	T	G	-1	-1	-1	-1	-1	-1	-1	-1	-1	-1	-1	-1	-1	-1	-1	-1	-1	-1	-1	-1	-1	-1	-1	-1	-1	-1	-1	1	-1	-1	-1	1	1	-1	-1	-1	-1	-1	NA	-1	-1	-1	1	NA	-1	-1
I	1363504	T	G	-1	-1	-1	-1	-1	-1	-1	-1	-1	-1	-1	-1	-1	-1	-1	-1	-1	-1	-1	-1	-1	-1	-1	-1	-1	-1	-1	-1	-1	-1	-1	1	NA	-1	-1	-1	-1	-1	NA	-1	-1	-1	1	NA	-1	-1
I	1364051	A	G	-1	-1	1	-1	1	1	-1	1	1	1	1	1	1	1	1	1	1	1	1	1	1	-1	1	1	1	1	-1	1	1	-1	1	1	1	-1	-1	1	-1	-1	1	-1	-1	-1	1	1	1	1
I	1364790	T	A	-1	-1	-1	-1	-1	-1	-1	-1	-1	-1	-1	-1	-1	-1	-1	-1	-1	-1	-1	-1	-1	-1	-1	-1	-1	-1	-1	-1	-1	-1	1	-1	1	-1	-1	-1	-1	-1	1	-1	-1	-1	-1	1	-1	-1
I	1365102	T	A	-1	-1	-1	-1	-1	-1	-1	-1	-1	-1	-1	-1	-1	-1	-1	-1	-1	-1	-1	-1	-1	-1	-1	-1	-1	-1	-1	-1	-1	-1	1	-1	1	-1	-1	-1	-1	-1	1	-1	-1	-1	-1	1	-1	-1
I	1365778	C	A	-1	-1	-1	-1	-1	-1	-1	-1	-1	-1	-1	-1	-1	-1	-1	-1	-1	-1	-1	-1	-1	-1	-1	-1	-1	-1	-1	1	-1	-1	1	1	1	-1	-1	-1	-1	-1	1	-1	-1	-1	1	1	-1	-1
I	1367261	A	T	-1	-1	-1	-1	1	1	-1	1	1	1	1	1	1	1	1	1	1	1	-1	1	1	-1	1	1	1	1	-1	-1	1	-1	-1	-1	-1	-1	-1	1	-1	-1	-1	-1	-1	-1	-1	-1	1	1
I	1367921	A	T	-1	-1	-1	-1	1	1	-1	1	1	1	1	1	1	1	1	1	1	1	-1	1	1	-1	1	1	1	1	1	1	1	-1	1	1	1	-1	-1	1	-1	-1	1	-1	-1	-1	1	1	1	1
I	1368716	T	A	-1	-1	-1	1	-1	-1	-1	1	1	1	1	1	-1	-1	-1	1	1	-1	-1	-1	-1	-1	-1	1	1	1	-1	-1	-1	-1	-1	-1	-1	-1	-1	-1	-1	-1	-1	-1	-1	-1	-1	-1	1	-1
I	1368717	T	A	-1	-1	-1	1	1	1	-1	1	1	1	1	1	1	1	1	1	1	1	1	1	1	-1	1	1	1	1	1	-1	1	-1	-1	-1	-1	-1	-1	1	-1	-1	-1	1	-1	-1	-1	-1	1	1
I	1369691	T	A	-1	-1	-1	-1	-1	-1	-1	-1	-1	NA	1	1	-1	-1	-1	-1	NA	-1	-1	-1	-1	-1	-1	NA	1	NA	-1	-1	-1	-1	-1	-1	-1	-1	-1	-1	-1	-1	-1	-1	-1	-1	-1	-1	1	-1
I	1374122	T	C	-1	-1	-1	-1	1	1	-1	1	1	1	-1	1	1	1	-1	-1	-1	1	1	NA	-1	-1	1	1	1	1	1	-1	1	-1	-1	-1	-1	-1	-1	1	-1	-1	-1	-1	-1	-1	-1	-1	1	1
I	1374320	G	A	-1	-1	-1	-1	1	1	-1	NA	1	NA	-1	NA	1	1	-1	-1	-1	1	1	NA	-1	-1	1	1	-1	NA	1	-1	1	-1	-1	-1	-1	-1	-1	1	-1	-1	-1	-1	-1	-1	-1	-1	NA	1
I	1376787	T	A	-1	-1	-1	1	-1	-1	-1	-1	-1	-1	-1	-1	-1	-1	-1	-1	-1	-1	1	-1	-1	-1	-1	-1	-1	-1	-1	-1	-1	-1	-1	1	-1	-1	-1	-1	-1	-1	-1	-1	-1	-1	1	-1	-1	-1
I	1376939	A	G	-1	-1	-1	1	-1	-1	-1	-1	-1	-1	-1	-1	-1	-1	-1	-1	-1	-1	1	-1	-1	-1	-1	-1	-1	-1	-1	1	-1	-1	-1	1	-1	-1	-1	-1	-1	-1	-1	-1	-1	-1	1	-1	-1	-1
I	1377580	T	A	-1	-1	-1	1	1	NA	-1	1	1	1	1	1	NA	1	1	-1	NA	-1	-1	1	NA	-1	1	1	1	1	1	-1	NA	-1	-1	-1	-1	-1	-1	NA	-1	-1	-1	-1	-1	-1	-1	-1	NA	NA
I	1377639	T	A	-1	-1	-1	-1	-1	NA	-1	1	-1	1	NA	NA	-1	-1	-1	-1	-1	-1	-1	NA	-1	-1	NA	1	-1	NA	-1	-1	-1	-1	-1	-1	-1	-1	-1	-1	-1	-1	-1	-1	-1	-1	-1	-1	-1	-1
I	1378678	A	G	-1	-1	1	-1	NA	NA	-1	-1	1	-1	-1	NA	1	1	1	1	1	1	-1	-1	1	-1	1	-1	1	-1	1	-1	NA	-1	-1	-1	-1	-1	-1	1	-1	-1	-1	-1	-1	-1	-1	-1	NA	1
I	1378682	A	G	-1	-1	-1	-1	NA	NA	-1	-1	NA	-1	-1	NA	NA	-1	1	1	1	-1	-1	-1	1	-1	NA	-1	-1	-1	-1	-1	NA	-1	-1	-1	-1	-1	-1	1	-1	-1	-1	-1	-1	-1	-1	-1	NA	1
I	1378860	T	A	-1	-1	-1	-1	-1	-1	-1	-1	-1	-1	-1	-1	-1	-1	-1	-1	-1	-1	1	-1	-1	-1	-1	-1	-1	-1	-1	1	-1	-1	-1	-1	-1	-1	-1	-1	-1	-1	-1	-1	-1	-1	-1	-1	-1	-1
I	1379089	A	T	-1	-1	-1	-1	-1	-1	-1	-1	-1	-1	-1	-1	-1	-1	-1	-1	-1	-1	1	-1	-1	-1	-1	-1	-1	-1	-1	1	-1	-1	-1	1	-1	-1	-1	-1	-1	-1	-1	-1	-1	-1	1	-1	-1	-1
I	1379783	A	C	-1	-1	1	-1	1	1	-1	1	1	1	1	1	1	1	1	1	1	1	1	1	1	-1	1	1	1	1	1	1	1	-1	-1	1	-1	-1	-1	1	-1	-1	-1	-1	-1	-1	1	-1	1	1
I	1380501	T	A	-1	-1	-1	-1	1	1	-1	1	1	1	1	1	1	1	1	1	1	1	-1	1	1	-1	1	1	1	1	-1	-1	1	-1	-1	-1	-1	-1	-1	1	-1	-1	-1	-1	-1	-1	-1	-1	1	1
I	1380943	T	A	-1	-1	-1	-1	-1	-1	-1	-1	-1	-1	-1	-1	-1	-1	-1	-1	-1	-1	-1	-1	-1	-1	-1	-1	-1	-1	-1	-1	-1	-1	1	-1	1	-1	-1	-1	-1	-1	1	-1	-1	-1	-1	1	-1	-1
I	1381551	G	T	-1	-1	-1	-1	1	1	-1	1	1	1	1	1	1	1	1	1	1	1	-1	1	1	-1	1	1	1	1	1	-1	1	-1	1	-1	1	-1	-1	1	-1	-1	1	-1	-1	-1	-1	1	1	1
I	1381681	A	T	-1	-1	-1	-1	-1	-1	-1	-1	-1	-1	-1	-1	-1	-1	-1	-1	-1	-1	-1	-1	-1	-1	-1	-1	-1	-1	-1	-1	-1	-1	-1	-1	1	-1	-1	-1	-1	-1	NA	-1	-1	-1	-1	NA	-1	-1
I	1382361	T	C	-1	-1	-1	1	1	1	-1	-1	1	1	1	1	1	-1	1	1	1	1	-1	NA	-1	-1	1	1	1	1	-1	-1	NA	-1	-1	-1	-1	-1	-1	1	-1	-1	-1	-1	-1	-1	-1	-1	1	1
I	1382370	T	A	-1	-1	-1	1	1	1	-1	1	1	1	NA	1	1	-1	1	1	1	1	-1	NA	NA	-1	1	1	1	1	-1	1	NA	-1	-1	1	1	-1	-1	1	-1	-1	NA	-1	-1	-1	1	-1	1	1
I	1383336	A	T	-1	-1	-1	-1	-1	-1	-1	-1	-1	-1	-1	-1	-1	-1	-1	-1	-1	-1	-1	-1	-1	-1	-1	-1	-1	-1	-1	-1	-1	-1	1	-1	1	-1	-1	-1	-1	-1	1	-1	-1	-1	-1	1	-1	-1
I	1383398	C	T	-1	-1	1	1	1	1	-1	-1	1	1	1	1	1	1	1	-1	1	1	1	NA	-1	-1	1	1	1	1	1	1	1	-1	-1	1	-1	-1	-1	1	-1	-1	-1	-1	-1	-1	1	-1	1	1
I	1383899	C	A	-1	-1	-1	-1	-1	-1	-1	-1	-1	-1	-1	-1	-1	-1	-1	-1	-1	-1	-1	-1	-1	-1	-1	-1	-1	-1	-1	1	-1	-1	-1	1	-1	-1	-1	-1	-1	-1	-1	-1	-1	-1	1	-1	-1	-1
I	1384249	G	T	-1	-1	-1	1	1	1	-1	1	1	1	1	1	1	1	1	1	1	1	1	1	-1	-1	1	1	1	1	1	1	1	-1	-1	1	-1	-1	-1	1	-1	-1	-1	-1	-1	-1	1	-1	1	1
I	1384389	T	G	-1	-1	-1	-1	-1	-1	-1	-1	-1	-1	-1	-1	-1	-1	-1	-1	-1	-1	1	-1	-1	-1	-1	-1	-1	-1	1	1	-1	-1	-1	1	-1	-1	-1	-1	-1	-1	-1	-1	-1	-1	1	-1	-1	-1
I	1384411	A	T	-1	-1	-1	-1	-1	-1	-1	-1	-1	-1	-1	-1	-1	-1	-1	-1	-1	-1	1	-1	-1	-1	-1	-1	-1	-1	-1	1	-1	-1	-1	1	-1	-1	-1	-1	-1	-1	-1	-1	-1	-1	-1	-1	-1	-1
I	1385238	C	A	-1	-1	1	1	1	1	-1	-1	1	1	-1	1	1	-1	-1	-1	1	-1	1	-1	-1	-1	1	1	-1	1	1	1	1	-1	1	1	1	-1	-1	1	-1	-1	1	-1	-1	-1	1	1	1	1
I	1385611	G	A	-1	-1	1	1	-1	-1	-1	-1	-1	-1	-1	-1	-1	-1	-1	-1	-1	-1	1	-1	-1	-1	-1	-1	-1	-1	1	1	-1	-1	-1	1	-1	-1	-1	-1	-1	-1	-1	-1	-1	-1	1	-1	-1	-1
I	1385804	T	C	-1	-1	-1	1	1	1	-1	-1	1	1	-1	1	1	-1	-1	-1	1	-1	-1	-1	-1	-1	1	1	-1	1	-1	-1	1	-1	-1	-1	-1	-1	-1	1	-1	-1	-1	-1	-1	-1	-1	-1	1	1
I	1387299	G	C	-1	-1	1	-1	1	1	-1	1	1	1	1	1	1	1	1	1	1	1	1	1	1	-1	1	1	1	1	-1	-1	1	-1	1	-1	1	-1	-1	1	-1	-1	1	-1	-1	-1	-1	1	1	1
I	1388149	A	T	-1	-1	-1	-1	-1	-1	-1	-1	-1	-1	-1	-1	-1	-1	-1	-1	-1	-1	1	-1	-1	-1	-1	-1	-1	-1	1	1	-1	-1	-1	1	-1	-1	-1	-1	-1	-1	-1	-1	-1	-1	1	-1	-1	-1
I	1389122	G	A	-1	-1	-1	-1	NA	-1	-1	-1	-1	-1	-1	-1	-1	-1	1	-1	NA	1	-1	-1	-1	-1	-1	-1	-1	-1	-1	-1	NA	-1	-1	-1	-1	-1	-1	1	-1	-1	-1	-1	-1	-1	-1	-1	-1	-1
I	1389667	T	C	-1	-1	-1	-1	1	1	-1	-1	1	1	-1	1	1	NA	1	-1	1	1	-1	-1	-1	-1	1	1	-1	1	1	-1	1	-1	-1	-1	-1	-1	-1	1	-1	-1	-1	-1	-1	-1	-1	-1	1	1
I	1389922	C	T	-1	-1	-1	-1	1	1	-1	1	1	1	-1	1	1	1	1	1	1	1	-1	1	1	-1	1	1	-1	1	1	-1	1	-1	-1	-1	-1	-1	-1	1	-1	-1	-1	-1	-1	-1	-1	-1	1	1
I	1390465	A	T	-1	-1	-1	1	-1	-1	-1	-1	-1	-1	-1	-1	-1	-1	-1	-1	-1	-1	-1	-1	-1	-1	-1	-1	-1	-1	-1	-1	-1	-1	1	-1	1	-1	-1	-1	-1	-1	1	-1	-1	-1	-1	1	-1	-1
I	1390475	A	C	-1	-1	-1	1	1	1	-1	-1	1	1	-1	1	1	-1	1	-1	1	1	1	-1	-1	-1	1	1	-1	1	1	-1	1	-1	1	-1	1	-1	-1	1	-1	-1	1	-1	-1	-1	-1	1	1	1
I	1390943	T	A	-1	-1	-1	-1	-1	-1	-1	-1	-1	-1	-1	-1	-1	-1	-1	-1	-1	-1	1	-1	-1	-1	-1	-1	-1	-1	-1	-1	-1	-1	1	-1	1	-1	-1	-1	-1	-1	1	-1	-1	-1	-1	1	-1	-1
I	1391475	A	T	-1	-1	-1	1	1	1	-1	-1	1	1	-1	1	1	-1	1	-1	1	1	1	-1	-1	-1	1	1	-1	1	1	-1	1	-1	-1	-1	-1	-1	-1	1	-1	-1	-1	-1	-1	-1	-1	-1	1	1
I	1391693	A	G	-1	-1	-1	1	1	1	-1	1	1	1	-1	1	1	1	1	1	1	1	1	1	1	-1	1	1	-1	1	1	-1	1	-1	1	-1	1	-1	-1	1	-1	-1	1	-1	-1	-1	-1	1	1	1
I	1392049	G	T	-1	-1	-1	1	-1	-1	-1	-1	-1	-1	-1	-1	-1	-1	-1	-1	-1	-1	1	-1	-1	-1	-1	-1	-1	-1	1	-1	-1	-1	-1	-1	-1	-1	-1	-1	-1	-1	-1	-1	-1	-1	-1	-1	-1	-1
I	1392766	G	C	-1	-1	-1	-1	1	1	-1	1	1	1	1	1	1	1	1	1	1	1	-1	1	1	-1	1	1	1	1	-1	-1	1	-1	-1	-1	-1	-1	-1	1	-1	-1	-1	-1	-1	-1	-1	-1	1	1
I	1392829	G	A	-1	-1	1	1	-1	-1	-1	-1	-1	-1	-1	-1	-1	-1	-1	-1	-1	-1	1	-1	-1	-1	-1	-1	-1	-1	-1	-1	-1	-1	-1	-1	-1	-1	-1	-1	-1	-1	-1	-1	-1	-1	-1	-1	-1	-1
I	1393119	T	A	-1	-1	1	1	1	1	-1	-1	1	1	-1	1	1	1	1	NA	1	1	1	NA	NA	-1	1	1	NA	1	1	-1	1	-1	1	-1	1	-1	-1	1	-1	-1	1	-1	-1	-1	-1	1	1	1
I	1393667	T	A	-1	-1	-1	-1	-1	-1	-1	1	-1	-1	-1	-1	-1	-1	-1	-1	-1	-1	1	-1	-1	-1	-1	-1	-1	-1	-1	-1	-1	-1	1	-1	-1	-1	-1	-1	-1	-1	-1	-1	-1	-1	-1	-1	-1	-1
I	1393874	T	A	-1	-1	-1	1	-1	-1	-1	-1	-1	-1	-1	-1	-1	-1	-1	-1	-1	-1	1	-1	-1	-1	-1	-1	-1	-1	-1	-1	-1	-1	-1	-1	-1	-1	-1	-1	-1	-1	-1	-1	-1	-1	-1	-1	-1	-1
I	1394221	T	C	-1	-1	1	1	1	1	-1	1	1	1	1	1	1	1	1	1	1	1	1	1	1	-1	1	1	1	1	1	-1	1	-1	1	-1	1	-1	-1	1	-1	-1	1	-1	-1	-1	-1	1	1	1
I	1394700	C	T	-1	-1	1	-1	-1	-1	-1	-1	-1	-1	-1	-1	-1	-1	-1	-1	-1	-1	-1	-1	-1	-1	-1	-1	-1	-1	-1	-1	-1	-1	1	-1	1	-1	-1	-1	-1	-1	1	-1	-1	-1	-1	1	-1	-1
I	1394746	G	T	-1	-1	-1	-1	-1	-1	-1	-1	-1	-1	-1	-1	-1	-1	-1	-1	-1	-1	-1	-1	-1	-1	-1	-1	-1	-1	-1	-1	-1	-1	1	-1	1	-1	-1	-1	-1	-1	1	-1	-1	-1	-1	1	-1	-1
I	1395219	A	T	-1	-1	-1	-1	1	1	-1	-1	1	1	-1	1	1	-1	-1	-1	-1	1	1	-1	-1	-1	1	1	-1	1	1	-1	1	-1	-1	-1	-1	-1	-1	-1	-1	-1	-1	-1	-1	-1	-1	-1	1	1
I	1395465	C	T	-1	-1	-1	-1	1	1	-1	-1	1	1	-1	1	1	-1	-1	-1	-1	1	1	-1	-1	-1	1	1	-1	1	1	-1	1	-1	1	-1	1	-1	-1	-1	-1	-1	1	-1	-1	-1	-1	1	1	1
I	1396724	A	G	-1	-1	-1	-1	-1	-1	-1	1	-1	1	-1	-1	1	1	1	-1	1	-1	-1	1	-1	-1	-1	-1	1	-1	-1	-1	-1	-1	-1	-1	-1	-1	-1	1	-1	-1	-1	-1	-1	-1	-1	1	-1	-1
I	1396935	A	T	-1	-1	-1	-1	1	1	-1	1	1	1	-1	1	1	1	1	-1	1	1	1	1	-1	-1	1	1	1	1	1	-1	1	-1	1	-1	1	-1	-1	1	-1	-1	1	-1	-1	-1	-1	1	1	1
I	1397965	A	T	-1	-1	-1	-1	1	1	-1	-1	1	1	-1	1	1	-1	-1	-1	-1	1	-1	-1	-1	-1	1	1	-1	1	-1	-1	1	-1	-1	-1	-1	-1	-1	-1	-1	-1	-1	-1	-1	-1	-1	-1	1	1
I	1397983	C	T	-1	-1	-1	-1	NA	1	-1	-1	1	1	-1	1	1	-1	-1	-1	-1	NA	-1	-1	-1	-1	1	1	-1	1	-1	-1	1	-1	-1	-1	-1	-1	-1	-1	-1	-1	-1	-1	-1	-1	-1	-1	1	NA
I	1397995	C	T	-1	-1	-1	-1	-1	-1	-1	-1	-1	-1	-1	-1	-1	-1	-1	-1	-1	-1	1	-1	-1	-1	-1	-1	-1	-1	-1	-1	-1	-1	1	-1	1	-1	-1	-1	-1	-1	1	-1	-1	-1	-1	1	-1	-1
I	1399112	C	G	-1	-1	-1	-1	1	1	-1	1	1	1	-1	1	1	1	1	NA	1	1	-1	1	-1	-1	1	1	1	1	-1	-1	1	-1	-1	-1	-1	-1	-1	1	-1	-1	-1	-1	-1	-1	-1	-1	1	1
I	1399531	T	A	-1	-1	1	1	1	1	-1	1	1	1	1	1	1	1	1	1	1	1	1	1	1	-1	1	1	1	1	-1	-1	1	-1	-1	-1	-1	-1	-1	1	-1	-1	-1	-1	-1	-1	-1	-1	1	1
I	1400428	G	A	-1	-1	1	-1	1	1	-1	1	1	1	1	1	1	1	1	1	1	1	-1	1	1	-1	1	1	1	1	-1	-1	1	-1	1	-1	1	-1	-1	1	-1	-1	1	-1	-1	-1	-1	1	1	1
I	1401076	G	T	-1	-1	1	-1	-1	-1	-1	1	1	1	1	1	-1	-1	-1	1	1	-1	-1	-1	NA	-1	-1	1	1	1	-1	-1	-1	-1	-1	-1	-1	-1	-1	-1	-1	-1	-1	-1	-1	-1	-1	-1	1	-1
I	1404717	G	A	-1	-1	1	1	1	1	-1	1	1	1	1	1	1	1	1	1	1	1	1	1	1	-1	1	1	1	1	1	1	1	-1	1	1	1	-1	-1	1	-1	-1	1	-1	-1	-1	1	1	1	1
I	1404829	T	C	-1	-1	-1	-1	1	1	-1	1	1	1	1	1	1	1	1	1	1	1	-1	1	1	-1	1	-1	1	-1	-1	-1	1	-1	-1	-1	-1	-1	-1	1	-1	-1	-1	-1	-1	-1	-1	-1	1	1
I	1405025	A	G	-1	-1	1	-1	-1	-1	-1	-1	-1	-1	-1	-1	-1	-1	-1	-1	-1	-1	-1	-1	-1	-1	-1	-1	-1	-1	-1	-1	-1	-1	1	-1	1	-1	-1	-1	-1	-1	1	-1	-1	-1	-1	1	-1	-1
I	1407455	T	C	-1	-1	-1	-1	-1	-1	-1	-1	-1	-1	-1	-1	-1	-1	-1	-1	-1	-1	-1	-1	-1	-1	-1	-1	-1	-1	1	-1	-1	-1	1	-1	1	-1	-1	-1	-1	-1	1	-1	-1	-1	-1	1	-1	-1
I	1407701	A	T	-1	-1	-1	-1	-1	-1	-1	-1	-1	-1	-1	-1	-1	-1	-1	-1	-1	-1	-1	-1	-1	-1	-1	-1	-1	-1	-1	-1	-1	-1	1	-1	1	-1	-1	-1	-1	-1	1	-1	-1	-1	-1	1	-1	-1
I	1409600	T	C	-1	-1	-1	-1	-1	1	-1	-1	-1	-1	-1	-1	1	1	1	-1	-1	1	-1	1	1	-1	-1	-1	-1	-1	-1	-1	1	-1	-1	-1	-1	-1	-1	1	-1	-1	-1	-1	-1	-1	-1	-1	-1	1
I	1410169	T	C	-1	-1	-1	1	-1	-1	-1	-1	-1	-1	-1	-1	-1	-1	-1	-1	-1	-1	1	-1	-1	-1	-1	-1	-1	-1	-1	-1	-1	-1	-1	-1	-1	-1	-1	-1	-1	-1	-1	-1	-1	-1	-1	-1	-1	-1
I	1410207	G	A	-1	-1	1	1	1	1	-1	1	1	1	1	1	1	1	1	1	1	1	1	1	1	-1	1	1	1	1	1	-1	1	-1	1	-1	1	-1	-1	1	-1	-1	1	-1	-1	-1	-1	1	1	1
I	1411143	T	A	-1	-1	1	1	-1	-1	-1	-1	-1	-1	-1	-1	-1	-1	-1	-1	-1	-1	1	-1	-1	-1	-1	-1	-1	-1	1	-1	-1	-1	-1	-1	-1	-1	-1	-1	-1	-1	-1	-1	-1	-1	-1	-1	-1	-1
I	1411795	A	T	-1	-1	1	1	1	-1	-1	1	1	1	1	1	-1	-1	-1	1	1	-1	1	-1	-1	-1	-1	1	1	1	-1	-1	-1	-1	-1	-1	-1	-1	-1	-1	-1	-1	-1	-1	-1	-1	-1	-1	1	-1
I	1412053	A	G	-1	-1	-1	1	-1	-1	-1	-1	-1	-1	-1	-1	NA	NA	NA	-1	-1	NA	-1	1	NA	-1	-1	-1	-1	-1	-1	-1	-1	-1	-1	-1	-1	-1	-1	NA	-1	-1	-1	-1	-1	-1	-1	-1	-1	-1
I	1412467	C	T	-1	-1	-1	-1	-1	1	-1	-1	-1	-1	-1	-1	NA	-1	-1	-1	-1	-1	-1	-1	-1	-1	-1	-1	-1	-1	-1	-1	NA	-1	-1	-1	-1	-1	-1	-1	-1	-1	-1	-1	-1	-1	-1	-1	-1	NA
I	1413195	A	G	-1	-1	-1	-1	-1	-1	-1	-1	-1	-1	NA	-1	-1	-1	-1	1	-1	-1	-1	1	-1	-1	-1	-1	NA	-1	-1	-1	-1	-1	-1	-1	-1	-1	-1	-1	-1	-1	-1	-1	-1	-1	-1	-1	-1	-1
I	1413211	C	T	-1	-1	-1	-1	-1	1	-1	-1	-1	-1	-1	-1	NA	-1	-1	-1	-1	-1	1	-1	-1	-1	-1	-1	-1	-1	-1	-1	NA	-1	-1	-1	-1	-1	-1	-1	-1	-1	-1	-1	-1	-1	-1	-1	-1	NA
I	1414324	A	C	-1	-1	-1	1	-1	-1	-1	-1	-1	-1	1	-1	-1	1	-1	1	-1	1	-1	-1	1	-1	NA	-1	-1	-1	-1	-1	-1	-1	-1	-1	-1	-1	-1	-1	-1	-1	-1	-1	-1	-1	-1	-1	-1	-1
I	1414440	G	A	-1	-1	-1	1	1	1	-1	1	1	1	1	1	1	1	1	1	1	1	1	1	-1	-1	1	1	1	1	-1	-1	1	-1	-1	-1	-1	-1	-1	1	-1	-1	-1	-1	-1	-1	-1	-1	1	1
I	1415438	G	T	-1	-1	1	-1	-1	-1	-1	-1	-1	-1	-1	-1	-1	-1	-1	-1	-1	-1	1	-1	-1	-1	-1	-1	-1	-1	1	-1	-1	-1	-1	-1	-1	-1	-1	-1	-1	-1	-1	-1	-1	-1	-1	-1	-1	-1
I	1416193	G	T	-1	-1	-1	-1	1	1	-1	-1	-1	-1	-1	-1	1	1	1	-1	-1	1	-1	1	1	-1	1	-1	-1	-1	-1	-1	1	-1	-1	-1	-1	-1	-1	1	-1	-1	-1	-1	-1	-1	-1	-1	-1	1
I	1417682	G	C	-1	-1	-1	-1	-1	-1	-1	-1	-1	-1	-1	-1	-1	-1	-1	-1	-1	-1	-1	-1	-1	-1	-1	-1	-1	-1	-1	-1	-1	-1	1	-1	1	-1	-1	-1	-1	-1	1	-1	-1	-1	-1	1	-1	-1
I	1418565	T	A	-1	-1	1	1	1	1	-1	1	1	1	1	1	1	1	1	1	1	1	1	1	1	-1	1	1	1	1	1	1	1	-1	1	-1	1	-1	-1	1	-1	-1	1	-1	-1	-1	-1	1	1	1
I	1418670	A	G	-1	-1	-1	1	NA	NA	-1	1	1	1	1	1	NA	1	1	1	1	NA	-1	1	-1	-1	1	1	1	1	1	-1	NA	-1	-1	-1	-1	-1	-1	NA	-1	-1	-1	-1	-1	-1	-1	-1	1	1
I	1418704	C	T	-1	-1	-1	-1	1	1	-1	1	1	1	1	1	1	1	1	1	1	1	-1	1	-1	-1	1	1	1	1	-1	-1	1	-1	-1	-1	-1	-1	-1	1	-1	-1	-1	-1	-1	-1	-1	-1	1	1
I	1422017	T	C	-1	-1	-1	-1	-1	-1	-1	-1	-1	1	1	1	-1	-1	-1	-1	1	-1	-1	-1	-1	-1	-1	1	1	1	-1	-1	-1	-1	-1	-1	-1	-1	-1	-1	-1	-1	-1	-1	-1	-1	-1	-1	1	-1
I	1422283	A	G	-1	-1	-1	-1	-1	-1	-1	-1	-1	-1	-1	-1	-1	-1	-1	-1	-1	-1	1	-1	-1	-1	-1	-1	-1	-1	1	1	-1	-1	1	1	1	-1	-1	-1	-1	-1	1	-1	-1	-1	1	1	-1	-1
I	1422293	A	G	-1	-1	-1	-1	-1	NA	-1	-1	-1	-1	-1	-1	NA	-1	-1	-1	-1	-1	1	-1	-1	-1	NA	-1	-1	-1	1	1	NA	-1	1	1	1	-1	-1	-1	-1	-1	1	-1	-1	-1	1	1	-1	NA
I	1422302	A	T	-1	-1	-1	-1	-1	1	-1	NA	-1	-1	-1	-1	NA	-1	-1	-1	-1	NA	-1	-1	-1	-1	NA	1	-1	NA	-1	-1	1	-1	-1	-1	-1	-1	-1	-1	-1	-1	-1	-1	-1	-1	-1	-1	-1	NA
I	1422419	T	G	-1	-1	1	-1	-1	-1	-1	-1	-1	-1	-1	-1	-1	-1	-1	-1	-1	-1	1	-1	-1	-1	-1	-1	-1	-1	-1	-1	-1	-1	-1	-1	-1	-1	-1	-1	-1	-1	-1	-1	-1	-1	-1	-1	-1	-1
I	1422995	A	G	-1	-1	-1	1	1	1	-1	1	1	1	1	1	1	1	1	1	1	1	1	1	1	-1	1	1	1	1	-1	-1	1	-1	-1	-1	-1	-1	-1	1	-1	-1	-1	-1	-1	-1	-1	-1	1	1
I	1423893	G	A	-1	-1	-1	1	NA	NA	-1	-1	1	1	1	1	NA	1	NA	-1	NA	NA	1	NA	-1	-1	NA	1	-1	1	-1	-1	1	-1	-1	-1	-1	-1	-1	NA	-1	-1	-1	-1	-1	-1	-1	-1	1	1
I	1425092	T	A	-1	-1	1	1	1	1	-1	1	1	1	1	1	1	1	1	1	1	1	1	1	1	-1	1	1	1	1	1	1	1	-1	1	1	1	-1	-1	1	-1	-1	1	-1	-1	-1	1	1	1	1
I	1427715	T	G	-1	-1	-1	-1	-1	-1	-1	1	1	1	1	1	-1	-1	-1	1	-1	-1	-1	-1	-1	-1	-1	1	1	1	-1	-1	-1	-1	-1	-1	-1	-1	-1	-1	-1	-1	-1	-1	-1	-1	-1	-1	-1	-1
I	1428392	T	C	-1	-1	-1	-1	-1	-1	-1	-1	-1	-1	-1	-1	-1	-1	-1	-1	-1	-1	-1	-1	-1	-1	-1	-1	-1	-1	-1	-1	-1	-1	1	-1	1	-1	-1	-1	-1	-1	1	-1	-1	-1	-1	1	-1	-1
I	1429060	C	A	-1	-1	1	1	1	1	-1	1	1	1	1	1	1	1	1	1	NA	1	1	1	1	-1	1	1	1	1	1	-1	1	-1	1	-1	1	-1	-1	1	-1	-1	1	-1	-1	-1	-1	1	1	1
I	1429531	C	T	-1	-1	-1	1	NA	NA	-1	-1	-1	-1	-1	-1	NA	-1	NA	-1	NA	NA	-1	1	NA	-1	1	-1	-1	-1	1	-1	1	-1	-1	-1	-1	-1	-1	NA	-1	-1	-1	-1	-1	-1	-1	-1	1	NA
I	1429605	T	C	-1	-1	-1	1	NA	1	-1	-1	-1	-1	-1	1	NA	-1	NA	-1	-1	-1	1	-1	-1	-1	1	-1	-1	NA	-1	-1	NA	-1	-1	-1	-1	-1	-1	NA	-1	-1	-1	-1	-1	-1	-1	-1	NA	NA
I	1429606	T	A	-1	-1	-1	1	NA	NA	-1	-1	-1	-1	-1	-1	1	NA	NA	-1	-1	NA	1	-1	-1	-1	1	-1	-1	-1	-1	-1	1	-1	-1	-1	-1	-1	-1	1	-1	-1	-1	-1	-1	-1	-1	-1	1	NA
I	1429803	G	A	-1	-1	-1	1	NA	NA	-1	-1	1	1	-1	-1	NA	-1	NA	-1	-1	NA	1	-1	-1	-1	1	-1	-1	-1	-1	-1	1	-1	-1	-1	-1	-1	-1	NA	-1	-1	-1	-1	-1	-1	-1	-1	1	NA
I	1430504	T	C	-1	-1	-1	-1	-1	NA	-1	1	1	1	1	1	-1	-1	NA	1	-1	-1	-1	-1	-1	-1	-1	1	1	1	-1	-1	-1	-1	-1	-1	-1	-1	-1	NA	-1	-1	-1	-1	-1	-1	-1	-1	NA	NA
I	1432003	T	C	-1	-1	1	1	1	1	-1	-1	-1	-1	-1	-1	1	1	1	-1	1	1	1	1	1	-1	1	-1	-1	-1	1	-1	1	-1	-1	-1	-1	-1	-1	1	-1	-1	-1	-1	-1	-1	-1	-1	1	1
I	1433303	T	A	-1	-1	-1	1	1	1	-1	-1	-1	-1	-1	-1	1	1	1	-1	1	1	-1	1	1	-1	1	-1	-1	-1	-1	-1	1	-1	1	-1	1	-1	-1	1	-1	-1	1	-1	-1	-1	-1	1	1	1
I	1436244	G	T	-1	-1	1	1	1	1	-1	1	1	1	1	1	1	1	1	1	1	1	1	1	1	-1	1	1	1	1	1	1	1	-1	1	1	1	-1	-1	1	-1	-1	1	-1	-1	-1	1	1	1	1
I	1436569	A	G	-1	-1	-1	-1	-1	-1	-1	1	1	1	1	1	-1	-1	-1	1	-1	-1	1	-1	-1	-1	-1	1	1	1	-1	-1	-1	-1	-1	-1	-1	-1	-1	-1	-1	-1	-1	-1	-1	-1	-1	-1	-1	-1
I	1436712	A	T	-1	-1	-1	1	1	1	-1	1	1	1	1	1	1	1	1	1	1	1	1	1	1	-1	1	1	1	1	-1	1	1	-1	1	-1	1	-1	-1	1	-1	-1	1	-1	-1	-1	-1	1	1	1
I	1436851	G	A	-1	-1	-1	-1	-1	-1	-1	-1	1	1	-1	1	-1	-1	-1	-1	-1	-1	-1	-1	-1	-1	-1	1	-1	1	-1	-1	-1	-1	-1	-1	-1	-1	-1	-1	-1	-1	-1	-1	-1	-1	-1	-1	-1	-1
I	1437140	C	A	-1	-1	-1	-1	-1	1	-1	-1	-1	-1	-1	-1	1	-1	-1	-1	-1	-1	-1	-1	-1	-1	1	-1	-1	-1	-1	-1	1	-1	-1	-1	-1	-1	-1	-1	-1	-1	-1	-1	-1	-1	-1	-1	1	-1
I	1437250	T	A	-1	-1	-1	-1	-1	-1	-1	-1	-1	-1	-1	-1	-1	-1	-1	-1	-1	-1	-1	-1	-1	-1	-1	-1	-1	-1	-1	1	-1	-1	-1	1	-1	-1	-1	-1	-1	-1	-1	-1	-1	-1	1	-1	-1	-1
I	1437302	T	A	-1	-1	-1	-1	-1	-1	-1	-1	-1	-1	-1	-1	1	-1	-1	-1	-1	-1	-1	-1	-1	-1	1	-1	-1	-1	-1	-1	1	-1	-1	-1	-1	-1	-1	-1	-1	-1	-1	-1	-1	-1	-1	-1	1	-1
I	1437325	T	A	-1	-1	-1	-1	-1	1	-1	-1	1	1	-1	1	1	-1	-1	-1	-1	-1	-1	-1	-1	-1	1	1	-1	1	-1	-1	NA	-1	-1	-1	-1	-1	-1	-1	-1	-1	-1	-1	-1	-1	-1	-1	-1	-1
I	1437334	T	A	-1	-1	-1	-1	-1	1	-1	-1	-1	-1	-1	-1	1	-1	-1	-1	-1	-1	-1	-1	-1	-1	1	-1	-1	-1	-1	-1	1	-1	-1	-1	-1	-1	-1	-1	-1	-1	-1	-1	-1	-1	-1	-1	-1	-1
I	1438047	T	C	-1	-1	-1	-1	-1	-1	-1	-1	1	1	1	1	-1	-1	-1	1	-1	-1	-1	-1	-1	-1	-1	-1	1	1	-1	-1	-1	-1	-1	-1	-1	-1	-1	-1	-1	-1	-1	-1	-1	-1	-1	-1	-1	-1
I	1438346	C	T	-1	-1	-1	-1	-1	-1	-1	-1	1	-1	-1	1	-1	-1	-1	-1	-1	-1	-1	-1	-1	-1	-1	-1	-1	1	-1	-1	-1	-1	-1	-1	-1	-1	-1	-1	-1	-1	-1	-1	-1	-1	-1	-1	-1	-1
I	1439676	C	T	-1	-1	-1	1	1	1	-1	1	1	1	1	1	1	1	1	-1	1	1	1	NA	-1	-1	1	1	-1	1	1	-1	1	-1	-1	-1	-1	-1	-1	1	-1	-1	-1	-1	-1	-1	-1	-1	1	1
I	1439689	G	A	-1	-1	-1	-1	-1	-1	-1	1	1	1	1	1	-1	-1	-1	-1	-1	-1	-1	-1	-1	-1	-1	1	-1	1	-1	-1	-1	-1	-1	-1	-1	-1	-1	-1	-1	-1	-1	-1	-1	-1	-1	-1	-1	-1
I	1439691	G	A	-1	-1	-1	1	1	1	-1	1	1	1	1	1	1	1	1	-1	1	1	-1	1	1	-1	1	1	-1	1	-1	-1	1	-1	-1	-1	-1	-1	-1	1	-1	-1	-1	-1	-1	-1	-1	-1	1	1
I	1439789	T	G	-1	-1	-1	1	1	1	-1	-1	-1	-1	-1	-1	1	1	1	-1	1	1	1	1	1	-1	1	-1	-1	-1	1	-1	1	-1	-1	-1	-1	-1	-1	1	-1	-1	-1	-1	-1	-1	-1	-1	1	1
I	1439943	T	G	-1	-1	-1	-1	-1	-1	-1	-1	1	1	1	-1	-1	-1	-1	-1	-1	-1	-1	-1	-1	-1	-1	-1	-1	-1	-1	-1	-1	-1	-1	-1	-1	-1	-1	-1	-1	-1	-1	-1	-1	-1	-1	-1	-1	-1
I	1440097	T	A	-1	-1	-1	1	1	1	-1	-1	-1	-1	-1	-1	1	1	1	-1	1	1	1	1	1	1	1	-1	-1	-1	-1	-1	1	-1	-1	-1	-1	-1	-1	1	-1	-1	-1	-1	-1	-1	-1	-1	1	1
I	1441242	C	A	-1	-1	-1	-1	-1	-1	-1	1	1	1	-1	1	-1	-1	-1	-1	-1	-1	-1	-1	-1	-1	-1	1	-1	1	-1	-1	-1	-1	-1	-1	-1	-1	-1	-1	-1	-1	-1	-1	-1	-1	-1	-1	-1	-1
I	1441620	T	A	-1	-1	-1	1	1	1	-1	-1	-1	-1	-1	-1	1	-1	-1	-1	-1	1	-1	-1	-1	-1	1	-1	-1	-1	-1	-1	1	-1	-1	-1	-1	-1	-1	1	-1	-1	-1	-1	-1	-1	-1	-1	1	1
I	1441701	G	A	-1	-1	-1	1	1	1	-1	1	1	1	-1	1	1	-1	-1	-1	-1	1	1	-1	-1	-1	1	1	-1	1	1	-1	1	-1	-1	-1	-1	-1	-1	1	-1	-1	-1	-1	-1	-1	-1	-1	1	1
I	1442280	T	A	-1	-1	-1	-1	-1	-1	-1	-1	-1	-1	-1	-1	-1	-1	-1	-1	-1	-1	1	-1	-1	-1	-1	-1	-1	-1	-1	-1	-1	-1	1	-1	1	-1	-1	-1	-1	-1	1	-1	-1	-1	-1	1	-1	-1
I	1442819	A	C	-1	-1	-1	1	1	1	-1	1	1	1	1	1	1	1	1	1	1	1	1	1	1	-1	1	1	1	1	1	1	1	-1	1	-1	1	-1	-1	1	-1	-1	1	-1	-1	-1	-1	1	1	1
I	1443534	C	G	-1	-1	-1	-1	-1	-1	-1	1	1	1	1	1	-1	-1	-1	1	-1	-1	-1	-1	-1	-1	-1	1	1	1	1	-1	-1	-1	-1	-1	-1	-1	-1	-1	-1	-1	-1	-1	-1	-1	-1	-1	-1	-1
I	1444096	C	T	-1	-1	1	1	1	1	-1	1	1	1	1	1	1	1	1	1	1	1	1	1	1	-1	1	1	1	1	1	1	1	-1	1	1	1	-1	-1	1	-1	-1	1	-1	-1	-1	1	1	1	1
I	1448655	T	C	-1	-1	1	1	1	1	-1	1	1	1	1	1	1	1	1	1	1	1	1	1	-1	-1	1	1	1	1	-1	-1	1	-1	-1	-1	-1	-1	-1	1	-1	-1	-1	-1	-1	-1	-1	-1	1	1
I	1453605	A	C	-1	-1	1	1	1	1	-1	1	1	1	1	1	1	1	1	1	1	1	1	1	1	-1	1	1	1	1	1	1	1	-1	1	-1	1	-1	-1	1	-1	-1	1	-1	-1	-1	-1	1	1	1
I	1453631	A	T	-1	-1	1	-1	1	1	-1	-1	-1	-1	-1	-1	1	1	1	-1	1	1	1	1	1	-1	1	-1	-1	-1	-1	-1	1	-1	-1	-1	-1	-1	-1	1	-1	-1	-1	-1	-1	-1	-1	-1	1	1
I	1455528	C	G	-1	-1	-1	1	1	1	-1	-1	-1	-1	-1	-1	1	1	1	-1	1	1	-1	1	1	-1	1	-1	-1	-1	1	-1	1	-1	-1	-1	-1	-1	-1	1	-1	-1	-1	-1	-1	-1	-1	-1	1	1
I	1457007	A	T	-1	-1	-1	-1	-1	-1	-1	-1	-1	-1	-1	-1	-1	-1	-1	-1	-1	-1	-1	-1	-1	-1	-1	-1	-1	-1	-1	-1	-1	-1	1	-1	1	-1	-1	-1	-1	-1	1	-1	-1	-1	-1	1	-1	-1
I	1457264	C	T	-1	-1	1	1	1	1	-1	1	1	1	1	1	1	1	1	1	1	1	1	1	1	-1	1	1	1	1	1	-1	1	-1	-1	-1	-1	-1	-1	1	-1	-1	-1	-1	-1	-1	-1	-1	1	1
I	1458116	G	C	-1	-1	1	-1	-1	-1	-1	1	1	1	1	1	-1	-1	-1	1	-1	-1	1	-1	-1	-1	-1	1	1	1	-1	-1	-1	-1	-1	-1	-1	-1	-1	-1	-1	-1	1	-1	-1	-1	-1	-1	-1	-1
I	1459547	T	A	-1	-1	1	-1	1	1	-1	-1	-1	-1	-1	-1	1	1	1	-1	1	1	1	1	1	-1	1	-1	-1	-1	1	-1	1	-1	1	-1	1	1	-1	1	-1	-1	1	-1	-1	-1	-1	1	1	1
I	1459674	A	T	-1	-1	-1	-1	NA	1	-1	-1	1	1	1	1	1	-1	-1	1	-1	-1	1	-1	NA	-1	1	1	1	1	-1	-1	NA	-1	-1	-1	-1	-1	-1	-1	-1	-1	-1	-1	-1	-1	-1	-1	1	-1
I	1460652	A	G	-1	-1	1	1	1	1	-1	1	1	1	1	1	1	1	1	1	1	1	1	1	1	-1	1	1	1	1	1	1	1	-1	1	1	1	-1	-1	1	-1	-1	1	-1	-1	-1	1	1	1	1
I	1465919	T	C	-1	-1	1	-1	1	1	-1	-1	-1	-1	-1	-1	1	1	1	-1	1	1	1	1	1	-1	1	-1	-1	-1	-1	-1	1	-1	-1	-1	-1	-1	-1	1	-1	-1	-1	-1	-1	-1	-1	-1	1	1
I	1468649	G	A	-1	-1	1	1	-1	-1	-1	1	1	1	1	1	-1	-1	-1	1	-1	-1	1	-1	-1	-1	-1	1	1	1	1	-1	-1	-1	-1	-1	-1	-1	-1	-1	-1	-1	-1	-1	-1	-1	-1	-1	-1	-1
I	1469329	T	A	-1	-1	-1	1	-1	-1	-1	1	1	1	1	1	-1	-1	-1	1	-1	-1	-1	-1	-1	-1	-1	1	1	1	-1	-1	-1	-1	-1	-1	-1	-1	-1	-1	-1	-1	-1	-1	-1	-1	-1	-1	-1	-1
I	1469554	A	T	-1	-1	-1	-1	-1	-1	-1	-1	-1	-1	-1	-1	-1	-1	-1	-1	-1	-1	-1	-1	-1	-1	-1	-1	-1	-1	-1	1	-1	-1	1	1	1	-1	-1	-1	-1	-1	1	-1	-1	-1	1	1	-1	-1
I	1469618	A	T	-1	-1	-1	-1	-1	-1	-1	-1	1	1	NA	1	-1	-1	-1	NA	-1	-1	-1	-1	-1	-1	-1	-1	-1	-1	-1	1	-1	-1	1	1	1	-1	-1	-1	-1	-1	1	-1	-1	-1	1	1	-1	-1
I	1469955	T	A	-1	-1	1	-1	-1	-1	-1	1	1	1	1	1	-1	-1	-1	1	-1	-1	1	-1	-1	-1	-1	1	1	1	-1	-1	-1	-1	-1	-1	-1	-1	-1	-1	-1	-1	-1	-1	-1	-1	-1	-1	-1	-1
I	1471539	T	A	-1	-1	-1	-1	1	1	-1	-1	-1	-1	-1	-1	1	1	1	-1	1	1	-1	1	1	-1	1	-1	-1	-1	1	-1	1	-1	-1	-1	-1	-1	-1	1	-1	-1	-1	-1	-1	-1	-1	-1	1	1
I	1472091	C	T	-1	-1	-1	1	1	1	-1	1	1	1	1	1	1	1	1	1	1	1	-1	1	1	-1	1	1	1	1	1	-1	1	-1	-1	-1	-1	-1	-1	1	-1	-1	-1	-1	-1	-1	-1	-1	1	1
I	1474768	C	T	-1	-1	-1	-1	1	1	-1	-1	-1	-1	-1	-1	1	NA	1	-1	-1	1	-1	1	1	-1	1	-1	-1	-1	-1	-1	1	-1	-1	-1	-1	-1	-1	1	-1	-1	-1	-1	-1	-1	-1	-1	1	1
I	1475096	C	T	-1	-1	-1	-1	-1	-1	-1	1	-1	-1	-1	-1	-1	-1	-1	NA	-1	-1	-1	-1	-1	-1	-1	1	1	NA	1	-1	-1	-1	-1	-1	-1	-1	-1	-1	-1	-1	-1	-1	-1	-1	-1	-1	-1	-1
I	1480003	C	T	-1	-1	-1	1	1	1	-1	-1	-1	-1	-1	-1	1	1	1	-1	1	1	-1	1	1	-1	1	-1	-1	-1	-1	-1	1	-1	-1	-1	-1	-1	-1	1	-1	-1	-1	-1	-1	-1	-1	-1	1	1
I	1480544	T	A	-1	-1	1	-1	-1	-1	-1	1	1	1	1	1	-1	-1	-1	1	-1	-1	1	-1	-1	-1	-1	1	1	1	-1	-1	-1	-1	-1	-1	-1	-1	-1	-1	-1	-1	-1	-1	-1	-1	-1	-1	-1	-1
I	1482176	A	T	-1	-1	-1	-1	-1	-1	-1	-1	-1	-1	-1	-1	-1	-1	-1	-1	-1	-1	-1	-1	-1	-1	-1	-1	-1	-1	-1	-1	-1	-1	1	-1	1	-1	-1	-1	-1	-1	1	-1	-1	-1	-1	1	-1	-1
I	1482235	C	T	-1	-1	1	1	1	1	-1	1	1	1	1	1	1	1	1	1	1	1	1	1	1	-1	1	1	1	1	1	1	1	-1	1	-1	1	-1	-1	1	-1	-1	1	-1	-1	-1	-1	1	1	1
I	1482299	A	T	-1	-1	-1	1	1	1	-1	1	1	1	1	1	1	1	1	1	1	1	-1	1	1	-1	1	1	1	1	-1	-1	1	-1	-1	-1	-1	-1	-1	1	-1	-1	-1	-1	-1	-1	-1	-1	1	1
I	1483568	A	T	-1	-1	1	-1	1	1	-1	-1	-1	-1	-1	-1	1	1	1	-1	1	1	-1	1	1	-1	1	-1	-1	-1	1	-1	1	-1	-1	-1	-1	-1	-1	1	-1	-1	-1	-1	-1	-1	-1	-1	1	1
I	1489001	C	G	-1	-1	1	1	1	1	-1	1	1	1	1	1	1	1	1	1	1	1	1	1	1	-1	1	1	1	1	1	1	1	-1	1	1	1	-1	-1	1	-1	-1	1	-1	-1	-1	1	1	1	1
I	1491130	G	A	-1	-1	-1	-1	-1	-1	-1	1	1	1	1	1	-1	-1	-1	1	-1	-1	-1	-1	-1	-1	-1	1	-1	1	1	-1	-1	-1	-1	-1	-1	-1	-1	-1	-1	-1	-1	-1	-1	-1	-1	-1	-1	-1
I	1492002	A	T	-1	-1	-1	-1	-1	-1	-1	-1	NA	1	-1	1	-1	-1	-1	1	-1	-1	-1	-1	-1	-1	-1	-1	-1	NA	-1	-1	-1	-1	-1	-1	-1	-1	-1	-1	-1	-1	-1	-1	-1	-1	-1	-1	-1	-1
I	1492008	G	A	-1	-1	-1	-1	-1	NA	-1	-1	-1	-1	-1	-1	1	-1	-1	-1	-1	NA	-1	-1	-1	-1	-1	-1	-1	-1	-1	-1	-1	-1	-1	-1	-1	-1	-1	-1	-1	-1	-1	-1	-1	-1	-1	-1	-1	NA
I	1494094	A	T	-1	-1	-1	-1	1	1	-1	1	1	1	1	1	1	1	1	1	1	1	-1	1	1	-1	1	1	1	1	1	-1	1	-1	-1	-1	-1	-1	-1	1	-1	-1	-1	-1	-1	-1	-1	-1	1	1
I	1494923	T	A	-1	-1	-1	-1	-1	-1	-1	1	1	1	-1	1	-1	-1	-1	-1	-1	-1	-1	-1	-1	-1	-1	1	-1	1	-1	-1	-1	-1	-1	-1	-1	-1	-1	-1	-1	-1	-1	-1	-1	-1	-1	-1	-1	-1
I	1494924	T	A	-1	-1	-1	-1	-1	-1	-1	1	1	1	-1	1	-1	-1	-1	-1	-1	-1	-1	-1	-1	-1	-1	1	-1	1	-1	1	-1	-1	1	1	1	-1	-1	-1	-1	-1	1	-1	-1	-1	1	1	-1	-1
I	1495519	C	T	-1	-1	-1	1	1	1	-1	1	1	1	1	1	1	1	1	1	1	1	1	1	1	-1	1	1	1	1	1	-1	1	-1	1	-1	1	-1	-1	1	-1	-1	1	-1	-1	-1	-1	1	1	1
I	1496451	T	C	-1	-1	-1	1	1	1	-1	1	1	1	1	1	1	-1	1	1	1	1	1	1	1	-1	1	1	-1	1	1	-1	1	-1	-1	-1	-1	-1	-1	1	-1	-1	-1	-1	-1	-1	-1	-1	1	1
I	1496824	T	A	-1	-1	1	-1	-1	-1	-1	1	1	1	1	1	-1	-1	-1	1	-1	-1	-1	-1	-1	-1	-1	1	-1	1	1	-1	-1	-1	-1	-1	-1	-1	-1	-1	-1	-1	-1	-1	-1	-1	-1	-1	-1	-1
I	1497190	T	A	-1	-1	-1	-1	-1	-1	-1	-1	1	1	-1	1	-1	-1	-1	-1	-1	-1	-1	-1	-1	-1	-1	1	-1	1	-1	-1	-1	-1	-1	-1	-1	-1	-1	-1	-1	-1	-1	-1	-1	-1	-1	-1	-1	-1
I	1497274	G	T	-1	-1	-1	-1	-1	-1	-1	1	1	1	1	1	-1	-1	-1	1	-1	-1	-1	-1	-1	-1	-1	1	-1	1	1	-1	-1	-1	-1	-1	-1	-1	-1	-1	-1	-1	1	-1	-1	-1	-1	-1	-1	-1
I	1497352	A	T	-1	-1	-1	1	1	1	-1	1	1	1	1	1	1	1	1	1	1	1	1	1	1	-1	1	1	1	1	1	1	1	-1	1	1	1	-1	-1	1	-1	-1	1	-1	-1	-1	1	1	1	1
I	1497593	G	A	-1	-1	-1	-1	-1	-1	-1	-1	-1	-1	-1	-1	-1	-1	-1	-1	-1	-1	-1	-1	-1	-1	-1	-1	-1	-1	-1	-1	-1	-1	1	-1	1	-1	-1	-1	-1	-1	1	-1	-1	-1	-1	1	-1	-1
I	1498340	G	A	-1	-1	-1	-1	-1	-1	-1	1	1	1	1	1	-1	-1	-1	1	-1	-1	-1	-1	-1	-1	-1	1	-1	1	-1	-1	-1	-1	-1	-1	-1	-1	-1	-1	-1	-1	-1	-1	-1	-1	-1	-1	-1	-1
I	1498938	T	C	-1	-1	1	1	1	1	-1	-1	-1	-1	-1	-1	1	1	1	-1	1	1	1	1	1	-1	1	1	1	1	1	-1	1	-1	-1	-1	-1	-1	-1	1	-1	-1	-1	-1	-1	-1	-1	-1	1	1
I	1499881	A	G	-1	-1	-1	-1	-1	1	-1	-1	-1	-1	-1	-1	1	-1	-1	-1	-1	1	1	-1	-1	-1	1	1	-1	1	-1	-1	1	-1	-1	-1	-1	-1	-1	-1	-1	-1	-1	-1	-1	-1	-1	-1	1	1
I	1502469	G	T	-1	-1	-1	-1	1	1	-1	-1	-1	-1	-1	-1	1	-1	1	-1	1	1	-1	-1	1	-1	1	-1	-1	-1	-1	-1	1	-1	-1	-1	-1	-1	-1	1	-1	-1	-1	-1	-1	-1	-1	-1	1	1
I	1502481	A	C	-1	-1	-1	1	-1	-1	-1	-1	-1	-1	-1	-1	-1	-1	-1	-1	-1	-1	1	-1	-1	-1	-1	1	-1	1	1	-1	-1	-1	-1	-1	-1	-1	-1	-1	-1	-1	-1	-1	-1	-1	-1	-1	-1	-1
I	1502549	G	A	-1	-1	-1	1	1	1	-1	1	1	1	1	1	1	1	1	1	1	1	1	NA	1	-1	1	1	1	1	1	-1	1	-1	-1	-1	-1	-1	-1	1	-1	-1	-1	-1	-1	-1	-1	-1	1	1
I	1503260	T	C	-1	-1	-1	1	-1	-1	-1	-1	-1	-1	-1	-1	-1	-1	-1	-1	-1	-1	1	-1	-1	-1	-1	-1	-1	-1	-1	-1	-1	-1	-1	1	-1	-1	-1	-1	-1	-1	-1	-1	-1	-1	1	-1	-1	-1
I	1503958	T	G	-1	-1	-1	-1	-1	-1	-1	NA	1	-1	-1	-1	-1	-1	-1	-1	-1	-1	-1	1	-1	-1	-1	-1	-1	-1	-1	-1	-1	-1	-1	-1	-1	-1	-1	-1	-1	-1	-1	-1	-1	-1	-1	-1	-1	-1
I	1504082	G	A	-1	-1	1	1	1	1	-1	1	1	1	1	1	1	1	1	1	1	1	1	1	1	-1	1	-1	1	-1	-1	-1	1	-1	-1	-1	-1	-1	-1	1	-1	-1	-1	-1	-1	-1	-1	-1	1	1
I	1504084	A	T	-1	-1	1	1	1	1	-1	1	1	1	1	1	1	1	1	1	1	1	1	1	1	-1	1	-1	1	-1	1	-1	1	-1	-1	1	-1	-1	-1	1	-1	-1	-1	-1	-1	-1	1	-1	1	1
I	1505765	T	A	-1	-1	1	1	1	1	-1	-1	-1	-1	-1	-1	1	1	1	-1	1	1	1	1	1	-1	1	1	1	1	1	-1	1	-1	-1	-1	-1	-1	-1	1	-1	-1	-1	-1	-1	-1	-1	-1	1	1
I	1506044	A	T	-1	-1	-1	-1	-1	-1	-1	1	1	1	1	1	-1	-1	-1	1	-1	-1	-1	-1	-1	-1	-1	-1	-1	-1	-1	-1	-1	-1	-1	-1	-1	-1	-1	-1	-1	-1	1	-1	-1	-1	-1	-1	-1	-1
I	1506133	G	T	-1	-1	1	1	1	1	-1	1	1	1	1	1	1	1	1	1	1	1	1	1	1	-1	1	-1	1	1	1	1	1	-1	1	1	1	-1	-1	1	-1	-1	1	-1	-1	-1	1	1	1	1
I	1507809	A	C	-1	-1	-1	-1	-1	-1	-1	1	1	1	1	1	-1	-1	-1	-1	-1	-1	-1	-1	-1	-1	-1	1	-1	1	-1	-1	-1	-1	-1	-1	-1	-1	-1	-1	-1	-1	-1	-1	-1	-1	-1	-1	-1	-1
I	1507992	A	C	-1	-1	1	-1	-1	-1	-1	-1	-1	-1	-1	-1	-1	1	1	-1	-1	-1	-1	1	1	-1	-1	-1	1	-1	-1	-1	-1	-1	-1	-1	-1	-1	-1	-1	-1	-1	-1	-1	-1	-1	-1	-1	-1	-1
I	1508035	C	T	-1	-1	1	-1	1	1	-1	-1	1	1	1	1	1	1	1	1	1	1	-1	1	1	-1	1	1	1	1	-1	-1	1	-1	-1	-1	-1	-1	-1	1	-1	-1	-1	-1	-1	-1	-1	-1	1	1
I	1508126	T	C	-1	-1	-1	-1	1	1	-1	-1	-1	-1	-1	-1	1	-1	1	-1	1	1	-1	-1	NA	-1	1	-1	-1	-1	-1	-1	1	-1	-1	-1	-1	-1	-1	1	-1	-1	-1	-1	-1	-1	-1	-1	1	1
I	1508262	T	A	-1	-1	-1	1	-1	-1	-1	-1	-1	-1	-1	1	-1	-1	-1	-1	-1	-1	1	-1	-1	-1	-1	1	-1	1	1	-1	-1	-1	-1	-1	-1	-1	-1	-1	-1	-1	-1	-1	-1	-1	-1	-1	-1	-1
I	1508269	T	A	-1	-1	-1	1	1	1	-1	-1	-1	-1	-1	-1	1	-1	-1	-1	1	1	1	-1	-1	-1	1	1	-1	1	1	-1	1	-1	-1	-1	-1	-1	-1	1	-1	-1	-1	-1	-1	-1	-1	-1	1	1
I	1510450	G	A	-1	-1	1	1	1	1	-1	1	1	1	1	1	1	1	1	1	1	1	-1	1	1	-1	1	1	1	1	1	-1	1	-1	-1	-1	-1	-1	-1	1	-1	-1	-1	-1	-1	-1	-1	-1	1	1
I	1510845	A	G	-1	-1	-1	1	-1	-1	-1	1	1	1	1	1	-1	-1	-1	1	-1	-1	1	-1	-1	-1	-1	1	-1	1	1	-1	-1	-1	1	-1	1	-1	-1	-1	-1	-1	1	-1	-1	-1	-1	1	-1	-1
I	1511208	G	T	-1	-1	-1	-1	-1	-1	-1	-1	-1	-1	-1	-1	-1	-1	-1	-1	-1	-1	-1	-1	-1	-1	-1	1	-1	1	1	-1	-1	-1	-1	-1	-1	-1	-1	-1	-1	-1	-1	-1	-1	-1	-1	-1	-1	-1
I	1512358	A	G	-1	-1	-1	-1	-1	-1	-1	-1	-1	-1	-1	-1	-1	-1	-1	-1	-1	-1	-1	-1	-1	-1	-1	-1	-1	-1	-1	-1	-1	-1	1	-1	1	-1	-1	-1	-1	-1	1	-1	-1	-1	-1	1	-1	-1
I	1512485	A	G	-1	-1	1	1	1	1	-1	-1	-1	-1	-1	-1	1	1	1	-1	1	1	1	1	1	-1	1	1	1	1	1	-1	1	-1	-1	-1	-1	-1	-1	1	-1	-1	-1	-1	-1	-1	-1	-1	1	1
I	1513230	T	A	-1	-1	-1	-1	-1	-1	-1	1	1	1	1	1	-1	-1	-1	1	-1	-1	-1	-1	-1	-1	-1	-1	-1	-1	-1	-1	-1	-1	-1	-1	-1	-1	-1	-1	-1	-1	-1	-1	-1	-1	-1	-1	-1	-1
I	1513748	T	A	-1	-1	1	-1	1	1	-1	NA	-1	NA	1	-1	1	1	1	-1	1	1	-1	1	1	-1	1	-1	1	-1	-1	-1	1	-1	-1	-1	-1	-1	-1	1	-1	-1	-1	-1	-1	-1	-1	-1	1	1
I	1513749	A	T	-1	-1	-1	1	-1	-1	-1	-1	-1	-1	-1	-1	-1	-1	-1	-1	-1	-1	-1	-1	-1	-1	-1	1	-1	1	1	-1	-1	-1	-1	-1	-1	-1	-1	-1	-1	-1	-1	-1	-1	-1	-1	-1	-1	-1
I	1515823	G	T	-1	-1	-1	1	-1	-1	-1	1	1	1	-1	1	-1	-1	-1	-1	-1	-1	-1	-1	-1	-1	-1	-1	-1	-1	1	-1	-1	-1	-1	-1	-1	-1	-1	-1	-1	-1	-1	-1	-1	-1	-1	-1	-1	-1
I	1515882	A	G	-1	-1	1	-1	1	1	-1	-1	-1	-1	-1	-1	1	-1	1	-1	1	1	1	1	-1	-1	1	-1	1	-1	1	-1	1	-1	-1	-1	-1	-1	-1	1	-1	-1	-1	-1	-1	-1	-1	-1	1	1
I	1515914	A	T	-1	-1	-1	-1	1	1	-1	-1	-1	-1	-1	NA	1	-1	NA	-1	NA	1	1	1	-1	-1	1	-1	-1	-1	1	-1	1	-1	-1	-1	-1	-1	-1	1	-1	-1	-1	-1	-1	-1	-1	-1	1	1
I	1515965	T	A	-1	-1	-1	-1	-1	-1	-1	-1	-1	-1	-1	-1	-1	-1	-1	-1	-1	-1	-1	-1	-1	-1	-1	-1	-1	-1	-1	1	-1	-1	1	1	1	-1	-1	-1	-1	-1	1	-1	-1	-1	1	1	-1	-1
I	1516044	A	C	-1	-1	-1	1	-1	-1	-1	1	1	1	-1	1	-1	-1	-1	-1	-1	-1	-1	-1	-1	-1	-1	1	-1	1	1	-1	-1	-1	-1	-1	-1	-1	-1	-1	-1	-1	-1	-1	-1	-1	-1	-1	-1	-1
I	1516274	A	G	-1	-1	-1	1	-1	-1	-1	1	1	1	1	1	-1	-1	-1	1	-1	-1	-1	-1	-1	-1	-1	1	-1	1	1	-1	-1	-1	-1	-1	-1	-1	-1	-1	-1	-1	-1	-1	-1	-1	-1	-1	-1	-1
I	1517291	C	G	-1	-1	1	1	1	1	-1	1	1	1	1	1	1	1	1	1	1	1	-1	1	1	-1	1	1	1	1	1	-1	1	-1	-1	-1	-1	-1	-1	1	-1	-1	-1	-1	-1	-1	-1	-1	1	1
I	1517493	A	G	-1	-1	1	-1	1	1	-1	-1	-1	-1	-1	-1	1	1	1	-1	1	1	-1	1	1	-1	1	-1	1	-1	-1	-1	1	-1	-1	-1	-1	-1	-1	1	-1	-1	-1	-1	-1	-1	-1	-1	1	1
I	1518197	C	A	-1	-1	1	1	1	1	-1	-1	-1	-1	-1	-1	1	1	1	-1	1	1	-1	1	1	-1	1	1	1	1	1	-1	1	-1	-1	-1	-1	-1	-1	1	-1	-1	-1	-1	-1	-1	-1	-1	1	1
I	1519079	A	T	-1	-1	-1	-1	-1	-1	-1	1	1	1	1	1	-1	-1	-1	1	-1	-1	1	-1	-1	-1	-1	-1	-1	-1	-1	-1	-1	-1	-1	-1	-1	-1	-1	-1	-1	-1	-1	-1	-1	-1	-1	-1	-1	-1
I	1520587	A	T	-1	-1	1	1	1	1	-1	1	1	1	1	1	1	1	1	1	1	1	1	1	1	-1	1	1	-1	1	1	-1	1	-1	-1	-1	-1	-1	-1	1	-1	-1	-1	-1	-1	-1	-1	-1	1	1
I	1520729	C	T	-1	-1	1	1	1	1	-1	-1	-1	-1	-1	-1	1	1	1	-1	1	1	-1	1	1	-1	1	1	1	1	1	-1	1	-1	-1	-1	-1	-1	-1	1	-1	-1	-1	-1	-1	-1	-1	-1	1	1
I	1522824	C	G	-1	-1	-1	-1	-1	-1	-1	1	1	1	1	1	-1	-1	-1	1	-1	-1	1	-1	-1	-1	-1	-1	-1	-1	-1	-1	-1	-1	-1	-1	-1	-1	-1	-1	-1	-1	-1	-1	-1	-1	-1	-1	-1	-1
I	1523436	A	C	-1	-1	1	1	1	1	-1	1	1	1	1	1	1	-1	NA	1	1	1	1	1	-1	-1	1	1	NA	1	1	-1	1	-1	-1	-1	-1	-1	-1	1	-1	-1	-1	-1	-1	-1	-1	-1	1	1
I	1524766	T	C	-1	-1	-1	-1	-1	-1	-1	1	1	1	-1	1	-1	-1	-1	-1	-1	-1	-1	-1	-1	-1	-1	1	-1	1	-1	-1	-1	-1	-1	-1	-1	-1	-1	-1	-1	-1	-1	-1	-1	-1	-1	-1	-1	-1
I	1525477	A	G	-1	-1	-1	-1	-1	-1	-1	1	1	1	-1	1	-1	-1	-1	-1	-1	-1	-1	-1	-1	-1	-1	-1	-1	-1	-1	-1	-1	-1	-1	-1	-1	-1	-1	-1	-1	-1	-1	-1	-1	-1	-1	-1	-1	-1
I	1525625	C	T	-1	-1	-1	-1	-1	-1	-1	1	1	1	1	1	-1	-1	-1	1	-1	-1	-1	-1	-1	-1	-1	-1	-1	-1	-1	-1	-1	-1	-1	-1	-1	-1	-1	-1	-1	-1	-1	-1	-1	-1	-1	-1	-1	-1
I	1525982	A	C	-1	-1	1	1	1	1	-1	1	1	1	1	1	1	1	1	1	1	1	1	1	1	-1	1	1	1	1	1	-1	1	-1	-1	-1	-1	-1	-1	1	-1	-1	-1	-1	-1	-1	-1	-1	1	1
I	1526759	A	G	-1	-1	-1	-1	-1	-1	-1	1	1	1	1	1	-1	-1	-1	1	-1	-1	-1	-1	-1	-1	-1	-1	-1	-1	-1	-1	-1	-1	-1	-1	-1	-1	-1	-1	-1	-1	-1	-1	-1	-1	-1	-1	-1	-1
I	1527647	G	A	-1	-1	-1	-1	1	1	-1	-1	-1	-1	-1	-1	1	1	1	-1	1	1	-1	1	1	-1	1	-1	1	-1	1	-1	1	-1	-1	-1	-1	-1	-1	1	-1	-1	-1	-1	-1	-1	-1	-1	1	1
I	1528416	T	G	-1	-1	-1	1	1	1	-1	1	1	1	1	1	1	1	1	1	-1	1	-1	1	1	-1	1	-1	1	-1	1	-1	1	-1	-1	-1	-1	-1	-1	1	-1	-1	-1	-1	-1	-1	-1	-1	1	1
I	1528558	C	T	-1	-1	1	1	NA	NA	-1	1	-1	1	1	1	-1	NA	NA	1	-1	NA	1	NA	NA	-1	NA	1	1	1	NA	-1	-1	-1	-1	-1	-1	-1	-1	NA	-1	-1	-1	-1	-1	-1	-1	-1	-1	NA
I	1529216	T	C	-1	-1	1	1	1	1	-1	1	1	1	1	1	1	1	1	1	-1	1	1	1	1	-1	1	1	1	1	1	1	1	-1	1	1	1	-1	-1	1	-1	-1	1	-1	-1	-1	1	1	1	1
I	1529358	A	G	-1	-1	-1	-1	1	NA	-1	1	1	1	1	1	1	NA	NA	1	-1	1	-1	1	1	-1	1	-1	1	-1	NA	-1	NA	-1	-1	-1	-1	-1	-1	-1	-1	-1	-1	-1	-1	-1	-1	-1	NA	NA
I	1529607	A	G	-1	-1	-1	-1	NA	-1	-1	-1	-1	-1	-1	-1	1	-1	-1	-1	1	1	-1	-1	1	-1	-1	-1	-1	-1	-1	-1	-1	-1	-1	-1	-1	-1	-1	-1	-1	-1	-1	-1	-1	-1	-1	-1	-1	-1
I	1529613	C	G	-1	-1	-1	1	NA	NA	-1	1	1	1	1	1	-1	1	NA	1	-1	-1	-1	NA	-1	-1	NA	-1	NA	-1	1	-1	1	-1	-1	-1	-1	-1	-1	-1	-1	-1	-1	-1	-1	-1	-1	-1	NA	1
I	1531623	T	C	-1	-1	1	-1	-1	-1	-1	1	1	1	1	1	-1	-1	-1	1	-1	-1	1	-1	-1	-1	-1	-1	-1	-1	-1	-1	-1	-1	-1	-1	-1	-1	-1	-1	-1	-1	-1	-1	-1	-1	-1	-1	-1	-1
I	1531753	C	T	-1	-1	1	1	1	1	-1	-1	-1	-1	-1	-1	1	1	1	-1	1	1	1	1	1	-1	1	1	1	1	1	-1	1	-1	-1	-1	-1	-1	-1	1	-1	-1	-1	-1	-1	-1	-1	-1	1	1
I	1531923	C	T	-1	-1	-1	-1	-1	-1	-1	1	1	1	1	1	-1	-1	-1	1	-1	-1	-1	-1	-1	-1	-1	-1	-1	-1	-1	-1	-1	-1	-1	-1	-1	-1	-1	-1	-1	-1	-1	-1	-1	-1	-1	-1	-1	-1
I	1531937	A	T	-1	-1	-1	-1	1	1	-1	1	1	1	1	1	1	1	1	-1	1	1	-1	1	1	-1	1	-1	1	-1	1	-1	1	-1	-1	-1	-1	-1	-1	1	-1	-1	-1	-1	-1	-1	-1	-1	1	1
I	1532595	C	A	-1	-1	NA	1	1	1	-1	1	1	1	1	1	1	1	1	1	1	1	1	1	1	-1	1	-1	1	-1	-1	-1	1	-1	-1	-1	-1	-1	-1	1	-1	-1	-1	-1	-1	-1	-1	-1	1	1
I	1532843	C	A	-1	-1	1	1	1	1	-1	1	1	1	1	1	1	1	1	1	1	1	1	1	1	-1	1	1	1	1	1	-1	1	-1	-1	-1	-1	-1	-1	1	-1	-1	-1	-1	-1	-1	-1	-1	1	1
I	1533040	T	C	-1	-1	-1	1	-1	-1	-1	1	1	1	1	1	-1	-1	-1	1	-1	-1	-1	-1	-1	-1	-1	-1	-1	-1	-1	-1	-1	-1	-1	-1	-1	-1	-1	-1	-1	-1	-1	-1	-1	-1	-1	-1	-1	-1
I	1533177	C	G	-1	-1	-1	1	-1	-1	-1	1	1	1	1	1	-1	-1	-1	1	-1	-1	-1	-1	-1	-1	-1	1	-1	1	-1	-1	-1	-1	-1	-1	-1	-1	-1	-1	-1	-1	-1	-1	-1	-1	-1	-1	-1	-1
I	1533491	C	T	-1	-1	-1	-1	-1	-1	-1	-1	-1	-1	-1	-1	-1	-1	-1	-1	-1	-1	1	-1	-1	-1	-1	1	-1	1	-1	-1	-1	-1	-1	-1	-1	-1	-1	-1	-1	-1	-1	-1	-1	-1	-1	-1	-1	-1
I	1534468	A	T	-1	-1	1	-1	1	1	-1	-1	-1	-1	-1	-1	1	1	1	-1	1	1	-1	1	1	-1	1	-1	1	-1	1	-1	1	-1	-1	-1	-1	-1	-1	1	-1	-1	-1	-1	-1	-1	-1	-1	1	1
I	1535972	T	A	-1	-1	-1	-1	-1	-1	-1	1	1	1	1	1	-1	-1	-1	1	-1	-1	1	-1	-1	-1	-1	-1	-1	-1	-1	-1	-1	-1	-1	-1	-1	-1	-1	-1	-1	-1	-1	-1	-1	-1	-1	-1	-1	-1
I	1538735	A	G	-1	-1	1	-1	-1	-1	-1	1	1	1	1	1	-1	-1	-1	1	-1	-1	-1	-1	-1	-1	-1	-1	-1	-1	-1	-1	-1	-1	-1	-1	-1	-1	-1	-1	-1	-1	-1	-1	-1	-1	-1	-1	-1	-1
I	1540337	G	A	-1	-1	-1	1	-1	-1	-1	1	1	NA	NA	-1	-1	-1	-1	1	-1	1	-1	-1	-1	-1	-1	1	-1	-1	-1	-1	-1	-1	-1	-1	-1	-1	-1	-1	-1	-1	-1	-1	-1	-1	-1	-1	-1	-1
I	1540366	G	C	-1	-1	-1	1	-1	-1	-1	-1	-1	-1	-1	-1	1	-1	-1	-1	-1	-1	-1	-1	-1	-1	-1	1	-1	1	-1	-1	-1	-1	-1	-1	-1	-1	-1	-1	-1	-1	-1	-1	-1	-1	-1	-1	-1	-1
I	1540464	A	T	-1	-1	-1	1	1	1	-1	-1	-1	-1	-1	-1	1	1	1	-1	1	1	1	1	1	-1	1	1	1	1	1	-1	1	-1	-1	-1	-1	-1	-1	1	-1	-1	-1	-1	-1	-1	-1	-1	1	1
I	1540859	A	G	-1	-1	-1	-1	-1	-1	-1	1	1	1	1	1	-1	-1	-1	1	-1	-1	-1	-1	-1	-1	-1	-1	-1	-1	-1	-1	-1	-1	-1	-1	-1	-1	-1	-1	-1	-1	-1	-1	-1	-1	-1	-1	-1	-1
I	1541340	A	G	-1	-1	1	-1	-1	-1	-1	1	1	1	1	1	-1	-1	-1	1	-1	-1	1	-1	-1	-1	-1	-1	-1	-1	-1	-1	-1	-1	-1	-1	-1	-1	-1	-1	-1	-1	-1	-1	-1	-1	-1	-1	-1	-1
I	1541543	G	A	-1	-1	1	-1	-1	-1	-1	-1	-1	1	1	1	-1	-1	-1	-1	-1	-1	1	-1	-1	-1	-1	-1	-1	-1	-1	-1	-1	-1	-1	-1	-1	-1	-1	-1	-1	-1	-1	-1	-1	-1	-1	-1	-1	-1
I	1549969	T	C	-1	-1	-1	1	1	1	-1	-1	-1	1	1	1	1	1	1	-1	1	1	-1	1	1	-1	1	1	1	1	1	-1	1	-1	-1	-1	-1	-1	-1	1	-1	-1	-1	-1	-1	-1	-1	-1	1	1
I	1550509	T	C	-1	-1	-1	-1	-1	-1	-1	-1	-1	-1	-1	-1	-1	-1	-1	-1	-1	-1	-1	-1	-1	-1	-1	-1	-1	-1	-1	-1	-1	-1	1	-1	1	-1	-1	-1	-1	-1	1	-1	-1	-1	-1	1	-1	-1
I	1551641	A	G	-1	-1	-1	-1	-1	-1	-1	-1	-1	-1	-1	-1	-1	-1	-1	-1	-1	1	-1	-1	-1	-1	-1	1	-1	1	-1	-1	-1	-1	-1	-1	-1	-1	-1	-1	-1	-1	-1	-1	-1	-1	-1	-1	-1	1
I	1552332	C	T	-1	-1	-1	1	-1	-1	-1	-1	-1	1	1	1	-1	-1	-1	-1	-1	-1	-1	-1	-1	-1	-1	-1	-1	-1	-1	-1	-1	-1	-1	-1	-1	-1	-1	-1	-1	-1	-1	-1	-1	-1	-1	-1	-1	-1
I	1552914	T	G	-1	-1	-1	-1	-1	-1	-1	-1	-1	1	1	1	-1	-1	-1	-1	-1	-1	-1	-1	-1	-1	-1	-1	-1	-1	-1	-1	-1	-1	-1	-1	-1	-1	-1	-1	-1	-1	-1	-1	-1	-1	-1	-1	-1	-1
I	1555221	A	C	-1	-1	-1	1	-1	-1	-1	-1	1	-1	-1	-1	NA	-1	NA	-1	-1	NA	-1	-1	-1	-1	-1	1	-1	1	-1	-1	-1	-1	-1	-1	-1	-1	-1	-1	-1	-1	-1	-1	-1	-1	-1	-1	NA	NA
I	1555641	T	C	-1	-1	-1	-1	NA	-1	-1	1	1	1	1	1	NA	1	NA	1	1	-1	-1	NA	-1	-1	NA	-1	-1	-1	-1	-1	NA	-1	-1	-1	-1	-1	-1	-1	-1	-1	-1	-1	-1	-1	-1	-1	-1	NA
I	1557266	T	C	-1	-1	-1	1	-1	-1	-1	1	1	1	1	1	-1	-1	-1	1	-1	-1	1	-1	-1	-1	-1	-1	-1	-1	-1	-1	-1	-1	-1	-1	-1	-1	-1	-1	-1	-1	-1	-1	-1	-1	-1	-1	-1	-1
I	1557984	C	T	-1	-1	-1	1	-1	-1	-1	-1	-1	-1	-1	-1	-1	-1	-1	-1	-1	-1	-1	-1	-1	-1	-1	1	-1	1	-1	-1	-1	-1	-1	-1	-1	-1	-1	-1	-1	-1	-1	-1	-1	-1	-1	-1	-1	-1
I	1559359	C	T	-1	-1	-1	-1	-1	-1	-1	-1	-1	1	1	1	-1	-1	-1	-1	-1	-1	-1	-1	-1	-1	-1	-1	-1	-1	-1	-1	-1	-1	-1	-1	-1	-1	-1	-1	-1	-1	-1	-1	-1	-1	-1	-1	-1	-1
I	1561582	T	C	-1	-1	-1	1	1	1	-1	1	1	1	1	1	1	1	NA	1	1	1	1	1	1	-1	1	1	1	1	-1	-1	1	-1	-1	-1	-1	-1	-1	1	-1	-1	-1	-1	-1	-1	-1	-1	1	1
I	1562795	A	G	-1	-1	-1	1	1	1	-1	1	1	-1	-1	-1	1	1	1	1	1	1	1	1	1	-1	1	1	1	1	1	-1	1	-1	-1	-1	-1	-1	-1	1	-1	-1	-1	-1	-1	-1	-1	-1	1	1
I	1563632	T	C	-1	-1	-1	-1	1	1	-1	-1	-1	-1	-1	-1	1	-1	NA	-1	-1	1	-1	1	-1	-1	1	1	-1	1	-1	-1	1	-1	-1	-1	-1	-1	-1	1	-1	-1	-1	-1	-1	-1	-1	-1	1	1
I	1563765	A	G	-1	-1	-1	1	1	1	-1	-1	-1	-1	-1	-1	1	-1	NA	-1	1	1	-1	1	NA	-1	1	1	-1	1	-1	-1	1	-1	-1	-1	-1	-1	-1	1	-1	-1	-1	-1	-1	-1	-1	-1	1	1
I	1563771	T	C	-1	-1	-1	-1	-1	-1	-1	1	-1	-1	-1	-1	-1	1	-1	1	-1	-1	-1	-1	NA	-1	-1	-1	1	-1	-1	-1	-1	-1	-1	-1	-1	-1	-1	-1	-1	-1	-1	-1	-1	-1	-1	-1	-1	-1
I	1563789	G	A	-1	-1	-1	-1	1	-1	-1	-1	-1	-1	-1	-1	-1	-1	-1	-1	-1	-1	-1	-1	-1	-1	-1	NA	-1	1	-1	-1	-1	-1	-1	-1	-1	-1	-1	-1	-1	-1	-1	-1	-1	-1	-1	-1	-1	-1
I	1563798	A	G	-1	-1	-1	1	-1	1	-1	1	1	-1	-1	-1	1	1	1	1	1	1	-1	1	-1	-1	1	NA	1	-1	1	-1	1	-1	-1	-1	-1	-1	-1	1	-1	-1	-1	-1	-1	-1	-1	-1	1	1
I	1566706	T	A	-1	-1	-1	-1	-1	-1	-1	-1	-1	1	1	1	-1	-1	-1	-1	-1	-1	1	-1	-1	-1	-1	-1	-1	-1	-1	-1	-1	-1	-1	-1	-1	-1	-1	-1	-1	-1	-1	-1	-1	-1	-1	-1	-1	-1
I	1566895	A	T	-1	-1	-1	-1	1	1	-1	1	1	1	1	1	1	1	1	1	1	1	-1	1	1	-1	1	1	1	1	1	-1	1	-1	-1	-1	-1	-1	-1	1	-1	-1	-1	-1	-1	-1	-1	-1	1	1
I	1567450	T	A	-1	-1	-1	-1	1	1	-1	-1	-1	-1	-1	-1	1	1	1	-1	1	1	-1	1	-1	-1	1	-1	1	-1	1	1	1	-1	-1	1	-1	-1	-1	1	-1	-1	-1	-1	-1	-1	1	-1	1	1
I	1567753	G	A	-1	-1	-1	1	1	1	-1	1	1	1	1	1	1	1	1	1	1	1	1	1	1	-1	1	1	1	1	1	1	1	-1	-1	1	-1	-1	-1	1	-1	-1	-1	-1	-1	-1	1	-1	1	1
I	1568647	A	T	-1	-1	-1	1	-1	-1	-1	-1	-1	-1	-1	-1	-1	-1	-1	-1	-1	-1	-1	-1	-1	-1	-1	-1	-1	-1	-1	1	-1	-1	-1	1	-1	-1	-1	-1	-1	-1	-1	-1	-1	-1	1	-1	-1	-1
I	1568822	G	A	-1	-1	-1	-1	-1	-1	-1	1	1	-1	-1	-1	-1	-1	-1	1	-1	-1	1	-1	-1	-1	-1	1	-1	1	-1	-1	-1	-1	-1	-1	-1	-1	-1	-1	-1	-1	-1	-1	-1	-1	-1	-1	-1	-1
I	1570291	T	C	-1	-1	-1	1	-1	-1	-1	-1	-1	1	1	1	-1	-1	-1	-1	-1	-1	-1	-1	-1	-1	-1	-1	-1	-1	-1	-1	-1	-1	-1	-1	-1	-1	-1	-1	-1	-1	-1	-1	-1	-1	-1	-1	-1	-1
I	1570655	C	A	-1	-1	-1	-1	1	1	-1	1	1	-1	-1	-1	1	1	1	1	1	1	1	1	1	-1	1	1	1	1	1	-1	1	-1	-1	-1	-1	-1	-1	1	-1	-1	-1	-1	-1	-1	-1	-1	1	1
I	1571388	A	G	-1	-1	-1	-1	-1	-1	-1	-1	-1	-1	-1	-1	-1	-1	-1	-1	-1	-1	1	-1	-1	-1	-1	1	-1	1	-1	-1	-1	-1	-1	-1	-1	-1	-1	-1	-1	-1	-1	-1	-1	-1	-1	-1	-1	-1
I	1572287	G	C	-1	-1	-1	-1	-1	-1	-1	-1	-1	-1	-1	-1	-1	-1	-1	-1	-1	-1	1	-1	-1	-1	-1	-1	-1	-1	-1	-1	-1	-1	-1	1	-1	-1	-1	-1	-1	-1	-1	-1	-1	-1	1	-1	-1	-1
I	1572898	C	A	-1	-1	-1	-1	-1	-1	-1	-1	-1	-1	-1	-1	-1	-1	-1	-1	-1	-1	1	-1	-1	-1	-1	1	-1	1	-1	-1	-1	-1	-1	-1	-1	-1	-1	-1	-1	-1	-1	-1	-1	-1	-1	-1	-1	-1
I	1573138	T	G	-1	-1	-1	-1	1	1	-1	-1	-1	-1	-1	-1	1	1	1	-1	1	1	1	1	1	-1	1	1	1	1	1	1	1	-1	-1	1	-1	-1	-1	1	-1	-1	-1	-1	-1	-1	1	-1	1	1
I	1573198	C	T	-1	-1	-1	1	1	1	-1	1	1	1	1	1	1	1	1	1	1	1	1	1	1	-1	1	1	1	1	1	-1	1	-1	-1	-1	-1	-1	-1	1	-1	-1	-1	-1	-1	-1	-1	-1	1	1
I	1573296	T	G	-1	-1	-1	1	1	1	-1	-1	-1	1	-1	1	1	1	1	-1	1	1	-1	1	1	-1	1	-1	1	-1	1	-1	1	-1	-1	-1	-1	-1	-1	1	-1	-1	-1	-1	-1	-1	-1	-1	1	1
I	1574528	T	A	-1	-1	-1	1	-1	-1	-1	-1	-1	1	1	1	-1	-1	-1	-1	-1	-1	-1	-1	-1	-1	-1	-1	-1	-1	-1	-1	-1	-1	-1	-1	-1	-1	-1	-1	-1	-1	-1	-1	-1	-1	-1	-1	-1	-1
I	1574872	C	A	-1	-1	-1	-1	1	1	-1	1	1	-1	-1	-1	-1	-1	NA	-1	-1	-1	1	-1	-1	-1	1	1	-1	1	-1	-1	1	-1	-1	-1	-1	-1	-1	NA	-1	-1	-1	-1	-1	-1	-1	-1	1	1
I	1574887	T	C	-1	-1	-1	-1	1	1	-1	-1	-1	1	-1	1	1	-1	1	-1	-1	-1	1	-1	-1	-1	1	1	-1	1	1	-1	1	-1	-1	-1	-1	-1	-1	1	-1	-1	-1	-1	-1	-1	-1	-1	1	1
I	1575182	G	C	-1	-1	-1	-1	1	1	-1	-1	-1	1	-1	1	1	-1	1	-1	-1	1	-1	-1	-1	-1	1	-1	-1	-1	1	-1	1	-1	-1	-1	-1	-1	-1	1	-1	-1	-1	-1	-1	-1	-1	-1	1	1
I	1575209	G	T	1	1	1	-1	1	1	1	1	1	1	-1	1	1	-1	1	-1	-1	1	1	-1	-1	1	1	1	-1	1	1	1	1	1	1	1	1	1	1	1	1	1	1	1	-1	1	1	1	1	1
I	1575251	A	T	-1	-1	-1	-1	1	1	-1	1	1	1	-1	1	1	-1	1	-1	-1	1	1	-1	-1	-1	1	1	-1	1	1	-1	1	-1	-1	-1	-1	-1	-1	1	-1	-1	-1	-1	-1	-1	-1	-1	1	1
I	1575287	C	A	-1	-1	-1	1	1	1	-1	1	1	1	1	1	1	-1	1	1	-1	1	1	NA	-1	-1	1	1	-1	1	1	-1	1	-1	-1	-1	-1	-1	-1	1	-1	-1	-1	-1	-1	-1	-1	-1	1	1
I	1575351	A	T	-1	1	-1	-1	-1	-1	1	1	1	-1	-1	-1	-1	-1	-1	-1	-1	-1	-1	-1	-1	-1	-1	-1	-1	-1	-1	-1	-1	-1	-1	-1	-1	1	-1	-1	-1	-1	-1	-1	-1	1	-1	-1	-1	-1
I	1575396	T	C	-1	-1	-1	1	-1	-1	-1	1	1	-1	-1	-1	-1	-1	-1	1	-1	-1	1	-1	-1	-1	-1	1	-1	1	-1	-1	-1	-1	-1	-1	-1	-1	-1	-1	-1	-1	-1	-1	-1	-1	-1	-1	-1	-1
I	1575461	A	T	-1	-1	-1	1	-1	-1	-1	1	1	-1	-1	-1	-1	-1	-1	1	-1	-1	1	-1	-1	-1	-1	1	-1	1	-1	-1	-1	-1	-1	-1	-1	-1	-1	-1	-1	-1	-1	-1	-1	-1	-1	-1	-1	-1
I	1575532	T	G	-1	-1	-1	1	1	1	-1	1	1	1	1	1	1	1	1	1	1	1	1	1	1	-1	1	1	1	1	1	1	1	-1	1	1	1	-1	-1	1	-1	-1	1	-1	-1	-1	1	1	1	1
I	1575836	T	G	-1	-1	-1	1	1	1	-1	1	1	1	1	1	1	1	1	1	1	1	1	1	1	-1	1	1	1	1	1	1	1	-1	-1	1	-1	-1	-1	1	-1	-1	-1	-1	-1	-1	1	-1	1	1
I	1576110	T	A	-1	-1	-1	1	-1	-1	-1	-1	-1	-1	-1	-1	-1	-1	-1	-1	-1	-1	-1	-1	-1	-1	-1	1	-1	1	-1	-1	-1	-1	-1	-1	-1	-1	-1	-1	-1	-1	-1	-1	-1	-1	-1	-1	-1	-1
I	1576437	G	A	-1	-1	-1	-1	-1	-1	-1	1	1	-1	-1	-1	-1	-1	-1	1	-1	-1	1	-1	-1	-1	-1	1	-1	1	-1	-1	-1	-1	-1	-1	-1	-1	-1	-1	-1	-1	-1	-1	-1	-1	-1	-1	-1	-1
I	1578078	C	A	-1	-1	-1	1	1	1	-1	1	1	1	-1	1	1	1	1	1	1	1	1	1	1	-1	1	1	1	1	1	-1	1	-1	-1	-1	-1	-1	-1	1	-1	-1	-1	-1	-1	-1	-1	-1	1	1
I	1578094	T	A	-1	-1	-1	-1	1	1	-1	1	1	-1	-1	-1	1	1	1	1	1	1	-1	1	1	-1	1	-1	1	-1	1	-1	1	-1	-1	-1	-1	-1	-1	1	-1	-1	-1	-1	-1	-1	-1	-1	1	1
I	1581157	T	A	-1	-1	-1	1	-1	-1	-1	1	1	1	1	1	-1	-1	-1	1	-1	-1	1	-1	-1	-1	-1	1	-1	1	-1	-1	-1	-1	-1	-1	-1	-1	-1	-1	-1	-1	-1	-1	-1	-1	-1	-1	-1	-1
I	1581196	A	G	-1	-1	-1	1	1	1	-1	-1	-1	-1	-1	-1	1	1	1	-1	1	1	-1	1	1	-1	1	1	1	1	1	-1	1	-1	-1	-1	-1	-1	-1	1	-1	-1	-1	-1	-1	-1	-1	-1	1	1
I	1581636	A	G	-1	-1	-1	-1	1	1	-1	-1	-1	-1	-1	-1	1	1	1	-1	1	1	-1	NA	1	-1	1	1	1	1	1	-1	1	-1	-1	-1	-1	-1	-1	1	-1	-1	-1	-1	-1	-1	-1	-1	1	1
I	1581660	T	G	-1	-1	-1	-1	1	1	-1	-1	-1	-1	-1	-1	1	1	-1	-1	1	1	-1	-1	-1	-1	1	1	-1	1	1	-1	1	-1	-1	-1	-1	-1	-1	1	-1	-1	-1	-1	-1	-1	-1	-1	1	1
I	1582254	G	A	-1	-1	-1	-1	-1	-1	-1	1	1	1	1	1	-1	-1	-1	1	-1	-1	1	-1	-1	-1	-1	-1	-1	-1	-1	-1	-1	-1	-1	-1	-1	-1	-1	-1	-1	-1	-1	-1	-1	-1	-1	-1	-1	-1
I	1582370	T	C	-1	-1	-1	-1	-1	-1	-1	-1	-1	1	1	1	-1	-1	-1	-1	-1	-1	1	-1	-1	-1	-1	-1	-1	-1	-1	-1	-1	-1	-1	-1	-1	-1	-1	-1	-1	-1	-1	-1	-1	-1	-1	-1	-1	-1
I	1583961	T	C	-1	-1	-1	-1	1	1	-1	-1	-1	-1	-1	-1	1	1	1	-1	1	1	-1	1	1	-1	1	-1	1	-1	1	-1	1	-1	-1	-1	-1	-1	-1	1	-1	-1	-1	-1	-1	-1	-1	-1	1	1
I	1584076	C	T	-1	-1	-1	1	1	1	-1	-1	-1	-1	-1	-1	1	1	1	-1	1	1	-1	1	1	-1	1	1	1	1	1	-1	1	-1	-1	-1	-1	-1	-1	1	-1	-1	-1	-1	-1	-1	-1	-1	1	1
I	1584704	A	T	-1	-1	-1	1	1	1	-1	1	1	1	1	1	1	1	-1	-1	1	1	1	-1	-1	-1	1	-1	-1	-1	1	-1	1	-1	-1	-1	-1	-1	-1	1	-1	-1	-1	-1	-1	-1	-1	-1	1	1
I	1584737	A	G	-1	-1	-1	1	1	1	-1	1	1	1	-1	-1	1	1	-1	-1	1	1	1	-1	-1	-1	1	1	-1	NA	1	-1	1	-1	-1	-1	-1	-1	-1	1	-1	-1	-1	-1	-1	-1	-1	-1	1	1
I	1584792	T	A	-1	-1	-1	1	-1	-1	-1	-1	-1	-1	-1	-1	-1	-1	-1	-1	-1	-1	-1	-1	-1	-1	-1	1	-1	1	-1	-1	-1	-1	-1	-1	-1	-1	-1	-1	-1	-1	-1	-1	-1	-1	-1	-1	-1	-1
I	1585923	A	G	-1	-1	-1	-1	-1	-1	-1	1	1	1	1	1	-1	-1	-1	1	-1	-1	-1	-1	-1	-1	-1	-1	-1	-1	-1	-1	-1	-1	-1	-1	-1	-1	-1	-1	-1	-1	-1	-1	-1	-1	-1	-1	-1	-1
I	1587322	T	A	-1	-1	-1	-1	1	1	-1	1	1	-1	1	1	1	1	1	-1	-1	1	-1	1	1	-1	1	1	1	1	1	-1	1	-1	-1	-1	-1	-1	-1	1	-1	-1	-1	-1	-1	-1	-1	-1	1	1
I	1587324	A	T	-1	-1	-1	-1	1	1	-1	1	1	1	1	1	1	1	1	1	-1	1	1	1	1	-1	1	1	1	1	1	-1	1	-1	-1	-1	-1	-1	-1	1	-1	-1	-1	-1	-1	-1	-1	-1	1	1
I	1587399	A	C	-1	-1	-1	-1	1	1	-1	1	1	1	1	1	1	1	1	-1	-1	1	1	-1	NA	-1	1	1	-1	1	1	-1	1	-1	-1	-1	-1	-1	-1	1	-1	-1	-1	-1	-1	-1	-1	-1	1	1
I	1587450	C	T	-1	-1	-1	-1	-1	-1	-1	1	1	1	1	1	-1	-1	-1	-1	-1	-1	1	-1	-1	-1	-1	-1	-1	-1	-1	-1	-1	-1	-1	-1	-1	-1	-1	-1	-1	-1	-1	-1	-1	-1	-1	-1	-1	-1
I	1587945	C	T	-1	-1	-1	-1	1	1	-1	-1	-1	-1	-1	-1	-1	-1	-1	-1	-1	-1	-1	-1	1	-1	-1	-1	-1	-1	-1	-1	-1	-1	-1	-1	-1	-1	-1	NA	-1	-1	-1	-1	-1	-1	-1	-1	-1	-1
I	1588561	A	G	-1	-1	-1	-1	1	1	-1	1	1	1	1	1	1	1	1	1	1	1	-1	1	1	-1	1	-1	1	-1	1	-1	1	-1	-1	-1	-1	-1	-1	1	-1	-1	-1	-1	-1	-1	-1	-1	1	1
I	1589094	C	T	-1	-1	-1	-1	1	1	-1	-1	-1	-1	-1	-1	1	1	1	-1	1	1	-1	1	1	-1	1	1	1	1	1	-1	1	-1	-1	-1	-1	-1	-1	1	-1	-1	-1	-1	-1	-1	-1	-1	1	1
I	1589382	C	A	-1	-1	-1	-1	-1	-1	-1	-1	-1	-1	-1	-1	-1	-1	-1	-1	-1	-1	1	-1	-1	-1	-1	1	-1	1	-1	-1	-1	-1	-1	-1	-1	-1	-1	-1	-1	-1	-1	-1	-1	-1	-1	-1	-1	-1
I	1590175	C	T	-1	-1	-1	-1	-1	-1	-1	1	1	1	1	1	-1	-1	-1	1	-1	-1	-1	-1	-1	-1	-1	-1	-1	-1	-1	-1	-1	-1	-1	-1	-1	-1	-1	-1	-1	-1	-1	-1	-1	-1	-1	-1	-1	-1
I	1591017	G	A	-1	-1	-1	1	1	1	-1	1	1	1	1	1	1	1	1	1	1	1	1	1	1	-1	1	1	1	1	1	1	1	-1	-1	1	-1	-1	-1	1	-1	-1	-1	-1	-1	-1	1	-1	1	1
I	1592733	G	A	-1	-1	-1	-1	-1	-1	-1	-1	-1	-1	-1	-1	-1	-1	-1	-1	-1	-1	-1	-1	-1	-1	-1	-1	-1	-1	-1	1	-1	-1	-1	1	-1	-1	-1	-1	-1	-1	-1	-1	-1	-1	1	-1	-1	-1
I	1597066	C	T	-1	-1	-1	-1	-1	-1	-1	-1	-1	1	1	1	-1	-1	-1	-1	-1	-1	-1	-1	-1	-1	-1	-1	-1	-1	-1	-1	-1	-1	-1	-1	-1	-1	-1	-1	-1	-1	-1	-1	-1	-1	-1	-1	-1	-1
I	1597067	T	G	-1	-1	-1	-1	-1	-1	-1	-1	-1	1	1	1	-1	1	-1	-1	-1	-1	-1	-1	-1	-1	1	-1	-1	-1	-1	-1	-1	-1	-1	-1	-1	-1	-1	-1	-1	-1	-1	-1	-1	-1	-1	-1	-1	-1
I	1597269	C	A	-1	-1	-1	1	-1	-1	-1	-1	-1	1	1	1	-1	-1	-1	-1	-1	-1	1	-1	-1	-1	-1	1	-1	1	-1	-1	-1	-1	-1	-1	-1	-1	-1	-1	-1	-1	-1	-1	-1	-1	-1	-1	-1	-1
I	1598497	A	C	-1	-1	-1	-1	1	1	-1	1	1	-1	-1	-1	1	1	1	1	1	1	-1	1	1	-1	1	-1	1	-1	1	-1	1	-1	-1	-1	-1	-1	-1	1	-1	-1	-1	-1	-1	-1	-1	-1	1	1
I	1598994	T	C	-1	-1	-1	1	-1	-1	-1	-1	-1	1	1	1	-1	1	-1	-1	-1	-1	1	-1	-1	-1	-1	1	-1	1	-1	1	-1	-1	1	1	1	-1	-1	-1	-1	-1	1	-1	-1	-1	1	1	-1	-1
I	1600075	T	A	-1	-1	-1	1	1	1	-1	-1	-1	1	1	1	1	1	1	-1	1	1	1	1	1	-1	1	1	1	1	1	-1	1	-1	-1	-1	-1	-1	-1	1	-1	-1	-1	-1	-1	-1	-1	-1	1	1
I	1600076	A	T	-1	-1	-1	-1	-1	-1	-1	1	1	-1	-1	-1	-1	-1	-1	1	-1	-1	-1	-1	-1	-1	-1	-1	-1	-1	-1	1	-1	-1	-1	1	-1	-1	-1	-1	-1	-1	-1	-1	-1	-1	1	-1	-1	-1
I	1601017	C	T	-1	-1	-1	1	1	1	-1	1	1	1	1	1	1	1	1	1	1	1	1	1	1	-1	1	1	1	1	1	1	1	-1	-1	1	-1	-1	-1	1	-1	-1	-1	-1	-1	-1	1	-1	1	1
I	1603506	A	G	-1	-1	-1	-1	1	1	-1	-1	-1	-1	-1	-1	1	1	1	-1	1	1	-1	1	-1	-1	1	1	1	1	1	-1	1	-1	-1	-1	-1	-1	-1	1	-1	-1	-1	-1	-1	-1	-1	-1	1	1
I	1603745	T	G	-1	-1	-1	-1	-1	-1	-1	-1	-1	1	-1	1	-1	-1	-1	-1	-1	-1	1	-1	-1	-1	-1	-1	-1	-1	-1	-1	-1	-1	-1	-1	-1	-1	-1	-1	-1	-1	-1	-1	-1	-1	-1	-1	-1	-1
I	1604120	A	T	-1	-1	-1	-1	-1	-1	-1	1	1	1	-1	1	-1	-1	-1	-1	-1	-1	1	-1	-1	-1	-1	-1	-1	-1	-1	-1	-1	-1	-1	-1	-1	-1	-1	-1	-1	-1	-1	-1	-1	-1	-1	-1	-1	-1
I	1604842	A	G	-1	-1	1	1	1	1	-1	1	1	1	1	1	1	1	1	1	1	1	1	1	1	-1	1	1	1	1	1	1	1	-1	1	1	1	-1	-1	1	-1	-1	1	-1	-1	-1	1	1	1	1
I	1605098	A	T	-1	-1	-1	1	1	1	-1	1	1	-1	-1	-1	1	1	1	1	1	1	1	1	-1	-1	1	1	1	1	1	-1	1	-1	-1	-1	-1	-1	-1	1	-1	-1	-1	-1	-1	-1	-1	-1	1	1
I	1605193	A	T	-1	-1	-1	-1	1	1	-1	-1	-1	-1	-1	-1	1	-1	-1	-1	-1	1	-1	-1	-1	-1	1	1	-1	1	1	-1	1	-1	-1	-1	-1	-1	-1	1	-1	-1	-1	-1	-1	-1	-1	-1	1	1
I	1605369	G	A	-1	-1	-1	1	1	1	-1	1	1	1	-1	1	1	-1	1	-1	-1	1	1	1	-1	-1	1	1	1	1	1	-1	1	-1	-1	-1	-1	-1	-1	1	-1	-1	-1	-1	-1	-1	-1	-1	1	1
I	1606208	T	C	-1	-1	-1	1	1	1	-1	1	1	1	1	1	1	1	1	1	1	1	1	1	-1	-1	1	1	1	1	1	-1	1	-1	-1	-1	-1	-1	-1	1	-1	-1	-1	-1	-1	-1	-1	-1	1	1
I	1606465	A	T	-1	-1	-1	1	-1	-1	-1	-1	-1	-1	-1	-1	-1	-1	-1	-1	-1	-1	-1	-1	-1	-1	-1	1	-1	1	-1	-1	-1	-1	-1	-1	-1	-1	-1	-1	-1	-1	-1	-1	-1	-1	-1	-1	-1	-1
I	1606907	A	G	-1	-1	-1	-1	1	1	-1	1	1	1	-1	1	1	-1	-1	-1	-1	1	1	-1	-1	-1	1	1	-1	1	1	-1	1	-1	-1	-1	-1	-1	-1	1	-1	-1	-1	-1	-1	-1	-1	-1	1	1
I	1606973	A	G	-1	-1	-1	-1	1	1	-1	1	1	1	-1	1	1	-1	-1	-1	-1	1	1	-1	-1	-1	1	1	-1	1	1	1	1	-1	-1	1	-1	-1	-1	1	-1	-1	-1	-1	-1	-1	1	-1	1	1
I	1608095	A	C	-1	-1	-1	-1	-1	-1	-1	1	1	1	-1	1	-1	-1	-1	-1	-1	-1	1	-1	-1	-1	-1	1	-1	1	-1	-1	-1	-1	-1	-1	-1	-1	-1	-1	-1	-1	-1	-1	-1	-1	-1	-1	-1	-1
I	1608593	G	A	-1	-1	-1	-1	1	1	-1	1	1	1	1	1	1	1	1	-1	1	1	-1	1	-1	-1	1	-1	1	-1	1	1	1	-1	-1	1	-1	-1	-1	1	-1	-1	-1	-1	-1	-1	1	-1	1	1
I	1608778	T	A	-1	-1	-1	1	-1	-1	-1	-1	-1	-1	-1	-1	-1	-1	-1	-1	-1	-1	1	-1	-1	-1	-1	1	-1	1	-1	-1	-1	-1	-1	-1	-1	-1	-1	-1	-1	-1	-1	-1	-1	-1	-1	-1	-1	-1
I	1609416	G	C	-1	-1	-1	1	-1	-1	-1	1	1	1	1	1	-1	-1	-1	1	-1	-1	1	-1	-1	-1	-1	1	-1	1	-1	-1	-1	-1	-1	-1	-1	-1	-1	-1	-1	-1	-1	-1	-1	-1	-1	-1	-1	-1
I	1610434	G	T	-1	-1	-1	-1	1	1	-1	-1	-1	-1	-1	-1	1	1	1	-1	1	1	-1	1	1	-1	1	-1	1	-1	1	-1	1	-1	-1	-1	-1	-1	-1	1	-1	-1	-1	-1	-1	-1	-1	-1	1	1
I	1610976	T	A	-1	-1	-1	1	-1	-1	-1	-1	-1	1	1	1	-1	-1	-1	-1	-1	-1	1	-1	-1	-1	-1	1	-1	1	-1	-1	-1	-1	-1	-1	-1	-1	-1	-1	-1	-1	-1	-1	-1	-1	-1	-1	-1	-1
I	1611342	G	T	-1	-1	-1	-1	-1	-1	-1	1	-1	-1	1	-1	-1	1	1	-1	1	-1	-1	NA	1	-1	-1	-1	-1	1	-1	-1	-1	-1	-1	-1	-1	-1	-1	-1	-1	-1	-1	-1	-1	-1	-1	-1	-1	-1
I	1611362	A	G	-1	-1	-1	-1	-1	-1	-1	1	-1	-1	1	-1	-1	-1	-1	-1	1	-1	-1	1	1	-1	-1	-1	-1	1	-1	-1	-1	-1	-1	-1	-1	-1	-1	-1	-1	-1	-1	-1	-1	-1	-1	-1	-1	-1
I	1612343	A	T	-1	-1	-1	-1	-1	-1	-1	-1	-1	1	1	1	-1	-1	-1	-1	-1	-1	-1	-1	-1	-1	-1	-1	-1	-1	-1	-1	-1	-1	-1	-1	-1	-1	-1	-1	-1	-1	-1	-1	-1	-1	-1	-1	-1	-1
I	1612456	G	A	-1	-1	-1	1	1	1	-1	-1	-1	-1	-1	-1	1	1	1	-1	1	1	1	1	1	-1	1	1	1	1	1	-1	1	-1	-1	-1	-1	-1	-1	1	-1	-1	-1	-1	-1	-1	-1	-1	1	1
I	1612563	T	A	-1	-1	-1	1	1	1	-1	1	1	1	1	1	1	1	1	1	1	1	1	1	1	-1	1	1	1	1	1	-1	1	-1	-1	-1	-1	-1	-1	1	-1	-1	-1	-1	-1	-1	-1	-1	1	1
I	1613118	G	T	-1	-1	-1	-1	-1	-1	-1	1	1	1	1	1	-1	-1	-1	-1	-1	-1	-1	-1	-1	-1	-1	1	-1	1	-1	-1	-1	-1	-1	-1	-1	-1	-1	-1	-1	-1	-1	-1	-1	-1	-1	-1	-1	-1
I	1614974	G	C	-1	-1	-1	-1	-1	-1	-1	-1	-1	-1	-1	-1	-1	-1	-1	-1	-1	-1	-1	-1	-1	-1	-1	-1	-1	-1	-1	1	-1	-1	-1	1	-1	-1	-1	-1	-1	-1	-1	-1	-1	-1	1	-1	-1	-1
I	1615304	G	T	-1	-1	-1	1	1	1	-1	-1	-1	1	1	1	1	1	1	-1	1	1	1	1	-1	-1	1	1	1	1	1	1	1	-1	-1	1	-1	-1	-1	1	-1	-1	-1	-1	-1	-1	1	-1	1	1
I	1615338	A	T	-1	-1	-1	-1	-1	-1	-1	-1	-1	1	1	1	-1	-1	-1	-1	-1	-1	1	-1	-1	-1	-1	1	-1	1	-1	1	-1	-1	-1	1	-1	-1	-1	-1	-1	-1	-1	-1	-1	-1	1	-1	-1	-1
I	1615997	T	A	-1	-1	-1	-1	-1	-1	-1	-1	-1	-1	-1	-1	-1	-1	-1	-1	-1	-1	-1	-1	-1	-1	-1	1	-1	1	-1	1	-1	-1	-1	1	-1	-1	-1	-1	-1	-1	-1	-1	-1	-1	1	-1	-1	-1
I	1616116	C	T	-1	-1	-1	1	1	1	-1	1	1	-1	-1	-1	1	1	1	1	-1	1	1	1	-1	-1	1	1	1	1	1	1	1	-1	-1	1	-1	-1	-1	1	-1	-1	-1	-1	-1	-1	1	-1	-1	1
I	1616410	G	T	-1	-1	-1	-1	-1	-1	-1	-1	-1	1	1	1	-1	-1	-1	-1	1	-1	-1	-1	-1	-1	-1	-1	-1	-1	-1	-1	-1	-1	-1	-1	-1	-1	-1	-1	-1	-1	-1	-1	-1	-1	-1	-1	1	-1
I	1616506	T	C	-1	-1	-1	-1	1	1	-1	1	1	1	1	1	1	-1	-1	-1	1	1	1	-1	-1	-1	1	1	-1	1	1	1	1	-1	-1	1	-1	-1	-1	1	-1	-1	-1	-1	-1	-1	1	-1	1	1
I	1616806	G	A	-1	-1	-1	-1	-1	-1	-1	-1	-1	-1	-1	-1	-1	-1	-1	-1	-1	-1	-1	-1	-1	-1	-1	-1	-1	-1	-1	-1	-1	-1	1	-1	-1	-1	-1	-1	-1	-1	1	-1	-1	-1	-1	1	-1	-1
I	1617678	C	T	-1	-1	-1	-1	1	1	-1	-1	-1	-1	-1	-1	1	-1	-1	-1	-1	1	1	-1	-1	-1	1	-1	-1	-1	1	-1	1	-1	-1	-1	-1	-1	-1	1	-1	-1	-1	-1	-1	-1	-1	-1	-1	1
I	1618081	A	T	-1	-1	-1	-1	-1	-1	-1	-1	-1	1	1	1	-1	-1	-1	-1	1	-1	-1	-1	-1	-1	-1	1	-1	1	-1	-1	-1	-1	-1	-1	-1	-1	-1	-1	-1	-1	-1	-1	-1	-1	-1	-1	1	-1
I	1619970	T	G	-1	-1	-1	-1	1	1	-1	1	1	-1	-1	-1	1	1	1	-1	-1	1	1	1	-1	-1	1	-1	-1	-1	1	1	1	-1	-1	1	-1	-1	-1	1	-1	-1	-1	-1	-1	-1	1	-1	-1	1
I	1620000	T	A	-1	-1	-1	-1	-1	-1	-1	-1	-1	-1	-1	-1	-1	-1	-1	-1	-1	-1	1	-1	-1	-1	-1	-1	-1	-1	-1	1	-1	-1	-1	1	-1	-1	-1	-1	-1	-1	-1	-1	-1	-1	1	-1	-1	-1
I	1620065	G	A	-1	-1	-1	1	1	1	-1	1	1	-1	-1	-1	1	-1	NA	-1	-1	1	1	NA	-1	-1	1	1	-1	1	1	1	1	-1	-1	1	-1	-1	-1	1	-1	-1	-1	-1	-1	-1	1	-1	-1	1
I	1621158	A	G	-1	-1	-1	-1	-1	-1	-1	-1	-1	-1	-1	-1	-1	-1	-1	-1	-1	-1	-1	-1	-1	-1	-1	-1	-1	-1	-1	1	-1	-1	-1	1	-1	-1	-1	-1	-1	-1	-1	-1	-1	-1	1	-1	-1	-1
I	1621807	T	A	-1	-1	-1	-1	1	1	-1	-1	1	1	-1	1	1	-1	NA	-1	-1	1	1	-1	-1	-1	1	-1	-1	-1	1	-1	1	-1	-1	-1	-1	-1	-1	1	-1	-1	-1	-1	-1	-1	-1	-1	-1	1
I	1622075	A	T	-1	-1	-1	-1	-1	-1	-1	-1	-1	-1	-1	-1	-1	-1	-1	-1	-1	-1	-1	-1	-1	-1	-1	-1	-1	-1	-1	-1	-1	-1	1	-1	-1	-1	-1	-1	-1	-1	1	-1	-1	-1	-1	1	-1	-1
I	1622635	T	G	-1	-1	-1	1	1	1	-1	1	1	-1	-1	-1	1	1	1	1	-1	1	1	1	1	-1	1	1	1	1	1	-1	1	-1	-1	-1	-1	-1	-1	1	-1	-1	-1	-1	-1	-1	-1	-1	-1	1
I	1622939	C	T	-1	-1	-1	1	-1	-1	-1	-1	-1	-1	-1	-1	-1	-1	-1	-1	-1	-1	1	-1	-1	-1	-1	1	-1	1	-1	-1	-1	-1	-1	-1	-1	-1	-1	-1	-1	-1	-1	-1	-1	-1	-1	-1	-1	-1
I	1623971	G	C	-1	-1	-1	1	1	1	-1	1	1	-1	-1	NA	1	1	1	1	-1	1	1	1	1	-1	1	1	1	1	1	1	1	-1	-1	1	-1	-1	-1	1	-1	-1	-1	-1	-1	-1	1	-1	1	1
I	1624208	T	A	-1	-1	-1	1	1	1	-1	1	1	-1	-1	-1	1	1	1	1	-1	1	1	1	1	-1	1	1	1	1	1	1	1	-1	-1	1	-1	-1	-1	1	-1	-1	-1	-1	-1	-1	1	-1	-1	1
I	1624422	G	T	-1	-1	-1	-1	-1	-1	-1	-1	-1	1	1	1	-1	-1	-1	-1	1	-1	-1	-1	-1	-1	-1	-1	-1	-1	-1	-1	-1	-1	-1	-1	-1	-1	-1	-1	-1	-1	-1	-1	-1	-1	-1	-1	1	-1
I	1624509	T	A	-1	-1	-1	1	1	1	-1	-1	-1	-1	-1	-1	1	1	1	-1	-1	1	1	1	-1	-1	1	1	NA	1	1	-1	1	-1	-1	-1	-1	-1	-1	1	-1	-1	-1	-1	-1	-1	-1	-1	-1	1
I	1624599	T	C	-1	-1	-1	1	1	1	-1	1	1	1	1	1	1	1	1	1	1	1	1	1	-1	-1	1	1	1	1	1	1	1	-1	-1	1	-1	-1	-1	1	-1	-1	-1	-1	-1	-1	1	-1	1	1
I	1624617	G	T	-1	-1	-1	1	-1	-1	-1	-1	-1	-1	-1	-1	-1	-1	-1	-1	-1	-1	-1	-1	-1	-1	-1	-1	-1	-1	-1	1	-1	-1	-1	1	-1	-1	-1	-1	-1	-1	-1	-1	-1	-1	1	-1	-1	-1
I	1625058	T	C	-1	-1	-1	-1	-1	-1	-1	1	1	1	1	1	-1	-1	-1	1	1	-1	1	-1	-1	-1	-1	-1	-1	-1	-1	-1	-1	-1	-1	-1	-1	-1	-1	-1	-1	-1	-1	-1	-1	-1	-1	-1	1	-1
I	1625401	T	A	-1	-1	-1	-1	1	1	-1	1	1	1	1	1	1	1	1	1	1	1	1	1	1	-1	1	1	1	1	1	-1	1	-1	-1	-1	-1	-1	-1	1	-1	-1	-1	-1	-1	-1	-1	-1	1	1
I	1625659	A	T	-1	-1	-1	1	-1	-1	-1	1	1	1	1	1	-1	-1	-1	1	1	-1	1	-1	-1	-1	-1	-1	-1	-1	-1	1	-1	-1	-1	1	-1	-1	-1	-1	-1	-1	-1	-1	-1	-1	1	-1	1	-1
I	1626301	T	A	-1	-1	-1	-1	1	1	-1	-1	-1	-1	-1	-1	1	1	1	-1	-1	1	-1	1	1	-1	1	1	1	1	1	-1	1	-1	-1	-1	-1	-1	-1	1	-1	-1	-1	-1	-1	-1	-1	-1	-1	1
I	1627088	A	C	-1	-1	-1	1	-1	-1	-1	1	1	-1	-1	-1	-1	-1	-1	1	-1	-1	1	-1	-1	-1	-1	-1	-1	-1	-1	1	-1	-1	-1	1	-1	-1	-1	-1	-1	-1	-1	-1	-1	-1	1	-1	-1	-1
I	1627203	A	T	-1	-1	-1	-1	1	1	-1	NA	1	-1	-1	-1	1	1	1	NA	-1	1	1	1	1	-1	1	-1	1	-1	1	-1	1	-1	-1	-1	-1	-1	-1	1	-1	-1	-1	-1	-1	-1	-1	-1	-1	1
I	1631819	G	A	-1	-1	-1	1	-1	-1	-1	-1	-1	1	1	1	-1	-1	-1	-1	1	-1	1	-1	-1	-1	-1	-1	-1	-1	-1	1	-1	-1	-1	1	-1	-1	-1	-1	-1	-1	-1	-1	-1	-1	1	-1	1	-1
I	1631930	C	T	-1	-1	-1	1	1	1	-1	-1	-1	1	1	1	1	1	1	-1	1	1	1	1	1	-1	1	1	1	1	1	1	1	-1	-1	1	-1	-1	-1	1	-1	-1	-1	-1	-1	-1	1	-1	1	1
I	1632671	G	A	-1	-1	-1	-1	-1	-1	-1	-1	-1	1	1	1	-1	-1	-1	-1	1	-1	-1	-1	-1	-1	-1	-1	-1	-1	-1	-1	-1	-1	-1	-1	-1	-1	-1	-1	-1	-1	-1	-1	-1	-1	-1	-1	1	-1
I	1633494	G	A	-1	-1	-1	-1	-1	-1	-1	-1	-1	-1	-1	-1	-1	-1	-1	-1	-1	-1	-1	-1	-1	-1	-1	-1	-1	-1	-1	1	-1	-1	-1	1	-1	-1	-1	-1	-1	-1	-1	-1	-1	-1	1	-1	-1	-1
I	1634254	T	G	-1	-1	-1	-1	1	1	-1	-1	-1	-1	-1	-1	1	1	1	-1	-1	1	-1	1	1	-1	1	1	1	1	1	1	1	-1	-1	1	-1	-1	-1	1	-1	-1	-1	-1	-1	-1	1	-1	-1	1
I	1634360	A	G	-1	-1	-1	-1	-1	-1	-1	1	1	-1	-1	-1	-1	-1	-1	1	-1	-1	1	-1	-1	-1	-1	-1	-1	-1	-1	-1	-1	-1	-1	-1	-1	-1	-1	-1	-1	-1	-1	-1	-1	-1	NA	-1	-1	-1
I	1635052	G	A	-1	-1	-1	-1	1	1	-1	-1	-1	-1	-1	-1	1	1	1	-1	-1	1	-1	1	1	-1	1	-1	1	-1	1	-1	1	-1	-1	-1	-1	-1	-1	1	-1	-1	-1	-1	-1	-1	-1	-1	-1	1
I	1635315	T	A	-1	-1	-1	1	1	1	-1	1	1	1	1	1	1	1	1	1	1	1	-1	1	1	-1	1	1	1	1	1	1	1	-1	-1	1	-1	-1	-1	1	-1	-1	-1	-1	-1	-1	1	-1	1	1
I	1636823	A	G	-1	-1	-1	1	1	1	-1	-1	-1	1	1	1	1	1	1	-1	1	1	-1	1	1	-1	1	1	1	1	1	-1	1	-1	-1	-1	-1	-1	-1	1	-1	-1	-1	-1	-1	-1	-1	-1	1	1
I	1639384	G	A	-1	-1	-1	1	-1	-1	-1	-1	-1	1	1	1	-1	-1	-1	-1	1	-1	-1	-1	-1	-1	-1	1	-1	1	-1	-1	-1	-1	-1	-1	-1	-1	-1	-1	-1	-1	-1	-1	-1	-1	-1	-1	1	-1
I	1639513	T	A	-1	-1	-1	-1	-1	-1	-1	-1	-1	-1	-1	-1	-1	-1	-1	-1	-1	-1	-1	-1	-1	-1	-1	-1	-1	-1	-1	1	-1	-1	-1	1	-1	-1	-1	-1	-1	-1	-1	-1	-1	-1	1	-1	-1	-1
I	1639560	A	T	-1	-1	-1	-1	-1	-1	-1	-1	-1	1	1	1	-1	-1	-1	-1	1	-1	-1	-1	-1	-1	-1	-1	-1	-1	-1	-1	-1	-1	-1	-1	-1	-1	-1	-1	-1	-1	-1	-1	-1	-1	-1	-1	1	-1
I	1640743	A	T	-1	-1	-1	1	1	1	-1	-1	-1	-1	-1	-1	1	1	1	-1	-1	1	-1	1	1	-1	1	-1	1	-1	1	-1	1	-1	-1	-1	-1	-1	-1	1	-1	-1	-1	-1	-1	-1	-1	-1	-1	1
I	1640961	T	C	-1	-1	-1	-1	-1	-1	-1	-1	-1	-1	-1	-1	1	1	1	1	-1	-1	-1	1	1	-1	NA	-1	-1	-1	-1	-1	1	-1	-1	-1	-1	-1	-1	1	-1	-1	-1	-1	-1	-1	-1	-1	-1	-1
I	1644251	C	T	-1	-1	-1	1	1	1	-1	1	1	1	1	1	1	1	1	1	1	1	1	1	1	-1	1	1	1	1	1	-1	1	-1	-1	-1	-1	-1	-1	1	-1	-1	-1	-1	-1	-1	-1	-1	1	1
I	1644252	T	C	-1	-1	-1	1	-1	-1	-1	1	1	-1	-1	-1	-1	-1	-1	1	-1	-1	1	-1	-1	-1	-1	-1	-1	-1	-1	-1	-1	-1	-1	-1	-1	-1	-1	-1	-1	-1	-1	-1	-1	-1	-1	-1	-1	-1
I	1649783	G	A	-1	-1	-1	-1	1	1	-1	-1	-1	1	1	1	1	1	1	-1	1	1	-1	1	1	-1	1	-1	1	-1	1	1	1	-1	-1	1	-1	-1	-1	1	-1	-1	-1	-1	-1	-1	1	-1	1	1
I	1649959	T	A	-1	-1	-1	1	1	1	-1	-1	-1	1	1	1	1	1	1	-1	1	1	1	1	1	-1	1	1	1	1	1	1	1	-1	-1	1	-1	-1	-1	1	-1	-1	-1	-1	-1	-1	1	-1	1	1
I	1650169	C	T	-1	-1	-1	-1	-1	-1	-1	-1	-1	1	1	1	-1	-1	-1	-1	1	-1	-1	-1	-1	-1	-1	-1	-1	-1	-1	-1	-1	-1	-1	-1	-1	-1	-1	-1	-1	-1	-1	-1	-1	-1	-1	-1	1	-1
I	1650459	G	A	-1	-1	-1	-1	-1	-1	-1	1	1	-1	-1	-1	-1	-1	-1	-1	-1	-1	-1	-1	-1	-1	-1	1	-1	1	-1	-1	-1	-1	-1	-1	-1	-1	-1	-1	-1	-1	-1	-1	-1	-1	-1	-1	-1	-1
I	1650535	A	G	-1	-1	-1	-1	-1	-1	-1	-1	-1	-1	-1	-1	-1	-1	-1	-1	-1	-1	-1	-1	-1	-1	-1	-1	-1	-1	-1	1	-1	-1	-1	1	-1	-1	-1	-1	-1	-1	-1	-1	-1	-1	1	-1	-1	-1
I	1650864	T	A	-1	-1	-1	-1	-1	-1	-1	1	1	-1	-1	-1	-1	-1	-1	1	-1	-1	-1	-1	-1	-1	-1	1	-1	1	-1	-1	-1	-1	-1	-1	-1	-1	-1	-1	-1	-1	-1	-1	-1	-1	-1	-1	-1	-1
I	1652770	C	T	-1	-1	-1	-1	-1	-1	-1	1	1	-1	-1	-1	-1	-1	-1	1	-1	-1	-1	-1	-1	-1	-1	-1	-1	-1	-1	1	-1	-1	-1	1	-1	-1	-1	-1	-1	-1	-1	-1	-1	-1	1	-1	-1	-1
I	1653702	A	T	-1	-1	-1	-1	-1	-1	-1	1	1	1	1	1	-1	-1	-1	1	1	-1	-1	-1	-1	-1	-1	1	-1	1	-1	1	-1	-1	-1	1	-1	-1	-1	-1	-1	-1	-1	-1	-1	-1	1	-1	1	-1
I	1654361	T	C	-1	-1	-1	1	-1	-1	-1	-1	-1	-1	-1	-1	-1	-1	-1	-1	-1	-1	1	-1	-1	-1	-1	1	-1	1	-1	-1	-1	-1	-1	-1	-1	-1	-1	-1	-1	-1	-1	-1	-1	-1	-1	-1	-1	-1
I	1656062	G	A	-1	-1	-1	-1	-1	-1	-1	1	1	-1	-1	-1	-1	-1	-1	1	-1	-1	-1	-1	-1	-1	-1	1	-1	1	-1	1	-1	-1	-1	1	-1	-1	-1	-1	-1	-1	-1	-1	-1	-1	1	-1	-1	-1
I	1656763	A	G	-1	-1	-1	-1	-1	-1	-1	-1	-1	1	1	1	-1	-1	-1	-1	1	-1	-1	-1	-1	-1	-1	1	-1	1	-1	-1	-1	-1	-1	-1	-1	-1	-1	-1	-1	-1	-1	-1	-1	-1	-1	-1	1	-1
I	1657214	A	G	-1	-1	-1	1	1	1	-1	-1	-1	-1	-1	-1	1	1	1	-1	-1	1	-1	1	1	-1	1	-1	1	-1	1	-1	1	-1	-1	-1	-1	-1	-1	1	-1	-1	-1	-1	-1	-1	-1	-1	-1	1
I	1657782	G	A	-1	-1	-1	-1	-1	-1	-1	-1	-1	-1	-1	-1	-1	-1	-1	-1	-1	-1	-1	-1	-1	-1	-1	-1	-1	-1	-1	1	-1	-1	-1	1	-1	-1	-1	-1	-1	-1	-1	-1	-1	-1	1	-1	-1	-1
I	1657899	C	T	-1	-1	-1	1	1	1	-1	1	1	1	1	1	1	1	1	1	1	1	1	1	1	-1	1	1	1	1	1	1	1	-1	-1	1	-1	-1	-1	1	-1	-1	-1	-1	-1	-1	1	-1	1	1
I	1657940	C	T	-1	-1	-1	-1	1	1	-1	1	1	-1	-1	-1	1	1	1	1	-1	1	-1	1	1	-1	1	-1	1	-1	1	1	1	-1	-1	1	-1	-1	-1	1	-1	-1	-1	-1	-1	-1	1	-1	-1	1
I	1660387	G	A	-1	-1	-1	-1	-1	-1	-1	-1	-1	1	1	1	-1	-1	-1	-1	1	-1	-1	-1	-1	-1	-1	-1	-1	-1	-1	-1	-1	-1	-1	-1	-1	-1	-1	-1	-1	-1	-1	-1	-1	-1	-1	-1	1	-1
I	1660874	T	C	-1	-1	-1	1	-1	-1	-1	-1	-1	-1	-1	-1	-1	-1	-1	-1	-1	-1	-1	-1	-1	-1	-1	1	-1	1	-1	-1	-1	-1	-1	-1	-1	-1	-1	-1	-1	-1	-1	-1	-1	-1	-1	-1	-1	-1
I	1661497	T	C	-1	-1	-1	1	1	1	-1	1	1	-1	-1	-1	1	1	1	1	-1	1	-1	1	1	-1	1	1	1	1	1	-1	1	-1	-1	1	-1	-1	-1	1	-1	-1	-1	-1	-1	-1	-1	-1	-1	1
I	1661506	T	C	-1	-1	-1	1	-1	1	-1	-1	NA	-1	-1	-1	-1	-1	-1	-1	-1	-1	-1	-1	-1	-1	1	1	-1	1	-1	-1	1	-1	-1	1	-1	-1	-1	-1	-1	-1	-1	-1	-1	-1	-1	-1	-1	-1
I	1661564	G	T	-1	-1	-1	-1	-1	-1	-1	-1	-1	-1	-1	-1	-1	-1	-1	-1	-1	-1	-1	-1	-1	-1	-1	1	-1	1	-1	-1	-1	-1	-1	1	-1	-1	-1	-1	-1	-1	-1	-1	-1	-1	-1	-1	-1	-1
I	1663069	A	G	-1	-1	-1	-1	-1	1	-1	-1	1	-1	-1	-1	-1	-1	-1	-1	-1	-1	-1	-1	-1	-1	NA	1	-1	1	-1	-1	1	-1	-1	1	-1	-1	-1	-1	-1	-1	-1	-1	-1	-1	-1	-1	-1	-1
I	1664043	G	T	-1	-1	-1	-1	-1	-1	-1	1	1	1	1	1	-1	-1	-1	1	1	-1	-1	-1	-1	-1	-1	-1	-1	-1	-1	-1	-1	-1	-1	-1	-1	-1	-1	-1	-1	-1	-1	-1	-1	-1	-1	-1	1	-1
I	1664852	G	A	-1	-1	-1	-1	-1	-1	-1	-1	-1	1	1	1	-1	-1	-1	-1	1	-1	-1	NA	-1	-1	-1	1	-1	NA	-1	1	-1	-1	-1	1	-1	-1	-1	-1	-1	-1	-1	-1	-1	-1	1	-1	1	-1
I	1667843	C	T	-1	-1	-1	-1	1	1	-1	-1	-1	-1	-1	-1	1	1	1	-1	-1	1	-1	1	1	-1	1	-1	1	-1	1	1	1	-1	-1	1	-1	-1	-1	1	-1	-1	-1	-1	-1	-1	1	-1	-1	1
I	1668607	C	T	-1	-1	-1	1	-1	-1	-1	-1	-1	-1	-1	-1	-1	-1	-1	-1	-1	-1	1	-1	-1	-1	-1	1	-1	1	-1	-1	-1	-1	-1	-1	-1	-1	-1	-1	-1	-1	-1	-1	-1	-1	-1	-1	-1	-1
I	1668745	C	A	-1	-1	-1	-1	-1	-1	-1	-1	-1	-1	-1	-1	-1	-1	-1	-1	-1	-1	-1	-1	-1	-1	-1	-1	-1	-1	-1	1	-1	-1	-1	1	-1	-1	-1	-1	-1	-1	-1	-1	-1	-1	1	-1	-1	-1
I	1673141	C	T	-1	-1	-1	-1	1	1	-1	1	1	-1	-1	-1	1	1	1	1	-1	1	-1	1	1	-1	1	-1	1	-1	1	-1	1	-1	-1	-1	-1	-1	-1	1	-1	-1	-1	-1	-1	-1	-1	-1	-1	1
I	1673170	T	C	-1	-1	-1	1	-1	-1	-1	-1	-1	-1	-1	-1	-1	-1	-1	-1	-1	-1	1	-1	-1	-1	-1	1	-1	1	-1	1	-1	-1	-1	1	-1	-1	-1	-1	-1	-1	-1	-1	-1	-1	1	-1	-1	-1
I	1674291	T	A	-1	-1	-1	-1	-1	-1	-1	-1	-1	1	1	1	-1	-1	-1	-1	1	-1	1	-1	-1	-1	-1	-1	-1	-1	-1	-1	-1	-1	-1	-1	-1	-1	-1	-1	-1	-1	-1	-1	-1	-1	-1	-1	1	-1
I	1674796	C	T	-1	-1	-1	1	1	1	-1	1	-1	1	1	1	1	1	1	1	1	1	1	1	1	-1	1	1	1	1	1	1	1	-1	-1	1	-1	-1	-1	1	-1	-1	-1	-1	-1	-1	1	-1	1	1
I	1677002	T	C	-1	-1	-1	1	1	1	-1	-1	-1	-1	-1	-1	1	1	1	-1	-1	1	1	1	1	-1	1	1	1	1	1	1	1	-1	-1	1	-1	-1	-1	1	-1	-1	-1	-1	-1	-1	1	-1	-1	1
I	1677288	G	T	-1	-1	-1	1	1	1	-1	1	1	1	1	1	1	1	1	1	1	1	1	1	1	-1	1	1	1	1	1	1	1	-1	1	1	1	-1	-1	1	-1	-1	1	-1	-1	-1	1	1	1	1
I	1677916	G	A	-1	-1	-1	1	-1	-1	-1	1	1	1	1	1	-1	-1	-1	1	1	-1	-1	-1	-1	-1	-1	-1	-1	-1	-1	-1	-1	-1	-1	-1	-1	-1	-1	-1	-1	-1	-1	-1	-1	-1	-1	-1	1	-1
I	1678618	G	T	-1	-1	-1	1	1	1	-1	-1	-1	-1	-1	-1	1	1	1	-1	-1	1	1	1	1	-1	1	1	1	1	1	-1	1	-1	-1	-1	-1	-1	-1	1	-1	-1	-1	-1	-1	-1	-1	-1	-1	1
I	1679350	A	T	-1	-1	-1	-1	-1	-1	-1	1	1	1	1	1	-1	-1	-1	1	1	-1	-1	-1	-1	-1	-1	-1	-1	-1	-1	1	-1	-1	-1	1	-1	-1	-1	-1	-1	-1	-1	-1	-1	-1	1	-1	1	-1
I	1680611	G	T	-1	-1	-1	-1	-1	-1	-1	-1	-1	-1	-1	-1	-1	-1	-1	-1	-1	-1	-1	-1	-1	-1	-1	-1	-1	-1	-1	1	-1	-1	-1	1	-1	-1	-1	-1	-1	-1	-1	-1	-1	-1	1	-1	-1	-1
I	1681523	A	T	-1	-1	-1	-1	-1	-1	-1	1	1	-1	-1	-1	-1	-1	-1	1	-1	-1	-1	-1	-1	-1	-1	1	-1	1	-1	1	-1	-1	-1	1	-1	-1	-1	-1	-1	-1	-1	-1	-1	-1	1	-1	-1	-1
I	1681731	T	A	-1	-1	-1	1	-1	-1	-1	-1	-1	-1	-1	-1	-1	-1	-1	-1	-1	-1	1	-1	-1	-1	-1	-1	-1	-1	-1	1	-1	-1	-1	1	-1	-1	-1	-1	-1	-1	-1	-1	-1	-1	1	-1	-1	-1
I	1682417	G	A	-1	-1	-1	-1	-1	-1	-1	-1	-1	1	1	1	-1	-1	-1	-1	1	-1	-1	-1	-1	-1	-1	-1	-1	-1	-1	-1	-1	-1	-1	-1	-1	-1	-1	-1	-1	-1	-1	-1	-1	-1	-1	-1	-1	-1
I	1683248	C	T	-1	-1	-1	-1	1	1	-1	-1	-1	-1	-1	-1	1	1	1	-1	-1	1	-1	1	1	-1	1	-1	1	-1	1	-1	1	-1	-1	-1	-1	-1	-1	1	-1	-1	-1	-1	-1	-1	-1	-1	-1	1
I	1683528	A	T	-1	-1	-1	1	-1	-1	-1	1	1	1	1	1	-1	-1	-1	1	1	-1	-1	-1	-1	-1	-1	1	-1	1	-1	-1	-1	-1	-1	-1	-1	-1	-1	-1	-1	-1	-1	-1	-1	-1	-1	-1	1	-1
I	1684306	G	A	-1	-1	-1	-1	-1	-1	-1	-1	-1	1	1	1	-1	-1	-1	-1	1	-1	-1	-1	-1	-1	-1	-1	-1	-1	-1	-1	-1	-1	-1	-1	-1	-1	-1	-1	-1	-1	-1	-1	-1	-1	-1	-1	1	-1
I	1685903	A	T	-1	-1	-1	-1	-1	-1	-1	-1	-1	1	1	1	-1	-1	-1	-1	1	-1	-1	-1	-1	-1	-1	1	-1	1	-1	-1	-1	-1	-1	-1	-1	-1	-1	-1	-1	-1	-1	-1	-1	-1	-1	-1	1	-1
I	1685910	T	A	-1	-1	-1	1	1	1	-1	1	1	-1	-1	-1	1	1	1	1	-1	1	1	1	1	-1	1	1	1	1	1	1	1	-1	-1	1	-1	-1	-1	1	-1	-1	-1	-1	-1	-1	1	-1	-1	1
I	1686884	G	A	-1	-1	-1	1	-1	-1	-1	1	1	-1	-1	-1	-1	-1	-1	1	-1	-1	1	-1	-1	-1	-1	-1	-1	-1	-1	-1	-1	-1	-1	-1	-1	-1	-1	-1	-1	-1	-1	-1	-1	-1	-1	-1	-1	-1
I	1687406	G	A	-1	-1	-1	1	1	1	-1	1	1	1	1	1	1	1	1	1	1	1	-1	1	1	-1	1	1	1	1	1	1	1	-1	-1	1	-1	-1	-1	1	-1	-1	-1	-1	-1	-1	1	-1	1	1
I	1688102	A	T	-1	-1	-1	-1	1	1	-1	-1	-1	1	1	1	1	1	1	-1	1	1	-1	1	1	-1	1	1	1	1	1	1	1	-1	-1	1	-1	-1	-1	1	-1	-1	-1	-1	-1	-1	1	-1	1	1
I	1688213	G	A	-1	-1	-1	-1	-1	-1	-1	-1	-1	-1	-1	-1	-1	-1	-1	-1	-1	-1	-1	-1	-1	-1	-1	-1	-1	-1	-1	-1	-1	-1	-1	-1	-1	-1	-1	-1	-1	-1	-1	-1	-1	-1	1	-1	-1	-1
I	1688809	G	A	-1	-1	-1	-1	NA	NA	-1	-1	-1	-1	-1	-1	1	-1	-1	-1	1	NA	-1	-1	1	-1	NA	1	-1	1	-1	-1	1	-1	-1	1	-1	-1	-1	1	-1	-1	-1	-1	-1	-1	1	-1	-1	-1
I	1689971	T	A	-1	-1	-1	1	-1	-1	-1	-1	-1	1	1	1	-1	-1	-1	-1	1	-1	1	-1	-1	-1	-1	1	-1	1	-1	1	-1	-1	-1	1	-1	-1	-1	-1	-1	-1	-1	-1	-1	-1	1	-1	1	-1
I	1690472	C	T	-1	-1	-1	-1	-1	-1	-1	-1	-1	1	1	1	-1	-1	-1	-1	1	-1	-1	-1	-1	-1	-1	1	-1	1	-1	1	-1	-1	-1	1	-1	-1	-1	-1	-1	-1	-1	-1	-1	-1	1	-1	1	-1
I	1692364	A	G	-1	-1	-1	-1	1	1	-1	-1	-1	1	1	1	1	1	1	-1	1	1	-1	1	1	-1	1	1	1	1	1	1	1	-1	1	1	1	-1	-1	1	-1	-1	1	-1	-1	-1	1	1	1	1
I	1692464	T	A	-1	-1	-1	-1	-1	-1	-1	-1	-1	-1	-1	-1	-1	-1	-1	-1	-1	-1	-1	-1	-1	-1	-1	-1	-1	-1	-1	-1	-1	-1	1	-1	1	-1	-1	-1	-1	-1	1	-1	-1	-1	-1	1	-1	-1
I	1692857	T	C	-1	-1	-1	-1	1	1	-1	-1	-1	-1	-1	-1	1	1	1	-1	-1	1	-1	1	1	-1	1	-1	1	-1	1	1	1	-1	1	1	1	-1	-1	1	-1	-1	1	-1	-1	-1	1	1	-1	1
I	1693624	A	C	-1	-1	-1	1	1	1	-1	1	1	1	1	1	1	1	1	1	1	1	1	1	1	-1	1	1	1	1	1	1	1	-1	1	1	1	-1	-1	1	-1	-1	1	-1	-1	-1	1	1	1	1
I	1693732	A	G	-1	-1	-1	1	-1	-1	-1	-1	-1	-1	-1	-1	-1	-1	-1	-1	-1	-1	-1	-1	-1	-1	-1	1	-1	1	-1	1	-1	-1	-1	1	-1	-1	-1	-1	-1	-1	-1	-1	-1	-1	1	-1	-1	-1
I	1693774	G	A	-1	-1	-1	-1	1	1	-1	1	1	1	1	1	1	1	1	1	1	1	1	1	-1	-1	1	-1	1	-1	1	1	1	-1	1	1	1	-1	-1	1	-1	-1	1	-1	-1	-1	1	1	1	1
I	1693790	G	A	-1	-1	-1	-1	-1	-1	-1	-1	-1	-1	-1	-1	-1	-1	-1	-1	-1	-1	-1	-1	-1	-1	-1	-1	-1	-1	-1	-1	-1	-1	-1	-1	-1	-1	-1	-1	-1	-1	1	-1	-1	-1	-1	1	-1	1
I	1694099	C	T	-1	-1	-1	-1	-1	1	-1	-1	-1	-1	-1	-1	1	-1	-1	-1	-1	NA	-1	-1	-1	-1	NA	-1	-1	-1	1	-1	-1	-1	-1	-1	-1	-1	-1	-1	-1	-1	1	-1	-1	-1	-1	1	-1	1
I	1694120	A	G	-1	-1	-1	-1	1	1	-1	1	1	1	-1	1	1	1	1	NA	NA	1	1	-1	-1	-1	1	-1	-1	-1	1	-1	1	-1	1	-1	1	-1	-1	1	-1	-1	1	-1	-1	-1	-1	1	1	1
I	1694236	T	C	-1	-1	-1	-1	-1	1	-1	-1	-1	1	-1	1	1	1	-1	-1	-1	NA	1	-1	-1	-1	NA	-1	-1	-1	1	-1	-1	-1	-1	-1	-1	-1	-1	NA	-1	-1	1	-1	-1	-1	-1	1	1	1
I	1694312	A	G	-1	-1	-1	-1	1	1	-1	1	1	1	1	1	1	1	1	1	1	1	1	1	1	-1	1	-1	1	-1	1	-1	1	-1	1	-1	1	-1	-1	1	-1	-1	1	-1	-1	-1	-1	1	1	1
I	1694316	T	G	-1	-1	-1	-1	-1	-1	-1	-1	-1	-1	-1	-1	-1	-1	-1	-1	-1	-1	-1	-1	-1	-1	-1	-1	-1	-1	-1	1	-1	-1	-1	1	-1	-1	-1	-1	-1	-1	-1	-1	-1	-1	1	-1	-1	-1
I	1695159	C	G	-1	-1	-1	1	-1	-1	-1	1	1	1	1	1	-1	-1	-1	1	1	-1	1	-1	-1	-1	-1	1	-1	1	-1	1	-1	-1	1	1	1	-1	-1	-1	-1	-1	1	-1	-1	-1	1	1	1	-1
I	1696052	C	T	-1	-1	-1	-1	-1	-1	-1	1	1	1	1	1	-1	-1	-1	1	1	-1	1	-1	-1	-1	-1	-1	-1	-1	-1	-1	-1	-1	1	-1	1	-1	-1	-1	-1	-1	1	-1	-1	-1	-1	1	1	-1
I	1696901	A	T	-1	-1	-1	-1	1	1	-1	-1	-1	-1	-1	-1	1	1	1	-1	-1	1	-1	1	1	-1	1	-1	1	-1	1	-1	1	-1	-1	-1	-1	-1	-1	1	-1	-1	-1	-1	-1	-1	-1	-1	-1	1
I	1696998	T	A	-1	-1	-1	-1	1	1	-1	-1	-1	-1	-1	-1	1	1	1	-1	-1	1	1	1	1	-1	1	-1	1	-1	1	1	1	-1	1	NA	1	-1	-1	1	-1	-1	1	-1	-1	-1	-1	1	-1	1
I	1696999	A	T	-1	-1	-1	-1	-1	-1	-1	1	1	1	1	1	-1	-1	-1	1	1	-1	-1	-1	-1	-1	-1	-1	-1	-1	-1	-1	-1	-1	-1	-1	-1	-1	-1	-1	-1	-1	-1	-1	-1	-1	-1	-1	1	-1
I	1697288	T	A	-1	-1	-1	-1	1	1	-1	-1	-1	-1	-1	-1	1	1	1	-1	-1	1	-1	-1	-1	-1	1	-1	-1	-1	1	-1	1	-1	-1	-1	-1	-1	-1	1	-1	-1	-1	-1	-1	-1	-1	-1	-1	1
I	1697431	C	A	-1	-1	-1	-1	-1	-1	-1	-1	-1	-1	-1	-1	-1	-1	-1	-1	-1	-1	-1	-1	-1	-1	-1	-1	-1	-1	-1	-1	-1	-1	1	-1	1	-1	-1	-1	-1	-1	1	-1	-1	-1	-1	1	-1	-1
I	1698158	C	T	-1	-1	-1	-1	1	1	-1	1	1	1	1	1	1	1	1	1	1	1	-1	1	1	-1	1	-1	1	-1	1	-1	1	-1	-1	-1	-1	-1	-1	1	-1	-1	-1	-1	-1	-1	-1	-1	1	1
I	1699195	T	A	-1	-1	-1	-1	NA	-1	-1	-1	-1	-1	-1	-1	-1	-1	1	-1	-1	-1	-1	-1	-1	-1	-1	-1	-1	-1	-1	-1	-1	-1	-1	-1	-1	-1	-1	-1	-1	-1	-1	-1	-1	-1	-1	-1	-1	-1
I	1699196	C	T	-1	-1	-1	1	NA	-1	-1	1	1	1	1	1	-1	NA	1	1	1	-1	1	-1	1	-1	-1	1	-1	1	-1	-1	NA	-1	1	-1	1	-1	-1	NA	-1	-1	1	-1	-1	-1	-1	1	1	-1
I	1700392	T	C	-1	-1	-1	-1	-1	-1	-1	-1	-1	-1	-1	-1	-1	-1	-1	-1	-1	-1	1	-1	-1	-1	-1	-1	-1	-1	-1	1	-1	-1	-1	1	-1	-1	-1	-1	-1	-1	-1	-1	-1	-1	1	-1	-1	-1
I	1700510	G	A	-1	-1	-1	-1	1	1	-1	1	1	1	1	1	1	1	1	1	1	1	1	1	1	-1	1	-1	1	-1	1	1	1	-1	1	1	1	-1	-1	1	-1	-1	1	-1	-1	-1	1	1	1	1
I	1701151	A	T	-1	-1	-1	-1	-1	-1	-1	-1	-1	1	1	1	-1	-1	-1	-1	1	-1	-1	-1	-1	-1	-1	-1	-1	-1	-1	-1	-1	-1	-1	-1	-1	-1	-1	-1	-1	-1	-1	-1	-1	-1	-1	-1	1	-1
I	1702711	A	T	-1	-1	-1	-1	1	1	-1	-1	-1	-1	-1	-1	1	1	1	-1	-1	1	1	1	1	-1	1	1	1	1	1	-1	1	-1	1	-1	1	-1	-1	1	-1	-1	1	-1	-1	-1	-1	1	-1	1
I	1703021	T	A	-1	-1	-1	-1	-1	-1	-1	1	1	1	1	1	-1	-1	-1	1	1	-1	-1	-1	-1	-1	-1	-1	-1	-1	-1	-1	-1	-1	-1	-1	-1	-1	-1	-1	-1	-1	-1	-1	-1	-1	-1	-1	1	-1
I	1703478	T	C	-1	-1	-1	-1	1	1	-1	-1	-1	-1	-1	-1	1	-1	-1	-1	-1	1	-1	-1	NA	-1	1	-1	-1	-1	1	-1	1	-1	-1	-1	-1	-1	-1	-1	-1	-1	-1	-1	-1	-1	-1	-1	-1	1
I	1703509	T	C	-1	-1	-1	-1	1	1	-1	-1	-1	-1	-1	-1	1	NA	-1	-1	-1	1	-1	-1	NA	-1	1	1	-1	1	-1	1	1	-1	-1	1	1	-1	-1	-1	-1	-1	1	-1	-1	-1	1	1	-1	1
I	1703532	T	C	-1	-1	-1	-1	1	1	-1	-1	-1	-1	-1	-1	1	1	1	-1	-1	1	1	1	-1	-1	1	1	1	1	1	-1	1	-1	-1	-1	-1	-1	-1	1	-1	-1	-1	-1	-1	-1	-1	-1	-1	1
I	1703671	G	A	-1	-1	-1	-1	-1	-1	-1	-1	-1	-1	-1	-1	-1	-1	-1	-1	-1	-1	-1	-1	-1	-1	-1	-1	-1	-1	-1	1	-1	-1	1	1	1	-1	-1	-1	-1	-1	1	-1	-1	-1	1	1	-1	-1
I	1704511	G	A	-1	-1	-1	-1	1	1	-1	1	1	-1	-1	-1	1	1	1	1	-1	1	-1	1	1	-1	1	-1	1	-1	1	-1	1	-1	-1	-1	-1	-1	-1	1	-1	-1	-1	-1	-1	-1	-1	-1	-1	1
I	1704611	T	G	-1	-1	-1	-1	-1	-1	-1	-1	-1	1	1	1	-1	-1	-1	-1	1	-1	-1	-1	-1	-1	-1	-1	-1	-1	-1	-1	-1	-1	-1	-1	-1	-1	-1	-1	-1	-1	-1	-1	-1	-1	-1	-1	1	-1
I	1704820	A	G	-1	-1	-1	-1	1	1	-1	-1	-1	1	-1	1	1	-1	-1	-1	-1	1	-1	-1	-1	-1	1	-1	-1	-1	-1	1	1	-1	-1	1	-1	-1	-1	-1	-1	-1	-1	-1	-1	-1	1	-1	1	1
I	1705000	G	A	-1	-1	-1	-1	1	1	-1	-1	-1	-1	-1	-1	1	-1	-1	-1	-1	1	-1	-1	-1	-1	1	-1	-1	-1	-1	-1	1	-1	-1	-1	-1	-1	-1	-1	-1	-1	-1	-1	-1	-1	-1	-1	-1	1
I	1705270	G	C	-1	-1	-1	-1	-1	-1	-1	-1	-1	-1	-1	-1	-1	-1	-1	-1	-1	-1	-1	-1	-1	-1	-1	-1	-1	-1	-1	1	-1	-1	1	1	1	-1	-1	-1	-1	-1	1	-1	-1	-1	1	1	-1	-1
I	1706465	A	T	-1	-1	-1	-1	-1	-1	-1	-1	-1	-1	-1	-1	-1	-1	-1	-1	-1	-1	-1	-1	-1	-1	-1	-1	-1	-1	-1	1	-1	-1	-1	1	-1	-1	-1	-1	-1	-1	-1	-1	-1	-1	1	-1	-1	-1
I	1706532	G	A	-1	-1	1	-1	-1	-1	-1	-1	-1	-1	-1	-1	-1	-1	-1	-1	-1	-1	-1	-1	-1	-1	-1	-1	-1	-1	-1	-1	-1	-1	1	-1	1	-1	-1	-1	-1	-1	1	-1	-1	-1	-1	1	-1	-1
I	1706721	A	G	-1	-1	1	1	1	1	-1	-1	-1	1	1	1	1	1	1	-1	1	1	1	1	1	-1	1	1	1	1	1	1	1	-1	1	1	1	-1	-1	1	-1	-1	1	-1	-1	-1	1	1	1	1
I	1706896	A	T	-1	-1	-1	-1	-1	-1	-1	-1	-1	1	1	1	-1	-1	-1	-1	-1	-1	1	-1	-1	-1	-1	-1	-1	-1	-1	-1	-1	-1	-1	-1	-1	-1	-1	-1	-1	-1	-1	-1	-1	-1	-1	-1	1	-1
I	1706897	T	A	-1	-1	-1	-1	-1	-1	-1	-1	-1	-1	-1	-1	-1	-1	-1	-1	-1	-1	-1	-1	-1	-1	-1	-1	-1	-1	1	1	-1	-1	-1	1	-1	-1	-1	-1	-1	-1	-1	-1	-1	-1	1	-1	-1	-1
I	1707286	T	C	-1	-1	1	1	1	1	-1	-1	-1	1	1	1	1	1	1	-1	1	1	1	1	1	-1	1	1	1	1	1	-1	1	-1	1	-1	1	-1	-1	1	-1	-1	1	-1	-1	-1	-1	1	1	1
I	1707304	A	T	-1	-1	-1	-1	-1	-1	-1	1	1	-1	-1	-1	-1	-1	-1	-1	-1	-1	-1	-1	-1	-1	-1	-1	-1	-1	-1	1	-1	-1	-1	1	-1	-1	-1	-1	-1	-1	-1	-1	-1	-1	1	-1	-1	-1
I	1708011	T	A	-1	-1	-1	-1	-1	-1	-1	-1	-1	-1	-1	-1	-1	-1	-1	-1	-1	-1	1	-1	-1	-1	-1	1	-1	1	-1	-1	-1	-1	-1	-1	-1	-1	-1	-1	-1	-1	-1	-1	-1	-1	-1	-1	-1	-1
I	1708042	A	C	-1	-1	-1	-1	1	1	-1	-1	-1	-1	-1	-1	1	-1	-1	-1	-1	1	-1	-1	-1	-1	1	-1	-1	-1	1	1	1	-1	-1	1	-1	-1	-1	-1	-1	-1	-1	-1	-1	-1	1	-1	-1	1
I	1708243	C	T	-1	-1	1	1	1	1	-1	1	1	1	1	1	1	1	1	1	1	1	1	1	1	-1	1	1	1	1	1	1	1	-1	1	1	1	-1	-1	1	-1	-1	1	-1	-1	-1	1	1	1	1
I	1708600	C	T	-1	-1	-1	-1	-1	-1	-1	-1	-1	-1	-1	-1	-1	-1	-1	-1	-1	-1	-1	-1	-1	-1	-1	-1	-1	-1	-1	1	-1	-1	-1	1	-1	-1	-1	-1	-1	-1	-1	-1	-1	-1	1	-1	-1	-1
I	1709092	T	A	-1	-1	-1	-1	-1	-1	-1	-1	-1	1	1	1	-1	-1	-1	-1	-1	-1	-1	-1	-1	-1	-1	1	-1	1	-1	1	-1	-1	1	1	1	-1	-1	-1	-1	-1	1	-1	-1	-1	1	1	1	-1
I	1709542	T	C	-1	-1	-1	-1	1	1	-1	-1	-1	-1	-1	-1	1	1	1	-1	-1	1	-1	1	1	-1	1	-1	1	-1	1	-1	1	-1	-1	-1	-1	-1	-1	1	-1	-1	-1	-1	-1	-1	-1	-1	-1	1
I	1710194	T	C	-1	-1	-1	-1	NA	-1	-1	-1	-1	-1	-1	-1	-1	-1	-1	-1	-1	-1	-1	-1	-1	-1	-1	-1	-1	-1	-1	-1	NA	-1	-1	-1	-1	-1	-1	-1	-1	-1	-1	-1	-1	-1	-1	-1	-1	1
I	1710322	T	A	-1	-1	-1	-1	1	-1	-1	-1	-1	-1	-1	-1	1	-1	-1	-1	-1	1	-1	-1	-1	-1	1	-1	-1	-1	-1	1	1	-1	-1	1	-1	-1	-1	-1	-1	-1	-1	-1	-1	-1	1	-1	-1	1
I	1710545	A	C	-1	-1	-1	-1	1	1	-1	1	-1	-1	-1	-1	1	-1	-1	-1	-1	1	-1	NA	-1	-1	1	-1	-1	-1	1	-1	1	-1	-1	-1	-1	-1	-1	-1	-1	-1	-1	-1	-1	-1	-1	-1	-1	1
I	1711285	C	T	-1	-1	-1	-1	-1	-1	-1	-1	-1	-1	-1	-1	-1	-1	-1	-1	-1	-1	-1	-1	-1	-1	-1	-1	-1	-1	-1	1	-1	-1	-1	1	-1	-1	-1	-1	-1	-1	-1	-1	-1	-1	1	-1	-1	-1
I	1711361	T	G	-1	-1	1	-1	-1	-1	-1	-1	-1	-1	-1	1	-1	-1	-1	-1	-1	-1	-1	-1	-1	-1	-1	-1	-1	-1	-1	1	-1	-1	1	1	1	-1	-1	-1	-1	-1	1	-1	-1	-1	1	1	1	-1
I	1711473	T	C	-1	-1	1	-1	-1	-1	-1	-1	-1	-1	-1	-1	-1	-1	-1	-1	-1	-1	-1	-1	-1	-1	-1	-1	-1	-1	-1	1	-1	-1	1	1	1	-1	-1	-1	-1	-1	1	-1	-1	-1	1	1	-1	-1
I	1711506	A	G	-1	-1	-1	-1	-1	-1	-1	-1	-1	-1	1	1	-1	-1	-1	-1	-1	-1	-1	-1	-1	-1	-1	-1	-1	-1	-1	-1	-1	-1	-1	-1	-1	-1	-1	-1	-1	-1	-1	-1	-1	-1	-1	-1	1	-1
I	1711618	A	C	-1	-1	-1	1	1	1	-1	1	1	1	1	1	1	1	1	1	1	1	1	1	1	-1	1	1	1	1	1	1	1	-1	1	1	1	-1	-1	1	-1	-1	1	-1	-1	-1	1	1	1	1
I	1711715	T	A	-1	-1	1	1	-1	-1	-1	-1	-1	-1	1	1	-1	-1	-1	-1	-1	-1	-1	-1	-1	-1	-1	-1	-1	1	1	1	-1	-1	1	1	1	-1	-1	-1	-1	-1	1	-1	-1	-1	1	1	1	-1
I	1712435	C	T	-1	-1	-1	1	1	1	-1	1	1	-1	-1	-1	1	1	1	1	-1	1	-1	1	1	-1	1	1	1	1	1	-1	1	-1	-1	-1	-1	-1	-1	1	-1	-1	-1	-1	-1	-1	-1	-1	-1	1
I	1713182	A	G	-1	-1	-1	-1	-1	-1	-1	-1	-1	-1	-1	-1	-1	-1	-1	-1	-1	-1	-1	-1	-1	-1	-1	-1	-1	-1	-1	-1	-1	-1	-1	-1	1	-1	-1	-1	-1	-1	1	-1	-1	-1	-1	1	-1	-1
I	1713725	T	A	-1	-1	-1	-1	-1	-1	-1	-1	1	1	-1	1	-1	-1	-1	-1	-1	-1	-1	-1	-1	-1	-1	-1	-1	-1	-1	-1	-1	-1	-1	-1	1	-1	-1	-1	-1	-1	1	-1	-1	-1	-1	1	1	-1
I	1713738	A	C	-1	-1	-1	-1	-1	-1	-1	-1	1	1	-1	1	-1	-1	-1	-1	-1	-1	-1	-1	-1	-1	-1	1	-1	1	-1	1	-1	-1	-1	1	-1	-1	-1	-1	-1	-1	-1	-1	-1	-1	1	-1	1	-1
I	1713925	G	A	-1	-1	-1	-1	1	1	-1	-1	1	1	-1	1	1	-1	-1	-1	-1	1	-1	-1	-1	-1	1	1	-1	1	1	1	1	-1	-1	1	1	-1	-1	-1	-1	-1	1	-1	-1	-1	1	1	1	1
I	1714324	T	A	-1	-1	-1	-1	-1	-1	-1	-1	1	1	-1	1	-1	-1	-1	-1	-1	-1	-1	-1	-1	-1	-1	1	-1	1	-1	-1	-1	-1	-1	-1	1	-1	-1	-1	-1	-1	1	-1	-1	-1	-1	1	1	-1
I	1714419	T	A	-1	-1	-1	-1	1	1	-1	-1	1	1	-1	1	1	-1	-1	-1	-1	1	-1	-1	-1	-1	1	1	-1	1	1	1	1	-1	-1	1	-1	-1	-1	-1	-1	-1	-1	-1	-1	-1	1	-1	1	1
I	1714530	C	A	-1	-1	-1	-1	-1	-1	-1	-1	-1	-1	-1	-1	-1	-1	-1	-1	-1	-1	-1	-1	-1	-1	-1	-1	-1	-1	-1	1	-1	-1	-1	1	-1	-1	-1	-1	-1	-1	-1	-1	-1	-1	1	-1	-1	-1
I	1714591	T	A	-1	-1	-1	-1	1	1	-1	-1	1	1	-1	1	1	-1	-1	-1	-1	1	-1	-1	-1	-1	1	-1	-1	-1	1	1	1	-1	-1	1	1	-1	-1	-1	-1	-1	1	-1	-1	-1	1	1	1	1
I	1714645	T	A	-1	-1	-1	-1	1	1	-1	-1	-1	-1	-1	-1	1	-1	-1	-1	-1	1	-1	-1	-1	-1	1	1	-1	1	1	-1	1	-1	-1	-1	-1	-1	-1	-1	-1	-1	-1	-1	-1	-1	-1	-1	-1	1
I	1715029	A	T	-1	-1	-1	-1	-1	-1	-1	-1	1	1	-1	1	-1	-1	-1	-1	1	-1	-1	-1	-1	-1	-1	-1	-1	-1	-1	-1	-1	-1	-1	-1	-1	-1	-1	-1	-1	-1	-1	-1	-1	-1	-1	-1	1	-1
I	1715441	T	A	-1	-1	-1	-1	-1	-1	-1	-1	1	1	1	1	-1	-1	-1	1	1	-1	1	-1	-1	-1	-1	-1	-1	-1	-1	1	-1	-1	-1	1	-1	-1	-1	-1	-1	-1	-1	-1	-1	-1	1	-1	1	-1
I	1715496	G	T	-1	-1	-1	-1	1	1	-1	1	-1	-1	-1	-1	1	1	1	-1	-1	1	-1	1	1	-1	1	-1	1	-1	1	-1	1	-1	-1	-1	-1	-1	-1	1	-1	-1	-1	-1	-1	-1	-1	-1	-1	1
I	1715834	T	G	-1	-1	1	-1	-1	-1	-1	-1	-1	-1	-1	-1	-1	-1	-1	-1	-1	-1	-1	-1	-1	-1	-1	-1	-1	-1	-1	-1	-1	-1	1	-1	1	-1	-1	-1	-1	-1	1	-1	-1	-1	-1	1	-1	-1
I	1715851	C	T	-1	-1	-1	-1	1	1	-1	1	1	1	1	1	1	1	1	1	1	1	1	1	1	-1	1	-1	1	-1	1	1	1	-1	-1	1	-1	-1	-1	1	-1	-1	-1	-1	-1	-1	1	-1	1	1
I	1715873	A	C	-1	-1	1	1	-1	-1	-1	-1	-1	-1	-1	-1	-1	-1	-1	-1	-1	-1	1	-1	-1	-1	-1	1	-1	1	-1	1	-1	-1	1	1	1	-1	-1	-1	-1	-1	1	-1	-1	-1	1	1	-1	-1
I	1717250	A	G	-1	-1	-1	-1	-1	-1	-1	-1	1	1	1	1	-1	-1	-1	1	1	-1	-1	-1	-1	-1	-1	-1	-1	-1	-1	-1	-1	-1	-1	-1	-1	-1	-1	-1	-1	-1	-1	-1	-1	-1	-1	-1	1	-1
I	1717557	C	T	-1	-1	-1	-1	-1	-1	-1	-1	-1	-1	-1	-1	-1	-1	-1	-1	-1	-1	-1	-1	-1	-1	-1	-1	-1	-1	-1	1	-1	-1	-1	1	-1	-1	-1	-1	-1	-1	-1	-1	-1	-1	1	-1	-1	-1
I	1718035	A	C	-1	-1	-1	1	1	1	-1	1	-1	-1	-1	-1	1	1	1	-1	-1	1	1	1	1	-1	1	1	1	1	1	1	1	-1	-1	1	-1	-1	-1	1	-1	-1	-1	-1	-1	-1	1	-1	-1	1
I	1718288	T	C	-1	-1	-1	-1	1	1	-1	1	-1	-1	-1	-1	1	1	1	-1	-1	1	1	1	1	-1	1	-1	1	-1	1	1	1	-1	-1	1	-1	-1	-1	1	-1	-1	-1	-1	-1	-1	1	-1	-1	1
I	1718739	C	T	-1	-1	-1	-1	1	1	-1	-1	-1	-1	-1	-1	1	1	1	-1	-1	1	-1	1	1	-1	-1	-1	1	-1	1	-1	1	-1	-1	-1	-1	-1	-1	1	-1	-1	-1	-1	-1	-1	-1	-1	-1	1
I	1718986	T	A	-1	-1	-1	-1	-1	-1	-1	-1	1	1	1	1	-1	-1	-1	1	1	-1	-1	-1	-1	-1	-1	1	-1	1	-1	-1	-1	-1	-1	-1	-1	-1	-1	-1	-1	-1	-1	-1	-1	-1	-1	-1	1	-1
I	1719435	T	A	-1	-1	1	1	-1	-1	1	1	-1	-1	-1	-1	-1	-1	-1	-1	-1	-1	-1	-1	-1	-1	-1	1	-1	1	-1	1	-1	-1	1	1	1	-1	-1	-1	-1	-1	1	-1	-1	-1	1	1	-1	-1
I	1725528	G	T	-1	-1	1	-1	-1	-1	-1	-1	-1	-1	-1	-1	-1	-1	-1	-1	-1	-1	-1	-1	-1	-1	-1	-1	-1	1	-1	-1	-1	-1	1	-1	1	-1	-1	-1	-1	-1	1	-1	-1	-1	-1	1	-1	-1
I	1725811	C	A	-1	-1	-1	-1	-1	-1	-1	-1	-1	-1	-1	-1	-1	-1	-1	-1	-1	-1	1	-1	-1	-1	-1	1	-1	1	-1	-1	-1	-1	-1	-1	-1	-1	-1	-1	-1	-1	-1	-1	-1	-1	-1	-1	-1	-1
I	1725858	C	T	-1	-1	1	-1	1	1	-1	1	-1	-1	-1	-1	1	1	1	-1	-1	1	-1	1	1	-1	1	-1	1	-1	1	1	1	-1	1	1	1	-1	-1	1	-1	-1	1	-1	-1	-1	1	1	-1	1
I	1727192	T	G	-1	-1	-1	1	-1	-1	-1	-1	-1	-1	-1	-1	-1	-1	-1	-1	-1	-1	1	-1	-1	-1	-1	1	-1	1	-1	-1	-1	-1	-1	-1	-1	-1	-1	-1	-1	-1	-1	-1	-1	-1	-1	-1	-1	-1
I	1727337	T	A	-1	-1	1	-1	-1	-1	-1	-1	-1	-1	-1	-1	-1	-1	-1	-1	-1	-1	-1	-1	-1	-1	-1	-1	-1	-1	-1	-1	-1	-1	1	-1	1	-1	-1	-1	-1	-1	1	-1	-1	-1	-1	1	-1	-1
I	1729576	T	C	-1	-1	1	-1	-1	-1	-1	-1	-1	-1	-1	-1	-1	-1	-1	-1	-1	-1	1	-1	-1	-1	-1	1	-1	1	-1	1	-1	-1	1	1	1	-1	-1	-1	-1	-1	1	-1	-1	-1	1	1	-1	-1
I	1729909	A	G	-1	-1	1	-1	1	1	-1	1	-1	-1	-1	-1	1	1	1	-1	-1	1	1	-1	1	-1	1	1	1	1	1	1	1	-1	1	1	1	-1	-1	1	-1	-1	1	-1	-1	-1	1	1	-1	1
I	1730067	A	C	-1	-1	-1	-1	1	1	-1	1	-1	-1	-1	-1	1	1	1	-1	-1	1	-1	-1	1	-1	1	1	1	1	1	1	1	-1	-1	1	-1	-1	-1	1	-1	-1	-1	-1	-1	-1	1	-1	-1	1
I	1731008	A	T	-1	-1	-1	-1	-1	1	-1	-1	-1	-1	-1	-1	1	1	1	-1	-1	-1	-1	1	1	-1	-1	-1	-1	-1	-1	-1	-1	-1	-1	-1	-1	-1	-1	1	-1	-1	-1	-1	-1	-1	-1	-1	-1	-1
I	1731821	A	C	-1	-1	-1	-1	-1	-1	-1	-1	-1	-1	-1	-1	-1	-1	-1	-1	-1	-1	-1	-1	-1	-1	-1	-1	-1	-1	-1	1	-1	-1	-1	1	-1	-1	-1	-1	-1	-1	-1	-1	-1	-1	1	-1	-1	-1
I	1732348	T	C	-1	-1	1	-1	1	1	-1	-1	1	1	1	1	1	1	1	1	1	1	-1	1	1	-1	1	1	1	1	1	1	1	-1	1	1	1	-1	-1	1	-1	-1	1	-1	-1	-1	1	1	1	1
I	1733248	C	T	-1	-1	-1	-1	-1	-1	-1	-1	-1	-1	-1	-1	-1	-1	-1	-1	-1	1	-1	-1	-1	-1	-1	1	-1	1	-1	-1	-1	-1	-1	-1	-1	-1	-1	-1	-1	-1	1	-1	-1	-1	-1	-1	-1	-1
I	1736527	A	G	-1	-1	1	1	1	1	-1	1	1	1	1	1	1	1	1	1	1	1	1	1	1	-1	1	1	1	1	1	1	1	-1	1	1	1	-1	-1	1	-1	-1	1	-1	-1	-1	1	1	1	1
I	1738955	G	T	-1	-1	1	1	1	1	-1	-1	-1	-1	-1	-1	1	1	1	-1	-1	1	-1	1	1	-1	1	1	1	1	1	-1	1	-1	1	-1	1	-1	-1	1	-1	-1	1	-1	-1	-1	-1	1	-1	1
I	1739301	A	T	-1	-1	-1	-1	-1	-1	-1	1	1	1	1	1	-1	-1	-1	1	1	-1	1	-1	-1	-1	-1	-1	-1	-1	-1	-1	-1	-1	-1	-1	-1	-1	-1	-1	-1	-1	-1	-1	-1	-1	-1	-1	1	-1
I	1739370	C	T	-1	-1	-1	-1	-1	-1	-1	1	1	1	1	1	-1	-1	-1	1	1	-1	1	-1	-1	-1	-1	-1	-1	-1	-1	1	-1	-1	-1	1	-1	-1	-1	-1	-1	-1	-1	-1	-1	-1	1	-1	1	-1
I	1740998	C	T	-1	-1	-1	-1	1	1	-1	-1	-1	-1	-1	-1	1	1	1	-1	-1	1	-1	1	1	-1	1	-1	1	-1	1	-1	1	-1	-1	-1	-1	-1	-1	1	-1	-1	-1	-1	-1	-1	-1	-1	-1	1
I	1741155	T	A	-1	-1	1	1	1	1	-1	1	1	1	1	1	1	1	1	1	1	1	1	1	1	-1	1	1	1	1	1	-1	1	-1	1	-1	1	-1	-1	1	-1	-1	1	-1	-1	-1	-1	1	1	1
I	1741294	T	A	-1	-1	1	1	1	-1	-1	1	-1	-1	-1	-1	NA	1	1	1	-1	1	1	-1	1	-1	NA	1	-1	-1	-1	1	-1	-1	1	1	1	-1	-1	1	-1	-1	1	-1	-1	-1	1	1	-1	-1
I	1741927	A	T	-1	-1	-1	-1	-1	-1	-1	-1	1	1	-1	1	-1	-1	-1	-1	1	-1	-1	-1	-1	-1	-1	-1	-1	-1	-1	1	-1	-1	1	1	1	-1	-1	-1	-1	-1	1	-1	-1	-1	1	1	1	-1
I	1742005	C	A	-1	-1	-1	-1	1	1	-1	-1	1	1	-1	1	1	1	1	-1	1	1	-1	1	1	-1	1	1	1	1	1	-1	1	-1	1	-1	1	-1	-1	1	-1	-1	1	-1	-1	-1	-1	1	1	1
I	1742057	A	C	-1	-1	-1	-1	-1	-1	-1	-1	-1	-1	-1	-1	-1	-1	-1	-1	-1	-1	-1	-1	-1	-1	-1	1	-1	1	-1	1	-1	-1	-1	1	-1	-1	-1	-1	-1	-1	-1	-1	-1	-1	1	-1	-1	-1
I	1742158	T	A	-1	-1	-1	-1	-1	-1	-1	-1	1	1	-1	1	-1	-1	-1	-1	1	-1	-1	-1	-1	-1	-1	-1	-1	-1	-1	NA	-1	-1	-1	1	-1	-1	-1	-1	-1	-1	-1	-1	-1	-1	-1	-1	1	-1
I	1742173	A	C	-1	-1	-1	-1	-1	-1	-1	-1	1	1	-1	1	-1	-1	-1	-1	1	-1	-1	-1	-1	-1	-1	-1	-1	-1	-1	-1	-1	-1	-1	-1	1	-1	-1	-1	-1	-1	-1	-1	-1	-1	-1	-1	1	-1
I	1742994	A	C	-1	-1	-1	-1	-1	-1	-1	-1	-1	-1	-1	-1	-1	-1	-1	-1	-1	-1	-1	-1	-1	-1	-1	-1	-1	-1	-1	1	-1	-1	-1	1	-1	-1	-1	-1	-1	-1	-1	-1	-1	-1	1	-1	-1	-1
I	1743375	A	T	-1	-1	-1	-1	-1	-1	-1	-1	-1	-1	-1	-1	-1	-1	-1	-1	-1	-1	-1	-1	-1	-1	-1	-1	-1	-1	-1	-1	-1	-1	1	-1	1	-1	-1	-1	-1	-1	1	-1	-1	-1	-1	1	-1	-1
I	1743663	G	C	-1	-1	-1	-1	1	1	-1	1	1	1	1	1	1	1	1	1	1	1	-1	1	1	-1	1	1	1	1	1	-1	1	-1	-1	-1	-1	-1	-1	1	-1	-1	-1	-1	-1	-1	-1	-1	1	1
I	1743801	C	T	-1	-1	-1	-1	1	1	-1	-1	-1	-1	-1	-1	1	-1	-1	-1	-1	1	-1	-1	-1	-1	1	-1	1	-1	1	-1	1	-1	-1	-1	-1	-1	-1	1	-1	-1	-1	-1	-1	-1	-1	-1	-1	1
I	1743935	T	A	-1	-1	-1	-1	1	1	-1	-1	1	1	-1	1	1	-1	-1	-1	1	1	1	-1	-1	-1	1	1	1	1	1	-1	1	-1	-1	-1	-1	-1	-1	1	-1	-1	-1	-1	-1	-1	-1	-1	1	1
I	1744104	G	T	-1	-1	1	-1	1	1	-1	-1	1	1	1	1	1	-1	-1	1	1	1	1	1	1	-1	1	1	1	1	1	1	1	-1	1	1	1	-1	-1	1	-1	-1	1	-1	-1	-1	1	1	1	1
I	1744344	C	G	-1	-1	-1	-1	-1	-1	-1	-1	-1	-1	-1	-1	-1	-1	-1	-1	-1	-1	-1	-1	-1	-1	-1	-1	-1	-1	-1	-1	-1	-1	-1	1	-1	-1	-1	-1	-1	-1	-1	-1	-1	-1	1	-1	-1	-1
I	1745226	C	A	-1	-1	-1	-1	-1	-1	-1	-1	-1	-1	-1	-1	-1	-1	-1	-1	-1	-1	-1	-1	-1	-1	-1	-1	-1	-1	-1	1	-1	-1	NA	1	-1	-1	-1	-1	-1	-1	1	-1	-1	-1	1	-1	-1	-1
I	1745274	A	G	-1	-1	-1	-1	-1	-1	-1	-1	1	1	1	1	-1	-1	-1	1	1	-1	-1	-1	-1	-1	-1	-1	-1	-1	-1	-1	-1	-1	-1	-1	-1	-1	-1	-1	-1	-1	-1	-1	-1	-1	-1	-1	1	-1
I	1745337	T	A	-1	-1	-1	-1	-1	-1	-1	-1	-1	-1	-1	-1	-1	-1	-1	-1	-1	-1	-1	-1	-1	-1	-1	-1	-1	-1	-1	1	-1	-1	-1	1	-1	-1	-1	-1	-1	-1	1	-1	-1	-1	1	-1	-1	-1
I	1745545	T	A	-1	-1	1	-1	-1	-1	-1	-1	-1	-1	-1	-1	-1	-1	-1	-1	-1	-1	1	-1	-1	-1	-1	-1	-1	-1	-1	-1	-1	-1	1	-1	1	-1	-1	-1	-1	-1	1	-1	-1	-1	-1	1	-1	-1
I	1746038	G	A	-1	-1	-1	1	1	1	-1	1	1	1	1	1	1	1	1	1	1	1	-1	1	1	-1	1	1	1	1	1	1	1	-1	1	1	1	-1	-1	1	-1	-1	1	-1	-1	-1	1	1	1	1
I	1746370	G	T	-1	-1	-1	-1	-1	-1	-1	-1	-1	-1	-1	-1	-1	-1	-1	-1	-1	-1	-1	-1	-1	-1	-1	-1	-1	-1	-1	1	-1	-1	1	1	1	-1	-1	-1	-1	-1	1	-1	-1	-1	1	1	-1	-1
I	1747166	G	A	-1	-1	-1	-1	-1	-1	-1	1	1	1	1	1	-1	-1	-1	1	1	-1	-1	-1	-1	-1	-1	1	-1	1	-1	-1	-1	-1	-1	-1	-1	-1	-1	-1	-1	-1	-1	-1	-1	-1	-1	-1	1	-1
I	1747641	A	G	-1	-1	1	-1	-1	-1	-1	-1	-1	-1	-1	-1	-1	-1	-1	-1	-1	-1	-1	-1	-1	-1	-1	-1	-1	-1	-1	1	-1	-1	NA	1	1	-1	-1	-1	-1	-1	1	-1	-1	-1	1	1	-1	-1
I	1747919	T	A	-1	-1	1	1	-1	-1	-1	1	1	1	1	1	-1	-1	-1	1	1	-1	1	-1	-1	-1	-1	1	-1	1	-1	1	-1	-1	1	1	1	-1	-1	-1	-1	-1	1	-1	-1	-1	1	1	1	-1
I	1748624	A	G	-1	-1	-1	-1	1	1	-1	1	-1	-1	-1	-1	1	1	1	-1	-1	1	1	1	1	-1	1	-1	1	-1	1	-1	1	-1	1	1	1	-1	-1	1	-1	-1	1	-1	-1	-1	1	1	-1	1
I	1748883	G	T	-1	-1	-1	-1	-1	NA	-1	-1	-1	-1	-1	-1	-1	-1	-1	-1	-1	-1	-1	-1	-1	-1	-1	-1	-1	-1	-1	-1	-1	-1	-1	-1	-1	-1	-1	-1	-1	-1	-1	-1	-1	-1	-1	-1	-1	-1
I	1749067	A	T	-1	-1	-1	-1	-1	1	-1	-1	-1	-1	-1	-1	NA	1	NA	-1	-1	NA	-1	NA	-1	-1	NA	-1	-1	-1	-1	-1	-1	-1	-1	-1	-1	-1	-1	1	-1	-1	-1	-1	-1	-1	-1	-1	-1	-1
I	1749612	T	G	-1	-1	-1	1	1	1	-1	1	1	1	-1	1	1	1	1	-1	1	1	1	NA	-1	-1	1	1	-1	1	1	1	1	-1	1	1	1	-1	-1	1	-1	-1	1	-1	-1	-1	1	1	1	1
I	1749633	G	A	-1	-1	-1	-1	-1	-1	-1	-1	1	1	-1	1	-1	-1	-1	-1	1	-1	-1	-1	-1	-1	-1	1	-1	1	-1	-1	-1	-1	-1	-1	-1	-1	-1	-1	-1	-1	-1	-1	-1	-1	-1	-1	1	-1
I	1749852	C	T	-1	-1	-1	-1	1	1	-1	1	-1	-1	-1	-1	1	1	1	-1	-1	1	1	1	-1	-1	1	-1	-1	-1	1	-1	1	-1	-1	-1	-1	-1	-1	1	-1	-1	-1	-1	-1	-1	-1	-1	-1	1
I	1750001	G	T	-1	-1	1	1	-1	-1	-1	-1	-1	-1	-1	-1	-1	-1	-1	-1	-1	-1	-1	-1	-1	-1	-1	-1	-1	-1	-1	-1	-1	-1	1	1	1	-1	-1	-1	-1	-1	1	-1	-1	-1	1	1	-1	-1
I	1750101	G	A	-1	-1	1	1	1	1	-1	1	-1	-1	-1	-1	1	1	1	-1	-1	1	1	1	1	-1	1	1	1	1	1	1	1	-1	1	1	1	-1	-1	1	-1	-1	1	-1	-1	-1	1	1	-1	1
I	1750438	C	A	-1	-1	-1	1	-1	-1	-1	-1	1	1	1	1	-1	-1	-1	1	1	-1	-1	-1	-1	-1	-1	1	-1	1	-1	1	-1	-1	-1	-1	-1	-1	-1	-1	-1	-1	-1	-1	-1	-1	-1	-1	1	-1
I	1750518	T	A	-1	-1	-1	1	-1	-1	-1	-1	1	1	1	1	-1	-1	-1	1	1	-1	-1	-1	-1	-1	-1	-1	-1	-1	-1	1	-1	-1	-1	-1	-1	-1	-1	-1	-1	-1	-1	-1	-1	-1	-1	-1	1	-1
I	1751224	A	G	-1	-1	-1	-1	-1	-1	-1	-1	-1	-1	-1	-1	-1	-1	-1	-1	-1	-1	-1	-1	-1	-1	-1	-1	-1	-1	-1	-1	-1	-1	-1	1	-1	-1	-1	-1	-1	-1	-1	-1	-1	-1	1	-1	-1	-1
I	1752199	C	A	-1	-1	1	-1	1	1	-1	1	1	1	1	1	1	1	1	1	1	1	-1	1	1	-1	1	1	1	1	1	1	1	-1	1	1	1	-1	-1	1	-1	-1	1	-1	-1	-1	1	1	1	1
I	1752474	A	C	-1	-1	-1	-1	-1	-1	-1	-1	-1	-1	-1	-1	-1	-1	-1	-1	-1	-1	-1	-1	-1	-1	-1	-1	-1	-1	-1	-1	-1	-1	1	-1	1	-1	-1	-1	-1	-1	1	-1	-1	-1	-1	1	-1	-1
I	1752480	T	A	-1	-1	1	1	-1	1	-1	-1	1	1	1	1	1	1	-1	1	1	-1	1	1	-1	-1	-1	1	-1	1	-1	1	-1	-1	1	1	1	-1	-1	1	-1	-1	1	-1	-1	-1	NA	1	1	-1
I	1752490	T	A	-1	-1	-1	-1	-1	1	-1	-1	-1	-1	-1	-1	1	1	-1	-1	-1	-1	-1	1	-1	-1	-1	1	-1	1	-1	-1	-1	-1	-1	-1	-1	-1	-1	1	-1	-1	-1	-1	-1	-1	-1	-1	-1	-1
I	1753436	A	G	-1	-1	1	1	1	1	-1	-1	1	1	1	1	1	1	1	1	1	1	1	1	1	-1	1	1	1	1	1	1	1	-1	1	1	1	-1	-1	1	-1	-1	1	-1	-1	-1	1	1	1	1
I	1753779	T	A	-1	-1	1	1	1	1	-1	-1	1	1	1	1	1	1	1	1	1	1	1	1	1	-1	1	1	1	1	1	1	1	-1	-1	-1	1	-1	-1	1	-1	-1	-1	-1	-1	-1	1	-1	1	1
I	1753941	G	C	-1	-1	1	-1	1	1	-1	-1	-1	-1	-1	-1	1	1	1	-1	-1	1	1	1	1	-1	1	-1	1	-1	1	-1	1	-1	-1	-1	-1	-1	-1	1	-1	-1	-1	-1	-1	-1	-1	-1	-1	1
I	1753944	A	G	-1	-1	1	1	1	1	-1	-1	-1	-1	-1	1	1	1	1	-1	NA	1	-1	1	1	-1	1	1	1	1	1	1	1	-1	-1	-1	-1	-1	-1	1	-1	-1	-1	-1	-1	-1	-1	-1	1	1
I	1754338	A	T	-1	-1	-1	1	-1	-1	-1	-1	-1	-1	-1	-1	-1	-1	-1	-1	-1	-1	1	-1	-1	-1	-1	1	-1	1	-1	-1	-1	-1	-1	-1	-1	-1	-1	-1	-1	-1	-1	-1	-1	-1	-1	-1	-1	-1
I	1754869	C	T	-1	-1	-1	1	-1	-1	-1	-1	1	-1	-1	1	-1	-1	-1	-1	1	-1	1	-1	-1	-1	-1	-1	-1	-1	-1	-1	-1	-1	-1	-1	-1	-1	-1	-1	-1	-1	-1	-1	-1	-1	-1	-1	1	-1
I	1754907	C	T	-1	-1	-1	1	-1	-1	-1	-1	1	-1	-1	1	-1	-1	-1	-1	1	-1	1	-1	-1	-1	-1	1	-1	1	-1	1	-1	-1	1	1	1	-1	-1	-1	-1	-1	1	-1	-1	-1	1	1	1	-1
I	1755068	A	T	-1	-1	-1	-1	-1	-1	-1	-1	-1	-1	-1	-1	-1	-1	-1	-1	-1	-1	-1	-1	-1	-1	-1	-1	-1	-1	-1	-1	-1	-1	1	1	1	-1	-1	-1	-1	-1	1	-1	-1	-1	1	1	-1	-1
I	1755143	G	T	-1	-1	1	1	1	1	-1	1	1	1	1	1	1	1	1	1	1	1	-1	1	-1	-1	1	1	-1	1	1	-1	1	-1	1	1	1	-1	-1	1	-1	-1	1	-1	-1	-1	1	1	1	1
I	1755357	T	C	-1	-1	1	1	-1	-1	-1	-1	1	-1	1	1	-1	-1	-1	1	1	-1	1	-1	-1	-1	-1	1	-1	1	-1	1	-1	-1	-1	-1	-1	-1	-1	-1	-1	-1	-1	-1	-1	-1	-1	-1	1	-1
I	1755497	C	T	-1	-1	-1	-1	-1	-1	-1	-1	1	-1	1	1	-1	-1	-1	1	1	-1	-1	-1	-1	-1	-1	-1	-1	-1	-1	-1	-1	-1	-1	-1	-1	-1	-1	-1	-1	-1	-1	-1	-1	-1	-1	-1	1	-1
I	1755642	G	T	-1	-1	-1	-1	1	1	-1	-1	-1	1	-1	-1	1	1	1	-1	-1	1	-1	1	1	-1	1	1	1	1	1	-1	1	-1	-1	-1	-1	-1	-1	1	-1	-1	-1	-1	-1	-1	-1	-1	-1	1
I	1755643	A	G	-1	-1	-1	-1	1	1	-1	-1	1	1	1	1	1	1	1	1	1	1	1	1	1	-1	1	1	1	1	1	1	1	-1	-1	-1	-1	-1	-1	1	-1	-1	-1	-1	-1	-1	-1	-1	1	1
I	1755702	T	G	-1	-1	-1	-1	-1	-1	-1	1	-1	-1	-1	-1	-1	-1	-1	-1	-1	-1	-1	-1	-1	-1	-1	-1	-1	-1	-1	-1	-1	-1	1	-1	-1	-1	-1	-1	-1	-1	1	-1	-1	-1	-1	1	-1	-1
I	1758727	A	C	-1	-1	-1	-1	1	NA	-1	1	-1	1	-1	-1	-1	-1	1	-1	-1	1	-1	-1	-1	-1	1	-1	-1	-1	1	-1	1	-1	-1	-1	-1	-1	-1	-1	-1	-1	-1	-1	-1	-1	-1	-1	-1	1
I	1758728	G	T	-1	-1	-1	-1	-1	-1	-1	-1	-1	-1	-1	-1	-1	-1	-1	-1	-1	-1	-1	-1	-1	-1	-1	1	-1	1	-1	-1	-1	-1	1	-1	-1	-1	-1	-1	-1	-1	1	-1	-1	-1	-1	1	-1	-1
I	1759606	T	C	-1	-1	-1	1	-1	-1	-1	-1	1	-1	1	1	-1	-1	-1	1	1	-1	1	-1	-1	-1	-1	-1	-1	-1	-1	1	-1	-1	-1	-1	-1	-1	-1	-1	-1	-1	-1	-1	-1	-1	-1	-1	1	-1
I	1760229	A	T	-1	-1	-1	1	1	1	-1	-1	-1	1	-1	1	-1	-1	-1	-1	NA	-1	-1	-1	-1	-1	-1	1	-1	1	-1	-1	-1	-1	-1	1	1	-1	-1	-1	-1	-1	1	-1	-1	-1	1	1	1	1
I	1760235	A	G	-1	-1	-1	-1	-1	-1	-1	-1	-1	-1	-1	1	-1	-1	-1	-1	NA	-1	-1	-1	-1	-1	-1	-1	-1	-1	-1	-1	-1	-1	-1	1	1	-1	-1	-1	-1	-1	-1	-1	-1	-1	1	-1	1	-1
I	1760917	C	T	-1	-1	-1	-1	1	1	-1	1	-1	1	-1	-1	1	1	1	-1	-1	1	-1	1	1	-1	1	-1	1	-1	1	-1	1	-1	-1	-1	-1	-1	-1	1	-1	-1	-1	-1	-1	-1	-1	-1	-1	1
I	1761886	A	T	-1	-1	-1	-1	-1	-1	-1	-1	-1	-1	-1	-1	-1	-1	-1	-1	-1	-1	-1	-1	-1	-1	-1	1	-1	1	-1	-1	-1	-1	-1	1	-1	-1	-1	-1	-1	-1	-1	-1	-1	-1	1	-1	-1	-1
I	1762021	A	T	-1	-1	1	1	-1	-1	-1	-1	1	-1	1	1	-1	-1	-1	1	1	-1	-1	-1	-1	-1	-1	1	-1	1	-1	1	-1	-1	-1	-1	-1	-1	-1	-1	-1	-1	-1	-1	-1	-1	-1	-1	1	-1
I	1762305	G	A	-1	-1	1	-1	-1	-1	-1	1	-1	-1	-1	-1	-1	-1	-1	-1	-1	-1	-1	-1	-1	-1	-1	1	-1	1	-1	-1	-1	-1	-1	-1	-1	-1	-1	-1	-1	-1	-1	-1	-1	-1	-1	-1	-1	-1
I	1763010	A	T	-1	-1	1	-1	-1	-1	-1	-1	-1	-1	-1	-1	-1	-1	-1	-1	-1	-1	-1	-1	-1	-1	-1	1	-1	1	-1	-1	-1	-1	1	1	1	-1	-1	-1	-1	-1	1	-1	-1	-1	1	1	-1	-1
I	1763350	A	T	-1	-1	-1	1	-1	-1	-1	1	-1	-1	-1	-1	-1	-1	-1	-1	-1	-1	-1	-1	-1	-1	-1	-1	-1	-1	-1	1	-1	-1	-1	-1	-1	-1	-1	-1	-1	-1	-1	-1	-1	-1	-1	-1	-1	-1
I	1763385	T	A	-1	-1	-1	-1	-1	-1	-1	-1	-1	-1	-1	-1	-1	-1	-1	-1	-1	-1	-1	-1	-1	-1	-1	-1	-1	-1	-1	-1	-1	-1	-1	1	-1	-1	-1	-1	-1	-1	-1	-1	-1	-1	1	-1	-1	-1
I	1763478	G	T	-1	-1	-1	-1	-1	NA	-1	-1	-1	NA	1	-1	-1	NA	NA	1	NA	NA	-1	-1	NA	-1	-1	1	-1	1	NA	1	-1	-1	-1	-1	-1	-1	-1	-1	-1	-1	-1	-1	-1	-1	-1	-1	1	-1
I	1763495	T	G	-1	-1	-1	-1	1	1	-1	-1	-1	1	-1	-1	1	1	1	-1	-1	1	-1	1	1	-1	1	-1	1	-1	1	-1	1	-1	-1	-1	-1	-1	-1	1	-1	-1	-1	-1	-1	-1	-1	-1	-1	1
I	1763719	C	T	-1	-1	-1	-1	-1	-1	-1	-1	1	-1	1	1	-1	-1	-1	1	1	-1	-1	-1	-1	-1	-1	1	-1	1	-1	-1	-1	-1	1	1	1	-1	-1	-1	-1	-1	1	-1	-1	-1	1	1	1	-1
I	1764449	C	A	-1	-1	-1	1	1	1	-1	1	1	1	1	1	1	-1	-1	1	1	1	1	1	-1	-1	1	1	1	1	1	-1	1	-1	1	1	1	-1	-1	1	-1	-1	1	-1	-1	-1	1	1	1	1
I	1764616	A	T	-1	-1	-1	1	-1	-1	-1	-1	-1	-1	-1	-1	-1	-1	-1	-1	-1	-1	-1	-1	-1	-1	-1	-1	-1	-1	-1	-1	-1	-1	1	1	1	-1	-1	-1	-1	-1	1	-1	-1	-1	1	1	-1	-1
I	1765089	T	A	-1	-1	-1	-1	1	1	-1	-1	1	1	1	1	1	-1	1	1	1	1	-1	1	-1	-1	1	-1	1	-1	1	-1	1	-1	-1	-1	-1	-1	-1	1	-1	-1	-1	-1	-1	-1	-1	-1	1	1
I	1765585	T	A	-1	-1	-1	-1	-1	-1	-1	NA	-1	-1	-1	-1	-1	-1	-1	-1	-1	-1	-1	-1	-1	-1	-1	1	-1	1	-1	-1	-1	-1	-1	-1	-1	-1	-1	-1	-1	-1	-1	-1	-1	-1	-1	-1	-1	-1
I	1766748	T	A	-1	-1	-1	-1	-1	-1	-1	-1	-1	-1	-1	-1	-1	-1	-1	-1	-1	-1	1	-1	-1	-1	-1	1	-1	1	-1	-1	-1	-1	-1	-1	-1	-1	-1	-1	-1	-1	-1	-1	-1	-1	-1	-1	-1	-1
I	1766913	A	G	-1	-1	-1	-1	-1	-1	-1	1	1	-1	-1	1	-1	-1	-1	-1	-1	-1	-1	-1	-1	-1	-1	-1	-1	-1	-1	1	-1	-1	1	1	1	-1	-1	-1	-1	-1	1	-1	-1	-1	1	1	1	-1
I	1767057	A	T	-1	-1	-1	-1	1	1	-1	1	1	1	-1	1	1	-1	1	-1	-1	1	1	1	-1	-1	1	1	1	1	1	1	1	-1	1	1	1	-1	-1	1	-1	-1	1	-1	-1	-1	1	1	1	1
I	1767082	A	G	-1	-1	-1	-1	-1	-1	-1	-1	-1	-1	-1	-1	-1	-1	-1	-1	-1	-1	-1	-1	-1	-1	-1	-1	-1	-1	-1	1	-1	-1	1	1	1	-1	-1	-1	-1	-1	1	-1	-1	-1	1	1	-1	-1
I	1767135	G	A	-1	-1	-1	-1	-1	-1	-1	-1	1	-1	-1	1	-1	-1	-1	-1	-1	-1	-1	-1	-1	-1	-1	-1	-1	-1	-1	-1	-1	-1	-1	-1	-1	-1	-1	-1	-1	-1	-1	-1	-1	-1	-1	-1	1	-1
I	1767261	A	G	-1	-1	-1	-1	1	1	-1	1	1	1	-1	1	1	-1	1	-1	-1	1	-1	1	-1	-1	1	-1	1	-1	1	-1	1	-1	1	1	1	-1	-1	1	-1	-1	1	-1	-1	-1	1	1	1	1
I	1767495	A	G	-1	-1	-1	-1	1	1	-1	-1	-1	1	-1	-1	1	-1	1	-1	-1	1	-1	1	-1	-1	1	-1	1	-1	1	1	1	-1	1	1	1	-1	-1	1	-1	-1	1	-1	-1	-1	1	1	-1	1
I	1767779	C	T	-1	-1	-1	-1	1	1	-1	-1	-1	1	-1	-1	1	-1	1	-1	-1	1	-1	1	-1	-1	1	-1	1	-1	1	1	1	-1	-1	-1	-1	-1	-1	1	-1	-1	-1	-1	-1	-1	-1	-1	-1	1
I	1768711	G	A	-1	-1	-1	1	1	1	-1	1	1	1	-1	1	1	-1	1	1	-1	1	1	1	-1	-1	1	-1	1	-1	1	1	1	-1	1	1	1	-1	-1	1	-1	-1	1	-1	-1	-1	1	1	1	1
I	1768833	A	T	-1	-1	-1	-1	1	1	-1	1	1	1	1	1	1	-1	1	1	1	1	1	1	-1	-1	1	-1	1	-1	1	1	1	-1	-1	-1	-1	-1	-1	1	-1	-1	-1	-1	-1	-1	-1	-1	1	1
I	1768874	T	A	-1	-1	-1	-1	-1	-1	-1	-1	-1	-1	-1	-1	-1	-1	-1	-1	-1	-1	-1	-1	-1	-1	-1	1	-1	1	-1	-1	-1	-1	1	1	1	-1	-1	-1	-1	-1	1	-1	-1	-1	1	1	-1	-1
I	1769382	C	T	-1	-1	-1	-1	-1	-1	-1	-1	1	-1	1	1	-1	-1	-1	1	1	-1	1	-1	-1	-1	-1	-1	-1	-1	-1	-1	-1	-1	-1	-1	-1	-1	-1	-1	-1	-1	-1	-1	-1	-1	-1	-1	1	-1
I	1770282	A	T	-1	-1	-1	-1	-1	-1	-1	-1	-1	-1	-1	-1	-1	-1	-1	-1	-1	-1	-1	-1	-1	-1	-1	-1	-1	-1	-1	-1	-1	-1	1	1	1	-1	-1	-1	-1	-1	1	-1	-1	-1	1	1	-1	-1
I	1770334	T	C	-1	-1	-1	-1	-1	-1	-1	-1	1	-1	-1	1	-1	-1	-1	-1	-1	-1	1	-1	-1	-1	-1	1	-1	1	-1	-1	-1	-1	-1	-1	-1	-1	-1	-1	-1	-1	-1	-1	-1	-1	-1	-1	1	-1
I	1770379	A	C	-1	-1	-1	-1	-1	-1	-1	-1	1	-1	-1	1	-1	-1	-1	-1	-1	-1	1	-1	-1	-1	-1	-1	-1	-1	-1	-1	-1	-1	-1	-1	-1	-1	-1	-1	-1	-1	-1	-1	-1	-1	-1	-1	1	-1
I	1770837	C	T	-1	-1	-1	-1	-1	-1	-1	-1	1	-1	-1	1	-1	-1	-1	-1	-1	-1	1	-1	-1	-1	-1	-1	-1	-1	-1	1	-1	-1	-1	-1	-1	-1	-1	-1	-1	-1	-1	-1	-1	-1	-1	-1	1	-1
I	1771236	A	G	-1	-1	-1	-1	1	1	-1	1	-1	1	-1	-1	1	-1	1	-1	-1	1	-1	1	-1	-1	1	-1	1	-1	1	-1	1	-1	-1	-1	-1	-1	-1	1	-1	-1	-1	-1	-1	-1	-1	-1	-1	1
I	1772010	C	A	-1	-1	-1	-1	1	1	-1	-1	1	1	-1	1	1	-1	1	1	-1	1	-1	1	-1	-1	1	1	1	1	1	-1	1	-1	-1	-1	-1	-1	-1	1	-1	-1	-1	-1	-1	-1	-1	-1	1	1
I	1772718	G	A	-1	-1	-1	-1	-1	1	-1	-1	-1	1	-1	-1	1	1	1	-1	-1	-1	-1	-1	-1	-1	-1	-1	-1	-1	-1	-1	-1	-1	-1	-1	-1	-1	-1	1	-1	-1	-1	-1	-1	-1	-1	-1	-1	-1
I	1773003	T	C	-1	-1	-1	-1	-1	-1	-1	-1	1	-1	1	1	-1	-1	-1	1	1	-1	-1	-1	-1	-1	-1	-1	-1	-1	-1	-1	-1	-1	-1	-1	-1	-1	-1	-1	-1	-1	-1	-1	-1	-1	-1	-1	1	-1
I	1773988	G	A	-1	-1	1	-1	1	1	-1	1	1	1	1	1	1	1	1	1	1	1	1	1	1	-1	1	1	1	1	1	1	1	-1	1	1	1	-1	-1	1	-1	-1	1	-1	-1	-1	1	1	1	1
I	1774061	T	A	-1	-1	1	-1	-1	-1	-1	-1	-1	-1	-1	-1	-1	-1	-1	-1	-1	-1	-1	-1	-1	-1	-1	1	-1	1	-1	1	-1	-1	-1	-1	-1	-1	-1	-1	-1	-1	-1	-1	-1	-1	-1	-1	-1	-1
I	1774307	A	G	-1	-1	-1	1	-1	-1	-1	-1	-1	-1	-1	-1	-1	-1	-1	-1	-1	-1	-1	-1	-1	-1	-1	NA	-1	1	-1	-1	-1	-1	1	1	1	-1	-1	-1	-1	-1	1	-1	-1	-1	1	1	-1	-1
I	1774331	A	G	-1	-1	-1	-1	1	1	-1	-1	1	-1	1	1	1	1	1	1	1	1	1	1	1	-1	1	1	1	1	1	-1	1	-1	1	-1	-1	-1	-1	1	-1	-1	1	-1	-1	-1	1	1	1	1
I	1774338	G	C	-1	-1	-1	1	1	-1	-1	-1	1	-1	1	1	1	NA	1	1	1	1	1	-1	1	-1	1	NA	1	-1	1	-1	NA	-1	1	1	1	-1	-1	NA	-1	-1	1	-1	-1	-1	1	1	1	1
I	1774341	T	C	-1	-1	-1	1	1	-1	-1	-1	1	1	1	1	1	NA	-1	1	1	1	1	-1	1	-1	1	NA	1	1	1	-1	1	-1	1	-1	-1	-1	-1	NA	-1	-1	NA	-1	-1	-1	1	NA	1	1
I	1775399	A	C	-1	-1	-1	1	1	1	-1	-1	1	1	1	1	1	1	1	1	1	1	1	1	1	-1	1	1	1	1	1	-1	1	-1	-1	-1	-1	-1	-1	1	-1	-1	-1	-1	-1	-1	-1	-1	1	1
I	1775995	C	T	-1	-1	-1	-1	-1	-1	-1	-1	-1	-1	-1	-1	-1	-1	-1	-1	-1	-1	1	-1	-1	-1	-1	1	-1	1	-1	-1	-1	-1	-1	-1	-1	-1	-1	-1	-1	-1	-1	-1	-1	-1	-1	-1	-1	-1
I	1776454	G	A	-1	-1	-1	-1	1	1	-1	-1	-1	1	-1	-1	1	1	1	-1	-1	1	-1	1	1	-1	1	1	1	1	1	-1	1	-1	-1	-1	-1	-1	-1	1	-1	-1	-1	-1	-1	-1	-1	-1	-1	1
I	1776910	T	C	-1	-1	-1	-1	1	1	-1	-1	1	1	1	1	1	1	1	1	1	1	1	1	1	-1	1	-1	1	-1	1	-1	1	-1	1	1	1	-1	-1	1	-1	-1	1	-1	-1	-1	1	1	1	1
I	1776997	G	A	-1	-1	-1	-1	-1	-1	-1	-1	1	-1	1	1	-1	-1	-1	1	1	-1	-1	-1	-1	-1	-1	1	-1	1	-1	-1	-1	-1	-1	-1	-1	-1	-1	-1	-1	-1	-1	-1	-1	-1	-1	-1	1	-1
I	1777010	C	T	-1	-1	-1	-1	1	1	-1	-1	-1	1	-1	-1	1	1	1	-1	-1	1	-1	1	1	-1	1	-1	1	-1	1	-1	1	-1	1	-1	1	-1	-1	-1	-1	-1	1	-1	-1	-1	-1	1	-1	1
I	1777085	T	C	-1	-1	-1	-1	-1	-1	-1	-1	-1	-1	-1	-1	-1	-1	-1	-1	-1	-1	1	-1	-1	-1	-1	-1	-1	-1	-1	-1	-1	-1	1	1	1	-1	-1	-1	-1	-1	1	-1	-1	-1	1	1	-1	-1
I	1777098	A	G	-1	-1	-1	-1	-1	-1	-1	-1	-1	-1	-1	-1	-1	-1	-1	-1	-1	-1	-1	-1	-1	-1	-1	-1	-1	-1	-1	-1	-1	-1	1	-1	1	-1	-1	-1	-1	-1	1	-1	-1	-1	-1	1	-1	-1
I	1777648	G	A	-1	-1	-1	1	-1	-1	-1	-1	1	-1	1	1	-1	-1	-1	1	1	-1	1	-1	-1	-1	-1	-1	-1	-1	-1	-1	-1	-1	-1	-1	-1	-1	-1	-1	-1	-1	-1	-1	-1	-1	-1	-1	1	-1
I	1777823	C	A	-1	-1	-1	-1	-1	-1	-1	-1	-1	-1	-1	-1	-1	-1	-1	-1	-1	-1	-1	-1	-1	-1	-1	-1	-1	-1	-1	-1	-1	-1	-1	1	-1	-1	-1	-1	-1	-1	-1	-1	-1	-1	1	-1	-1	-1
I	1779709	C	T	-1	-1	1	1	-1	-1	-1	1	1	-1	1	1	-1	-1	-1	1	1	-1	1	-1	-1	-1	-1	1	-1	1	-1	1	-1	-1	1	1	1	-1	-1	-1	-1	-1	1	-1	-1	-1	1	1	1	-1
I	1780968	A	G	-1	-1	-1	-1	-1	-1	-1	1	1	-1	1	1	-1	-1	-1	1	1	-1	-1	-1	-1	-1	-1	-1	-1	-1	-1	-1	-1	-1	-1	-1	-1	-1	-1	-1	-1	-1	-1	-1	-1	-1	-1	-1	1	-1
I	1781713	T	A	-1	-1	-1	-1	1	1	-1	-1	-1	1	-1	-1	1	1	1	-1	-1	1	-1	1	1	-1	1	-1	1	-1	1	-1	1	-1	1	1	1	-1	-1	1	-1	-1	1	-1	-1	-1	1	1	-1	1
I	1782222	A	C	-1	-1	-1	1	1	1	-1	1	-1	1	1	-1	1	1	1	-1	NA	1	1	1	1	-1	1	1	1	1	1	-1	1	-1	1	1	1	-1	-1	1	-1	-1	1	-1	-1	-1	1	1	-1	1
I	1782873	C	T	-1	-1	1	-1	1	1	-1	1	-1	1	-1	-1	1	1	1	-1	-1	1	-1	1	1	-1	1	1	1	1	1	1	1	-1	1	1	1	-1	-1	1	-1	-1	1	-1	-1	-1	1	1	-1	1
I	1782986	A	G	-1	-1	-1	-1	1	1	-1	-1	-1	1	-1	-1	1	1	1	-1	-1	1	-1	1	1	-1	1	-1	1	-1	1	-1	1	-1	-1	-1	-1	-1	-1	1	-1	-1	-1	-1	-1	-1	-1	-1	-1	1
I	1783515	G	A	-1	-1	-1	-1	-1	-1	-1	-1	-1	-1	-1	-1	-1	-1	-1	-1	-1	-1	1	-1	-1	-1	-1	-1	-1	-1	-1	1	-1	-1	1	1	1	-1	-1	-1	-1	-1	1	-1	-1	-1	1	1	-1	-1
I	1783569	G	T	-1	-1	-1	-1	1	1	-1	-1	-1	1	-1	-1	1	1	1	-1	-1	1	1	1	1	-1	1	1	1	1	1	1	1	-1	1	1	1	-1	-1	1	-1	-1	1	-1	-1	-1	1	1	-1	1
I	1783580	G	A	-1	-1	-1	-1	1	1	-1	-1	1	1	1	1	1	1	1	1	1	1	1	1	1	-1	1	1	1	1	1	1	1	-1	1	1	1	-1	-1	1	-1	-1	1	-1	-1	-1	1	1	1	1
I	1783855	A	T	-1	-1	-1	-1	1	1	-1	1	-1	1	-1	-1	1	1	1	-1	-1	1	-1	1	1	-1	1	1	1	1	1	-1	1	-1	1	1	1	-1	-1	1	-1	-1	1	-1	-1	-1	1	1	-1	1
I	1783959	T	A	-1	-1	-1	1	-1	-1	-1	-1	1	-1	1	1	-1	-1	-1	1	1	-1	-1	-1	-1	-1	-1	-1	-1	-1	-1	-1	-1	-1	-1	-1	-1	-1	-1	-1	-1	-1	-1	-1	-1	-1	-1	-1	1	-1
I	1783968	T	A	-1	-1	-1	1	-1	-1	-1	-1	1	-1	1	1	-1	-1	-1	-1	1	-1	1	-1	-1	-1	-1	-1	-1	-1	-1	1	-1	-1	-1	-1	-1	-1	-1	-1	-1	-1	-1	-1	-1	-1	-1	-1	1	-1
I	1783969	A	T	-1	-1	-1	-1	1	1	-1	-1	-1	1	-1	-1	1	-1	-1	-1	-1	1	-1	-1	-1	-1	1	-1	-1	-1	1	-1	1	-1	1	1	1	-1	-1	1	-1	-1	1	-1	-1	-1	1	1	-1	1
I	1784018	C	G	-1	-1	-1	-1	1	1	-1	-1	-1	1	-1	-1	1	-1	-1	-1	-1	1	-1	-1	-1	-1	1	-1	-1	-1	1	-1	1	-1	-1	-1	-1	-1	-1	1	-1	-1	-1	-1	-1	-1	-1	-1	-1	1
I	1784230	C	T	-1	-1	-1	1	-1	-1	-1	1	-1	-1	-1	-1	-1	-1	-1	-1	-1	-1	1	-1	-1	-1	-1	1	-1	1	-1	1	-1	-1	-1	-1	-1	-1	-1	-1	-1	-1	-1	-1	-1	-1	-1	-1	-1	-1
I	1784290	C	T	-1	-1	-1	1	-1	-1	-1	-1	1	-1	-1	1	-1	-1	-1	-1	1	-1	1	-1	-1	-1	-1	1	-1	1	-1	-1	-1	-1	-1	-1	-1	-1	-1	-1	-1	-1	-1	-1	-1	-1	-1	-1	1	-1
I	1784706	T	C	-1	-1	-1	-1	-1	-1	-1	1	-1	-1	-1	-1	-1	-1	-1	-1	-1	-1	-1	-1	-1	-1	-1	-1	-1	-1	-1	-1	-1	-1	1	-1	1	-1	-1	-1	-1	-1	1	-1	-1	-1	-1	1	-1	-1
I	1784732	T	C	-1	-1	-1	1	1	1	-1	-1	1	1	1	1	1	-1	-1	-1	1	1	1	-1	-1	-1	1	1	-1	1	1	1	1	-1	1	1	1	-1	-1	1	-1	-1	1	-1	-1	-1	1	1	1	1
I	1784809	G	A	-1	-1	-1	-1	1	1	-1	1	1	1	-1	1	1	-1	-1	-1	1	1	1	-1	-1	-1	1	1	-1	1	1	1	1	-1	1	1	1	-1	-1	1	-1	-1	1	-1	-1	-1	1	1	1	1
I	1785437	C	T	-1	-1	1	-1	1	1	-1	-1	1	1	1	1	1	1	1	1	1	1	-1	1	1	-1	1	-1	1	-1	1	1	1	-1	1	1	1	-1	-1	1	-1	-1	1	-1	-1	-1	1	1	1	-1
I	1785632	G	A	-1	-1	1	-1	1	1	-1	-1	-1	1	-1	-1	1	1	1	-1	-1	1	1	1	1	-1	1	-1	1	-1	1	1	1	-1	1	1	1	-1	-1	1	-1	-1	1	-1	-1	-1	1	1	-1	-1
I	1785672	T	A	-1	-1	-1	-1	-1	-1	-1	-1	-1	-1	-1	-1	-1	-1	-1	-1	-1	-1	1	-1	-1	-1	-1	-1	-1	-1	-1	-1	-1	-1	1	1	1	-1	-1	-1	-1	-1	1	-1	-1	-1	1	1	-1	-1
I	1785787	G	A	-1	-1	-1	-1	-1	-1	-1	-1	1	-1	1	1	-1	-1	-1	1	1	-1	-1	-1	-1	-1	-1	-1	-1	-1	-1	-1	-1	-1	1	1	1	-1	-1	-1	-1	-1	1	-1	-1	-1	1	1	1	-1
I	1786591	T	A	-1	-1	-1	-1	1	1	-1	-1	1	1	1	1	1	1	1	1	1	1	1	1	1	-1	1	-1	1	-1	1	-1	1	-1	1	1	1	-1	-1	1	-1	-1	1	-1	-1	-1	1	1	1	-1
I	1786592	T	A	-1	-1	-1	-1	1	1	-1	1	1	1	1	1	1	-1	-1	1	1	1	1	-1	-1	-1	1	1	1	1	1	-1	1	-1	1	1	1	-1	-1	1	-1	-1	1	-1	-1	-1	1	1	1	1
I	1787486	G	A	-1	-1	1	1	1	1	-1	1	1	1	1	1	1	1	1	1	1	1	1	1	1	-1	1	1	1	1	1	1	1	-1	1	1	1	-1	-1	1	-1	-1	1	-1	-1	-1	1	1	1	1
I	1787501	C	A	-1	-1	-1	-1	-1	-1	-1	-1	1	-1	1	1	-1	-1	-1	1	1	-1	1	-1	-1	-1	-1	1	-1	1	-1	-1	-1	-1	1	1	1	-1	-1	-1	-1	-1	1	-1	-1	-1	1	1	1	1
I	1787580	G	A	-1	-1	-1	-1	-1	-1	-1	-1	NA	-1	-1	NA	-1	-1	-1	-1	1	-1	-1	-1	-1	-1	-1	1	-1	1	-1	-1	-1	-1	-1	-1	-1	-1	-1	-1	-1	-1	-1	-1	-1	-1	-1	-1	-1	NA
I	1787777	T	A	-1	-1	-1	-1	1	1	-1	-1	1	1	-1	1	1	-1	-1	-1	1	1	1	-1	-1	-1	1	-1	-1	-1	1	1	1	-1	1	1	1	-1	-1	1	-1	-1	1	-1	-1	-1	1	1	1	-1
I	1787808	C	T	-1	-1	-1	-1	-1	-1	-1	-1	-1	-1	-1	-1	-1	-1	-1	-1	-1	-1	-1	-1	-1	-1	-1	-1	-1	-1	-1	-1	-1	-1	1	1	1	-1	-1	-1	-1	-1	1	-1	-1	-1	1	1	-1	-1
I	1787889	C	A	-1	-1	-1	-1	-1	-1	-1	1	-1	-1	-1	-1	-1	-1	-1	-1	-1	-1	1	-1	-1	-1	-1	-1	-1	-1	-1	-1	-1	-1	1	1	1	-1	-1	-1	-1	-1	1	-1	-1	-1	1	1	-1	-1
I	1787990	T	A	-1	-1	-1	-1	-1	-1	-1	1	-1	-1	-1	-1	-1	-1	-1	-1	-1	-1	-1	-1	-1	-1	-1	1	-1	1	-1	-1	-1	-1	-1	-1	-1	-1	-1	-1	-1	-1	-1	-1	-1	-1	-1	-1	-1	1
I	1788351	G	T	-1	-1	-1	-1	1	1	-1	-1	-1	1	-1	-1	1	-1	-1	-1	-1	1	-1	-1	-1	-1	1	-1	-1	-1	1	-1	1	-1	-1	-1	-1	-1	-1	1	-1	-1	-1	-1	-1	-1	-1	-1	-1	-1
I	1788538	C	T	-1	-1	-1	-1	-1	-1	-1	-1	-1	-1	-1	-1	-1	-1	-1	-1	-1	-1	-1	-1	-1	-1	-1	1	-1	1	-1	-1	-1	-1	1	1	1	-1	-1	-1	-1	-1	1	-1	-1	-1	1	1	-1	1
I	1788926	C	T	-1	-1	1	1	1	1	-1	1	1	1	-1	1	1	1	1	1	1	1	1	1	1	-1	1	1	1	1	1	1	1	-1	1	1	1	-1	-1	1	-1	-1	1	-1	-1	-1	1	1	1	1
I	1789042	A	T	-1	-1	-1	-1	1	1	-1	1	1	1	-1	1	1	1	1	1	1	1	-1	1	1	-1	1	-1	1	-1	1	-1	1	-1	-1	-1	-1	-1	-1	1	-1	-1	-1	-1	-1	-1	-1	-1	1	-1
I	1789092	G	T	-1	-1	-1	-1	-1	-1	-1	-1	1	-1	-1	1	-1	-1	-1	1	-1	-1	-1	-1	-1	-1	-1	-1	-1	-1	-1	-1	-1	-1	-1	-1	-1	-1	-1	-1	-1	-1	-1	-1	-1	-1	-1	-1	1	-1
I	1789208	T	A	-1	-1	-1	-1	-1	-1	-1	-1	-1	-1	-1	-1	-1	-1	-1	-1	-1	-1	-1	-1	-1	-1	-1	-1	-1	-1	-1	1	-1	-1	1	1	-1	-1	-1	-1	-1	-1	1	-1	-1	-1	1	1	-1	-1
I	1789235	A	C	-1	-1	1	1	-1	-1	-1	-1	-1	-1	-1	-1	-1	-1	-1	-1	-1	-1	1	-1	-1	-1	-1	1	-1	1	-1	1	-1	-1	1	1	-1	-1	-1	-1	-1	-1	1	-1	-1	-1	1	1	-1	1
I	1789347	T	C	-1	-1	-1	-1	-1	-1	-1	-1	1	-1	-1	1	-1	-1	-1	-1	1	-1	-1	-1	-1	-1	-1	-1	-1	-1	-1	-1	-1	-1	-1	-1	-1	-1	-1	-1	-1	-1	-1	-1	-1	-1	-1	-1	1	-1
I	1789497	C	T	-1	-1	-1	-1	-1	-1	-1	-1	-1	-1	-1	-1	-1	-1	-1	-1	-1	-1	1	-1	-1	-1	-1	1	-1	1	-1	1	-1	-1	1	1	-1	-1	-1	-1	-1	-1	1	-1	-1	-1	1	1	-1	1
I	1790118	T	A	-1	-1	-1	-1	-1	-1	-1	-1	-1	-1	-1	-1	-1	-1	-1	-1	-1	-1	-1	-1	-1	-1	-1	-1	-1	-1	-1	-1	-1	-1	1	-1	1	-1	-1	-1	-1	-1	1	-1	-1	-1	-1	1	-1	-1
I	1790492	C	T	-1	-1	-1	-1	-1	-1	-1	-1	-1	-1	-1	-1	-1	-1	-1	-1	-1	-1	-1	-1	-1	-1	-1	1	-1	1	-1	-1	-1	-1	1	1	1	-1	-1	-1	-1	-1	1	-1	-1	-1	1	1	-1	1
I	1790570	C	T	-1	-1	1	1	1	1	-1	1	1	1	1	1	1	1	1	1	1	1	1	1	1	-1	1	-1	1	-1	1	1	1	-1	-1	-1	-1	-1	-1	1	-1	-1	-1	-1	-1	-1	-1	-1	1	-1
I	1790822	T	G	-1	-1	-1	-1	-1	-1	-1	-1	1	-1	1	1	-1	-1	-1	1	1	-1	-1	-1	-1	-1	-1	-1	-1	-1	-1	-1	-1	-1	-1	-1	-1	-1	-1	-1	-1	-1	-1	-1	-1	-1	-1	-1	1	-1
I	1791180	C	G	-1	-1	-1	-1	1	1	-1	1	-1	1	-1	-1	1	1	1	-1	-1	1	1	1	1	-1	1	-1	1	-1	1	-1	1	-1	-1	-1	-1	-1	-1	1	-1	-1	-1	-1	-1	-1	-1	-1	-1	-1
I	1791183	A	G	-1	-1	-1	-1	1	1	-1	1	-1	1	-1	-1	1	1	1	-1	-1	1	1	1	1	-1	1	1	1	1	1	-1	1	-1	-1	-1	-1	-1	-1	1	-1	-1	-1	-1	-1	-1	-1	-1	-1	1
I	1791536	A	T	-1	-1	-1	-1	-1	-1	-1	-1	-1	-1	-1	-1	-1	-1	-1	-1	-1	-1	-1	-1	-1	-1	-1	-1	-1	-1	-1	-1	-1	-1	-1	1	-1	-1	-1	-1	-1	-1	-1	-1	-1	-1	1	-1	-1	-1
I	1792883	G	C	-1	-1	-1	-1	-1	-1	-1	-1	-1	-1	-1	-1	-1	-1	-1	-1	-1	-1	-1	-1	-1	-1	-1	-1	-1	-1	-1	-1	-1	-1	1	1	1	-1	-1	-1	-1	-1	1	-1	-1	-1	1	1	-1	-1
I	1792910	T	A	-1	-1	-1	-1	-1	-1	1	-1	-1	-1	-1	-1	-1	-1	-1	-1	-1	-1	-1	-1	-1	-1	-1	1	-1	1	-1	-1	-1	-1	-1	-1	-1	-1	-1	-1	-1	-1	-1	-1	-1	-1	-1	-1	-1	1
I	1792912	A	T	-1	-1	1	-1	1	1	-1	1	-1	1	-1	-1	1	1	1	-1	-1	1	1	1	1	-1	1	-1	1	-1	1	1	1	-1	-1	1	-1	-1	-1	1	-1	-1	-1	-1	-1	-1	1	-1	-1	-1
I	1793040	C	T	-1	-1	1	-1	1	1	-1	1	-1	1	-1	-1	1	1	1	-1	-1	1	1	1	1	-1	1	1	1	1	1	1	1	-1	1	1	1	-1	-1	1	-1	-1	1	-1	-1	-1	1	1	-1	1
I	1795635	T	C	-1	-1	1	-1	1	1	-1	1	1	1	1	1	1	1	1	1	1	1	1	1	1	-1	1	-1	1	-1	1	1	1	-1	1	1	1	-1	-1	1	-1	-1	1	-1	-1	-1	1	1	1	-1
I	1796538	A	G	-1	-1	-1	-1	1	1	-1	-1	-1	1	-1	-1	1	-1	-1	-1	-1	-1	-1	-1	-1	-1	1	-1	-1	-1	1	-1	1	-1	-1	-1	-1	-1	-1	1	-1	-1	-1	-1	-1	-1	-1	-1	-1	-1
I	1796575	A	C	-1	-1	-1	-1	1	1	-1	-1	-1	1	-1	-1	1	-1	-1	-1	-1	-1	-1	-1	-1	-1	1	-1	-1	-1	-1	-1	1	-1	-1	-1	-1	-1	-1	1	-1	-1	-1	-1	-1	-1	-1	-1	-1	-1
I	1796592	A	T	-1	-1	1	-1	1	1	-1	1	-1	1	-1	-1	1	1	1	-1	-1	1	1	1	1	-1	1	-1	1	-1	1	1	1	-1	1	1	1	-1	-1	1	-1	-1	1	-1	-1	-1	1	1	-1	-1
I	1796719	C	A	-1	-1	-1	-1	-1	-1	-1	-1	1	-1	1	1	-1	-1	-1	1	1	-1	-1	-1	-1	-1	-1	-1	-1	-1	-1	-1	-1	-1	-1	-1	-1	-1	-1	-1	-1	-1	-1	-1	-1	-1	-1	-1	1	-1
I	1797102	T	G	-1	-1	-1	1	-1	-1	-1	-1	-1	-1	-1	-1	-1	-1	-1	-1	-1	-1	-1	-1	-1	-1	-1	1	-1	1	-1	-1	-1	-1	-1	-1	-1	-1	-1	-1	-1	-1	-1	-1	-1	-1	-1	-1	-1	1
I	1797293	T	C	-1	-1	-1	-1	1	1	-1	-1	-1	1	-1	-1	1	1	1	-1	-1	1	-1	1	1	-1	1	-1	1	-1	1	-1	1	-1	-1	-1	-1	-1	-1	1	-1	-1	-1	-1	-1	-1	-1	-1	-1	-1
I	1797777	A	T	-1	-1	-1	-1	1	1	-1	1	1	1	1	1	1	1	1	1	1	1	1	1	1	-1	1	1	1	1	1	1	1	-1	-1	-1	-1	-1	-1	1	-1	-1	-1	-1	-1	-1	-1	-1	1	-1
I	1798439	T	G	-1	-1	1	1	1	1	-1	1	1	1	1	1	1	1	1	1	-1	1	1	1	1	-1	1	1	1	1	1	1	1	-1	1	1	1	-1	-1	1	-1	-1	1	-1	-1	-1	1	1	1	1
I	1798458	T	A	-1	-1	-1	-1	-1	-1	-1	-1	-1	-1	-1	-1	-1	-1	-1	-1	-1	-1	-1	-1	-1	-1	-1	-1	-1	-1	-1	-1	-1	-1	-1	1	-1	-1	-1	-1	-1	-1	-1	-1	-1	-1	1	-1	-1	-1
I	1798784	A	T	-1	-1	-1	1	-1	-1	-1	-1	1	-1	1	1	-1	-1	-1	1	1	-1	-1	-1	-1	-1	-1	1	1	1	-1	1	-1	-1	1	1	1	-1	-1	-1	-1	-1	1	-1	-1	-1	1	1	1	1
I	1800051	C	T	-1	-1	-1	-1	-1	-1	-1	-1	-1	-1	-1	-1	-1	-1	-1	-1	-1	-1	-1	-1	-1	-1	-1	-1	-1	-1	-1	1	-1	-1	1	1	1	-1	-1	-1	-1	-1	1	-1	-1	-1	1	1	-1	-1
I	1800531	A	T	-1	-1	-1	-1	-1	-1	-1	-1	-1	-1	-1	-1	-1	-1	-1	-1	-1	-1	-1	-1	-1	-1	-1	1	-1	1	-1	-1	-1	-1	-1	-1	-1	-1	-1	-1	-1	-1	-1	-1	-1	-1	-1	-1	-1	1
I	1801554	A	G	-1	-1	1	-1	1	1	-1	1	1	1	1	1	1	1	1	1	1	1	1	1	1	-1	1	-1	1	-1	1	-1	1	-1	-1	1	-1	-1	-1	1	-1	-1	-1	-1	-1	-1	1	-1	1	-1
I	1805583	A	T	-1	-1	-1	1	-1	-1	-1	-1	-1	-1	-1	-1	-1	-1	-1	-1	-1	-1	-1	-1	-1	-1	-1	-1	-1	-1	-1	1	-1	-1	1	-1	1	-1	-1	-1	-1	-1	1	-1	-1	-1	-1	1	-1	-1
I	1805726	C	T	-1	-1	-1	-1	1	-1	-1	-1	-1	-1	-1	-1	-1	-1	-1	-1	-1	1	-1	-1	-1	-1	1	-1	1	-1	1	-1	1	-1	-1	-1	-1	-1	-1	-1	-1	-1	-1	-1	-1	-1	-1	-1	-1	-1
I	1806009	G	T	-1	-1	-1	-1	-1	-1	-1	-1	1	-1	1	1	-1	-1	-1	1	1	-1	-1	-1	-1	-1	-1	-1	-1	-1	-1	-1	-1	-1	-1	-1	-1	-1	-1	-1	-1	-1	-1	-1	-1	-1	-1	-1	1	-1
I	1806024	T	A	-1	-1	1	1	-1	1	-1	1	1	1	1	1	1	1	1	1	1	-1	1	1	1	-1	-1	1	-1	1	-1	1	-1	-1	1	1	1	-1	-1	1	-1	-1	1	-1	-1	-1	1	1	1	1
I	1807431	A	G	-1	-1	-1	-1	-1	-1	-1	-1	-1	1	-1	-1	-1	-1	-1	-1	-1	-1	-1	-1	-1	-1	-1	1	-1	1	-1	-1	-1	-1	-1	-1	-1	-1	-1	-1	-1	-1	-1	-1	-1	-1	-1	-1	-1	-1
I	1807471	A	C	-1	-1	-1	-1	1	-1	-1	1	1	1	-1	1	1	1	-1	-1	1	NA	1	-1	1	-1	1	1	-1	1	NA	-1	1	-1	-1	1	-1	-1	-1	-1	-1	-1	-1	-1	-1	-1	-1	-1	1	1
I	1807476	T	C	-1	-1	-1	-1	NA	-1	-1	1	1	-1	-1	1	1	1	-1	-1	1	NA	1	-1	NA	-1	NA	1	-1	1	-1	-1	NA	-1	-1	1	-1	-1	-1	-1	-1	-1	-1	-1	-1	-1	-1	-1	1	1
I	1807725	T	C	-1	-1	1	1	1	1	-1	1	1	1	1	1	1	1	1	1	1	1	1	1	1	-1	1	1	-1	1	1	1	1	-1	1	1	1	-1	-1	1	-1	-1	1	-1	-1	-1	1	1	1	1
I	1807729	T	A	-1	-1	-1	-1	1	1	-1	-1	-1	1	-1	-1	1	1	1	-1	-1	1	-1	1	1	-1	1	-1	1	-1	1	-1	1	-1	-1	-1	-1	-1	-1	1	-1	-1	-1	-1	-1	-1	-1	-1	-1	-1
I	1808883	C	T	-1	-1	1	-1	1	1	-1	1	1	1	1	1	1	1	1	1	1	1	-1	1	1	-1	1	1	1	1	1	-1	1	-1	-1	1	-1	-1	-1	1	-1	-1	-1	-1	-1	-1	1	-1	1	1
I	1809259	C	T	-1	-1	-1	-1	-1	-1	-1	-1	-1	-1	-1	-1	-1	-1	-1	-1	-1	-1	-1	-1	-1	-1	-1	-1	-1	-1	-1	-1	-1	-1	-1	1	-1	-1	-1	-1	-1	-1	-1	-1	-1	-1	1	-1	-1	-1
I	1810184	T	C	-1	-1	-1	-1	-1	-1	-1	-1	-1	-1	-1	-1	-1	-1	-1	-1	-1	-1	-1	-1	-1	-1	-1	1	-1	1	-1	-1	-1	-1	-1	-1	-1	-1	-1	-1	-1	-1	-1	-1	-1	-1	-1	-1	-1	1
I	1810726	T	C	-1	-1	1	1	-1	-1	-1	-1	-1	-1	-1	-1	-1	-1	-1	-1	-1	-1	1	-1	-1	-1	-1	-1	-1	-1	-1	1	-1	-1	1	-1	1	-1	-1	-1	-1	-1	1	-1	-1	-1	-1	1	-1	-1
I	1810904	G	A	-1	-1	-1	-1	1	1	-1	1	1	1	1	1	1	1	1	1	1	1	-1	1	1	-1	1	1	1	1	1	1	1	-1	1	1	1	-1	-1	1	-1	-1	1	-1	-1	-1	1	1	1	1
I	1812094	T	A	-1	-1	-1	-1	NA	1	-1	-1	1	-1	1	1	-1	-1	-1	1	1	-1	-1	-1	-1	-1	1	1	-1	1	-1	-1	1	-1	-1	1	-1	-1	-1	-1	-1	-1	1	-1	-1	-1	-1	1	1	1
I	1812330	G	A	-1	-1	-1	-1	-1	1	-1	-1	-1	1	-1	-1	1	1	1	-1	-1	-1	-1	1	1	-1	-1	-1	-1	-1	-1	-1	-1	-1	-1	-1	-1	-1	-1	1	-1	-1	-1	-1	-1	-1	-1	-1	-1	-1
I	1812702	T	C	-1	-1	-1	-1	-1	-1	-1	-1	-1	-1	-1	-1	-1	-1	-1	-1	-1	-1	-1	-1	-1	-1	-1	-1	-1	-1	-1	1	-1	-1	1	-1	1	-1	-1	-1	-1	-1	1	-1	-1	-1	-1	1	-1	-1
I	1814290	G	T	-1	-1	1	1	1	1	-1	1	1	1	1	1	1	1	1	1	1	1	1	1	1	-1	1	1	1	1	1	1	1	-1	1	1	1	-1	-1	1	-1	-1	1	-1	-1	-1	1	1	1	1
I	1814518	A	T	-1	-1	-1	-1	-1	-1	-1	-1	-1	-1	-1	-1	-1	-1	-1	-1	-1	-1	-1	-1	-1	-1	-1	-1	-1	-1	-1	1	-1	-1	-1	-1	-1	-1	-1	-1	-1	-1	1	-1	-1	-1	-1	1	-1	-1
I	1814589	A	T	-1	-1	-1	-1	-1	-1	-1	-1	-1	-1	-1	-1	-1	-1	-1	-1	-1	-1	-1	-1	-1	-1	-1	-1	-1	-1	-1	-1	-1	-1	-1	-1	-1	-1	-1	-1	-1	-1	1	-1	-1	-1	-1	1	-1	-1
I	1814832	T	A	-1	-1	-1	-1	-1	-1	-1	-1	-1	-1	-1	-1	-1	-1	-1	-1	-1	-1	-1	-1	-1	-1	-1	-1	-1	-1	-1	1	-1	-1	1	-1	1	-1	-1	-1	-1	-1	1	-1	-1	-1	-1	1	-1	-1
I	1816355	A	G	-1	-1	-1	-1	1	1	-1	-1	-1	1	-1	-1	1	1	1	-1	-1	1	-1	1	1	-1	1	-1	1	-1	1	-1	1	-1	-1	-1	-1	-1	-1	1	-1	-1	-1	-1	-1	-1	-1	-1	-1	-1
I	1816651	A	T	-1	-1	-1	-1	1	-1	-1	-1	1	-1	-1	1	-1	-1	-1	-1	1	1	-1	-1	-1	-1	1	1	-1	1	1	-1	1	-1	-1	1	-1	-1	-1	-1	-1	-1	-1	-1	-1	-1	1	-1	1	1
I	1817047	T	C	-1	-1	-1	-1	-1	-1	-1	-1	1	-1	1	1	-1	-1	-1	1	1	-1	-1	-1	-1	-1	-1	-1	-1	-1	-1	-1	-1	-1	-1	-1	-1	-1	-1	-1	-1	-1	-1	-1	-1	-1	-1	-1	1	-1
I	1817695	T	A	-1	-1	-1	-1	-1	-1	-1	-1	-1	-1	-1	-1	-1	-1	-1	-1	-1	-1	-1	-1	-1	-1	-1	-1	-1	-1	-1	-1	-1	-1	-1	1	-1	-1	-1	-1	-1	-1	-1	-1	-1	-1	1	-1	-1	-1
I	1817872	C	T	-1	-1	-1	-1	-1	-1	-1	-1	-1	-1	-1	-1	-1	-1	-1	-1	-1	-1	-1	-1	-1	-1	-1	1	-1	1	-1	-1	-1	-1	-1	-1	-1	-1	-1	-1	-1	-1	-1	-1	-1	-1	-1	-1	-1	1
I	1819404	C	T	-1	-1	1	1	-1	-1	-1	-1	-1	-1	-1	-1	-1	-1	-1	-1	-1	-1	-1	-1	-1	-1	-1	-1	-1	-1	-1	1	-1	-1	1	1	1	-1	-1	-1	-1	-1	1	-1	-1	-1	1	1	-1	-1
I	1823018	T	C	-1	-1	-1	1	1	1	-1	1	1	1	1	1	1	1	1	1	1	1	1	1	1	-1	1	1	1	1	1	-1	1	-1	-1	-1	-1	-1	-1	1	-1	-1	-1	-1	-1	-1	-1	-1	1	1
I	1823196	C	T	-1	-1	-1	-1	-1	-1	-1	-1	-1	-1	-1	-1	-1	-1	-1	-1	-1	-1	-1	-1	-1	-1	-1	-1	-1	-1	-1	1	-1	-1	1	-1	1	-1	-1	-1	-1	-1	1	-1	-1	-1	-1	1	-1	-1
I	1825092	T	G	-1	-1	1	1	1	1	-1	-1	1	-1	1	1	-1	1	-1	-1	1	-1	-1	1	-1	-1	1	-1	-1	-1	NA	1	1	-1	-1	1	1	-1	-1	NA	-1	-1	NA	-1	-1	-1	1	1	1	-1
I	1825148	A	C	-1	-1	-1	1	1	1	-1	1	1	1	1	1	1	1	1	1	1	1	1	1	1	-1	1	1	1	1	1	1	1	-1	1	1	1	-1	-1	1	-1	-1	1	-1	-1	-1	1	1	1	1
I	1825177	A	T	-1	-1	-1	-1	1	1	-1	1	1	1	1	1	1	1	1	1	1	1	1	1	1	-1	1	-1	1	-1	1	-1	1	-1	-1	-1	-1	-1	-1	1	-1	-1	-1	-1	-1	-1	-1	-1	1	-1
I	1827914	T	A	-1	-1	-1	-1	-1	-1	-1	-1	-1	-1	-1	-1	-1	-1	-1	-1	-1	-1	-1	-1	-1	-1	-1	-1	-1	-1	-1	-1	-1	-1	-1	1	-1	-1	-1	-1	-1	-1	-1	-1	-1	-1	1	-1	-1	-1
I	1830167	C	T	-1	-1	-1	-1	-1	-1	-1	-1	1	-1	1	1	-1	-1	-1	1	1	-1	-1	-1	-1	-1	-1	-1	-1	-1	-1	-1	-1	-1	-1	-1	-1	-1	-1	-1	-1	-1	-1	-1	-1	-1	-1	-1	1	-1
I	1830282	G	A	-1	-1	-1	1	1	1	-1	1	1	1	1	1	1	1	1	1	1	1	1	1	1	-1	1	1	1	1	1	-1	1	-1	-1	1	-1	-1	-1	1	-1	-1	-1	-1	-1	-1	1	-1	1	1
I	1830866	C	T	-1	-1	1	1	1	1	-1	1	1	1	1	1	1	1	1	1	1	1	1	1	-1	-1	1	1	1	1	1	1	1	-1	1	1	1	-1	-1	1	-1	-1	1	-1	-1	-1	1	1	1	1
I	1831796	C	T	-1	-1	-1	-1	1	1	-1	1	-1	1	-1	-1	1	1	1	-1	-1	1	1	1	1	-1	1	-1	1	-1	1	-1	1	-1	-1	-1	-1	-1	-1	1	-1	-1	-1	-1	-1	-1	-1	-1	-1	-1
I	1835558	A	C	-1	-1	-1	-1	-1	-1	-1	-1	-1	-1	-1	-1	-1	-1	-1	-1	-1	-1	-1	-1	-1	-1	-1	-1	-1	-1	-1	1	-1	-1	1	-1	1	-1	-1	-1	-1	-1	1	-1	-1	-1	-1	1	-1	-1
I	1836455	A	G	-1	-1	-1	1	1	1	-1	1	1	1	1	1	1	1	1	1	1	1	1	1	1	-1	1	1	1	1	1	1	1	-1	1	1	1	-1	-1	1	-1	-1	1	-1	-1	-1	1	1	1	1
I	1836638	A	C	-1	-1	1	1	-1	-1	-1	-1	1	-1	1	1	-1	-1	-1	1	1	-1	1	-1	-1	-1	-1	-1	-1	-1	-1	-1	-1	-1	-1	1	-1	-1	-1	-1	-1	-1	-1	-1	-1	-1	1	-1	1	-1
I	1837502	T	A	-1	-1	1	1	1	1	-1	1	1	1	1	1	1	1	1	1	1	1	1	1	1	-1	1	-1	1	-1	1	-1	1	-1	-1	1	-1	-1	-1	1	-1	-1	-1	-1	-1	-1	1	1	1	-1
I	1838364	A	C	-1	-1	-1	-1	-1	-1	-1	-1	-1	-1	-1	-1	-1	-1	-1	-1	-1	-1	-1	-1	-1	-1	-1	1	-1	1	-1	-1	-1	-1	-1	-1	-1	-1	-1	-1	-1	-1	-1	-1	-1	-1	-1	-1	-1	1
I	1840800	T	C	-1	-1	-1	-1	1	1	-1	-1	1	1	1	1	1	1	1	1	1	1	-1	1	1	-1	1	-1	1	-1	1	-1	1	-1	-1	-1	-1	-1	-1	1	-1	-1	-1	-1	-1	-1	-1	-1	1	-1
I	1841116	G	A	-1	-1	-1	-1	-1	-1	-1	-1	-1	-1	-1	-1	-1	-1	-1	-1	-1	-1	-1	-1	-1	-1	-1	-1	-1	-1	-1	-1	-1	-1	-1	1	-1	-1	-1	-1	-1	-1	-1	-1	-1	-1	1	-1	-1	-1
I	1842186	G	A	-1	-1	-1	-1	-1	-1	-1	1	-1	-1	-1	-1	-1	-1	-1	-1	-1	-1	1	-1	-1	-1	-1	1	-1	1	-1	-1	-1	-1	-1	1	-1	-1	-1	-1	-1	-1	-1	-1	-1	-1	1	-1	-1	1
I	1843360	C	T	-1	-1	-1	-1	-1	-1	-1	-1	1	-1	1	1	-1	-1	-1	1	1	-1	-1	-1	-1	-1	-1	-1	-1	-1	-1	-1	-1	-1	-1	-1	-1	-1	-1	-1	-1	-1	-1	-1	-1	-1	-1	-1	1	-1
I	1845174	C	T	-1	-1	-1	1	1	1	-1	-1	1	1	1	1	1	1	1	1	1	1	1	1	1	-1	1	1	1	1	1	-1	1	-1	-1	1	-1	-1	-1	1	-1	-1	-1	-1	-1	-1	1	-1	1	1
I	1846045	G	A	-1	-1	-1	-1	-1	-1	-1	-1	-1	-1	-1	-1	-1	-1	-1	-1	-1	-1	-1	-1	-1	-1	-1	-1	-1	-1	-1	1	-1	-1	1	-1	1	-1	-1	-1	-1	-1	1	-1	-1	-1	-1	1	-1	-1
I	1848536	G	A	-1	-1	-1	-1	1	1	-1	-1	-1	1	-1	-1	1	1	1	-1	-1	1	-1	1	1	-1	1	-1	1	-1	1	-1	1	-1	-1	-1	-1	-1	-1	1	-1	-1	-1	-1	-1	-1	-1	-1	-1	-1
I	1849597	A	C	-1	-1	-1	-1	NA	-1	-1	-1	1	-1	-1	-1	-1	-1	-1	-1	-1	-1	1	-1	-1	-1	1	1	-1	1	NA	-1	1	-1	-1	1	-1	-1	-1	-1	-1	-1	-1	-1	-1	-1	1	-1	1	-1
I	1850854	A	T	-1	-1	1	1	1	1	-1	1	1	1	-1	1	1	1	1	NA	-1	1	-1	1	1	-1	1	-1	1	1	1	-1	1	-1	1	1	-1	-1	-1	1	-1	-1	-1	-1	-1	-1	1	1	-1	NA
I	1852231	C	A	-1	-1	-1	-1	1	1	-1	1	1	1	1	1	1	1	1	1	1	1	1	1	1	-1	1	1	1	1	1	1	1	-1	1	1	1	-1	-1	1	-1	-1	1	-1	-1	-1	1	1	1	1
I	1852670	T	C	-1	-1	-1	-1	NA	NA	-1	1	-1	-1	-1	-1	-1	-1	-1	-1	-1	-1	-1	NA	NA	-1	-1	-1	1	-1	NA	-1	-1	-1	-1	-1	-1	-1	-1	NA	-1	-1	-1	-1	-1	-1	-1	-1	-1	-1
I	1856232	C	A	-1	-1	-1	-1	1	1	-1	1	1	1	1	1	1	1	1	1	1	1	-1	1	1	-1	1	-1	1	-1	1	-1	1	-1	-1	-1	-1	-1	-1	1	-1	-1	-1	-1	-1	-1	-1	-1	1	-1
I	1856961	A	G	-1	-1	-1	1	1	1	-1	1	1	1	1	1	1	1	1	1	1	1	1	1	1	-1	1	1	1	1	1	1	1	-1	-1	1	-1	-1	-1	1	-1	-1	-1	-1	-1	-1	1	-1	1	1
I	1856971	C	T	-1	-1	1	-1	-1	-1	-1	-1	-1	-1	-1	-1	-1	-1	-1	-1	-1	-1	-1	-1	-1	-1	-1	-1	-1	-1	-1	1	-1	-1	-1	1	-1	-1	-1	-1	-1	-1	-1	-1	-1	-1	1	-1	-1	-1
I	1857126	A	G	-1	-1	-1	-1	1	-1	-1	-1	-1	-1	-1	-1	-1	-1	-1	-1	-1	1	-1	-1	-1	-1	1	-1	1	-1	1	-1	1	-1	-1	-1	-1	-1	-1	-1	-1	-1	-1	-1	-1	-1	-1	-1	-1	-1
I	1858273	T	C	-1	-1	-1	-1	-1	-1	-1	-1	-1	-1	-1	-1	-1	-1	-1	-1	-1	-1	-1	-1	-1	-1	-1	-1	-1	-1	-1	1	-1	-1	-1	1	-1	-1	-1	-1	-1	-1	-1	-1	-1	-1	1	-1	-1	-1
I	1859641	A	G	-1	-1	-1	1	1	1	-1	1	1	1	1	1	1	1	1	1	1	1	1	1	1	-1	1	-1	1	-1	1	1	1	-1	-1	1	-1	-1	-1	1	-1	-1	-1	-1	-1	-1	1	-1	1	-1
I	1860922	A	T	-1	-1	-1	1	1	1	-1	1	1	1	1	1	1	1	1	1	1	1	-1	1	1	-1	1	-1	1	-1	1	1	1	-1	1	1	1	-1	-1	1	-1	-1	1	-1	-1	-1	1	1	1	-1
I	1861201	G	A	-1	-1	-1	-1	-1	-1	-1	-1	-1	-1	-1	-1	-1	-1	-1	-1	-1	-1	1	-1	-1	-1	-1	1	-1	1	-1	-1	-1	-1	-1	-1	-1	-1	-1	-1	-1	-1	-1	-1	-1	-1	-1	-1	-1	1
I	1861457	A	C	-1	-1	1	-1	-1	-1	-1	-1	-1	-1	-1	-1	-1	-1	-1	-1	-1	-1	-1	-1	-1	-1	-1	-1	-1	-1	-1	-1	-1	-1	1	-1	1	-1	-1	-1	-1	-1	1	-1	-1	-1	-1	1	-1	-1
I	1861893	C	T	-1	-1	-1	-1	-1	1	-1	-1	-1	1	-1	-1	1	1	1	-1	-1	-1	-1	1	1	-1	-1	-1	-1	-1	-1	-1	-1	-1	-1	-1	-1	-1	-1	1	-1	-1	-1	-1	-1	-1	-1	-1	-1	-1
I	1861912	C	T	-1	-1	-1	-1	-1	-1	-1	-1	-1	-1	-1	-1	-1	-1	-1	-1	-1	-1	-1	-1	-1	-1	-1	1	-1	1	-1	-1	-1	-1	-1	-1	-1	-1	-1	-1	-1	-1	-1	-1	-1	-1	-1	-1	-1	1
I	1862460	C	G	-1	-1	1	1	1	1	-1	1	1	1	1	1	1	1	1	1	1	1	1	1	1	-1	1	-1	1	1	1	1	1	-1	1	1	1	-1	-1	1	-1	-1	1	-1	-1	-1	1	1	1	-1
I	1862478	A	G	-1	-1	-1	-1	-1	-1	-1	-1	1	-1	1	1	-1	-1	-1	1	1	-1	-1	-1	-1	-1	-1	-1	-1	-1	-1	-1	-1	-1	-1	-1	-1	-1	-1	-1	-1	-1	-1	-1	-1	-1	-1	-1	1	-1
I	1863955	A	T	-1	-1	1	-1	1	1	-1	1	1	1	-1	1	1	1	1	NA	1	1	1	1	1	-1	1	1	1	1	1	-1	1	-1	1	-1	1	-1	-1	1	-1	-1	1	-1	-1	-1	-1	1	1	1
I	1863956	A	T	-1	-1	1	-1	1	1	-1	1	1	1	-1	1	1	1	1	-1	1	1	1	1	1	-1	1	-1	1	-1	1	-1	1	-1	1	-1	1	-1	-1	1	-1	-1	1	-1	-1	-1	-1	1	1	-1
I	1863957	A	T	-1	-1	-1	-1	-1	-1	-1	-1	-1	-1	-1	-1	-1	-1	-1	-1	-1	-1	-1	-1	-1	-1	-1	-1	-1	-1	-1	-1	-1	-1	1	-1	1	-1	-1	-1	-1	-1	1	-1	-1	-1	-1	-1	-1	-1
I	1864169	C	T	-1	-1	-1	-1	1	1	-1	-1	-1	1	-1	-1	1	1	1	-1	-1	1	1	1	1	-1	1	1	1	1	1	-1	1	-1	-1	-1	-1	-1	-1	1	-1	-1	-1	-1	-1	-1	-1	-1	-1	1
I	1864807	T	A	-1	-1	-1	-1	-1	-1	-1	1	1	-1	-1	1	-1	-1	-1	-1	1	-1	-1	-1	-1	-1	-1	-1	-1	-1	-1	-1	-1	-1	1	-1	1	-1	-1	-1	-1	-1	1	-1	-1	-1	-1	1	1	-1
I	1865931	T	A	-1	-1	-1	-1	-1	-1	-1	1	1	-1	-1	1	-1	-1	-1	-1	1	-1	-1	-1	-1	-1	-1	-1	-1	-1	-1	1	-1	-1	-1	1	-1	-1	-1	-1	-1	-1	-1	-1	-1	-1	1	-1	1	-1
I	1865982	G	A	-1	-1	-1	-1	-1	-1	-1	-1	-1	-1	-1	-1	-1	-1	-1	-1	-1	-1	1	-1	-1	-1	-1	1	-1	1	-1	-1	-1	-1	-1	-1	-1	-1	-1	-1	-1	-1	-1	-1	-1	-1	-1	-1	-1	1
I	1866212	G	C	-1	-1	-1	-1	-1	-1	-1	-1	-1	-1	-1	1	-1	-1	-1	-1	1	-1	-1	-1	-1	-1	-1	-1	-1	-1	-1	-1	-1	-1	-1	-1	-1	-1	-1	-1	-1	-1	-1	-1	-1	-1	-1	-1	1	-1
I	1867224	A	C	-1	-1	-1	-1	-1	-1	-1	-1	-1	-1	-1	-1	-1	-1	-1	-1	-1	-1	-1	-1	-1	-1	-1	-1	-1	-1	-1	1	-1	-1	-1	1	-1	-1	-1	-1	-1	-1	-1	-1	-1	-1	1	-1	-1	-1
I	1868286	A	T	-1	-1	1	1	1	1	-1	1	1	1	1	1	1	1	1	1	1	1	1	1	1	-1	1	1	1	1	1	1	1	-1	1	1	1	-1	-1	1	-1	-1	1	-1	-1	-1	1	1	1	1
I	1868560	G	A	-1	-1	-1	-1	1	1	-1	1	-1	1	-1	-1	1	1	1	-1	-1	1	-1	1	1	-1	1	-1	1	-1	1	-1	1	-1	-1	-1	-1	-1	-1	1	-1	-1	-1	-1	-1	-1	-1	-1	-1	-1
I	1868769	T	C	-1	-1	-1	1	-1	-1	-1	-1	1	-1	1	1	-1	-1	-1	1	1	-1	-1	-1	-1	-1	-1	1	-1	1	-1	1	-1	-1	1	1	-1	-1	-1	-1	-1	-1	-1	1	-1	-1	1	-1	1	1
I	1868943	G	A	-1	-1	-1	-1	-1	-1	-1	-1	1	-1	-1	-1	-1	-1	-1	1	1	-1	-1	-1	-1	-1	-1	-1	-1	-1	-1	1	-1	-1	1	-1	-1	-1	-1	-1	-1	-1	-1	-1	-1	-1	-1	-1	-1	-1
I	1869051	G	T	-1	-1	-1	-1	-1	-1	-1	-1	-1	-1	-1	-1	-1	-1	-1	-1	-1	-1	-1	-1	-1	-1	-1	1	-1	1	-1	-1	-1	-1	-1	-1	-1	-1	-1	-1	-1	-1	-1	-1	-1	-1	-1	-1	-1	1
I	1869376	G	T	-1	-1	-1	-1	-1	-1	-1	-1	1	-1	-1	1	-1	-1	-1	-1	-1	-1	-1	-1	-1	-1	-1	-1	-1	-1	-1	-1	-1	-1	1	-1	-1	-1	-1	-1	-1	-1	-1	-1	-1	-1	-1	-1	1	-1
I	1869486	T	A	-1	-1	-1	-1	-1	-1	-1	1	-1	-1	-1	-1	-1	-1	-1	-1	-1	-1	1	-1	-1	-1	-1	-1	-1	-1	-1	1	-1	-1	-1	1	-1	-1	-1	-1	-1	-1	-1	1	-1	-1	1	-1	-1	-1
I	1869492	A	T	-1	-1	-1	-1	1	1	-1	1	-1	1	-1	-1	1	-1	1	-1	-1	1	1	-1	-1	-1	1	-1	-1	-1	1	1	1	-1	-1	1	-1	-1	-1	-1	-1	-1	-1	1	-1	-1	1	-1	-1	-1
I	1869832	A	C	-1	-1	-1	-1	-1	-1	-1	-1	-1	-1	-1	-1	-1	-1	-1	-1	-1	-1	-1	-1	-1	-1	-1	-1	-1	-1	-1	1	-1	-1	-1	-1	1	-1	-1	-1	-1	-1	1	-1	-1	-1	-1	1	-1	-1
I	1870113	T	A	-1	-1	-1	-1	1	1	-1	1	1	1	-1	1	1	-1	1	-1	-1	1	1	-1	-1	-1	1	1	-1	1	1	-1	1	-1	1	1	-1	-1	-1	-1	-1	-1	-1	1	-1	-1	1	-1	1	1
I	1870569	A	G	-1	-1	-1	-1	1	1	-1	-1	-1	1	-1	-1	1	-1	1	-1	-1	1	-1	-1	-1	-1	1	-1	-1	-1	1	-1	1	-1	-1	-1	-1	-1	-1	-1	-1	-1	-1	-1	-1	-1	-1	-1	-1	-1
I	1871525	A	T	-1	-1	-1	1	1	1	-1	1	1	1	-1	1	1	1	1	-1	-1	1	1	1	1	-1	1	1	-1	1	1	-1	1	-1	1	1	1	-1	-1	1	-1	-1	1	1	-1	-1	1	1	1	1
I	1871847	A	T	-1	-1	-1	-1	-1	-1	-1	-1	-1	-1	-1	-1	-1	-1	-1	-1	-1	-1	-1	-1	-1	-1	-1	1	-1	1	-1	1	-1	-1	-1	1	1	-1	-1	-1	-1	-1	1	1	-1	-1	1	1	-1	1
I	1872617	C	T	-1	-1	-1	-1	-1	-1	-1	-1	-1	-1	-1	-1	-1	-1	-1	-1	-1	-1	-1	-1	-1	-1	-1	1	-1	1	-1	-1	-1	-1	-1	1	-1	-1	-1	-1	-1	-1	-1	1	-1	-1	1	-1	-1	1
I	1872974	T	A	-1	-1	-1	1	-1	-1	-1	-1	-1	-1	-1	-1	-1	-1	-1	-1	-1	-1	1	-1	-1	-1	-1	1	-1	1	-1	1	-1	-1	-1	1	1	-1	-1	-1	-1	-1	1	1	-1	-1	1	1	-1	1
I	1873121	G	A	-1	-1	1	1	1	1	-1	1	1	1	1	1	1	-1	1	-1	1	1	1	-1	-1	-1	1	1	-1	1	1	-1	1	-1	1	1	-1	-1	-1	-1	-1	-1	-1	1	-1	-1	1	-1	1	1
I	1873373	G	T	-1	-1	-1	-1	1	1	-1	1	1	1	-1	1	1	-1	1	-1	-1	1	-1	-1	-1	-1	1	-1	-1	-1	1	-1	1	-1	1	-1	-1	-1	-1	-1	-1	-1	-1	-1	-1	-1	-1	-1	1	-1
I	1874558	C	T	-1	-1	-1	-1	-1	-1	-1	-1	-1	-1	-1	-1	-1	-1	-1	-1	-1	-1	-1	-1	-1	-1	-1	-1	-1	-1	-1	-1	-1	-1	-1	1	-1	-1	-1	-1	-1	-1	-1	1	-1	-1	1	-1	-1	-1
I	1875698	C	T	-1	-1	-1	-1	1	1	-1	1	-1	1	-1	-1	1	1	1	-1	-1	1	-1	1	1	-1	1	-1	1	-1	1	-1	1	-1	-1	-1	-1	-1	-1	1	-1	-1	-1	-1	-1	-1	-1	-1	-1	-1
I	1875823	A	T	-1	-1	-1	1	1	1	-1	1	1	1	1	1	1	1	1	1	1	1	1	1	1	-1	1	1	1	1	1	-1	1	-1	1	1	-1	-1	-1	1	-1	-1	-1	1	-1	-1	1	-1	1	1
I	1876106	C	G	-1	-1	1	1	1	1	-1	1	1	1	1	1	1	1	1	1	1	1	1	1	1	-1	1	1	1	1	1	1	1	-1	1	1	1	-1	-1	1	-1	-1	1	1	-1	-1	1	1	1	1
I	1876789	T	A	-1	-1	1	-1	-1	-1	-1	-1	-1	-1	-1	-1	-1	-1	-1	-1	-1	-1	1	-1	-1	-1	-1	-1	-1	-1	-1	-1	-1	-1	-1	-1	1	-1	-1	-1	-1	-1	1	-1	-1	-1	-1	1	-1	-1
I	1877078	C	A	-1	-1	-1	-1	-1	-1	-1	-1	1	-1	1	1	-1	-1	-1	1	1	-1	-1	-1	-1	-1	-1	-1	-1	-1	-1	-1	-1	-1	1	-1	-1	-1	-1	-1	-1	-1	-1	-1	-1	-1	-1	-1	1	-1
I	1877182	G	A	-1	-1	-1	-1	-1	-1	-1	-1	-1	-1	-1	-1	-1	-1	-1	-1	-1	-1	-1	-1	-1	-1	-1	-1	-1	-1	-1	1	-1	-1	-1	-1	1	-1	-1	-1	-1	-1	1	-1	-1	-1	-1	1	-1	-1
I	1880367	T	C	-1	-1	-1	-1	-1	-1	-1	-1	-1	-1	-1	-1	-1	-1	-1	-1	-1	-1	-1	-1	-1	-1	-1	1	-1	1	-1	-1	-1	-1	-1	-1	-1	-1	-1	-1	-1	-1	-1	-1	-1	-1	-1	-1	-1	1
I	1880625	G	A	-1	-1	-1	1	1	1	-1	1	1	1	1	1	1	1	1	1	1	1	1	1	1	-1	1	-1	1	-1	1	-1	1	-1	1	1	-1	-1	-1	1	-1	-1	-1	1	-1	-1	1	-1	1	-1
I	1880749	C	T	-1	-1	-1	-1	-1	-1	-1	-1	-1	-1	-1	-1	-1	-1	-1	-1	-1	-1	-1	-1	-1	-1	-1	-1	-1	-1	-1	-1	-1	-1	-1	1	-1	-1	-1	-1	-1	-1	-1	1	-1	-1	1	-1	-1	-1
I	1881614	C	T	-1	-1	1	-1	-1	-1	-1	-1	-1	-1	-1	-1	-1	NA	-1	-1	-1	-1	-1	NA	-1	-1	-1	1	NA	1	-1	1	-1	-1	-1	1	1	-1	-1	NA	-1	-1	1	1	-1	-1	1	1	-1	1
I	1882333	T	G	-1	-1	-1	1	1	1	-1	1	1	1	1	1	1	1	1	1	1	1	1	1	1	-1	1	-1	1	-1	1	-1	1	-1	1	-1	-1	-1	-1	1	-1	-1	-1	-1	-1	-1	-1	-1	1	-1
I	1882860	A	T	-1	-1	-1	1	1	1	-1	1	1	1	1	1	1	1	1	1	1	1	1	1	-1	-1	1	1	1	1	1	1	1	-1	1	1	1	-1	-1	1	-1	-1	1	1	-1	-1	1	1	1	1
I	1882969	G	A	-1	-1	-1	1	-1	-1	-1	1	1	-1	1	1	-1	-1	-1	1	1	-1	1	-1	-1	-1	-1	-1	-1	-1	-1	-1	-1	-1	1	-1	-1	-1	-1	-1	-1	-1	-1	-1	-1	-1	-1	-1	1	-1
I	1882987	T	G	-1	-1	-1	-1	1	1	-1	-1	-1	1	-1	-1	1	1	1	-1	-1	1	-1	1	-1	-1	1	-1	1	-1	1	-1	1	-1	-1	-1	-1	-1	-1	1	-1	-1	-1	-1	-1	-1	-1	-1	-1	-1
I	1883109	C	A	-1	-1	-1	-1	-1	-1	-1	-1	-1	-1	-1	-1	-1	-1	-1	-1	-1	-1	-1	-1	-1	-1	-1	-1	-1	-1	-1	-1	-1	-1	-1	-1	1	-1	-1	-1	-1	-1	1	-1	-1	-1	-1	1	-1	-1
I	1883156	C	T	-1	-1	1	1	1	1	-1	1	1	1	1	1	1	1	1	1	1	1	1	1	1	-1	1	1	1	1	1	-1	1	-1	1	1	-1	-1	-1	1	-1	-1	-1	1	-1	-1	1	-1	1	1
I	1883323	G	C	-1	-1	1	-1	-1	-1	-1	-1	-1	-1	-1	-1	-1	-1	-1	-1	-1	-1	-1	-1	-1	-1	-1	1	-1	1	-1	-1	-1	-1	-1	1	-1	-1	-1	-1	-1	-1	-1	1	-1	-1	1	-1	-1	1
I	1883531	A	T	-1	-1	1	-1	-1	-1	-1	-1	-1	-1	-1	-1	-1	-1	-1	-1	-1	-1	-1	-1	-1	-1	-1	-1	-1	-1	-1	-1	-1	-1	-1	1	-1	-1	-1	-1	-1	-1	-1	1	-1	-1	1	-1	-1	-1
I	1885678	T	A	-1	-1	-1	-1	-1	-1	-1	-1	-1	-1	-1	-1	-1	-1	-1	-1	-1	-1	-1	-1	-1	-1	-1	-1	-1	-1	-1	1	-1	-1	-1	-1	1	-1	-1	-1	-1	-1	1	-1	-1	-1	-1	1	-1	-1
I	1886351	G	C	-1	-1	-1	-1	-1	-1	-1	-1	1	-1	1	1	-1	-1	-1	-1	-1	-1	-1	-1	-1	-1	-1	-1	-1	-1	-1	-1	-1	-1	1	-1	-1	-1	-1	-1	-1	-1	-1	-1	-1	-1	-1	-1	1	-1
I	1886423	T	A	-1	-1	-1	-1	1	-1	-1	-1	1	-1	1	1	-1	-1	-1	1	1	1	1	-1	-1	-1	-1	-1	-1	-1	1	-1	1	-1	1	-1	-1	-1	-1	-1	-1	-1	-1	-1	-1	-1	-1	-1	1	-1
I	1886763	T	A	-1	-1	-1	1	-1	-1	-1	-1	-1	-1	-1	-1	-1	-1	-1	-1	-1	-1	-1	-1	-1	-1	-1	1	-1	1	-1	-1	-1	-1	-1	-1	-1	-1	-1	-1	-1	-1	-1	-1	-1	-1	-1	-1	-1	1
I	1886991	T	A	-1	-1	-1	-1	-1	-1	-1	-1	-1	-1	-1	-1	-1	-1	-1	-1	-1	-1	-1	-1	-1	-1	-1	1	-1	1	-1	1	-1	-1	-1	-1	1	-1	-1	-1	-1	-1	1	-1	-1	-1	-1	1	-1	1
I	1888744	A	T	-1	-1	1	-1	-1	-1	-1	-1	1	-1	1	1	-1	-1	-1	1	1	-1	-1	-1	-1	-1	-1	1	-1	1	-1	-1	-1	-1	1	-1	-1	-1	-1	-1	-1	-1	1	-1	-1	-1	-1	NA	1	1
I	1890537	G	T	-1	-1	-1	-1	-1	-1	-1	-1	-1	-1	-1	-1	-1	-1	-1	-1	-1	-1	-1	-1	-1	-1	-1	-1	-1	-1	-1	-1	-1	-1	-1	1	-1	-1	-1	-1	-1	-1	-1	1	-1	-1	1	-1	-1	-1
I	1891987	A	T	-1	-1	1	1	1	1	-1	1	1	1	1	1	1	1	1	1	1	1	1	1	1	-1	1	1	1	1	1	1	1	-1	1	1	1	-1	-1	1	-1	-1	1	1	-1	-1	1	1	1	1
I	1892869	G	A	-1	-1	-1	-1	-1	-1	-1	1	1	-1	1	1	-1	-1	-1	1	1	-1	-1	-1	-1	-1	-1	-1	-1	-1	-1	-1	-1	-1	1	-1	-1	-1	-1	-1	-1	-1	-1	-1	-1	-1	-1	-1	1	-1
I	1893051	T	A	-1	-1	-1	-1	-1	-1	-1	-1	-1	NA	-1	-1	-1	NA	-1	-1	-1	-1	1	NA	-1	-1	-1	-1	-1	-1	-1	-1	-1	-1	-1	-1	-1	-1	-1	NA	-1	-1	-1	-1	-1	-1	-1	-1	-1	-1
I	1893466	G	A	-1	-1	-1	-1	-1	1	-1	-1	-1	1	-1	-1	1	1	1	-1	-1	-1	-1	1	1	-1	-1	-1	-1	-1	-1	-1	-1	-1	-1	-1	-1	-1	-1	1	-1	-1	-1	-1	-1	-1	-1	-1	-1	-1
I	1893520	T	A	-1	-1	1	1	-1	-1	-1	-1	-1	-1	-1	-1	-1	-1	-1	-1	-1	-1	1	-1	-1	-1	-1	1	-1	1	-1	1	-1	-1	-1	1	1	-1	-1	-1	-1	-1	1	1	-1	-1	1	1	-1	1
I	1894678	C	T	-1	-1	-1	-1	1	1	-1	1	-1	1	-1	-1	1	1	1	-1	-1	1	-1	1	1	-1	1	-1	1	-1	1	-1	1	-1	-1	-1	-1	-1	-1	1	-1	-1	-1	-1	-1	-1	-1	-1	-1	-1
I	1895716	T	A	-1	-1	1	-1	-1	-1	-1	1	-1	-1	-1	-1	-1	-1	-1	-1	-1	-1	-1	-1	-1	-1	-1	-1	-1	-1	-1	-1	-1	-1	-1	1	-1	-1	-1	-1	-1	-1	-1	1	-1	-1	1	-1	-1	-1
I	1896186	T	C	-1	-1	1	-1	1	1	-1	-1	1	1	1	1	1	1	1	1	1	1	-1	NA	NA	-1	1	1	1	1	1	-1	1	-1	1	1	1	-1	-1	1	-1	-1	1	1	-1	-1	1	1	1	1
I	1896308	T	A	-1	-1	-1	-1	-1	-1	-1	-1	-1	-1	-1	-1	-1	-1	-1	-1	-1	-1	-1	-1	-1	-1	-1	-1	-1	-1	-1	1	-1	-1	-1	-1	1	-1	-1	-1	-1	-1	1	-1	-1	-1	-1	1	-1	-1
I	1897407	A	G	-1	-1	1	1	-1	-1	-1	-1	1	-1	1	1	-1	-1	-1	1	1	-1	1	-1	-1	-1	-1	1	-1	1	-1	1	-1	-1	1	1	1	-1	-1	-1	-1	-1	1	1	-1	-1	1	1	1	1
I	1897669	C	A	-1	-1	-1	-1	1	1	-1	1	-1	1	-1	-1	1	-1	-1	-1	-1	1	-1	-1	-1	-1	1	-1	-1	-1	1	-1	1	-1	-1	-1	-1	-1	-1	-1	-1	-1	-1	-1	-1	-1	-1	-1	-1	-1
I	1897985	A	T	-1	-1	-1	-1	1	1	-1	-1	-1	1	-1	-1	1	-1	-1	-1	-1	1	-1	-1	-1	-1	1	1	-1	1	1	1	1	-1	-1	-1	1	-1	-1	-1	-1	-1	1	-1	-1	-1	-1	1	-1	1
I	1898030	T	A	-1	-1	-1	-1	-1	-1	-1	-1	1	-1	-1	1	-1	-1	-1	NA	-1	-1	-1	-1	-1	-1	-1	-1	-1	-1	-1	-1	-1	-1	1	1	-1	-1	-1	-1	-1	-1	-1	1	-1	-1	1	-1	1	-1
I	1898825	C	T	-1	-1	-1	-1	-1	-1	-1	-1	1	-1	1	1	-1	-1	-1	1	1	-1	1	-1	-1	-1	-1	-1	-1	-1	-1	-1	-1	-1	1	-1	-1	-1	-1	-1	-1	-1	-1	-1	-1	-1	-1	-1	1	-1
I	1899619	A	C	-1	-1	1	1	-1	-1	-1	-1	-1	-1	-1	-1	-1	-1	-1	-1	-1	-1	-1	-1	-1	-1	-1	-1	-1	-1	-1	1	-1	-1	-1	1	1	-1	-1	-1	-1	-1	1	1	-1	-1	1	1	-1	-1
I	1899696	G	T	-1	-1	-1	-1	1	-1	-1	-1	-1	-1	-1	-1	-1	-1	-1	-1	-1	1	-1	-1	-1	-1	-1	-1	-1	-1	1	-1	1	-1	-1	-1	-1	-1	-1	-1	-1	-1	-1	-1	-1	-1	-1	-1	-1	-1
I	1900286	T	A	-1	-1	-1	1	-1	-1	-1	-1	1	-1	1	1	-1	-1	-1	1	-1	-1	-1	-1	-1	-1	-1	-1	-1	-1	-1	-1	-1	-1	1	-1	-1	-1	-1	-1	-1	-1	-1	-1	-1	-1	-1	-1	1	-1
I	1900302	A	C	-1	-1	1	-1	1	-1	-1	1	1	-1	1	1	-1	-1	-1	1	1	1	1	-1	-1	-1	-1	1	1	1	1	-1	1	-1	1	1	1	-1	-1	-1	-1	-1	1	1	-1	-1	1	1	1	1
I	1901027	A	C	-1	-1	1	1	-1	-1	-1	-1	1	-1	1	1	-1	-1	-1	1	1	-1	1	-1	-1	-1	-1	-1	-1	-1	-1	1	-1	-1	1	1	1	-1	-1	-1	-1	-1	1	1	-1	-1	1	1	1	-1
I	1901867	A	T	-1	-1	1	1	1	1	-1	1	1	1	1	1	1	1	1	1	1	1	1	1	1	-1	1	1	1	1	1	1	1	-1	1	1	1	-1	-1	1	-1	-1	1	1	-1	-1	1	1	1	1
I	1901908	C	T	-1	-1	1	1	1	1	-1	1	1	1	1	1	1	1	1	1	1	1	1	1	1	-1	1	-1	1	-1	1	1	1	-1	1	1	1	-1	-1	1	-1	-1	1	1	-1	-1	1	1	1	-1
I	1902250	T	C	-1	-1	1	-1	-1	-1	-1	-1	-1	-1	-1	-1	-1	-1	-1	-1	-1	-1	-1	-1	-1	-1	-1	-1	-1	-1	-1	-1	-1	-1	-1	1	-1	-1	-1	-1	-1	-1	-1	1	-1	-1	1	-1	-1	-1
I	1902516	C	A	-1	-1	-1	-1	-1	-1	-1	-1	-1	-1	-1	-1	-1	-1	-1	-1	-1	-1	-1	-1	-1	-1	-1	1	-1	1	-1	-1	-1	-1	-1	-1	-1	-1	-1	-1	-1	-1	-1	-1	-1	-1	-1	-1	-1	1
I	1903048	C	A	-1	-1	-1	1	1	1	-1	1	1	1	1	1	1	-1	-1	-1	1	1	1	-1	-1	-1	1	1	-1	1	1	1	1	-1	1	1	1	-1	-1	-1	-1	-1	1	-1	-1	-1	1	1	1	1
I	1903061	A	G	-1	-1	-1	-1	-1	-1	-1	-1	-1	-1	-1	-1	-1	-1	-1	-1	-1	-1	-1	-1	-1	-1	-1	-1	-1	-1	-1	1	-1	-1	-1	1	1	-1	-1	-1	-1	-1	1	-1	-1	-1	1	1	-1	-1
I	1903091	A	C	-1	-1	-1	-1	-1	-1	-1	-1	1	-1	-1	1	-1	-1	-1	-1	-1	-1	-1	-1	-1	-1	-1	-1	-1	-1	-1	-1	-1	-1	1	-1	-1	-1	-1	-1	-1	-1	-1	-1	-1	-1	-1	-1	1	-1
I	1903189	T	G	-1	-1	-1	-1	-1	-1	-1	-1	-1	-1	-1	-1	-1	-1	-1	-1	-1	-1	-1	-1	-1	-1	1	1	-1	1	-1	1	-1	-1	-1	1	-1	-1	-1	-1	-1	-1	1	-1	-1	-1	1	1	-1	1
I	1903200	A	G	-1	-1	-1	1	1	1	-1	-1	1	1	-1	1	1	-1	-1	-1	-1	1	1	-1	-1	-1	-1	-1	-1	-1	1	-1	1	-1	1	-1	1	-1	-1	-1	-1	-1	1	-1	-1	-1	-1	NA	1	-1
I	1903325	G	A	-1	-1	-1	-1	-1	-1	-1	-1	1	-1	-1	1	-1	-1	-1	-1	-1	-1	-1	-1	-1	-1	-1	-1	-1	-1	-1	-1	-1	-1	1	-1	-1	-1	-1	-1	-1	-1	-1	-1	-1	-1	-1	-1	1	-1
I	1903346	A	C	-1	-1	-1	1	1	1	-1	-1	1	1	-1	1	1	1	1	-1	-1	1	1	1	-1	-1	1	1	-1	1	1	1	1	-1	1	1	1	-1	-1	1	-1	-1	1	-1	-1	-1	1	1	1	1
I	1903578	A	G	-1	-1	-1	1	1	-1	-1	-1	-1	-1	-1	-1	-1	-1	-1	-1	-1	-1	1	-1	-1	-1	1	-1	-1	-1	1	1	1	-1	-1	1	1	-1	-1	-1	-1	-1	1	-1	-1	-1	1	1	-1	-1
I	1903662	T	A	-1	-1	-1	1	1	1	-1	-1	1	1	-1	1	1	-1	-1	-1	-1	-1	1	-1	-1	-1	1	1	-1	1	1	1	1	-1	1	1	1	-1	-1	-1	-1	-1	1	-1	-1	-1	1	1	1	1
I	1903777	C	T	-1	-1	-1	-1	-1	-1	-1	-1	-1	-1	-1	1	-1	-1	-1	-1	-1	-1	-1	-1	-1	-1	-1	1	-1	1	-1	-1	-1	-1	-1	-1	-1	-1	-1	-1	-1	-1	-1	-1	-1	-1	-1	-1	1	1
I	1904247	T	A	-1	-1	-1	-1	-1	-1	-1	-1	1	-1	1	1	-1	-1	-1	1	1	-1	-1	-1	-1	-1	-1	-1	-1	-1	-1	-1	-1	-1	1	-1	-1	-1	-1	-1	-1	-1	-1	-1	-1	-1	-1	-1	1	-1
I	1904551	A	G	-1	-1	1	-1	-1	-1	-1	-1	-1	-1	-1	-1	-1	-1	-1	-1	-1	-1	-1	-1	-1	-1	-1	-1	-1	-1	-1	1	-1	-1	-1	1	1	-1	-1	-1	-1	-1	1	1	-1	-1	1	1	-1	-1
I	1904735	T	C	-1	-1	-1	1	1	1	-1	1	-1	1	-1	-1	1	1	1	-1	-1	1	1	1	1	-1	1	-1	1	-1	1	-1	1	-1	-1	-1	-1	-1	-1	1	-1	-1	-1	-1	-1	-1	-1	-1	-1	-1
I	1904915	T	A	-1	-1	1	-1	-1	NA	-1	1	1	1	1	1	1	NA	-1	1	1	-1	1	-1	-1	-1	1	1	-1	1	1	1	NA	-1	1	1	1	-1	-1	1	-1	-1	1	1	-1	-1	1	1	1	1
I	1904970	T	C	-1	-1	-1	-1	-1	-1	-1	-1	-1	-1	-1	-1	-1	-1	-1	-1	-1	-1	-1	-1	-1	-1	-1	-1	-1	-1	-1	-1	-1	-1	-1	1	-1	-1	-1	-1	-1	-1	-1	-1	-1	-1	1	-1	-1	-1
I	1905014	A	G	-1	-1	-1	-1	-1	-1	-1	-1	1	-1	-1	1	-1	-1	-1	-1	-1	-1	-1	-1	-1	-1	-1	1	-1	1	-1	-1	-1	-1	1	-1	-1	-1	-1	-1	-1	-1	-1	-1	-1	-1	-1	-1	1	1
I	1905150	T	A	-1	-1	-1	-1	-1	-1	-1	1	1	-1	-1	1	-1	-1	-1	-1	-1	-1	1	-1	-1	-1	-1	-1	-1	-1	-1	1	-1	-1	1	1	1	-1	-1	-1	-1	-1	1	-1	-1	-1	1	1	1	-1
I	1905151	A	T	-1	-1	-1	-1	1	1	-1	-1	-1	1	-1	-1	1	NA	-1	-1	-1	-1	-1	-1	-1	-1	-1	-1	-1	-1	1	-1	1	-1	-1	-1	-1	-1	-1	1	-1	-1	-1	-1	-1	-1	-1	-1	-1	-1
I	1905303	A	T	-1	-1	-1	-1	1	1	-1	-1	1	1	-1	1	1	1	1	-1	-1	1	-1	1	-1	-1	1	1	1	1	1	1	1	-1	1	1	1	-1	-1	1	-1	-1	1	-1	-1	-1	1	1	1	1
I	1905552	A	G	-1	-1	-1	1	1	1	-1	1	1	1	-1	1	1	NA	-1	-1	-1	-1	1	-1	-1	-1	1	1	-1	1	1	1	1	-1	1	1	1	-1	-1	1	-1	-1	1	-1	-1	-1	1	1	1	1
I	1905967	A	T	-1	-1	-1	-1	-1	-1	-1	1	-1	-1	-1	-1	-1	-1	-1	-1	-1	-1	1	-1	-1	-1	-1	1	-1	1	-1	-1	-1	-1	-1	-1	-1	-1	-1	-1	-1	-1	-1	-1	-1	-1	-1	-1	-1	1
I	1905968	T	A	-1	-1	1	1	1	1	-1	1	1	1	-1	1	1	1	1	-1	1	1	-1	1	1	-1	1	-1	1	-1	1	1	1	-1	1	1	1	-1	-1	1	-1	-1	1	1	-1	-1	1	1	1	-1
I	1906351	T	C	-1	-1	-1	-1	-1	-1	-1	-1	1	-1	-1	1	-1	-1	-1	-1	1	-1	-1	-1	-1	-1	-1	-1	-1	-1	-1	-1	-1	-1	1	-1	-1	-1	-1	-1	-1	-1	-1	-1	-1	-1	-1	-1	1	-1
I	1906690	C	T	-1	-1	-1	-1	-1	-1	-1	-1	-1	-1	-1	-1	-1	-1	-1	-1	-1	-1	-1	-1	-1	-1	-1	1	-1	1	-1	-1	-1	-1	-1	-1	-1	-1	-1	-1	-1	-1	-1	-1	-1	-1	-1	-1	-1	1
I	1906844	T	A	-1	-1	-1	-1	1	1	-1	1	1	1	-1	1	1	1	1	-1	1	1	-1	1	-1	-1	1	-1	-1	-1	1	-1	1	-1	1	-1	-1	-1	-1	1	-1	-1	-1	-1	-1	-1	-1	-1	1	-1
I	1907014	A	T	-1	-1	1	-1	1	1	-1	1	1	1	-1	1	1	1	1	-1	1	1	1	1	-1	-1	1	1	1	1	1	1	1	-1	1	1	1	-1	-1	1	-1	-1	1	1	-1	-1	1	1	1	1
I	1907088	A	T	-1	-1	1	-1	-1	-1	-1	-1	1	-1	-1	1	-1	-1	-1	-1	1	-1	-1	-1	-1	-1	-1	-1	-1	-1	-1	1	-1	-1	1	1	1	-1	-1	-1	-1	-1	1	1	-1	-1	1	1	1	-1
I	1907334	C	A	-1	-1	-1	-1	1	1	-1	-1	-1	1	-1	-1	1	1	1	-1	-1	1	-1	1	1	-1	1	-1	1	-1	1	-1	1	-1	-1	-1	-1	-1	-1	1	-1	-1	-1	-1	-1	-1	-1	-1	-1	-1
I	1907502	A	T	-1	-1	-1	1	1	1	-1	1	1	1	1	1	1	1	1	1	1	1	1	1	1	-1	1	1	1	1	1	-1	1	-1	1	-1	-1	-1	-1	1	-1	-1	-1	-1	-1	-1	-1	-1	1	1
I	1907521	T	C	-1	-1	-1	-1	1	1	-1	-1	-1	1	-1	-1	1	1	1	-1	-1	1	-1	1	1	-1	1	1	1	1	1	-1	1	-1	-1	-1	-1	-1	-1	1	-1	-1	-1	-1	-1	-1	-1	-1	-1	1
I	1907546	G	A	-1	-1	1	-1	1	1	-1	-1	1	1	1	1	1	1	1	1	1	1	1	1	1	-1	1	1	1	1	1	1	1	-1	1	1	1	-1	-1	1	-1	-1	1	1	-1	-1	1	1	1	1
I	1907563	C	T	-1	1	1	1	1	1	-1	1	1	1	1	1	1	1	1	1	1	1	1	1	1	-1	1	1	1	1	1	1	1	-1	1	1	1	-1	-1	1	-1	-1	1	1	-1	1	1	1	1	1
I	1907670	C	T	-1	-1	1	-1	-1	-1	-1	-1	-1	-1	-1	-1	-1	-1	-1	-1	-1	-1	-1	-1	-1	-1	-1	-1	-1	-1	-1	1	-1	-1	-1	1	1	-1	-1	-1	-1	-1	1	1	-1	-1	1	1	-1	-1
I	1907896	A	G	-1	-1	-1	-1	-1	-1	-1	-1	1	-1	1	1	-1	-1	-1	1	1	-1	-1	-1	-1	-1	-1	-1	-1	-1	-1	-1	-1	-1	1	-1	-1	-1	-1	-1	-1	-1	-1	-1	-1	-1	-1	-1	1	-1
I	1907901	C	T	-1	-1	1	1	1	1	-1	-1	1	1	1	1	1	1	1	1	1	1	1	1	1	-1	1	1	1	1	1	1	1	-1	1	1	-1	-1	-1	1	-1	-1	1	NA	-1	-1	NA	NA	1	1
I	1908021	T	C	-1	-1	-1	1	1	1	-1	1	1	1	1	1	1	1	1	1	1	1	1	1	1	-1	1	1	1	1	1	-1	1	-1	1	1	1	-1	-1	1	-1	-1	1	1	-1	-1	1	1	1	1
I	1908550	C	T	-1	-1	-1	-1	-1	-1	-1	-1	-1	-1	-1	-1	-1	-1	-1	-1	-1	-1	-1	-1	-1	-1	-1	-1	-1	-1	-1	1	-1	-1	-1	1	1	-1	-1	-1	-1	-1	1	1	-1	-1	1	1	-1	-1
I	1908766	T	A	-1	-1	-1	-1	-1	-1	-1	-1	1	1	-1	1	-1	-1	-1	-1	-1	-1	-1	-1	-1	-1	-1	1	-1	1	-1	-1	-1	-1	-1	-1	-1	-1	-1	-1	-1	-1	-1	-1	-1	-1	-1	-1	1	1
I	1908794	G	A	-1	-1	-1	-1	-1	-1	-1	-1	-1	-1	-1	-1	-1	-1	-1	-1	-1	-1	-1	-1	-1	-1	-1	1	-1	1	-1	-1	-1	-1	-1	-1	-1	-1	-1	-1	-1	-1	-1	-1	-1	-1	-1	-1	-1	1
I	1908888	T	A	-1	-1	-1	-1	-1	-1	-1	-1	-1	-1	-1	-1	-1	-1	-1	-1	-1	-1	-1	-1	-1	-1	-1	-1	-1	-1	-1	1	-1	-1	-1	1	-1	-1	-1	-1	-1	-1	1	-1	-1	-1	1	NA	-1	-1
I	1908913	A	T	-1	-1	-1	-1	1	1	-1	-1	-1	1	-1	-1	1	-1	-1	-1	-1	1	1	-1	-1	-1	1	-1	-1	-1	1	-1	1	-1	-1	-1	-1	-1	-1	-1	-1	-1	-1	-1	-1	-1	-1	-1	-1	-1
I	1908980	T	G	-1	-1	-1	-1	1	1	-1	-1	1	1	-1	1	1	-1	-1	-1	-1	1	1	-1	-1	-1	1	1	-1	1	1	1	1	-1	-1	-1	-1	-1	-1	-1	-1	-1	-1	-1	-1	-1	-1	-1	1	1
I	1909058	T	G	-1	-1	-1	-1	1	-1	-1	-1	-1	1	-1	-1	1	-1	-1	-1	-1	-1	-1	-1	-1	-1	1	-1	-1	-1	1	-1	1	-1	-1	-1	-1	-1	-1	-1	-1	-1	-1	-1	-1	-1	-1	-1	-1	-1
I	1909298	G	A	-1	-1	-1	-1	1	1	-1	-1	-1	1	-1	-1	1	-1	-1	-1	-1	1	1	-1	-1	-1	1	1	-1	1	1	-1	1	-1	-1	-1	-1	-1	-1	-1	-1	-1	-1	-1	-1	-1	-1	-1	-1	1
I	1909486	C	A	-1	-1	-1	-1	-1	-1	-1	-1	-1	-1	-1	-1	-1	-1	-1	-1	-1	-1	-1	-1	-1	-1	-1	-1	-1	-1	-1	-1	-1	-1	-1	1	-1	-1	-1	-1	-1	-1	-1	-1	-1	-1	1	-1	-1	-1
I	1909716	G	A	-1	-1	-1	-1	-1	-1	-1	-1	1	-1	-1	1	1	-1	-1	-1	-1	-1	-1	-1	-1	-1	-1	1	-1	1	-1	-1	-1	-1	-1	-1	-1	-1	-1	-1	-1	-1	-1	-1	-1	-1	-1	-1	1	1
I	1909908	T	A	-1	-1	-1	1	1	1	-1	-1	1	1	-1	1	1	-1	-1	-1	-1	1	1	-1	-1	-1	1	-1	-1	-1	1	-1	1	-1	NA	-1	-1	-1	-1	-1	-1	-1	-1	-1	-1	-1	-1	-1	1	-1
I	1910108	C	T	-1	-1	-1	1	1	1	-1	1	1	1	1	1	1	1	1	1	1	1	1	1	1	-1	1	1	1	1	1	-1	1	-1	1	-1	-1	-1	-1	1	-1	-1	-1	-1	-1	-1	-1	-1	1	1
I	1910562	T	A	-1	-1	-1	-1	-1	NA	-1	-1	1	1	-1	1	NA	-1	-1	-1	-1	-1	-1	-1	-1	-1	1	1	-1	1	-1	-1	-1	-1	-1	-1	-1	-1	-1	-1	-1	-1	-1	-1	-1	-1	-1	-1	1	1
I	1910668	C	G	-1	-1	-1	-1	-1	-1	-1	-1	1	1	-1	1	-1	-1	-1	-1	-1	-1	-1	-1	-1	-1	1	-1	-1	-1	-1	-1	-1	-1	-1	-1	-1	-1	-1	-1	-1	-1	-1	-1	-1	-1	-1	-1	1	-1
I	1910756	A	T	-1	-1	-1	-1	1	1	-1	1	1	1	-1	1	1	1	-1	-1	-1	-1	-1	-1	-1	-1	1	1	-1	1	1	-1	1	-1	1	-1	-1	-1	-1	1	-1	-1	-1	-1	-1	-1	-1	-1	1	1
I	1910832	T	G	-1	-1	-1	-1	1	1	-1	-1	1	1	-1	1	1	NA	-1	-1	-1	-1	-1	-1	-1	-1	1	1	-1	-1	-1	-1	1	-1	1	-1	-1	-1	-1	NA	-1	-1	-1	-1	-1	-1	-1	-1	1	1
I	1911125	C	A	-1	-1	-1	1	-1	-1	-1	-1	1	-1	1	1	-1	-1	-1	1	1	-1	-1	-1	-1	-1	-1	-1	-1	-1	-1	-1	-1	-1	1	-1	-1	-1	-1	-1	-1	-1	-1	-1	-1	-1	-1	-1	1	-1
I	1911370	A	T	-1	-1	-1	-1	1	1	-1	1	-1	1	-1	1	1	1	1	-1	-1	1	-1	1	1	-1	1	1	1	1	1	-1	1	-1	-1	-1	-1	-1	-1	1	-1	-1	-1	-1	-1	-1	-1	-1	-1	1
I	1911737	T	A	-1	-1	-1	-1	-1	-1	-1	-1	-1	1	-1	-1	-1	-1	-1	-1	-1	-1	-1	-1	-1	-1	-1	1	-1	-1	-1	-1	-1	-1	-1	-1	-1	-1	-1	-1	-1	-1	-1	-1	-1	-1	-1	-1	-1	1
I	1912674	A	G	-1	-1	-1	-1	-1	-1	-1	-1	-1	-1	-1	-1	-1	-1	-1	-1	-1	-1	-1	-1	-1	-1	-1	1	-1	1	-1	-1	-1	-1	-1	-1	-1	-1	-1	-1	-1	-1	-1	-1	-1	-1	-1	-1	-1	1
I	1913196	A	T	-1	-1	-1	1	1	1	-1	-1	1	1	1	1	1	1	1	1	1	1	-1	1	1	-1	1	-1	1	-1	1	-1	1	-1	1	-1	-1	-1	-1	1	-1	-1	-1	-1	-1	-1	-1	-1	1	-1
I	1914259	T	A	-1	-1	-1	-1	1	1	-1	-1	-1	1	-1	-1	1	1	1	-1	-1	1	1	1	1	-1	1	-1	1	-1	1	-1	1	-1	-1	-1	-1	-1	-1	1	-1	-1	-1	-1	-1	-1	-1	-1	-1	-1
I	1915518	T	G	-1	-1	1	1	1	1	-1	1	1	1	1	1	1	1	1	1	1	1	1	1	1	-1	1	1	1	1	1	-1	1	-1	1	1	1	-1	-1	1	-1	-1	-1	1	-1	-1	1	-1	1	1
I	1916382	T	C	-1	-1	-1	-1	-1	-1	-1	-1	-1	-1	-1	-1	-1	-1	-1	-1	-1	-1	-1	-1	-1	-1	-1	-1	-1	-1	-1	-1	-1	-1	-1	-1	-1	-1	-1	-1	-1	-1	1	-1	-1	-1	-1	1	-1	-1
I	1916420	A	T	-1	-1	-1	1	1	1	-1	1	1	1	1	1	1	1	1	1	1	1	1	1	1	-1	1	1	1	1	1	-1	1	-1	1	-1	-1	-1	-1	1	-1	-1	-1	-1	-1	-1	-1	-1	1	1
I	1918298	A	T	-1	-1	-1	-1	-1	-1	-1	-1	-1	-1	-1	-1	-1	-1	-1	-1	-1	-1	1	-1	-1	-1	-1	1	-1	1	-1	-1	-1	-1	-1	-1	-1	-1	-1	-1	-1	-1	-1	-1	-1	-1	-1	-1	-1	1
I	1918526	C	T	-1	-1	-1	1	-1	-1	-1	1	1	-1	1	1	-1	-1	-1	1	1	-1	1	-1	-1	-1	-1	1	-1	1	-1	-1	-1	-1	1	-1	-1	-1	-1	-1	-1	-1	-1	-1	-1	-1	-1	-1	1	1
I	1918693	C	T	-1	-1	-1	-1	1	1	-1	-1	-1	1	-1	-1	NA	1	-1	-1	-1	NA	-1	1	1	-1	1	-1	1	-1	-1	-1	1	-1	-1	-1	-1	-1	-1	-1	-1	-1	-1	-1	-1	-1	-1	-1	-1	-1
I	1918699	C	A	-1	-1	-1	-1	-1	NA	-1	-1	-1	1	-1	-1	NA	1	-1	-1	-1	-1	-1	1	-1	-1	-1	-1	-1	-1	-1	-1	1	-1	-1	-1	-1	-1	-1	-1	-1	-1	-1	-1	-1	-1	-1	-1	-1	-1
I	1918797	G	A	-1	-1	-1	-1	1	1	-1	-1	-1	1	-1	-1	1	1	1	-1	-1	1	-1	1	1	-1	1	-1	1	-1	1	-1	1	-1	-1	-1	-1	-1	-1	1	-1	-1	-1	-1	-1	-1	-1	-1	-1	-1
I	1919007	G	T	-1	-1	-1	1	-1	-1	-1	-1	1	-1	1	1	-1	-1	-1	1	1	-1	-1	-1	-1	-1	-1	-1	-1	-1	-1	-1	-1	-1	1	-1	-1	-1	-1	-1	-1	-1	-1	-1	-1	-1	-1	-1	1	-1
I	1919902	C	G	-1	-1	-1	-1	-1	-1	-1	-1	1	-1	-1	1	NA	-1	1	-1	-1	-1	-1	-1	-1	-1	-1	1	-1	1	-1	-1	NA	-1	1	-1	-1	-1	-1	-1	-1	-1	-1	-1	-1	-1	-1	-1	1	1
I	1919909	T	A	-1	-1	-1	-1	-1	-1	-1	-1	1	-1	-1	1	-1	-1	-1	-1	-1	-1	-1	-1	-1	-1	-1	1	-1	1	-1	-1	-1	-1	1	-1	-1	-1	-1	-1	-1	-1	-1	-1	-1	-1	-1	-1	1	1
I	1919920	T	C	-1	-1	-1	-1	1	1	-1	-1	1	1	-1	1	1	-1	1	-1	-1	1	1	-1	-1	-1	1	1	-1	1	1	-1	1	-1	1	-1	-1	-1	-1	1	-1	-1	-1	-1	-1	-1	-1	-1	1	1
I	1920046	A	T	-1	-1	-1	1	1	1	-1	-1	1	1	1	1	1	-1	1	-1	1	1	1	-1	-1	-1	1	1	-1	1	1	-1	1	-1	1	-1	-1	-1	-1	1	-1	-1	-1	-1	-1	-1	-1	-1	1	1
I	1920063	T	A	-1	-1	-1	-1	1	1	-1	-1	-1	-1	-1	-1	1	-1	1	-1	-1	-1	-1	-1	-1	-1	1	-1	-1	-1	1	-1	1	-1	-1	-1	-1	-1	-1	1	-1	-1	-1	-1	-1	-1	-1	-1	-1	-1
I	1920067	C	T	-1	-1	-1	NA	-1	-1	-1	-1	1	-1	-1	1	-1	-1	-1	-1	-1	-1	-1	-1	-1	-1	-1	-1	-1	-1	-1	-1	-1	-1	1	-1	-1	-1	-1	-1	-1	-1	-1	-1	-1	-1	-1	-1	1	-1
I	1920164	C	A	-1	-1	-1	-1	-1	-1	-1	-1	-1	-1	-1	-1	-1	-1	-1	-1	-1	-1	-1	-1	-1	-1	-1	-1	-1	-1	-1	-1	-1	-1	-1	NA	1	-1	-1	-1	-1	-1	-1	-1	-1	-1	-1	-1	-1	-1
I	1923224	A	T	-1	-1	-1	-1	-1	-1	-1	-1	-1	-1	-1	-1	-1	-1	-1	-1	-1	-1	-1	-1	-1	-1	-1	1	-1	1	-1	-1	-1	-1	-1	-1	-1	-1	-1	-1	-1	-1	-1	-1	-1	-1	-1	-1	-1	1
I	1923661	A	G	-1	-1	-1	-1	-1	-1	-1	-1	-1	-1	-1	-1	-1	-1	-1	-1	-1	-1	-1	-1	-1	-1	-1	-1	-1	-1	-1	-1	-1	-1	-1	1	-1	-1	-1	-1	-1	-1	-1	1	-1	-1	1	-1	-1	-1
I	1923873	A	G	-1	-1	-1	1	-1	-1	-1	-1	1	-1	-1	1	-1	-1	-1	-1	-1	-1	-1	-1	-1	-1	-1	1	-1	1	-1	-1	-1	-1	1	-1	-1	-1	-1	-1	-1	-1	-1	-1	-1	-1	-1	-1	1	1
I	1924276	A	T	-1	-1	1	1	-1	-1	-1	1	1	-1	1	1	-1	-1	-1	1	1	-1	1	-1	-1	-1	-1	1	-1	1	-1	-1	-1	-1	1	-1	-1	-1	-1	-1	-1	-1	-1	-1	-1	-1	-1	-1	1	1
I	1924626	A	G	-1	-1	-1	-1	1	1	-1	1	-1	1	-1	-1	1	1	1	-1	-1	1	1	1	1	-1	1	-1	1	-1	1	-1	1	-1	-1	-1	-1	-1	-1	1	-1	-1	-1	-1	-1	-1	-1	-1	-1	-1
I	1924938	A	T	-1	-1	-1	-1	-1	-1	-1	1	-1	-1	-1	-1	-1	-1	-1	-1	-1	-1	1	-1	-1	-1	-1	1	-1	1	-1	1	-1	-1	1	-1	-1	-1	-1	-1	-1	-1	-1	-1	-1	-1	-1	-1	-1	1
I	1925630	C	A	-1	-1	-1	-1	1	1	-1	-1	-1	1	-1	-1	1	1	1	-1	-1	1	-1	1	-1	-1	1	1	-1	1	1	-1	1	-1	-1	-1	-1	-1	-1	1	-1	-1	-1	-1	-1	-1	-1	-1	-1	1
[truncated: 64,193 more rows]
[truncated: 40 more columns]
