# Supplementary material for: Natural variation in C. elegans arsenic toxicity is explained by differences in branched chain amino acid metabolism
Source: eLife. 2019 Apr 8;8:e40260. doi: 10.7554/eLife.40260 (PMC6453569; doi:10.7554/eLife.40260)
Supplement: Figure 2—source data 4. — (Used to generate Figure 2A–B). [file elife-40260-fig2-data4.tsv]

marker	CHROM	POS	log10p	trait	BF	aboveBF	strain	value	allele	var.exp	startPOS	peakPOS	endPOS	peak_id	interval_size
I_1761	I	1761	0.5274305862819004	PC1	4.000660493693161	0	NA	NA	NA	NA	NA	NA	NA	NA	NA
I_2138	I	2138	0.11048703961169426	PC1	4.000660493693161	0	NA	NA	NA	NA	NA	NA	NA	NA	NA
I_2618	I	2618	0.01564643658939192	PC1	4.000660493693161	0	NA	NA	NA	NA	NA	NA	NA	NA	NA
I_3048	I	3048	0.6950597407846129	PC1	4.000660493693161	0	NA	NA	NA	NA	NA	NA	NA	NA	NA
I_3535	I	3535	0.33775310498672606	PC1	4.000660493693161	0	NA	NA	NA	NA	NA	NA	NA	NA	NA
I_3736	I	3736	0.16791713950434678	PC1	4.000660493693161	0	NA	NA	NA	NA	NA	NA	NA	NA	NA
I_5317	I	5317	0.35307498848214397	PC1	4.000660493693161	0	NA	NA	NA	NA	NA	NA	NA	NA	NA
I_6689	I	6689	0.5810460588373119	PC1	4.000660493693161	0	NA	NA	NA	NA	NA	NA	NA	NA	NA
I_9621	I	9621	0.4006818282910847	PC1	4.000660493693161	0	NA	NA	NA	NA	NA	NA	NA	NA	NA
I_15024	I	15024	0.0577898110160972	PC1	4.000660493693161	0	NA	NA	NA	NA	NA	NA	NA	NA	NA
I_15858	I	15858	0.6107580501343538	PC1	4.000660493693161	0	NA	NA	NA	NA	NA	NA	NA	NA	NA
I_17509	I	17509	0.9594119919906613	PC1	4.000660493693161	0	NA	NA	NA	NA	NA	NA	NA	NA	NA
I_19737	I	19737	0.33775310498672606	PC1	4.000660493693161	0	NA	NA	NA	NA	NA	NA	NA	NA	NA
I_23398	I	23398	0.2582129099965731	PC1	4.000660493693161	0	NA	NA	NA	NA	NA	NA	NA	NA	NA
I_26634	I	26634	0.020777027761724607	PC1	4.000660493693161	0	NA	NA	NA	NA	NA	NA	NA	NA	NA
I_30670	I	30670	0.42805570879063015	PC1	4.000660493693161	0	NA	NA	NA	NA	NA	NA	NA	NA	NA
I_38465	I	38465	0.33775310498672606	PC1	4.000660493693161	0	NA	NA	NA	NA	NA	NA	NA	NA	NA
I_41151	I	41151	0.13621569167876538	PC1	4.000660493693161	0	NA	NA	NA	NA	NA	NA	NA	NA	NA
I_41672	I	41672	0.9594119919906613	PC1	4.000660493693161	0	NA	NA	NA	NA	NA	NA	NA	NA	NA
I_46655	I	46655	0.05229066952051524	PC1	4.000660493693161	0	NA	NA	NA	NA	NA	NA	NA	NA	NA
I_47642	I	47642	0.4006818282910847	PC1	4.000660493693161	0	NA	NA	NA	NA	NA	NA	NA	NA	NA
I_57096	I	57096	0.30890276844648845	PC1	4.000660493693161	0	NA	NA	NA	NA	NA	NA	NA	NA	NA
I_57333	I	57333	0.5274305862819004	PC1	4.000660493693161	0	NA	NA	NA	NA	NA	NA	NA	NA	NA
I_62576	I	62576	0.3201621439069537	PC1	4.000660493693161	0	NA	NA	NA	NA	NA	NA	NA	NA	NA
I_66407	I	66407	0.2419438124668749	PC1	4.000660493693161	0	NA	NA	NA	NA	NA	NA	NA	NA	NA
I_68640	I	68640	0.33775310498672606	PC1	4.000660493693161	0	NA	NA	NA	NA	NA	NA	NA	NA	NA
I_76311	I	76311	0.4006818282910847	PC1	4.000660493693161	0	NA	NA	NA	NA	NA	NA	NA	NA	NA
I_76506	I	76506	8.68141580838003e-4	PC1	4.000660493693161	0	NA	NA	NA	NA	NA	NA	NA	NA	NA
I_80133	I	80133	0.36047056969328517	PC1	4.000660493693161	0	NA	NA	NA	NA	NA	NA	NA	NA	NA
I_92447	I	92447	0.5274305862819004	PC1	4.000660493693161	0	NA	NA	NA	NA	NA	NA	NA	NA	NA
I_96117	I	96117	0.36249889153711756	PC1	4.000660493693161	0	NA	NA	NA	NA	NA	NA	NA	NA	NA
I_101122	I	101122	0.028554561598962507	PC1	4.000660493693161	0	NA	NA	NA	NA	NA	NA	NA	NA	NA
I_107175	I	107175	0.05229066952051524	PC1	4.000660493693161	0	NA	NA	NA	NA	NA	NA	NA	NA	NA
I_107916	I	107916	0.020777027761724607	PC1	4.000660493693161	0	NA	NA	NA	NA	NA	NA	NA	NA	NA
I_108121	I	108121	0.5810460588373119	PC1	4.000660493693161	0	NA	NA	NA	NA	NA	NA	NA	NA	NA
I_109460	I	109460	0.2582129099965731	PC1	4.000660493693161	0	NA	NA	NA	NA	NA	NA	NA	NA	NA
I_116338	I	116338	0.3356416766311901	PC1	4.000660493693161	0	NA	NA	NA	NA	NA	NA	NA	NA	NA
I_121505	I	121505	0.1829767621265952	PC1	4.000660493693161	0	NA	NA	NA	NA	NA	NA	NA	NA	NA
I_123315	I	123315	0.9457262209683327	PC1	4.000660493693161	0	NA	NA	NA	NA	NA	NA	NA	NA	NA
I_123411	I	123411	0.33775310498672606	PC1	4.000660493693161	0	NA	NA	NA	NA	NA	NA	NA	NA	NA
I_130380	I	130380	0.0577898110160972	PC1	4.000660493693161	0	NA	NA	NA	NA	NA	NA	NA	NA	NA
I_135132	I	135132	0.4006818282910847	PC1	4.000660493693161	0	NA	NA	NA	NA	NA	NA	NA	NA	NA
I_135382	I	135382	0.2419438124668749	PC1	4.000660493693161	0	NA	NA	NA	NA	NA	NA	NA	NA	NA
I_141329	I	141329	0.11900562305074466	PC1	4.000660493693161	0	NA	NA	NA	NA	NA	NA	NA	NA	NA
I_148495	I	148495	0.33931930702178703	PC1	4.000660493693161	0	NA	NA	NA	NA	NA	NA	NA	NA	NA
I_150985	I	150985	0.2975734830762497	PC1	4.000660493693161	0	NA	NA	NA	NA	NA	NA	NA	NA	NA
I_154159	I	154159	0.5274305862819004	PC1	4.000660493693161	0	NA	NA	NA	NA	NA	NA	NA	NA	NA
I_161015	I	161015	0.24745906842431145	PC1	4.000660493693161	0	NA	NA	NA	NA	NA	NA	NA	NA	NA
I_161490	I	161490	0.9594119919906613	PC1	4.000660493693161	0	NA	NA	NA	NA	NA	NA	NA	NA	NA
I_162061	I	162061	0.33775310498672606	PC1	4.000660493693161	0	NA	NA	NA	NA	NA	NA	NA	NA	NA
I_172908	I	172908	0.4006818282910847	PC1	4.000660493693161	0	NA	NA	NA	NA	NA	NA	NA	NA	NA
I_176983	I	176983	0.5810460588373119	PC1	4.000660493693161	0	NA	NA	NA	NA	NA	NA	NA	NA	NA
I_179783	I	179783	0.0577898110160972	PC1	4.000660493693161	0	NA	NA	NA	NA	NA	NA	NA	NA	NA
I_184283	I	184283	0.5274305862819004	PC1	4.000660493693161	0	NA	NA	NA	NA	NA	NA	NA	NA	NA
I_189359	I	189359	0.33775310498672606	PC1	4.000660493693161	0	NA	NA	NA	NA	NA	NA	NA	NA	NA
I_190158	I	190158	0.05229066952051524	PC1	4.000660493693161	0	NA	NA	NA	NA	NA	NA	NA	NA	NA
I_196881	I	196881	0.09212731895006236	PC1	4.000660493693161	0	NA	NA	NA	NA	NA	NA	NA	NA	NA
I_203651	I	203651	0.5100244656671372	PC1	4.000660493693161	0	NA	NA	NA	NA	NA	NA	NA	NA	NA
I_208570	I	208570	0.5274305862819004	PC1	4.000660493693161	0	NA	NA	NA	NA	NA	NA	NA	NA	NA
I_209103	I	209103	0.5799799796460431	PC1	4.000660493693161	0	NA	NA	NA	NA	NA	NA	NA	NA	NA
I_210932	I	210932	0.33775310498672606	PC1	4.000660493693161	0	NA	NA	NA	NA	NA	NA	NA	NA	NA
I_218124	I	218124	0.10797076064586368	PC1	4.000660493693161	0	NA	NA	NA	NA	NA	NA	NA	NA	NA
I_218357	I	218357	0.4981644869083709	PC1	4.000660493693161	0	NA	NA	NA	NA	NA	NA	NA	NA	NA
I_221919	I	221919	0.020777027761724607	PC1	4.000660493693161	0	NA	NA	NA	NA	NA	NA	NA	NA	NA
I_221965	I	221965	0.9268475846051182	PC1	4.000660493693161	0	NA	NA	NA	NA	NA	NA	NA	NA	NA
I_233154	I	233154	0.11522727166472346	PC1	4.000660493693161	0	NA	NA	NA	NA	NA	NA	NA	NA	NA
I_247091	I	247091	0.5274305862819004	PC1	4.000660493693161	0	NA	NA	NA	NA	NA	NA	NA	NA	NA
I_248956	I	248956	0.33775310498672606	PC1	4.000660493693161	0	NA	NA	NA	NA	NA	NA	NA	NA	NA
I_249864	I	249864	0.13621569167876538	PC1	4.000660493693161	0	NA	NA	NA	NA	NA	NA	NA	NA	NA
I_250871	I	250871	0.5810460588373119	PC1	4.000660493693161	0	NA	NA	NA	NA	NA	NA	NA	NA	NA
I_251447	I	251447	0.4006818282910847	PC1	4.000660493693161	0	NA	NA	NA	NA	NA	NA	NA	NA	NA
I_263839	I	263839	0.5274305862819004	PC1	4.000660493693161	0	NA	NA	NA	NA	NA	NA	NA	NA	NA
I_264954	I	264954	0.6827280079831064	PC1	4.000660493693161	0	NA	NA	NA	NA	NA	NA	NA	NA	NA
I_267874	I	267874	0.06750971110592513	PC1	4.000660493693161	0	NA	NA	NA	NA	NA	NA	NA	NA	NA
I_269566	I	269566	0.4006818282910847	PC1	4.000660493693161	0	NA	NA	NA	NA	NA	NA	NA	NA	NA
I_274805	I	274805	0.23604863501514609	PC1	4.000660493693161	0	NA	NA	NA	NA	NA	NA	NA	NA	NA
I_276638	I	276638	0.6263558928154535	PC1	4.000660493693161	0	NA	NA	NA	NA	NA	NA	NA	NA	NA
I_280063	I	280063	0.5274305862819004	PC1	4.000660493693161	0	NA	NA	NA	NA	NA	NA	NA	NA	NA
I_283694	I	283694	0.3356416766311901	PC1	4.000660493693161	0	NA	NA	NA	NA	NA	NA	NA	NA	NA
I_284186	I	284186	0.06750971110592513	PC1	4.000660493693161	0	NA	NA	NA	NA	NA	NA	NA	NA	NA
I_286492	I	286492	0.23857878040381725	PC1	4.000660493693161	0	NA	NA	NA	NA	NA	NA	NA	NA	NA
I_291349	I	291349	0.4006818282910847	PC1	4.000660493693161	0	NA	NA	NA	NA	NA	NA	NA	NA	NA
I_293097	I	293097	0.24821695009476588	PC1	4.000660493693161	0	NA	NA	NA	NA	NA	NA	NA	NA	NA
I_300501	I	300501	0.5274305862819004	PC1	4.000660493693161	0	NA	NA	NA	NA	NA	NA	NA	NA	NA
I_302045	I	302045	0.5810460588373119	PC1	4.000660493693161	0	NA	NA	NA	NA	NA	NA	NA	NA	NA
I_303755	I	303755	0.4794916544899511	PC1	4.000660493693161	0	NA	NA	NA	NA	NA	NA	NA	NA	NA
I_308232	I	308232	0.33775310498672606	PC1	4.000660493693161	0	NA	NA	NA	NA	NA	NA	NA	NA	NA
I_314248	I	314248	0.9594119919906613	PC1	4.000660493693161	0	NA	NA	NA	NA	NA	NA	NA	NA	NA
I_324785	I	324785	0.0577898110160972	PC1	4.000660493693161	0	NA	NA	NA	NA	NA	NA	NA	NA	NA
I_326319	I	326319	0.10153609458714219	PC1	4.000660493693161	0	NA	NA	NA	NA	NA	NA	NA	NA	NA
I_328072	I	328072	0.1432663604460814	PC1	4.000660493693161	0	NA	NA	NA	NA	NA	NA	NA	NA	NA
I_329657	I	329657	0.33775310498672606	PC1	4.000660493693161	0	NA	NA	NA	NA	NA	NA	NA	NA	NA
I_329968	I	329968	0.3064862181373167	PC1	4.000660493693161	0	NA	NA	NA	NA	NA	NA	NA	NA	NA
I_334157	I	334157	0.4006818282910847	PC1	4.000660493693161	0	NA	NA	NA	NA	NA	NA	NA	NA	NA
I_336759	I	336759	0.543651937340737	PC1	4.000660493693161	0	NA	NA	NA	NA	NA	NA	NA	NA	NA
I_344201	I	344201	0.7391356629498582	PC1	4.000660493693161	0	NA	NA	NA	NA	NA	NA	NA	NA	NA
I_346109	I	346109	0.25797745805711103	PC1	4.000660493693161	0	NA	NA	NA	NA	NA	NA	NA	NA	NA
I_346146	I	346146	0.33529021652719804	PC1	4.000660493693161	0	NA	NA	NA	NA	NA	NA	NA	NA	NA
I_350439	I	350439	0.14852823182712957	PC1	4.000660493693161	0	NA	NA	NA	NA	NA	NA	NA	NA	NA
I_351694	I	351694	0.18483551703236079	PC1	4.000660493693161	0	NA	NA	NA	NA	NA	NA	NA	NA	NA
I_351707	I	351707	0.09315945147053532	PC1	4.000660493693161	0	NA	NA	NA	NA	NA	NA	NA	NA	NA
I_351875	I	351875	0.33775310498672606	PC1	4.000660493693161	0	NA	NA	NA	NA	NA	NA	NA	NA	NA
I_356931	I	356931	0.5274305862819004	PC1	4.000660493693161	0	NA	NA	NA	NA	NA	NA	NA	NA	NA
I_362836	I	362836	0.3356416766311901	PC1	4.000660493693161	0	NA	NA	NA	NA	NA	NA	NA	NA	NA
I_367428	I	367428	0.16132581814405134	PC1	4.000660493693161	0	NA	NA	NA	NA	NA	NA	NA	NA	NA
I_368296	I	368296	0.9108590424038596	PC1	4.000660493693161	0	NA	NA	NA	NA	NA	NA	NA	NA	NA
I_368392	I	368392	0.30890276844648845	PC1	4.000660493693161	0	NA	NA	NA	NA	NA	NA	NA	NA	NA
I_370339	I	370339	0.0577898110160972	PC1	4.000660493693161	0	NA	NA	NA	NA	NA	NA	NA	NA	NA
I_374217	I	374217	0.10541568121357621	PC1	4.000660493693161	0	NA	NA	NA	NA	NA	NA	NA	NA	NA
I_374234	I	374234	0.763802574831908	PC1	4.000660493693161	0	NA	NA	NA	NA	NA	NA	NA	NA	NA
I_374244	I	374244	0.02802607573933203	PC1	4.000660493693161	0	NA	NA	NA	NA	NA	NA	NA	NA	NA
I_374845	I	374845	0.33775310498672606	PC1	4.000660493693161	0	NA	NA	NA	NA	NA	NA	NA	NA	NA
I_376287	I	376287	0.18967494122039757	PC1	4.000660493693161	0	NA	NA	NA	NA	NA	NA	NA	NA	NA
I_386004	I	386004	0.16132581814405134	PC1	4.000660493693161	0	NA	NA	NA	NA	NA	NA	NA	NA	NA
I_388684	I	388684	0.33775310498672606	PC1	4.000660493693161	0	NA	NA	NA	NA	NA	NA	NA	NA	NA
I_389034	I	389034	0.7834327308367439	PC1	4.000660493693161	0	NA	NA	NA	NA	NA	NA	NA	NA	NA
I_389984	I	389984	0.5128496542494002	PC1	4.000660493693161	0	NA	NA	NA	NA	NA	NA	NA	NA	NA
I_390711	I	390711	0.5274305862819004	PC1	4.000660493693161	0	NA	NA	NA	NA	NA	NA	NA	NA	NA
I_390716	I	390716	0.6107580501343538	PC1	4.000660493693161	0	NA	NA	NA	NA	NA	NA	NA	NA	NA
I_395970	I	395970	0.2975734830762497	PC1	4.000660493693161	0	NA	NA	NA	NA	NA	NA	NA	NA	NA
I_402207	I	402207	0.9594119919906613	PC1	4.000660493693161	0	NA	NA	NA	NA	NA	NA	NA	NA	NA
I_402876	I	402876	0.344947061173431	PC1	4.000660493693161	0	NA	NA	NA	NA	NA	NA	NA	NA	NA
I_404352	I	404352	0.2939684981982998	PC1	4.000660493693161	0	NA	NA	NA	NA	NA	NA	NA	NA	NA
I_404748	I	404748	0.39563810639804664	PC1	4.000660493693161	0	NA	NA	NA	NA	NA	NA	NA	NA	NA
I_405121	I	405121	1.3012893842980626	PC1	4.000660493693161	0	NA	NA	NA	NA	NA	NA	NA	NA	NA
I_406735	I	406735	0.9663592610794207	PC1	4.000660493693161	0	NA	NA	NA	NA	NA	NA	NA	NA	NA
I_407242	I	407242	0.33775310498672606	PC1	4.000660493693161	0	NA	NA	NA	NA	NA	NA	NA	NA	NA
I_408114	I	408114	0.030357231108663823	PC1	4.000660493693161	0	NA	NA	NA	NA	NA	NA	NA	NA	NA
I_408210	I	408210	0.8606264270710675	PC1	4.000660493693161	0	NA	NA	NA	NA	NA	NA	NA	NA	NA
I_408440	I	408440	0.12734334358257893	PC1	4.000660493693161	0	NA	NA	NA	NA	NA	NA	NA	NA	NA
I_408861	I	408861	0.03563764175194812	PC1	4.000660493693161	0	NA	NA	NA	NA	NA	NA	NA	NA	NA
I_409624	I	409624	0.11775236927500385	PC1	4.000660493693161	0	NA	NA	NA	NA	NA	NA	NA	NA	NA
I_411004	I	411004	0.4553056390238919	PC1	4.000660493693161	0	NA	NA	NA	NA	NA	NA	NA	NA	NA
I_411133	I	411133	0.343622666132137	PC1	4.000660493693161	0	NA	NA	NA	NA	NA	NA	NA	NA	NA
I_412109	I	412109	0.23650674765172588	PC1	4.000660493693161	0	NA	NA	NA	NA	NA	NA	NA	NA	NA
I_415445	I	415445	0.5274305862819004	PC1	4.000660493693161	0	NA	NA	NA	NA	NA	NA	NA	NA	NA
I_416703	I	416703	0.0577898110160972	PC1	4.000660493693161	0	NA	NA	NA	NA	NA	NA	NA	NA	NA
I_418818	I	418818	0.04509381382308341	PC1	4.000660493693161	0	NA	NA	NA	NA	NA	NA	NA	NA	NA
I_423010	I	423010	0.7834327308367439	PC1	4.000660493693161	0	NA	NA	NA	NA	NA	NA	NA	NA	NA
I_425626	I	425626	0.4553056390238919	PC1	4.000660493693161	0	NA	NA	NA	NA	NA	NA	NA	NA	NA
I_426504	I	426504	0.33775310498672606	PC1	4.000660493693161	0	NA	NA	NA	NA	NA	NA	NA	NA	NA
I_428363	I	428363	0.9594119919906613	PC1	4.000660493693161	0	NA	NA	NA	NA	NA	NA	NA	NA	NA
I_432210	I	432210	0.06750971110592513	PC1	4.000660493693161	0	NA	NA	NA	NA	NA	NA	NA	NA	NA
I_435381	I	435381	0.6967606847023613	PC1	4.000660493693161	0	NA	NA	NA	NA	NA	NA	NA	NA	NA
I_443056	I	443056	0.7834327308367439	PC1	4.000660493693161	0	NA	NA	NA	NA	NA	NA	NA	NA	NA
I_443148	I	443148	0.08415199647400778	PC1	4.000660493693161	0	NA	NA	NA	NA	NA	NA	NA	NA	NA
I_444763	I	444763	0.5274305862819004	PC1	4.000660493693161	0	NA	NA	NA	NA	NA	NA	NA	NA	NA
I_446900	I	446900	0.2419438124668749	PC1	4.000660493693161	0	NA	NA	NA	NA	NA	NA	NA	NA	NA
I_450866	I	450866	0.012402756762966486	PC1	4.000660493693161	0	NA	NA	NA	NA	NA	NA	NA	NA	NA
I_455118	I	455118	0.5053314680585967	PC1	4.000660493693161	0	NA	NA	NA	NA	NA	NA	NA	NA	NA
I_456095	I	456095	0.22196329861880623	PC1	4.000660493693161	0	NA	NA	NA	NA	NA	NA	NA	NA	NA
I_458431	I	458431	0.1101465353151046	PC1	4.000660493693161	0	NA	NA	NA	NA	NA	NA	NA	NA	NA
I_458637	I	458637	1.321305393186213	PC1	4.000660493693161	0	NA	NA	NA	NA	NA	NA	NA	NA	NA
I_458638	I	458638	0.8034361398736655	PC1	4.000660493693161	0	NA	NA	NA	NA	NA	NA	NA	NA	NA
I_459364	I	459364	0.019586965325090886	PC1	4.000660493693161	0	NA	NA	NA	NA	NA	NA	NA	NA	NA
I_463909	I	463909	0.5210336487609495	PC1	4.000660493693161	0	NA	NA	NA	NA	NA	NA	NA	NA	NA
I_464858	I	464858	0.37572975394245045	PC1	4.000660493693161	0	NA	NA	NA	NA	NA	NA	NA	NA	NA
I_466067	I	466067	0.07201410541341552	PC1	4.000660493693161	0	NA	NA	NA	NA	NA	NA	NA	NA	NA
I_468544	I	468544	0.02238369803115696	PC1	4.000660493693161	0	NA	NA	NA	NA	NA	NA	NA	NA	NA
I_474859	I	474859	0.23531103405602435	PC1	4.000660493693161	0	NA	NA	NA	NA	NA	NA	NA	NA	NA
I_475503	I	475503	0.5210336487609495	PC1	4.000660493693161	0	NA	NA	NA	NA	NA	NA	NA	NA	NA
I_476760	I	476760	0.24635157602759997	PC1	4.000660493693161	0	NA	NA	NA	NA	NA	NA	NA	NA	NA
I_483392	I	483392	0.06310243433435068	PC1	4.000660493693161	0	NA	NA	NA	NA	NA	NA	NA	NA	NA
I_485515	I	485515	0.6671581265551992	PC1	4.000660493693161	0	NA	NA	NA	NA	NA	NA	NA	NA	NA
I_486346	I	486346	0.2975734830762497	PC1	4.000660493693161	0	NA	NA	NA	NA	NA	NA	NA	NA	NA
I_486839	I	486839	0.2018565770718225	PC1	4.000660493693161	0	NA	NA	NA	NA	NA	NA	NA	NA	NA
I_489576	I	489576	0.5210336487609495	PC1	4.000660493693161	0	NA	NA	NA	NA	NA	NA	NA	NA	NA
I_490260	I	490260	0.3201621439069537	PC1	4.000660493693161	0	NA	NA	NA	NA	NA	NA	NA	NA	NA
I_491763	I	491763	1.8779412184917075	PC1	4.000660493693161	0	NA	NA	NA	NA	NA	NA	NA	NA	NA
I_495881	I	495881	0.9594119919906613	PC1	4.000660493693161	0	NA	NA	NA	NA	NA	NA	NA	NA	NA
I_500606	I	500606	0.09025582189337908	PC1	4.000660493693161	0	NA	NA	NA	NA	NA	NA	NA	NA	NA
I_502878	I	502878	0.13385223690650114	PC1	4.000660493693161	0	NA	NA	NA	NA	NA	NA	NA	NA	NA
I_503555	I	503555	0.14631532203371472	PC1	4.000660493693161	0	NA	NA	NA	NA	NA	NA	NA	NA	NA
I_504213	I	504213	0.09938235507091901	PC1	4.000660493693161	0	NA	NA	NA	NA	NA	NA	NA	NA	NA
I_510610	I	510610	0.3960530748388552	PC1	4.000660493693161	0	NA	NA	NA	NA	NA	NA	NA	NA	NA
I_512439	I	512439	0.26955357304294464	PC1	4.000660493693161	0	NA	NA	NA	NA	NA	NA	NA	NA	NA
I_513855	I	513855	0.1718260227300585	PC1	4.000660493693161	0	NA	NA	NA	NA	NA	NA	NA	NA	NA
I_519297	I	519297	0.7268428776812239	PC1	4.000660493693161	0	NA	NA	NA	NA	NA	NA	NA	NA	NA
I_519493	I	519493	1.1372381379828707	PC1	4.000660493693161	0	NA	NA	NA	NA	NA	NA	NA	NA	NA
I_524663	I	524663	0.09025582189337908	PC1	4.000660493693161	0	NA	NA	NA	NA	NA	NA	NA	NA	NA
I_525192	I	525192	0.23531103405602435	PC1	4.000660493693161	0	NA	NA	NA	NA	NA	NA	NA	NA	NA
I_530978	I	530978	0.3960530748388552	PC1	4.000660493693161	0	NA	NA	NA	NA	NA	NA	NA	NA	NA
I_543011	I	543011	0.0577898110160972	PC1	4.000660493693161	0	NA	NA	NA	NA	NA	NA	NA	NA	NA
I_543021	I	543021	0.055860725118959065	PC1	4.000660493693161	0	NA	NA	NA	NA	NA	NA	NA	NA	NA
I_546886	I	546886	0.8878605905371522	PC1	4.000660493693161	0	NA	NA	NA	NA	NA	NA	NA	NA	NA
I_548846	I	548846	0.23531103405602435	PC1	4.000660493693161	0	NA	NA	NA	NA	NA	NA	NA	NA	NA
I_552936	I	552936	0.09025582189337908	PC1	4.000660493693161	0	NA	NA	NA	NA	NA	NA	NA	NA	NA
I_558255	I	558255	0.24563972192169264	PC1	4.000660493693161	0	NA	NA	NA	NA	NA	NA	NA	NA	NA
I_558916	I	558916	0.3102273141873885	PC1	4.000660493693161	0	NA	NA	NA	NA	NA	NA	NA	NA	NA
I_559301	I	559301	0.4949800950612997	PC1	4.000660493693161	0	NA	NA	NA	NA	NA	NA	NA	NA	NA
I_562960	I	562960	0.0577898110160972	PC1	4.000660493693161	0	NA	NA	NA	NA	NA	NA	NA	NA	NA
I_565650	I	565650	0.011646859428318126	PC1	4.000660493693161	0	NA	NA	NA	NA	NA	NA	NA	NA	NA
I_565653	I	565653	0.4905766721713628	PC1	4.000660493693161	0	NA	NA	NA	NA	NA	NA	NA	NA	NA
I_566030	I	566030	0.3960530748388552	PC1	4.000660493693161	0	NA	NA	NA	NA	NA	NA	NA	NA	NA
I_567118	I	567118	0.09025582189337908	PC1	4.000660493693161	0	NA	NA	NA	NA	NA	NA	NA	NA	NA
I_568344	I	568344	0.04971539876427698	PC1	4.000660493693161	0	NA	NA	NA	NA	NA	NA	NA	NA	NA
I_568345	I	568345	0.49524256090685953	PC1	4.000660493693161	0	NA	NA	NA	NA	NA	NA	NA	NA	NA
I_568466	I	568466	0.4426136269502537	PC1	4.000660493693161	0	NA	NA	NA	NA	NA	NA	NA	NA	NA
I_568511	I	568511	0.5210336487609495	PC1	4.000660493693161	0	NA	NA	NA	NA	NA	NA	NA	NA	NA
I_570127	I	570127	0.23531103405602435	PC1	4.000660493693161	0	NA	NA	NA	NA	NA	NA	NA	NA	NA
I_575190	I	575190	0.7360842319524472	PC1	4.000660493693161	0	NA	NA	NA	NA	NA	NA	NA	NA	NA
I_575526	I	575526	0.4062808067260051	PC1	4.000660493693161	0	NA	NA	NA	NA	NA	NA	NA	NA	NA
I_580527	I	580527	0.04148141075581011	PC1	4.000660493693161	0	NA	NA	NA	NA	NA	NA	NA	NA	NA
I_584625	I	584625	0.45985941380559325	PC1	4.000660493693161	0	NA	NA	NA	NA	NA	NA	NA	NA	NA
I_589613	I	589613	0.058387828124902355	PC1	4.000660493693161	0	NA	NA	NA	NA	NA	NA	NA	NA	NA
I_589629	I	589629	1.1372381379828707	PC1	4.000660493693161	0	NA	NA	NA	NA	NA	NA	NA	NA	NA
I_590598	I	590598	0.09025582189337908	PC1	4.000660493693161	0	NA	NA	NA	NA	NA	NA	NA	NA	NA
I_592212	I	592212	0.23531103405602435	PC1	4.000660493693161	0	NA	NA	NA	NA	NA	NA	NA	NA	NA
I_596501	I	596501	0.4062808067260051	PC1	4.000660493693161	0	NA	NA	NA	NA	NA	NA	NA	NA	NA
I_604748	I	604748	0.09025582189337908	PC1	4.000660493693161	0	NA	NA	NA	NA	NA	NA	NA	NA	NA
I_605349	I	605349	0.5210336487609495	PC1	4.000660493693161	0	NA	NA	NA	NA	NA	NA	NA	NA	NA
I_605529	I	605529	0.35008895514618865	PC1	4.000660493693161	0	NA	NA	NA	NA	NA	NA	NA	NA	NA
I_605959	I	605959	0.10209932330214473	PC1	4.000660493693161	0	NA	NA	NA	NA	NA	NA	NA	NA	NA
I_609401	I	609401	0.09920539181807342	PC1	4.000660493693161	0	NA	NA	NA	NA	NA	NA	NA	NA	NA
I_611152	I	611152	0.10188863658482679	PC1	4.000660493693161	0	NA	NA	NA	NA	NA	NA	NA	NA	NA
I_611560	I	611560	0.05761710922276059	PC1	4.000660493693161	0	NA	NA	NA	NA	NA	NA	NA	NA	NA
I_612243	I	612243	0.4949800950612997	PC1	4.000660493693161	0	NA	NA	NA	NA	NA	NA	NA	NA	NA
I_614374	I	614374	0.23531103405602435	PC1	4.000660493693161	0	NA	NA	NA	NA	NA	NA	NA	NA	NA
I_615712	I	615712	0.35820730744277435	PC1	4.000660493693161	0	NA	NA	NA	NA	NA	NA	NA	NA	NA
I_616548	I	616548	0.044274867997379196	PC1	4.000660493693161	0	NA	NA	NA	NA	NA	NA	NA	NA	NA
I_617381	I	617381	0.5049727314830499	PC1	4.000660493693161	0	NA	NA	NA	NA	NA	NA	NA	NA	NA
I_623674	I	623674	0.3183441343441468	PC1	4.000660493693161	0	NA	NA	NA	NA	NA	NA	NA	NA	NA
I_624148	I	624148	0.2697652918043076	PC1	4.000660493693161	0	NA	NA	NA	NA	NA	NA	NA	NA	NA
I_624391	I	624391	0.6717697079271142	PC1	4.000660493693161	0	NA	NA	NA	NA	NA	NA	NA	NA	NA
I_625943	I	625943	0.46923322118775523	PC1	4.000660493693161	0	NA	NA	NA	NA	NA	NA	NA	NA	NA
I_625984	I	625984	0.005529904408462358	PC1	4.000660493693161	0	NA	NA	NA	NA	NA	NA	NA	NA	NA
I_626269	I	626269	0.044724279883031424	PC1	4.000660493693161	0	NA	NA	NA	NA	NA	NA	NA	NA	NA
I_626575	I	626575	0.3654172454550718	PC1	4.000660493693161	0	NA	NA	NA	NA	NA	NA	NA	NA	NA
I_627694	I	627694	0.396302998494661	PC1	4.000660493693161	0	NA	NA	NA	NA	NA	NA	NA	NA	NA
I_627798	I	627798	0.13715489046228385	PC1	4.000660493693161	0	NA	NA	NA	NA	NA	NA	NA	NA	NA
I_628243	I	628243	0.14847556007023666	PC1	4.000660493693161	0	NA	NA	NA	NA	NA	NA	NA	NA	NA
I_629861	I	629861	0.1718260227300585	PC1	4.000660493693161	0	NA	NA	NA	NA	NA	NA	NA	NA	NA
I_630400	I	630400	0.2018565770718225	PC1	4.000660493693161	0	NA	NA	NA	NA	NA	NA	NA	NA	NA
I_630403	I	630403	0.14940684821194333	PC1	4.000660493693161	0	NA	NA	NA	NA	NA	NA	NA	NA	NA
I_630429	I	630429	0.018195148768426962	PC1	4.000660493693161	0	NA	NA	NA	NA	NA	NA	NA	NA	NA
I_630511	I	630511	0.0035938190472573762	PC1	4.000660493693161	0	NA	NA	NA	NA	NA	NA	NA	NA	NA
I_631704	I	631704	0.4192047240508593	PC1	4.000660493693161	0	NA	NA	NA	NA	NA	NA	NA	NA	NA
I_633161	I	633161	0.291464290721757	PC1	4.000660493693161	0	NA	NA	NA	NA	NA	NA	NA	NA	NA
I_633339	I	633339	0.20434550974125393	PC1	4.000660493693161	0	NA	NA	NA	NA	NA	NA	NA	NA	NA
I_637219	I	637219	0.38744165365334804	PC1	4.000660493693161	0	NA	NA	NA	NA	NA	NA	NA	NA	NA
I_637286	I	637286	0.07714665832655072	PC1	4.000660493693161	0	NA	NA	NA	NA	NA	NA	NA	NA	NA
I_637363	I	637363	0.1257956724617785	PC1	4.000660493693161	0	NA	NA	NA	NA	NA	NA	NA	NA	NA
I_637670	I	637670	0.23531103405602435	PC1	4.000660493693161	0	NA	NA	NA	NA	NA	NA	NA	NA	NA
I_638908	I	638908	0.2018565770718225	PC1	4.000660493693161	0	NA	NA	NA	NA	NA	NA	NA	NA	NA
I_639338	I	639338	0.35544809009931044	PC1	4.000660493693161	0	NA	NA	NA	NA	NA	NA	NA	NA	NA
I_640375	I	640375	0.3503483765400813	PC1	4.000660493693161	0	NA	NA	NA	NA	NA	NA	NA	NA	NA
I_641946	I	641946	0.2285775243896483	PC1	4.000660493693161	0	NA	NA	NA	NA	NA	NA	NA	NA	NA
I_642997	I	642997	0.1257956724617785	PC1	4.000660493693161	0	NA	NA	NA	NA	NA	NA	NA	NA	NA
I_643962	I	643962	0.2018565770718225	PC1	4.000660493693161	0	NA	NA	NA	NA	NA	NA	NA	NA	NA
I_644083	I	644083	0.1181312973523781	PC1	4.000660493693161	0	NA	NA	NA	NA	NA	NA	NA	NA	NA
I_644209	I	644209	0.33775310498672606	PC1	4.000660493693161	0	NA	NA	NA	NA	NA	NA	NA	NA	NA
I_644287	I	644287	0.07714665832655072	PC1	4.000660493693161	0	NA	NA	NA	NA	NA	NA	NA	NA	NA
I_648291	I	648291	0.28970440087122146	PC1	4.000660493693161	0	NA	NA	NA	NA	NA	NA	NA	NA	NA
I_649392	I	649392	0.6032537863054902	PC1	4.000660493693161	0	NA	NA	NA	NA	NA	NA	NA	NA	NA
I_651840	I	651840	0.5210336487609495	PC1	4.000660493693161	0	NA	NA	NA	NA	NA	NA	NA	NA	NA
I_653100	I	653100	0.4743251036438116	PC1	4.000660493693161	0	NA	NA	NA	NA	NA	NA	NA	NA	NA
I_654322	I	654322	0.2018565770718225	PC1	4.000660493693161	0	NA	NA	NA	NA	NA	NA	NA	NA	NA
I_656214	I	656214	0.1257956724617785	PC1	4.000660493693161	0	NA	NA	NA	NA	NA	NA	NA	NA	NA
I_656876	I	656876	0.1908795252368631	PC1	4.000660493693161	0	NA	NA	NA	NA	NA	NA	NA	NA	NA
I_657465	I	657465	0.6383721028116295	PC1	4.000660493693161	0	NA	NA	NA	NA	NA	NA	NA	NA	NA
I_657744	I	657744	0.1779013710349939	PC1	4.000660493693161	0	NA	NA	NA	NA	NA	NA	NA	NA	NA
I_660179	I	660179	0.09938235507091901	PC1	4.000660493693161	0	NA	NA	NA	NA	NA	NA	NA	NA	NA
I_660382	I	660382	0.16218077171491171	PC1	4.000660493693161	0	NA	NA	NA	NA	NA	NA	NA	NA	NA
I_662121	I	662121	0.07714665832655072	PC1	4.000660493693161	0	NA	NA	NA	NA	NA	NA	NA	NA	NA
I_662251	I	662251	0.2018565770718225	PC1	4.000660493693161	0	NA	NA	NA	NA	NA	NA	NA	NA	NA
I_664678	I	664678	0.35008895514618865	PC1	4.000660493693161	0	NA	NA	NA	NA	NA	NA	NA	NA	NA
I_665044	I	665044	0.1257956724617785	PC1	4.000660493693161	0	NA	NA	NA	NA	NA	NA	NA	NA	NA
I_665507	I	665507	0.1842742262475975	PC1	4.000660493693161	0	NA	NA	NA	NA	NA	NA	NA	NA	NA
I_671645	I	671645	0.21293579869615578	PC1	4.000660493693161	0	NA	NA	NA	NA	NA	NA	NA	NA	NA
I_671949	I	671949	0.09938235507091901	PC1	4.000660493693161	0	NA	NA	NA	NA	NA	NA	NA	NA	NA
I_672407	I	672407	0.10486474951455883	PC1	4.000660493693161	0	NA	NA	NA	NA	NA	NA	NA	NA	NA
I_673086	I	673086	0.07714665832655072	PC1	4.000660493693161	0	NA	NA	NA	NA	NA	NA	NA	NA	NA
I_673916	I	673916	0.15749643645256264	PC1	4.000660493693161	0	NA	NA	NA	NA	NA	NA	NA	NA	NA
I_674446	I	674446	0.6107580501343538	PC1	4.000660493693161	0	NA	NA	NA	NA	NA	NA	NA	NA	NA
I_675690	I	675690	0.23531103405602435	PC1	4.000660493693161	0	NA	NA	NA	NA	NA	NA	NA	NA	NA
I_678624	I	678624	0.22760709040152594	PC1	4.000660493693161	0	NA	NA	NA	NA	NA	NA	NA	NA	NA
I_679945	I	679945	0.09938235507091901	PC1	4.000660493693161	0	NA	NA	NA	NA	NA	NA	NA	NA	NA
I_681457	I	681457	0.07714665832655072	PC1	4.000660493693161	0	NA	NA	NA	NA	NA	NA	NA	NA	NA
I_681784	I	681784	0.0770822086292082	PC1	4.000660493693161	0	NA	NA	NA	NA	NA	NA	NA	NA	NA
I_681902	I	681902	0.3900359964201931	PC1	4.000660493693161	0	NA	NA	NA	NA	NA	NA	NA	NA	NA
I_690500	I	690500	0.5210336487609495	PC1	4.000660493693161	0	NA	NA	NA	NA	NA	NA	NA	NA	NA
I_691145	I	691145	0.07714665832655072	PC1	4.000660493693161	0	NA	NA	NA	NA	NA	NA	NA	NA	NA
I_691329	I	691329	0.012678610649464041	PC1	4.000660493693161	0	NA	NA	NA	NA	NA	NA	NA	NA	NA
I_691447	I	691447	0.3900359964201931	PC1	4.000660493693161	0	NA	NA	NA	NA	NA	NA	NA	NA	NA
I_692532	I	692532	0.0839362000621935	PC1	4.000660493693161	0	NA	NA	NA	NA	NA	NA	NA	NA	NA
I_694181	I	694181	0.7436848735803601	PC1	4.000660493693161	0	NA	NA	NA	NA	NA	NA	NA	NA	NA
I_694278	I	694278	0.0080342208706332	PC1	4.000660493693161	0	NA	NA	NA	NA	NA	NA	NA	NA	NA
I_695452	I	695452	0.1257956724617785	PC1	4.000660493693161	0	NA	NA	NA	NA	NA	NA	NA	NA	NA
I_696232	I	696232	0.23531103405602435	PC1	4.000660493693161	0	NA	NA	NA	NA	NA	NA	NA	NA	NA
I_697676	I	697676	0.05330316627943047	PC1	4.000660493693161	0	NA	NA	NA	NA	NA	NA	NA	NA	NA
I_700049	I	700049	0.33775310498672606	PC1	4.000660493693161	0	NA	NA	NA	NA	NA	NA	NA	NA	NA
I_700876	I	700876	0.4627696284876286	PC1	4.000660493693161	0	NA	NA	NA	NA	NA	NA	NA	NA	NA
I_703316	I	703316	0.0015663423248264917	PC1	4.000660493693161	0	NA	NA	NA	NA	NA	NA	NA	NA	NA
I_704929	I	704929	0.2018565770718225	PC1	4.000660493693161	0	NA	NA	NA	NA	NA	NA	NA	NA	NA
I_705454	I	705454	0.06310243433435068	PC1	4.000660493693161	0	NA	NA	NA	NA	NA	NA	NA	NA	NA
I_707337	I	707337	0.10552339374086017	PC1	4.000660493693161	0	NA	NA	NA	NA	NA	NA	NA	NA	NA
I_708780	I	708780	0.226806225583462	PC1	4.000660493693161	0	NA	NA	NA	NA	NA	NA	NA	NA	NA
I_710637	I	710637	0.5210336487609495	PC1	4.000660493693161	0	NA	NA	NA	NA	NA	NA	NA	NA	NA
I_711341	I	711341	0.1134600335709625	PC1	4.000660493693161	0	NA	NA	NA	NA	NA	NA	NA	NA	NA
I_711373	I	711373	0.1727991833184801	PC1	4.000660493693161	0	NA	NA	NA	NA	NA	NA	NA	NA	NA
I_711518	I	711518	0.10783521799224811	PC1	4.000660493693161	0	NA	NA	NA	NA	NA	NA	NA	NA	NA
I_712219	I	712219	0.3980452901400423	PC1	4.000660493693161	0	NA	NA	NA	NA	NA	NA	NA	NA	NA
I_712414	I	712414	0.48236087442429026	PC1	4.000660493693161	0	NA	NA	NA	NA	NA	NA	NA	NA	NA
I_714017	I	714017	0.2018565770718225	PC1	4.000660493693161	0	NA	NA	NA	NA	NA	NA	NA	NA	NA
I_714878	I	714878	0.15887737185920775	PC1	4.000660493693161	0	NA	NA	NA	NA	NA	NA	NA	NA	NA
I_715142	I	715142	0.05826257085706058	PC1	4.000660493693161	0	NA	NA	NA	NA	NA	NA	NA	NA	NA
I_715457	I	715457	0.23531103405602435	PC1	4.000660493693161	0	NA	NA	NA	NA	NA	NA	NA	NA	NA
I_717063	I	717063	0.8107853006016388	PC1	4.000660493693161	0	NA	NA	NA	NA	NA	NA	NA	NA	NA
I_717363	I	717363	0.0034740048700511424	PC1	4.000660493693161	0	NA	NA	NA	NA	NA	NA	NA	NA	NA
I_719322	I	719322	0.5210336487609495	PC1	4.000660493693161	0	NA	NA	NA	NA	NA	NA	NA	NA	NA
I_720806	I	720806	1.457460035271785	PC1	4.000660493693161	0	NA	NA	NA	NA	NA	NA	NA	NA	NA
I_721214	I	721214	0.0577898110160972	PC1	4.000660493693161	0	NA	NA	NA	NA	NA	NA	NA	NA	NA
I_721627	I	721627	0.03553261028144746	PC1	4.000660493693161	0	NA	NA	NA	NA	NA	NA	NA	NA	NA
I_721723	I	721723	0.06310243433435068	PC1	4.000660493693161	0	NA	NA	NA	NA	NA	NA	NA	NA	NA
I_724070	I	724070	0.29245176795380845	PC1	4.000660493693161	0	NA	NA	NA	NA	NA	NA	NA	NA	NA
I_724309	I	724309	0.030408059470031397	PC1	4.000660493693161	0	NA	NA	NA	NA	NA	NA	NA	NA	NA
I_724934	I	724934	0.043999828560378235	PC1	4.000660493693161	0	NA	NA	NA	NA	NA	NA	NA	NA	NA
I_725861	I	725861	0.2018565770718225	PC1	4.000660493693161	0	NA	NA	NA	NA	NA	NA	NA	NA	NA
I_727187	I	727187	0.24719282361493594	PC1	4.000660493693161	0	NA	NA	NA	NA	NA	NA	NA	NA	NA
I_731196	I	731196	0.04835140201057317	PC1	4.000660493693161	0	NA	NA	NA	NA	NA	NA	NA	NA	NA
I_731827	I	731827	0.23531103405602435	PC1	4.000660493693161	0	NA	NA	NA	NA	NA	NA	NA	NA	NA
I_736943	I	736943	0.35008895514618865	PC1	4.000660493693161	0	NA	NA	NA	NA	NA	NA	NA	NA	NA
I_739095	I	739095	0.20406707737564958	PC1	4.000660493693161	0	NA	NA	NA	NA	NA	NA	NA	NA	NA
I_740617	I	740617	0.49524256090685953	PC1	4.000660493693161	0	NA	NA	NA	NA	NA	NA	NA	NA	NA
I_741541	I	741541	0.5210336487609495	PC1	4.000660493693161	0	NA	NA	NA	NA	NA	NA	NA	NA	NA
I_741668	I	741668	0.3600103654460266	PC1	4.000660493693161	0	NA	NA	NA	NA	NA	NA	NA	NA	NA
I_749831	I	749831	0.06750971110592513	PC1	4.000660493693161	0	NA	NA	NA	NA	NA	NA	NA	NA	NA
I_753232	I	753232	0.06898136747370447	PC1	4.000660493693161	0	NA	NA	NA	NA	NA	NA	NA	NA	NA
I_758192	I	758192	0.3503483765400813	PC1	4.000660493693161	0	NA	NA	NA	NA	NA	NA	NA	NA	NA
I_758742	I	758742	0.9594119919906613	PC1	4.000660493693161	0	NA	NA	NA	NA	NA	NA	NA	NA	NA
I_759194	I	759194	0.24976815766737917	PC1	4.000660493693161	0	NA	NA	NA	NA	NA	NA	NA	NA	NA
I_759661	I	759661	0.01436090848352884	PC1	4.000660493693161	0	NA	NA	NA	NA	NA	NA	NA	NA	NA
I_762356	I	762356	0.33775310498672606	PC1	4.000660493693161	0	NA	NA	NA	NA	NA	NA	NA	NA	NA
I_765704	I	765704	0.48961452010683193	PC1	4.000660493693161	0	NA	NA	NA	NA	NA	NA	NA	NA	NA
I_771745	I	771745	0.008619380197756222	PC1	4.000660493693161	0	NA	NA	NA	NA	NA	NA	NA	NA	NA
I_775905	I	775905	0.012678610649464041	PC1	4.000660493693161	0	NA	NA	NA	NA	NA	NA	NA	NA	NA
I_776747	I	776747	0.541118022808473	PC1	4.000660493693161	0	NA	NA	NA	NA	NA	NA	NA	NA	NA
I_778380	I	778380	1.0291162647029042	PC1	4.000660493693161	0	NA	NA	NA	NA	NA	NA	NA	NA	NA
I_779268	I	779268	0.33775310498672606	PC1	4.000660493693161	0	NA	NA	NA	NA	NA	NA	NA	NA	NA
I_780481	I	780481	0.35008895514618865	PC1	4.000660493693161	0	NA	NA	NA	NA	NA	NA	NA	NA	NA
I_781671	I	781671	0.5557984723799897	PC1	4.000660493693161	0	NA	NA	NA	NA	NA	NA	NA	NA	NA
I_787304	I	787304	0.21738566262637418	PC1	4.000660493693161	0	NA	NA	NA	NA	NA	NA	NA	NA	NA
I_788658	I	788658	0.012678610649464041	PC1	4.000660493693161	0	NA	NA	NA	NA	NA	NA	NA	NA	NA
I_790898	I	790898	0.07598984092593902	PC1	4.000660493693161	0	NA	NA	NA	NA	NA	NA	NA	NA	NA
I_792015	I	792015	0.33775310498672606	PC1	4.000660493693161	0	NA	NA	NA	NA	NA	NA	NA	NA	NA
I_792308	I	792308	0.16760399480145668	PC1	4.000660493693161	0	NA	NA	NA	NA	NA	NA	NA	NA	NA
I_794211	I	794211	0.7007246371396622	PC1	4.000660493693161	0	NA	NA	NA	NA	NA	NA	NA	NA	NA
I_796692	I	796692	0.35008895514618865	PC1	4.000660493693161	0	NA	NA	NA	NA	NA	NA	NA	NA	NA
I_797248	I	797248	0.0577898110160972	PC1	4.000660493693161	0	NA	NA	NA	NA	NA	NA	NA	NA	NA
I_800430	I	800430	0.2346637838005861	PC1	4.000660493693161	0	NA	NA	NA	NA	NA	NA	NA	NA	NA
I_802948	I	802948	0.15079456358765728	PC1	4.000660493693161	0	NA	NA	NA	NA	NA	NA	NA	NA	NA
I_803526	I	803526	0.039952186249375764	PC1	4.000660493693161	0	NA	NA	NA	NA	NA	NA	NA	NA	NA
I_804825	I	804825	0.23531103405602435	PC1	4.000660493693161	0	NA	NA	NA	NA	NA	NA	NA	NA	NA
I_807504	I	807504	0.0015663423248264917	PC1	4.000660493693161	0	NA	NA	NA	NA	NA	NA	NA	NA	NA
I_809963	I	809963	0.505953343868121	PC1	4.000660493693161	0	NA	NA	NA	NA	NA	NA	NA	NA	NA
I_811002	I	811002	0.9594119919906613	PC1	4.000660493693161	0	NA	NA	NA	NA	NA	NA	NA	NA	NA
I_813764	I	813764	0.4026768633902535	PC1	4.000660493693161	0	NA	NA	NA	NA	NA	NA	NA	NA	NA
I_816631	I	816631	0.24745906842431145	PC1	4.000660493693161	0	NA	NA	NA	NA	NA	NA	NA	NA	NA
I_817538	I	817538	0.30801902622741995	PC1	4.000660493693161	0	NA	NA	NA	NA	NA	NA	NA	NA	NA
I_821465	I	821465	0.16941456504227248	PC1	4.000660493693161	0	NA	NA	NA	NA	NA	NA	NA	NA	NA
I_822324	I	822324	0.23531103405602435	PC1	4.000660493693161	0	NA	NA	NA	NA	NA	NA	NA	NA	NA
I_826956	I	826956	0.5705626034459743	PC1	4.000660493693161	0	NA	NA	NA	NA	NA	NA	NA	NA	NA
I_827173	I	827173	0.3333496588220933	PC1	4.000660493693161	0	NA	NA	NA	NA	NA	NA	NA	NA	NA
I_833289	I	833289	0.9192173786285267	PC1	4.000660493693161	0	NA	NA	NA	NA	NA	NA	NA	NA	NA
I_835377	I	835377	0.6571825463346045	PC1	4.000660493693161	0	NA	NA	NA	NA	NA	NA	NA	NA	NA
I_836677	I	836677	0.06310243433435068	PC1	4.000660493693161	0	NA	NA	NA	NA	NA	NA	NA	NA	NA
I_843721	I	843721	0.2769811014252414	PC1	4.000660493693161	0	NA	NA	NA	NA	NA	NA	NA	NA	NA
I_847290	I	847290	0.9594119919906613	PC1	4.000660493693161	0	NA	NA	NA	NA	NA	NA	NA	NA	NA
I_848207	I	848207	0.0994135014851421	PC1	4.000660493693161	0	NA	NA	NA	NA	NA	NA	NA	NA	NA
I_850499	I	850499	0.4893100780656273	PC1	4.000660493693161	0	NA	NA	NA	NA	NA	NA	NA	NA	NA
I_851304	I	851304	0.3333496588220933	PC1	4.000660493693161	0	NA	NA	NA	NA	NA	NA	NA	NA	NA
I_854612	I	854612	0.06758207268850829	PC1	4.000660493693161	0	NA	NA	NA	NA	NA	NA	NA	NA	NA
I_856051	I	856051	0.07144233663493611	PC1	4.000660493693161	0	NA	NA	NA	NA	NA	NA	NA	NA	NA
I_856187	I	856187	0.06370193770982091	PC1	4.000660493693161	0	NA	NA	NA	NA	NA	NA	NA	NA	NA
I_858354	I	858354	0.04523485973375248	PC1	4.000660493693161	0	NA	NA	NA	NA	NA	NA	NA	NA	NA
I_858521	I	858521	0.14123303975184764	PC1	4.000660493693161	0	NA	NA	NA	NA	NA	NA	NA	NA	NA
I_859159	I	859159	0.295373698280585	PC1	4.000660493693161	0	NA	NA	NA	NA	NA	NA	NA	NA	NA
I_859215	I	859215	0.4979969957498459	PC1	4.000660493693161	0	NA	NA	NA	NA	NA	NA	NA	NA	NA
I_859259	I	859259	0.25007993194046113	PC1	4.000660493693161	0	NA	NA	NA	NA	NA	NA	NA	NA	NA
I_859446	I	859446	0.326274844135709	PC1	4.000660493693161	0	NA	NA	NA	NA	NA	NA	NA	NA	NA
I_859983	I	859983	0.24270496522748533	PC1	4.000660493693161	0	NA	NA	NA	NA	NA	NA	NA	NA	NA
I_860921	I	860921	0.331068713550956	PC1	4.000660493693161	0	NA	NA	NA	NA	NA	NA	NA	NA	NA
I_861397	I	861397	0.23531103405602435	PC1	4.000660493693161	0	NA	NA	NA	NA	NA	NA	NA	NA	NA
I_862378	I	862378	0.5646503473976463	PC1	4.000660493693161	0	NA	NA	NA	NA	NA	NA	NA	NA	NA
I_862469	I	862469	0.8894771473463832	PC1	4.000660493693161	0	NA	NA	NA	NA	NA	NA	NA	NA	NA
I_862860	I	862860	0.11621927244977406	PC1	4.000660493693161	0	NA	NA	NA	NA	NA	NA	NA	NA	NA
I_863025	I	863025	1.2302455671409338	PC1	4.000660493693161	0	NA	NA	NA	NA	NA	NA	NA	NA	NA
I_863741	I	863741	0.13072241035806242	PC1	4.000660493693161	0	NA	NA	NA	NA	NA	NA	NA	NA	NA
I_863911	I	863911	0.6351286852338904	PC1	4.000660493693161	0	NA	NA	NA	NA	NA	NA	NA	NA	NA
I_865618	I	865618	0.0062805397849301624	PC1	4.000660493693161	0	NA	NA	NA	NA	NA	NA	NA	NA	NA
I_865711	I	865711	0.09523426483691456	PC1	4.000660493693161	0	NA	NA	NA	NA	NA	NA	NA	NA	NA
I_865793	I	865793	0.9377909095813125	PC1	4.000660493693161	0	NA	NA	NA	NA	NA	NA	NA	NA	NA
I_866218	I	866218	0.6077387000665718	PC1	4.000660493693161	0	NA	NA	NA	NA	NA	NA	NA	NA	NA
I_866240	I	866240	0.09941331558055534	PC1	4.000660493693161	0	NA	NA	NA	NA	NA	NA	NA	NA	NA
I_866896	I	866896	0.4251441749808494	PC1	4.000660493693161	0	NA	NA	NA	NA	NA	NA	NA	NA	NA
I_867720	I	867720	1.1109935250107468	PC1	4.000660493693161	0	NA	NA	NA	NA	NA	NA	NA	NA	NA
I_867812	I	867812	0.3333496588220933	PC1	4.000660493693161	0	NA	NA	NA	NA	NA	NA	NA	NA	NA
I_868062	I	868062	1.8326773857780714	PC1	4.000660493693161	0	NA	NA	NA	NA	NA	NA	NA	NA	NA
I_868195	I	868195	1.2329404062514104	PC1	4.000660493693161	0	NA	NA	NA	NA	NA	NA	NA	NA	NA
I_868360	I	868360	1.5720694483434607	PC1	4.000660493693161	0	NA	NA	NA	NA	NA	NA	NA	NA	NA
I_868813	I	868813	0.9163961352453157	PC1	4.000660493693161	0	NA	NA	NA	NA	NA	NA	NA	NA	NA
I_868901	I	868901	0.5952012543050509	PC1	4.000660493693161	0	NA	NA	NA	NA	NA	NA	NA	NA	NA
I_869120	I	869120	0.4913177486899486	PC1	4.000660493693161	0	NA	NA	NA	NA	NA	NA	NA	NA	NA
I_869233	I	869233	0.12397841251325831	PC1	4.000660493693161	0	NA	NA	NA	NA	NA	NA	NA	NA	NA
I_869355	I	869355	0.4343250459525112	PC1	4.000660493693161	0	NA	NA	NA	NA	NA	NA	NA	NA	NA
I_869512	I	869512	0.8693804398022492	PC1	4.000660493693161	0	NA	NA	NA	NA	NA	NA	NA	NA	NA
I_869523	I	869523	0.9594119919906613	PC1	4.000660493693161	0	NA	NA	NA	NA	NA	NA	NA	NA	NA
I_870392	I	870392	1.2422848841482363	PC1	4.000660493693161	0	NA	NA	NA	NA	NA	NA	NA	NA	NA
I_870415	I	870415	0.8373155308534355	PC1	4.000660493693161	0	NA	NA	NA	NA	NA	NA	NA	NA	NA
I_870597	I	870597	0.2299462936291771	PC1	4.000660493693161	0	NA	NA	NA	NA	NA	NA	NA	NA	NA
I_870607	I	870607	0.2705256080334268	PC1	4.000660493693161	0	NA	NA	NA	NA	NA	NA	NA	NA	NA
I_870696	I	870696	0.44845458626504037	PC1	4.000660493693161	0	NA	NA	NA	NA	NA	NA	NA	NA	NA
I_870867	I	870867	0.009804615395653334	PC1	4.000660493693161	0	NA	NA	NA	NA	NA	NA	NA	NA	NA
I_871325	I	871325	0.2227775641464699	PC1	4.000660493693161	0	NA	NA	NA	NA	NA	NA	NA	NA	NA
I_872177	I	872177	0.5960777143254493	PC1	4.000660493693161	0	NA	NA	NA	NA	NA	NA	NA	NA	NA
I_873750	I	873750	0.9377909095813125	PC1	4.000660493693161	0	NA	NA	NA	NA	NA	NA	NA	NA	NA
I_873841	I	873841	0.982101562264272	PC1	4.000660493693161	0	NA	NA	NA	NA	NA	NA	NA	NA	NA
I_874251	I	874251	1.1109935250107468	PC1	4.000660493693161	0	NA	NA	NA	NA	NA	NA	NA	NA	NA
I_875410	I	875410	0.0577898110160972	PC1	4.000660493693161	0	NA	NA	NA	NA	NA	NA	NA	NA	NA
I_877267	I	877267	0.15642277285869663	PC1	4.000660493693161	0	NA	NA	NA	NA	NA	NA	NA	NA	NA
I_877321	I	877321	1.1994408575974467	PC1	4.000660493693161	0	NA	NA	NA	NA	NA	NA	NA	NA	NA
I_877864	I	877864	0.19044824107763317	PC1	4.000660493693161	0	NA	NA	NA	NA	NA	NA	NA	NA	NA
I_877962	I	877962	0.49571773526501645	PC1	4.000660493693161	0	NA	NA	NA	NA	NA	NA	NA	NA	NA
I_879002	I	879002	0.009483901387372873	PC1	4.000660493693161	0	NA	NA	NA	NA	NA	NA	NA	NA	NA
I_879096	I	879096	0.060198582805108154	PC1	4.000660493693161	0	NA	NA	NA	NA	NA	NA	NA	NA	NA
I_879395	I	879395	0.011291136538388242	PC1	4.000660493693161	0	NA	NA	NA	NA	NA	NA	NA	NA	NA
I_882100	I	882100	0.9377909095813125	PC1	4.000660493693161	0	NA	NA	NA	NA	NA	NA	NA	NA	NA
I_882874	I	882874	0.9594119919906613	PC1	4.000660493693161	0	NA	NA	NA	NA	NA	NA	NA	NA	NA
I_887677	I	887677	0.19044824107763317	PC1	4.000660493693161	0	NA	NA	NA	NA	NA	NA	NA	NA	NA
I_888488	I	888488	0.35008895514618865	PC1	4.000660493693161	0	NA	NA	NA	NA	NA	NA	NA	NA	NA
I_889214	I	889214	0.011291136538388242	PC1	4.000660493693161	0	NA	NA	NA	NA	NA	NA	NA	NA	NA
I_890585	I	890585	0.033085156073982	PC1	4.000660493693161	0	NA	NA	NA	NA	NA	NA	NA	NA	NA
I_890849	I	890849	0.3333496588220933	PC1	4.000660493693161	0	NA	NA	NA	NA	NA	NA	NA	NA	NA
I_891890	I	891890	1.063674222258088	PC1	4.000660493693161	0	NA	NA	NA	NA	NA	NA	NA	NA	NA
I_891950	I	891950	0.07104255861634108	PC1	4.000660493693161	0	NA	NA	NA	NA	NA	NA	NA	NA	NA
I_895897	I	895897	0.36876307489350174	PC1	4.000660493693161	0	NA	NA	NA	NA	NA	NA	NA	NA	NA
I_896912	I	896912	0.22985421912726212	PC1	4.000660493693161	0	NA	NA	NA	NA	NA	NA	NA	NA	NA
I_899485	I	899485	0.2930291761143375	PC1	4.000660493693161	0	NA	NA	NA	NA	NA	NA	NA	NA	NA
I_899605	I	899605	0.15221724574262321	PC1	4.000660493693161	0	NA	NA	NA	NA	NA	NA	NA	NA	NA
I_900992	I	900992	0.6827487128041267	PC1	4.000660493693161	0	NA	NA	NA	NA	NA	NA	NA	NA	NA
I_902628	I	902628	0.6383721028116295	PC1	4.000660493693161	0	NA	NA	NA	NA	NA	NA	NA	NA	NA
I_904043	I	904043	0.9484363036702017	PC1	4.000660493693161	0	NA	NA	NA	NA	NA	NA	NA	NA	NA
I_907361	I	907361	0.8894771473463832	PC1	4.000660493693161	0	NA	NA	NA	NA	NA	NA	NA	NA	NA
I_907812	I	907812	0.19355155458367787	PC1	4.000660493693161	0	NA	NA	NA	NA	NA	NA	NA	NA	NA
I_913837	I	913837	0.216543805958554	PC1	4.000660493693161	0	NA	NA	NA	NA	NA	NA	NA	NA	NA
I_913928	I	913928	0.6159768931303585	PC1	4.000660493693161	0	NA	NA	NA	NA	NA	NA	NA	NA	NA
I_917587	I	917587	0.4653045966130859	PC1	4.000660493693161	0	NA	NA	NA	NA	NA	NA	NA	NA	NA
I_918075	I	918075	0.3210210217458887	PC1	4.000660493693161	0	NA	NA	NA	NA	NA	NA	NA	NA	NA
I_923286	I	923286	1.0950662085858698	PC1	4.000660493693161	0	NA	NA	NA	NA	NA	NA	NA	NA	NA
I_926895	I	926895	0.009483901387372873	PC1	4.000660493693161	0	NA	NA	NA	NA	NA	NA	NA	NA	NA
I_927484	I	927484	0.6005537098766499	PC1	4.000660493693161	0	NA	NA	NA	NA	NA	NA	NA	NA	NA
I_928600	I	928600	0.1591951479988138	PC1	4.000660493693161	0	NA	NA	NA	NA	NA	NA	NA	NA	NA
I_929167	I	929167	0.8642834408073153	PC1	4.000660493693161	0	NA	NA	NA	NA	NA	NA	NA	NA	NA
I_937541	I	937541	0.5116592964858704	PC1	4.000660493693161	0	NA	NA	NA	NA	NA	NA	NA	NA	NA
I_938918	I	938918	0.17190249103655234	PC1	4.000660493693161	0	NA	NA	NA	NA	NA	NA	NA	NA	NA
I_944827	I	944827	0.46035634271079023	PC1	4.000660493693161	0	NA	NA	NA	NA	NA	NA	NA	NA	NA
I_946698	I	946698	0.21587796291810457	PC1	4.000660493693161	0	NA	NA	NA	NA	NA	NA	NA	NA	NA
I_946888	I	946888	0.08755905352199599	PC1	4.000660493693161	0	NA	NA	NA	NA	NA	NA	NA	NA	NA
I_948085	I	948085	0.8006825099901909	PC1	4.000660493693161	0	NA	NA	NA	NA	NA	NA	NA	NA	NA
I_949518	I	949518	0.07537291994092916	PC1	4.000660493693161	0	NA	NA	NA	NA	NA	NA	NA	NA	NA
I_951158	I	951158	0.36791617901657425	PC1	4.000660493693161	0	NA	NA	NA	NA	NA	NA	NA	NA	NA
I_952664	I	952664	0.6005537098766499	PC1	4.000660493693161	0	NA	NA	NA	NA	NA	NA	NA	NA	NA
I_952797	I	952797	0.007725730610059188	PC1	4.000660493693161	0	NA	NA	NA	NA	NA	NA	NA	NA	NA
I_953228	I	953228	0.17190249103655234	PC1	4.000660493693161	0	NA	NA	NA	NA	NA	NA	NA	NA	NA
I_956193	I	956193	0.1243345395897216	PC1	4.000660493693161	0	NA	NA	NA	NA	NA	NA	NA	NA	NA
I_956257	I	956257	0.1030572757060661	PC1	4.000660493693161	0	NA	NA	NA	NA	NA	NA	NA	NA	NA
I_956824	I	956824	0.5252488432604885	PC1	4.000660493693161	0	NA	NA	NA	NA	NA	NA	NA	NA	NA
I_956834	I	956834	0.46562338732789654	PC1	4.000660493693161	0	NA	NA	NA	NA	NA	NA	NA	NA	NA
I_957030	I	957030	0.12685818863579365	PC1	4.000660493693161	0	NA	NA	NA	NA	NA	NA	NA	NA	NA
I_958128	I	958128	0.34685384337970987	PC1	4.000660493693161	0	NA	NA	NA	NA	NA	NA	NA	NA	NA
I_960324	I	960324	0.1733938731391484	PC1	4.000660493693161	0	NA	NA	NA	NA	NA	NA	NA	NA	NA
I_961973	I	961973	0.29814133841652163	PC1	4.000660493693161	0	NA	NA	NA	NA	NA	NA	NA	NA	NA
I_963560	I	963560	0.1121824878056689	PC1	4.000660493693161	0	NA	NA	NA	NA	NA	NA	NA	NA	NA
I_966004	I	966004	0.5338118980037326	PC1	4.000660493693161	0	NA	NA	NA	NA	NA	NA	NA	NA	NA
I_966291	I	966291	0.8620484408458278	PC1	4.000660493693161	0	NA	NA	NA	NA	NA	NA	NA	NA	NA
I_970841	I	970841	0.13135082529857195	PC1	4.000660493693161	0	NA	NA	NA	NA	NA	NA	NA	NA	NA
I_973423	I	973423	0.2889097442208155	PC1	4.000660493693161	0	NA	NA	NA	NA	NA	NA	NA	NA	NA
I_973931	I	973931	0.21587796291810457	PC1	4.000660493693161	0	NA	NA	NA	NA	NA	NA	NA	NA	NA
I_973948	I	973948	0.8046886790375205	PC1	4.000660493693161	0	NA	NA	NA	NA	NA	NA	NA	NA	NA
I_974917	I	974917	0.6222040047342284	PC1	4.000660493693161	0	NA	NA	NA	NA	NA	NA	NA	NA	NA
I_975649	I	975649	0.34392556669360214	PC1	4.000660493693161	0	NA	NA	NA	NA	NA	NA	NA	NA	NA
I_977210	I	977210	0.8894771473463832	PC1	4.000660493693161	0	NA	NA	NA	NA	NA	NA	NA	NA	NA
I_977454	I	977454	0.17973449364757102	PC1	4.000660493693161	0	NA	NA	NA	NA	NA	NA	NA	NA	NA
I_978053	I	978053	0.08755905352199599	PC1	4.000660493693161	0	NA	NA	NA	NA	NA	NA	NA	NA	NA
I_982362	I	982362	0.7675765011403746	PC1	4.000660493693161	0	NA	NA	NA	NA	NA	NA	NA	NA	NA
I_982485	I	982485	0.4040654180462771	PC1	4.000660493693161	0	NA	NA	NA	NA	NA	NA	NA	NA	NA
I_982488	I	982488	1.0593448847788327	PC1	4.000660493693161	0	NA	NA	NA	NA	NA	NA	NA	NA	NA
I_982498	I	982498	0.8376631239677437	PC1	4.000660493693161	0	NA	NA	NA	NA	NA	NA	NA	NA	NA
I_982684	I	982684	0.6222040047342284	PC1	4.000660493693161	0	NA	NA	NA	NA	NA	NA	NA	NA	NA
I_986279	I	986279	0.3500507091165613	PC1	4.000660493693161	0	NA	NA	NA	NA	NA	NA	NA	NA	NA
I_987047	I	987047	0.46035634271079023	PC1	4.000660493693161	0	NA	NA	NA	NA	NA	NA	NA	NA	NA
I_989350	I	989350	0.0577898110160972	PC1	4.000660493693161	0	NA	NA	NA	NA	NA	NA	NA	NA	NA
I_992525	I	992525	0.5491323354041482	PC1	4.000660493693161	0	NA	NA	NA	NA	NA	NA	NA	NA	NA
I_993213	I	993213	1.083674802281217	PC1	4.000660493693161	0	NA	NA	NA	NA	NA	NA	NA	NA	NA
I_994504	I	994504	1.003931754533469	PC1	4.000660493693161	0	NA	NA	NA	NA	NA	NA	NA	NA	NA
I_997636	I	997636	0.22045613501061725	PC1	4.000660493693161	0	NA	NA	NA	NA	NA	NA	NA	NA	NA
I_998099	I	998099	0.5252488432604885	PC1	4.000660493693161	0	NA	NA	NA	NA	NA	NA	NA	NA	NA
I_999180	I	999180	0.1121824878056689	PC1	4.000660493693161	0	NA	NA	NA	NA	NA	NA	NA	NA	NA
I_1001523	I	1001523	0.04557274541530013	PC1	4.000660493693161	0	NA	NA	NA	NA	NA	NA	NA	NA	NA
I_1003648	I	1003648	1.083674802281217	PC1	4.000660493693161	0	NA	NA	NA	NA	NA	NA	NA	NA	NA
I_1009171	I	1009171	0.9381602308760619	PC1	4.000660493693161	0	NA	NA	NA	NA	NA	NA	NA	NA	NA
I_1010811	I	1010811	0.5252488432604885	PC1	4.000660493693161	0	NA	NA	NA	NA	NA	NA	NA	NA	NA
I_1011098	I	1011098	0.08755905352199599	PC1	4.000660493693161	0	NA	NA	NA	NA	NA	NA	NA	NA	NA
I_1011805	I	1011805	0.6005537098766499	PC1	4.000660493693161	0	NA	NA	NA	NA	NA	NA	NA	NA	NA
I_1012538	I	1012538	0.519104813809024	PC1	4.000660493693161	0	NA	NA	NA	NA	NA	NA	NA	NA	NA
I_1014347	I	1014347	0.054410284272328364	PC1	4.000660493693161	0	NA	NA	NA	NA	NA	NA	NA	NA	NA
I_1014571	I	1014571	0.09774923744041587	PC1	4.000660493693161	0	NA	NA	NA	NA	NA	NA	NA	NA	NA
I_1015443	I	1015443	0.09764316131490933	PC1	4.000660493693161	0	NA	NA	NA	NA	NA	NA	NA	NA	NA
I_1019773	I	1019773	0.4662034065563712	PC1	4.000660493693161	0	NA	NA	NA	NA	NA	NA	NA	NA	NA
I_1019781	I	1019781	0.1570685351220806	PC1	4.000660493693161	0	NA	NA	NA	NA	NA	NA	NA	NA	NA
I_1020536	I	1020536	0.12038709839788152	PC1	4.000660493693161	0	NA	NA	NA	NA	NA	NA	NA	NA	NA
I_1022725	I	1022725	0.5252488432604885	PC1	4.000660493693161	0	NA	NA	NA	NA	NA	NA	NA	NA	NA
I_1023256	I	1023256	1.083674802281217	PC1	4.000660493693161	0	NA	NA	NA	NA	NA	NA	NA	NA	NA
I_1024526	I	1024526	0.6005537098766499	PC1	4.000660493693161	0	NA	NA	NA	NA	NA	NA	NA	NA	NA
I_1024571	I	1024571	0.36791617901657425	PC1	4.000660493693161	0	NA	NA	NA	NA	NA	NA	NA	NA	NA
I_1024827	I	1024827	0.006554224483311538	PC1	4.000660493693161	0	NA	NA	NA	NA	NA	NA	NA	NA	NA
I_1024932	I	1024932	0.07819393025640031	PC1	4.000660493693161	0	NA	NA	NA	NA	NA	NA	NA	NA	NA
I_1024985	I	1024985	0.15923888298479708	PC1	4.000660493693161	0	NA	NA	NA	NA	NA	NA	NA	NA	NA
I_1025097	I	1025097	0.26268662744705457	PC1	4.000660493693161	0	NA	NA	NA	NA	NA	NA	NA	NA	NA
I_1025375	I	1025375	0.15854724560605798	PC1	4.000660493693161	0	NA	NA	NA	NA	NA	NA	NA	NA	NA
I_1026677	I	1026677	0.05316982520171257	PC1	4.000660493693161	0	NA	NA	NA	NA	NA	NA	NA	NA	NA
I_1027630	I	1027630	0.06868654132082654	PC1	4.000660493693161	0	NA	NA	NA	NA	NA	NA	NA	NA	NA
I_1028184	I	1028184	0.042472067670156884	PC1	4.000660493693161	0	NA	NA	NA	NA	NA	NA	NA	NA	NA
I_1028193	I	1028193	0.4934852731540277	PC1	4.000660493693161	0	NA	NA	NA	NA	NA	NA	NA	NA	NA
I_1028201	I	1028201	0.8799004084736417	PC1	4.000660493693161	0	NA	NA	NA	NA	NA	NA	NA	NA	NA
I_1028383	I	1028383	0.8274058733684094	PC1	4.000660493693161	0	NA	NA	NA	NA	NA	NA	NA	NA	NA
I_1028416	I	1028416	0.3865572697013038	PC1	4.000660493693161	0	NA	NA	NA	NA	NA	NA	NA	NA	NA
I_1028434	I	1028434	0.6280322591979564	PC1	4.000660493693161	0	NA	NA	NA	NA	NA	NA	NA	NA	NA
I_1028635	I	1028635	0.020302974273855284	PC1	4.000660493693161	0	NA	NA	NA	NA	NA	NA	NA	NA	NA
I_1028717	I	1028717	0.27623085707540695	PC1	4.000660493693161	0	NA	NA	NA	NA	NA	NA	NA	NA	NA
I_1028720	I	1028720	0.04646478114559811	PC1	4.000660493693161	0	NA	NA	NA	NA	NA	NA	NA	NA	NA
I_1028778	I	1028778	0.1606616570054043	PC1	4.000660493693161	0	NA	NA	NA	NA	NA	NA	NA	NA	NA
I_1029276	I	1029276	0.05403554417201739	PC1	4.000660493693161	0	NA	NA	NA	NA	NA	NA	NA	NA	NA
I_1029658	I	1029658	0.001826024476904007	PC1	4.000660493693161	0	NA	NA	NA	NA	NA	NA	NA	NA	NA
I_1030019	I	1030019	0.3333496588220933	PC1	4.000660493693161	0	NA	NA	NA	NA	NA	NA	NA	NA	NA
I_1030566	I	1030566	0.17973449364757102	PC1	4.000660493693161	0	NA	NA	NA	NA	NA	NA	NA	NA	NA
I_1031678	I	1031678	0.15854724560605798	PC1	4.000660493693161	0	NA	NA	NA	NA	NA	NA	NA	NA	NA
I_1031806	I	1031806	0.17190249103655234	PC1	4.000660493693161	0	NA	NA	NA	NA	NA	NA	NA	NA	NA
I_1033847	I	1033847	0.009186984807163916	PC1	4.000660493693161	0	NA	NA	NA	NA	NA	NA	NA	NA	NA
I_1036208	I	1036208	0.0717126267104402	PC1	4.000660493693161	0	NA	NA	NA	NA	NA	NA	NA	NA	NA
I_1037060	I	1037060	0.4551778232828294	PC1	4.000660493693161	0	NA	NA	NA	NA	NA	NA	NA	NA	NA
I_1037062	I	1037062	0.39790326977167106	PC1	4.000660493693161	0	NA	NA	NA	NA	NA	NA	NA	NA	NA
I_1037458	I	1037458	0.525291060784421	PC1	4.000660493693161	0	NA	NA	NA	NA	NA	NA	NA	NA	NA
I_1038311	I	1038311	0.7386731417542804	PC1	4.000660493693161	0	NA	NA	NA	NA	NA	NA	NA	NA	NA
I_1038911	I	1038911	0.03804875300210436	PC1	4.000660493693161	0	NA	NA	NA	NA	NA	NA	NA	NA	NA
I_1038993	I	1038993	0.030049530964729333	PC1	4.000660493693161	0	NA	NA	NA	NA	NA	NA	NA	NA	NA
I_1039368	I	1039368	0.7360842319524472	PC1	4.000660493693161	0	NA	NA	NA	NA	NA	NA	NA	NA	NA
I_1039929	I	1039929	0.37938670636497573	PC1	4.000660493693161	0	NA	NA	NA	NA	NA	NA	NA	NA	NA
I_1040093	I	1040093	0.7472202292291761	PC1	4.000660493693161	0	NA	NA	NA	NA	NA	NA	NA	NA	NA
I_1042029	I	1042029	0.007669903395484604	PC1	4.000660493693161	0	NA	NA	NA	NA	NA	NA	NA	NA	NA
I_1042165	I	1042165	0.14528553328035085	PC1	4.000660493693161	0	NA	NA	NA	NA	NA	NA	NA	NA	NA
I_1042170	I	1042170	0.17287862319711347	PC1	4.000660493693161	0	NA	NA	NA	NA	NA	NA	NA	NA	NA
I_1042509	I	1042509	0.7065877424086734	PC1	4.000660493693161	0	NA	NA	NA	NA	NA	NA	NA	NA	NA
I_1044180	I	1044180	0.2005608948031849	PC1	4.000660493693161	0	NA	NA	NA	NA	NA	NA	NA	NA	NA
I_1044197	I	1044197	0.30806368476231727	PC1	4.000660493693161	0	NA	NA	NA	NA	NA	NA	NA	NA	NA
I_1044379	I	1044379	0.23343084796129449	PC1	4.000660493693161	0	NA	NA	NA	NA	NA	NA	NA	NA	NA
I_1044809	I	1044809	0.3957071798577852	PC1	4.000660493693161	0	NA	NA	NA	NA	NA	NA	NA	NA	NA
I_1045575	I	1045575	0.1575758345131951	PC1	4.000660493693161	0	NA	NA	NA	NA	NA	NA	NA	NA	NA
I_1045820	I	1045820	0.11818456927347731	PC1	4.000660493693161	0	NA	NA	NA	NA	NA	NA	NA	NA	NA
I_1046532	I	1046532	0.525291060784421	PC1	4.000660493693161	0	NA	NA	NA	NA	NA	NA	NA	NA	NA
I_1046699	I	1046699	0.06765466536079995	PC1	4.000660493693161	0	NA	NA	NA	NA	NA	NA	NA	NA	NA
I_1047053	I	1047053	0.2661764268145462	PC1	4.000660493693161	0	NA	NA	NA	NA	NA	NA	NA	NA	NA
I_1047146	I	1047146	0.187072192191609	PC1	4.000660493693161	0	NA	NA	NA	NA	NA	NA	NA	NA	NA
I_1047155	I	1047155	0.6229782771285948	PC1	4.000660493693161	0	NA	NA	NA	NA	NA	NA	NA	NA	NA
I_1047397	I	1047397	0.47122785879295986	PC1	4.000660493693161	0	NA	NA	NA	NA	NA	NA	NA	NA	NA
I_1047805	I	1047805	0.3090131250944633	PC1	4.000660493693161	0	NA	NA	NA	NA	NA	NA	NA	NA	NA
I_1048126	I	1048126	0.18925422640345677	PC1	4.000660493693161	0	NA	NA	NA	NA	NA	NA	NA	NA	NA
I_1048694	I	1048694	0.36791617901657425	PC1	4.000660493693161	0	NA	NA	NA	NA	NA	NA	NA	NA	NA
I_1048779	I	1048779	0.027914335234640156	PC1	4.000660493693161	0	NA	NA	NA	NA	NA	NA	NA	NA	NA
I_1049119	I	1049119	0.07305031747050549	PC1	4.000660493693161	0	NA	NA	NA	NA	NA	NA	NA	NA	NA
I_1050213	I	1050213	0.05969929640556962	PC1	4.000660493693161	0	NA	NA	NA	NA	NA	NA	NA	NA	NA
I_1050624	I	1050624	0.24605548009411737	PC1	4.000660493693161	0	NA	NA	NA	NA	NA	NA	NA	NA	NA
I_1052964	I	1052964	0.23468245274303712	PC1	4.000660493693161	0	NA	NA	NA	NA	NA	NA	NA	NA	NA
I_1053201	I	1053201	0.17848646132950927	PC1	4.000660493693161	0	NA	NA	NA	NA	NA	NA	NA	NA	NA
I_1054275	I	1054275	0.3923300791090416	PC1	4.000660493693161	0	NA	NA	NA	NA	NA	NA	NA	NA	NA
I_1054596	I	1054596	0.5566328035266289	PC1	4.000660493693161	0	NA	NA	NA	NA	NA	NA	NA	NA	NA
I_1054810	I	1054810	0.1762052338223795	PC1	4.000660493693161	0	NA	NA	NA	NA	NA	NA	NA	NA	NA
I_1054987	I	1054987	0.003307925002042005	PC1	4.000660493693161	0	NA	NA	NA	NA	NA	NA	NA	NA	NA
I_1055006	I	1055006	0.3324732129294621	PC1	4.000660493693161	0	NA	NA	NA	NA	NA	NA	NA	NA	NA
I_1055167	I	1055167	0.07668736866213136	PC1	4.000660493693161	0	NA	NA	NA	NA	NA	NA	NA	NA	NA
I_1056217	I	1056217	0.5923741674919715	PC1	4.000660493693161	0	NA	NA	NA	NA	NA	NA	NA	NA	NA
I_1056226	I	1056226	0.061817591749292786	PC1	4.000660493693161	0	NA	NA	NA	NA	NA	NA	NA	NA	NA
I_1056360	I	1056360	0.1203612640848451	PC1	4.000660493693161	0	NA	NA	NA	NA	NA	NA	NA	NA	NA
I_1056644	I	1056644	0.10541109356317353	PC1	4.000660493693161	0	NA	NA	NA	NA	NA	NA	NA	NA	NA
I_1056719	I	1056719	0.35063068219917354	PC1	4.000660493693161	0	NA	NA	NA	NA	NA	NA	NA	NA	NA
I_1056770	I	1056770	0.2314664547535669	PC1	4.000660493693161	0	NA	NA	NA	NA	NA	NA	NA	NA	NA
I_1057014	I	1057014	0.3982395432520257	PC1	4.000660493693161	0	NA	NA	NA	NA	NA	NA	NA	NA	NA
I_1057124	I	1057124	0.19049750819908587	PC1	4.000660493693161	0	NA	NA	NA	NA	NA	NA	NA	NA	NA
I_1057175	I	1057175	0.48055416380297167	PC1	4.000660493693161	0	NA	NA	NA	NA	NA	NA	NA	NA	NA
I_1057624	I	1057624	0.05697810532594038	PC1	4.000660493693161	0	NA	NA	NA	NA	NA	NA	NA	NA	NA
I_1057650	I	1057650	0.1455782699822898	PC1	4.000660493693161	0	NA	NA	NA	NA	NA	NA	NA	NA	NA
I_1059258	I	1059258	0.1644122066405308	PC1	4.000660493693161	0	NA	NA	NA	NA	NA	NA	NA	NA	NA
I_1059600	I	1059600	0.31778303151368326	PC1	4.000660493693161	0	NA	NA	NA	NA	NA	NA	NA	NA	NA
I_1061572	I	1061572	0.23099540284289918	PC1	4.000660493693161	0	NA	NA	NA	NA	NA	NA	NA	NA	NA
I_1062436	I	1062436	0.39241298562215754	PC1	4.000660493693161	0	NA	NA	NA	NA	NA	NA	NA	NA	NA
I_1064448	I	1064448	0.2941677633040932	PC1	4.000660493693161	0	NA	NA	NA	NA	NA	NA	NA	NA	NA
I_1064642	I	1064642	0.17633567405956005	PC1	4.000660493693161	0	NA	NA	NA	NA	NA	NA	NA	NA	NA
I_1064922	I	1064922	0.1475314223141354	PC1	4.000660493693161	0	NA	NA	NA	NA	NA	NA	NA	NA	NA
I_1066368	I	1066368	0.06520550664557381	PC1	4.000660493693161	0	NA	NA	NA	NA	NA	NA	NA	NA	NA
I_1067441	I	1067441	0.12037637634711512	PC1	4.000660493693161	0	NA	NA	NA	NA	NA	NA	NA	NA	NA
I_1069226	I	1069226	0.12987849463557544	PC1	4.000660493693161	0	NA	NA	NA	NA	NA	NA	NA	NA	NA
I_1070836	I	1070836	0.2455680217676455	PC1	4.000660493693161	0	NA	NA	NA	NA	NA	NA	NA	NA	NA
I_1071997	I	1071997	0.4853562131293258	PC1	4.000660493693161	0	NA	NA	NA	NA	NA	NA	NA	NA	NA
I_1072123	I	1072123	0.24625644545611394	PC1	4.000660493693161	0	NA	NA	NA	NA	NA	NA	NA	NA	NA
I_1073789	I	1073789	0.00511085799917411	PC1	4.000660493693161	0	NA	NA	NA	NA	NA	NA	NA	NA	NA
I_1075092	I	1075092	0.23318758379896737	PC1	4.000660493693161	0	NA	NA	NA	NA	NA	NA	NA	NA	NA
I_1075147	I	1075147	0.5872764572359238	PC1	4.000660493693161	0	NA	NA	NA	NA	NA	NA	NA	NA	NA
I_1075470	I	1075470	0.6587956046863085	PC1	4.000660493693161	0	NA	NA	NA	NA	NA	NA	NA	NA	NA
I_1076579	I	1076579	0.04261377953217629	PC1	4.000660493693161	0	NA	NA	NA	NA	NA	NA	NA	NA	NA
I_1080446	I	1080446	0.12724551569842701	PC1	4.000660493693161	0	NA	NA	NA	NA	NA	NA	NA	NA	NA
I_1082694	I	1082694	0.4251133233428792	PC1	4.000660493693161	0	NA	NA	NA	NA	NA	NA	NA	NA	NA
I_1082771	I	1082771	0.16663135244649602	PC1	4.000660493693161	0	NA	NA	NA	NA	NA	NA	NA	NA	NA
I_1083361	I	1083361	0.6378292158572412	PC1	4.000660493693161	0	NA	NA	NA	NA	NA	NA	NA	NA	NA
I_1083856	I	1083856	0.31392229322421156	PC1	4.000660493693161	0	NA	NA	NA	NA	NA	NA	NA	NA	NA
I_1084761	I	1084761	0.11001560216331387	PC1	4.000660493693161	0	NA	NA	NA	NA	NA	NA	NA	NA	NA
I_1084762	I	1084762	0.3063888896505386	PC1	4.000660493693161	0	NA	NA	NA	NA	NA	NA	NA	NA	NA
I_1085272	I	1085272	0.12987849463557544	PC1	4.000660493693161	0	NA	NA	NA	NA	NA	NA	NA	NA	NA
I_1085849	I	1085849	0.33775310498672606	PC1	4.000660493693161	0	NA	NA	NA	NA	NA	NA	NA	NA	NA
I_1086755	I	1086755	0.0557204761468615	PC1	4.000660493693161	0	NA	NA	NA	NA	NA	NA	NA	NA	NA
I_1086901	I	1086901	0.2324094039089081	PC1	4.000660493693161	0	NA	NA	NA	NA	NA	NA	NA	NA	NA
I_1087624	I	1087624	0.525291060784421	PC1	4.000660493693161	0	NA	NA	NA	NA	NA	NA	NA	NA	NA
I_1088775	I	1088775	0.6003916958054165	PC1	4.000660493693161	0	NA	NA	NA	NA	NA	NA	NA	NA	NA
I_1090252	I	1090252	0.13368258947087971	PC1	4.000660493693161	0	NA	NA	NA	NA	NA	NA	NA	NA	NA
I_1092270	I	1092270	0.4277114373335609	PC1	4.000660493693161	0	NA	NA	NA	NA	NA	NA	NA	NA	NA
I_1092478	I	1092478	0.18582519754458432	PC1	4.000660493693161	0	NA	NA	NA	NA	NA	NA	NA	NA	NA
I_1092956	I	1092956	0.4020676816736795	PC1	4.000660493693161	0	NA	NA	NA	NA	NA	NA	NA	NA	NA
I_1093374	I	1093374	0.5092278815515088	PC1	4.000660493693161	0	NA	NA	NA	NA	NA	NA	NA	NA	NA
I_1094888	I	1094888	0.9440928776865696	PC1	4.000660493693161	0	NA	NA	NA	NA	NA	NA	NA	NA	NA
I_1095262	I	1095262	0.2792791379833863	PC1	4.000660493693161	0	NA	NA	NA	NA	NA	NA	NA	NA	NA
I_1095535	I	1095535	1.115035824909163	PC1	4.000660493693161	0	NA	NA	NA	NA	NA	NA	NA	NA	NA
I_1097132	I	1097132	0.39241298562215754	PC1	4.000660493693161	0	NA	NA	NA	NA	NA	NA	NA	NA	NA
I_1099714	I	1099714	0.06882045075216782	PC1	4.000660493693161	0	NA	NA	NA	NA	NA	NA	NA	NA	NA
I_1101927	I	1101927	0.6828921669560811	PC1	4.000660493693161	0	NA	NA	NA	NA	NA	NA	NA	NA	NA
I_1104929	I	1104929	0.1602519075530599	PC1	4.000660493693161	0	NA	NA	NA	NA	NA	NA	NA	NA	NA
I_1105877	I	1105877	0.0584873337464263	PC1	4.000660493693161	0	NA	NA	NA	NA	NA	NA	NA	NA	NA
I_1106421	I	1106421	0.2520023628873648	PC1	4.000660493693161	0	NA	NA	NA	NA	NA	NA	NA	NA	NA
I_1106869	I	1106869	0.9369947309687829	PC1	4.000660493693161	0	NA	NA	NA	NA	NA	NA	NA	NA	NA
I_1108168	I	1108168	0.3925990733618962	PC1	4.000660493693161	0	NA	NA	NA	NA	NA	NA	NA	NA	NA
I_1108670	I	1108670	0.6587956046863085	PC1	4.000660493693161	0	NA	NA	NA	NA	NA	NA	NA	NA	NA
I_1109050	I	1109050	0.06333350309296648	PC1	4.000660493693161	0	NA	NA	NA	NA	NA	NA	NA	NA	NA
I_1113447	I	1113447	0.033126060586563526	PC1	4.000660493693161	0	NA	NA	NA	NA	NA	NA	NA	NA	NA
I_1115763	I	1115763	0.17486333847469143	PC1	4.000660493693161	0	NA	NA	NA	NA	NA	NA	NA	NA	NA
I_1116323	I	1116323	0.3925990733618962	PC1	4.000660493693161	0	NA	NA	NA	NA	NA	NA	NA	NA	NA
I_1116917	I	1116917	0.024860289449283417	PC1	4.000660493693161	0	NA	NA	NA	NA	NA	NA	NA	NA	NA
I_1119714	I	1119714	0.24284498179390462	PC1	4.000660493693161	0	NA	NA	NA	NA	NA	NA	NA	NA	NA
I_1124417	I	1124417	0.5783787679083159	PC1	4.000660493693161	0	NA	NA	NA	NA	NA	NA	NA	NA	NA
I_1124439	I	1124439	0.2769685362690159	PC1	4.000660493693161	0	NA	NA	NA	NA	NA	NA	NA	NA	NA
I_1124509	I	1124509	0.5678835674607046	PC1	4.000660493693161	0	NA	NA	NA	NA	NA	NA	NA	NA	NA
I_1124582	I	1124582	1.0821123379431081	PC1	4.000660493693161	0	NA	NA	NA	NA	NA	NA	NA	NA	NA
I_1124996	I	1124996	0.5952597518864721	PC1	4.000660493693161	0	NA	NA	NA	NA	NA	NA	NA	NA	NA
I_1125800	I	1125800	0.9395087264903657	PC1	4.000660493693161	0	NA	NA	NA	NA	NA	NA	NA	NA	NA
I_1126557	I	1126557	0.19935828549296392	PC1	4.000660493693161	0	NA	NA	NA	NA	NA	NA	NA	NA	NA
I_1128541	I	1128541	0.06882045075216782	PC1	4.000660493693161	0	NA	NA	NA	NA	NA	NA	NA	NA	NA
I_1128588	I	1128588	0.8373984685836311	PC1	4.000660493693161	0	NA	NA	NA	NA	NA	NA	NA	NA	NA
I_1128647	I	1128647	0.4653957773755979	PC1	4.000660493693161	0	NA	NA	NA	NA	NA	NA	NA	NA	NA
I_1128934	I	1128934	0.3152985964904708	PC1	4.000660493693161	0	NA	NA	NA	NA	NA	NA	NA	NA	NA
I_1129062	I	1129062	0.9369947309687829	PC1	4.000660493693161	0	NA	NA	NA	NA	NA	NA	NA	NA	NA
I_1129484	I	1129484	0.23743109988149771	PC1	4.000660493693161	0	NA	NA	NA	NA	NA	NA	NA	NA	NA
I_1132364	I	1132364	0.39241298562215754	PC1	4.000660493693161	0	NA	NA	NA	NA	NA	NA	NA	NA	NA
I_1132440	I	1132440	1.1877840342798893	PC1	4.000660493693161	0	NA	NA	NA	NA	NA	NA	NA	NA	NA
I_1132495	I	1132495	0.5952597518864721	PC1	4.000660493693161	0	NA	NA	NA	NA	NA	NA	NA	NA	NA
I_1135248	I	1135248	0.349895708038096	PC1	4.000660493693161	0	NA	NA	NA	NA	NA	NA	NA	NA	NA
I_1136113	I	1136113	1.512876322795246	PC1	4.000660493693161	0	NA	NA	NA	NA	NA	NA	NA	NA	NA
I_1136364	I	1136364	0.003887474949338008	PC1	4.000660493693161	0	NA	NA	NA	NA	NA	NA	NA	NA	NA
I_1136475	I	1136475	0.21786255053235973	PC1	4.000660493693161	0	NA	NA	NA	NA	NA	NA	NA	NA	NA
I_1137068	I	1137068	0.5755140644706216	PC1	4.000660493693161	0	NA	NA	NA	NA	NA	NA	NA	NA	NA
I_1137255	I	1137255	0.08204814223576105	PC1	4.000660493693161	0	NA	NA	NA	NA	NA	NA	NA	NA	NA
I_1137522	I	1137522	0.10394574068553811	PC1	4.000660493693161	0	NA	NA	NA	NA	NA	NA	NA	NA	NA
I_1137920	I	1137920	0.4653957773755979	PC1	4.000660493693161	0	NA	NA	NA	NA	NA	NA	NA	NA	NA
I_1138018	I	1138018	0.9966046019976904	PC1	4.000660493693161	0	NA	NA	NA	NA	NA	NA	NA	NA	NA
I_1138656	I	1138656	0.36792269123037524	PC1	4.000660493693161	0	NA	NA	NA	NA	NA	NA	NA	NA	NA
I_1138662	I	1138662	0.6809833543437187	PC1	4.000660493693161	0	NA	NA	NA	NA	NA	NA	NA	NA	NA
I_1138753	I	1138753	0.535014016155625	PC1	4.000660493693161	0	NA	NA	NA	NA	NA	NA	NA	NA	NA
I_1138759	I	1138759	0.8047742181127353	PC1	4.000660493693161	0	NA	NA	NA	NA	NA	NA	NA	NA	NA
I_1138876	I	1138876	1.027108879086721	PC1	4.000660493693161	0	NA	NA	NA	NA	NA	NA	NA	NA	NA
I_1139159	I	1139159	0.06788178843189288	PC1	4.000660493693161	0	NA	NA	NA	NA	NA	NA	NA	NA	NA
I_1139198	I	1139198	0.5018198719807272	PC1	4.000660493693161	0	NA	NA	NA	NA	NA	NA	NA	NA	NA
I_1139424	I	1139424	0.39241298562215754	PC1	4.000660493693161	0	NA	NA	NA	NA	NA	NA	NA	NA	NA
I_1139702	I	1139702	1.1485700985214613	PC1	4.000660493693161	0	NA	NA	NA	NA	NA	NA	NA	NA	NA
I_1139786	I	1139786	0.9492661592876046	PC1	4.000660493693161	0	NA	NA	NA	NA	NA	NA	NA	NA	NA
I_1140126	I	1140126	0.9369947309687829	PC1	4.000660493693161	0	NA	NA	NA	NA	NA	NA	NA	NA	NA
I_1140551	I	1140551	0.19935828549296392	PC1	4.000660493693161	0	NA	NA	NA	NA	NA	NA	NA	NA	NA
I_1140724	I	1140724	0.36186193810295875	PC1	4.000660493693161	0	NA	NA	NA	NA	NA	NA	NA	NA	NA
I_1140819	I	1140819	0.007875259856479215	PC1	4.000660493693161	0	NA	NA	NA	NA	NA	NA	NA	NA	NA
I_1141861	I	1141861	0.12312741315121864	PC1	4.000660493693161	0	NA	NA	NA	NA	NA	NA	NA	NA	NA
I_1142615	I	1142615	0.3926855311740648	PC1	4.000660493693161	0	NA	NA	NA	NA	NA	NA	NA	NA	NA
I_1144436	I	1144436	0.009434586307691561	PC1	4.000660493693161	0	NA	NA	NA	NA	NA	NA	NA	NA	NA
I_1145060	I	1145060	0.10184558472733744	PC1	4.000660493693161	0	NA	NA	NA	NA	NA	NA	NA	NA	NA
I_1145927	I	1145927	0.058272519143641406	PC1	4.000660493693161	0	NA	NA	NA	NA	NA	NA	NA	NA	NA
I_1146228	I	1146228	0.35396646091882666	PC1	4.000660493693161	0	NA	NA	NA	NA	NA	NA	NA	NA	NA
I_1146323	I	1146323	0.14079600943317763	PC1	4.000660493693161	0	NA	NA	NA	NA	NA	NA	NA	NA	NA
I_1146343	I	1146343	0.8447975191667421	PC1	4.000660493693161	0	NA	NA	NA	NA	NA	NA	NA	NA	NA
I_1146481	I	1146481	0.23465976479919973	PC1	4.000660493693161	0	NA	NA	NA	NA	NA	NA	NA	NA	NA
I_1146782	I	1146782	0.39241298562215754	PC1	4.000660493693161	0	NA	NA	NA	NA	NA	NA	NA	NA	NA
I_1146941	I	1146941	0.33775310498672606	PC1	4.000660493693161	0	NA	NA	NA	NA	NA	NA	NA	NA	NA
I_1147299	I	1147299	0.316275985653442	PC1	4.000660493693161	0	NA	NA	NA	NA	NA	NA	NA	NA	NA
I_1148455	I	1148455	0.2270782060392273	PC1	4.000660493693161	0	NA	NA	NA	NA	NA	NA	NA	NA	NA
I_1148975	I	1148975	0.09038426170375445	PC1	4.000660493693161	0	NA	NA	NA	NA	NA	NA	NA	NA	NA
I_1149069	I	1149069	0.5287336945279857	PC1	4.000660493693161	0	NA	NA	NA	NA	NA	NA	NA	NA	NA
I_1149108	I	1149108	0.0731882992821482	PC1	4.000660493693161	0	NA	NA	NA	NA	NA	NA	NA	NA	NA
I_1149571	I	1149571	0.13438625165090462	PC1	4.000660493693161	0	NA	NA	NA	NA	NA	NA	NA	NA	NA
I_1150039	I	1150039	0.13970494884992612	PC1	4.000660493693161	0	NA	NA	NA	NA	NA	NA	NA	NA	NA
I_1152418	I	1152418	0.7124076421583486	PC1	4.000660493693161	0	NA	NA	NA	NA	NA	NA	NA	NA	NA
I_1152895	I	1152895	0.23790863631823317	PC1	4.000660493693161	0	NA	NA	NA	NA	NA	NA	NA	NA	NA
I_1154417	I	1154417	0.08895498535956241	PC1	4.000660493693161	0	NA	NA	NA	NA	NA	NA	NA	NA	NA
I_1154890	I	1154890	0.8047742181127353	PC1	4.000660493693161	0	NA	NA	NA	NA	NA	NA	NA	NA	NA
I_1155049	I	1155049	0.33775310498672606	PC1	4.000660493693161	0	NA	NA	NA	NA	NA	NA	NA	NA	NA
I_1156292	I	1156292	0.33882073310605454	PC1	4.000660493693161	0	NA	NA	NA	NA	NA	NA	NA	NA	NA
I_1157239	I	1157239	0.972140900219838	PC1	4.000660493693161	0	NA	NA	NA	NA	NA	NA	NA	NA	NA
I_1161979	I	1161979	0.19935828549296392	PC1	4.000660493693161	0	NA	NA	NA	NA	NA	NA	NA	NA	NA
I_1162456	I	1162456	0.13970494884992612	PC1	4.000660493693161	0	NA	NA	NA	NA	NA	NA	NA	NA	NA
I_1163657	I	1163657	0.6587956046863085	PC1	4.000660493693161	0	NA	NA	NA	NA	NA	NA	NA	NA	NA
I_1163983	I	1163983	0.016938350923575794	PC1	4.000660493693161	0	NA	NA	NA	NA	NA	NA	NA	NA	NA
I_1164147	I	1164147	0.003133458720082276	PC1	4.000660493693161	0	NA	NA	NA	NA	NA	NA	NA	NA	NA
I_1165063	I	1165063	0.28245326718212277	PC1	4.000660493693161	0	NA	NA	NA	NA	NA	NA	NA	NA	NA
I_1166692	I	1166692	1.0177423208263991	PC1	4.000660493693161	0	NA	NA	NA	NA	NA	NA	NA	NA	NA
I_1166950	I	1166950	0.08876188876005399	PC1	4.000660493693161	0	NA	NA	NA	NA	NA	NA	NA	NA	NA
I_1169894	I	1169894	0.1412158046371259	PC1	4.000660493693161	0	NA	NA	NA	NA	NA	NA	NA	NA	NA
I_1169983	I	1169983	0.22207798303800236	PC1	4.000660493693161	0	NA	NA	NA	NA	NA	NA	NA	NA	NA
I_1170200	I	1170200	0.22396397701437815	PC1	4.000660493693161	0	NA	NA	NA	NA	NA	NA	NA	NA	NA
I_1170252	I	1170252	0.5380331265823861	PC1	4.000660493693161	0	NA	NA	NA	NA	NA	NA	NA	NA	NA
I_1171021	I	1171021	0.046197584068401486	PC1	4.000660493693161	0	NA	NA	NA	NA	NA	NA	NA	NA	NA
I_1172912	I	1172912	0.31765727765361584	PC1	4.000660493693161	0	NA	NA	NA	NA	NA	NA	NA	NA	NA
I_1172961	I	1172961	0.7538430969143229	PC1	4.000660493693161	0	NA	NA	NA	NA	NA	NA	NA	NA	NA
I_1173625	I	1173625	0.8747993794579192	PC1	4.000660493693161	0	NA	NA	NA	NA	NA	NA	NA	NA	NA
I_1174768	I	1174768	0.23412691834021573	PC1	4.000660493693161	0	NA	NA	NA	NA	NA	NA	NA	NA	NA
I_1175040	I	1175040	0.49998823327775505	PC1	4.000660493693161	0	NA	NA	NA	NA	NA	NA	NA	NA	NA
I_1175925	I	1175925	0.21551013609769093	PC1	4.000660493693161	0	NA	NA	NA	NA	NA	NA	NA	NA	NA
I_1176582	I	1176582	0.822588329482433	PC1	4.000660493693161	0	NA	NA	NA	NA	NA	NA	NA	NA	NA
I_1177165	I	1177165	0.2756023873667308	PC1	4.000660493693161	0	NA	NA	NA	NA	NA	NA	NA	NA	NA
I_1177574	I	1177574	0.2818397246023235	PC1	4.000660493693161	0	NA	NA	NA	NA	NA	NA	NA	NA	NA
I_1177732	I	1177732	0.35645878453413843	PC1	4.000660493693161	0	NA	NA	NA	NA	NA	NA	NA	NA	NA
I_1178695	I	1178695	0.3925990733618962	PC1	4.000660493693161	0	NA	NA	NA	NA	NA	NA	NA	NA	NA
I_1180061	I	1180061	0.2521826426787674	PC1	4.000660493693161	0	NA	NA	NA	NA	NA	NA	NA	NA	NA
I_1180172	I	1180172	0.003645518273842274	PC1	4.000660493693161	0	NA	NA	NA	NA	NA	NA	NA	NA	NA
I_1181220	I	1181220	0.23412691834021573	PC1	4.000660493693161	0	NA	NA	NA	NA	NA	NA	NA	NA	NA
I_1182448	I	1182448	0.05662914699226127	PC1	4.000660493693161	0	NA	NA	NA	NA	NA	NA	NA	NA	NA
I_1183342	I	1183342	0.6412856840373945	PC1	4.000660493693161	0	NA	NA	NA	NA	NA	NA	NA	NA	NA
I_1183504	I	1183504	0.5523140863579461	PC1	4.000660493693161	0	NA	NA	NA	NA	NA	NA	NA	NA	NA
I_1185263	I	1185263	0.3397385914132683	PC1	4.000660493693161	0	NA	NA	NA	NA	NA	NA	NA	NA	NA
I_1185640	I	1185640	0.8047742181127353	PC1	4.000660493693161	0	NA	NA	NA	NA	NA	NA	NA	NA	NA
I_1185865	I	1185865	1.153984688335799	PC1	4.000660493693161	0	NA	NA	NA	NA	NA	NA	NA	NA	NA
I_1186415	I	1186415	0.41052503895145587	PC1	4.000660493693161	0	NA	NA	NA	NA	NA	NA	NA	NA	NA
I_1187017	I	1187017	0.031450915498092175	PC1	4.000660493693161	0	NA	NA	NA	NA	NA	NA	NA	NA	NA
I_1187177	I	1187177	0.0021864701080932846	PC1	4.000660493693161	0	NA	NA	NA	NA	NA	NA	NA	NA	NA
I_1187714	I	1187714	0.0014402640825417262	PC1	4.000660493693161	0	NA	NA	NA	NA	NA	NA	NA	NA	NA
I_1187812	I	1187812	0.4773731301228561	PC1	4.000660493693161	0	NA	NA	NA	NA	NA	NA	NA	NA	NA
I_1188076	I	1188076	0.39241298562215754	PC1	4.000660493693161	0	NA	NA	NA	NA	NA	NA	NA	NA	NA
I_1188539	I	1188539	0.0034766870230260828	PC1	4.000660493693161	0	NA	NA	NA	NA	NA	NA	NA	NA	NA
I_1188837	I	1188837	0.6194022575147339	PC1	4.000660493693161	0	NA	NA	NA	NA	NA	NA	NA	NA	NA
I_1189620	I	1189620	0.4950910850427275	PC1	4.000660493693161	0	NA	NA	NA	NA	NA	NA	NA	NA	NA
I_1189968	I	1189968	0.9062870332407242	PC1	4.000660493693161	0	NA	NA	NA	NA	NA	NA	NA	NA	NA
I_1190281	I	1190281	0.8241815254032749	PC1	4.000660493693161	0	NA	NA	NA	NA	NA	NA	NA	NA	NA
I_1190643	I	1190643	0.3060544396625398	PC1	4.000660493693161	0	NA	NA	NA	NA	NA	NA	NA	NA	NA
I_1191076	I	1191076	0.6078736704134958	PC1	4.000660493693161	0	NA	NA	NA	NA	NA	NA	NA	NA	NA
I_1191796	I	1191796	0.8564664852413747	PC1	4.000660493693161	0	NA	NA	NA	NA	NA	NA	NA	NA	NA
I_1193009	I	1193009	8.145730892315087e-4	PC1	4.000660493693161	0	NA	NA	NA	NA	NA	NA	NA	NA	NA
I_1194139	I	1194139	0.40083960345247316	PC1	4.000660493693161	0	NA	NA	NA	NA	NA	NA	NA	NA	NA
I_1194404	I	1194404	0.03401972688589753	PC1	4.000660493693161	0	NA	NA	NA	NA	NA	NA	NA	NA	NA
I_1195108	I	1195108	0.6533977031008342	PC1	4.000660493693161	0	NA	NA	NA	NA	NA	NA	NA	NA	NA
I_1196324	I	1196324	0.05916991256353464	PC1	4.000660493693161	0	NA	NA	NA	NA	NA	NA	NA	NA	NA
I_1196470	I	1196470	0.01880867741412767	PC1	4.000660493693161	0	NA	NA	NA	NA	NA	NA	NA	NA	NA
I_1197600	I	1197600	0.33237705885630814	PC1	4.000660493693161	0	NA	NA	NA	NA	NA	NA	NA	NA	NA
I_1198189	I	1198189	0.26790140968085974	PC1	4.000660493693161	0	NA	NA	NA	NA	NA	NA	NA	NA	NA
I_1199049	I	1199049	0.40269982135417465	PC1	4.000660493693161	0	NA	NA	NA	NA	NA	NA	NA	NA	NA
I_1199489	I	1199489	0.06379863571462292	PC1	4.000660493693161	0	NA	NA	NA	NA	NA	NA	NA	NA	NA
I_1201059	I	1201059	0.17473964296559474	PC1	4.000660493693161	0	NA	NA	NA	NA	NA	NA	NA	NA	NA
I_1201586	I	1201586	1.0172778637469608	PC1	4.000660493693161	0	NA	NA	NA	NA	NA	NA	NA	NA	NA
I_1202074	I	1202074	0.05129176939075456	PC1	4.000660493693161	0	NA	NA	NA	NA	NA	NA	NA	NA	NA
I_1202320	I	1202320	0.32067581754477825	PC1	4.000660493693161	0	NA	NA	NA	NA	NA	NA	NA	NA	NA
I_1202401	I	1202401	1.153984688335799	PC1	4.000660493693161	0	NA	NA	NA	NA	NA	NA	NA	NA	NA
I_1202448	I	1202448	0.25610673306366316	PC1	4.000660493693161	0	NA	NA	NA	NA	NA	NA	NA	NA	NA
I_1202471	I	1202471	0.502883280967956	PC1	4.000660493693161	0	NA	NA	NA	NA	NA	NA	NA	NA	NA
I_1202848	I	1202848	0.92901676184608994	PC1	4.000660493693161	0	NA	NA	NA	NA	NA	NA	NA	NA	NA
I_1202880	I	1202880	1.6066638160163105	PC1	4.000660493693161	0	NA	NA	NA	NA	NA	NA	NA	NA	NA
I_1204321	I	1204321	0.7994985679940786	PC1	4.000660493693161	0	NA	NA	NA	NA	NA	NA	NA	NA	NA
I_1205037	I	1205037	0.5761689054033863	PC1	4.000660493693161	0	NA	NA	NA	NA	NA	NA	NA	NA	NA
I_1208140	I	1208140	0.3999784427342997	PC1	4.000660493693161	0	NA	NA	NA	NA	NA	NA	NA	NA	NA
I_1208168	I	1208168	0.39241298562215754	PC1	4.000660493693161	0	NA	NA	NA	NA	NA	NA	NA	NA	NA
I_1208327	I	1208327	1.0510731755665033	PC1	4.000660493693161	0	NA	NA	NA	NA	NA	NA	NA	NA	NA
I_1208843	I	1208843	0.2872595706018416	PC1	4.000660493693161	0	NA	NA	NA	NA	NA	NA	NA	NA	NA
I_1209910	I	1209910	0.822588329482433	PC1	4.000660493693161	0	NA	NA	NA	NA	NA	NA	NA	NA	NA
I_1211276	I	1211276	0.34550693669237803	PC1	4.000660493693161	0	NA	NA	NA	NA	NA	NA	NA	NA	NA
I_1211383	I	1211383	0.14280057846138206	PC1	4.000660493693161	0	NA	NA	NA	NA	NA	NA	NA	NA	NA
I_1211723	I	1211723	0.2578647722156309	PC1	4.000660493693161	0	NA	NA	NA	NA	NA	NA	NA	NA	NA
I_1212452	I	1212452	0.46827952289073516	PC1	4.000660493693161	0	NA	NA	NA	NA	NA	NA	NA	NA	NA
I_1212500	I	1212500	0.05129176939075456	PC1	4.000660493693161	0	NA	NA	NA	NA	NA	NA	NA	NA	NA
I_1221128	I	1221128	1.184283545341823	PC1	4.000660493693161	0	NA	NA	NA	NA	NA	NA	NA	NA	NA
I_1221644	I	1221644	0.49315732752518726	PC1	4.000660493693161	0	NA	NA	NA	NA	NA	NA	NA	NA	NA
I_1221745	I	1221745	0.4240668945852881	PC1	4.000660493693161	0	NA	NA	NA	NA	NA	NA	NA	NA	NA
I_1223347	I	1223347	0.25610673306366316	PC1	4.000660493693161	0	NA	NA	NA	NA	NA	NA	NA	NA	NA
I_1228585	I	1228585	1.1670543565092233	PC1	4.000660493693161	0	NA	NA	NA	NA	NA	NA	NA	NA	NA
I_1229353	I	1229353	0.0764468377672822	PC1	4.000660493693161	0	NA	NA	NA	NA	NA	NA	NA	NA	NA
I_1233185	I	1233185	0.6554477341838962	PC1	4.000660493693161	0	NA	NA	NA	NA	NA	NA	NA	NA	NA
I_1233659	I	1233659	0.5911896159749296	PC1	4.000660493693161	0	NA	NA	NA	NA	NA	NA	NA	NA	NA
I_1235904	I	1235904	1.3131630089471813	PC1	4.000660493693161	0	NA	NA	NA	NA	NA	NA	NA	NA	NA
I_1237278	I	1237278	0.35420540514681875	PC1	4.000660493693161	0	NA	NA	NA	NA	NA	NA	NA	NA	NA
I_1238944	I	1238944	0.1480791111607975	PC1	4.000660493693161	0	NA	NA	NA	NA	NA	NA	NA	NA	NA
I_1239128	I	1239128	0.5036959948242156	PC1	4.000660493693161	0	NA	NA	NA	NA	NA	NA	NA	NA	NA
I_1239793	I	1239793	0.25610673306366316	PC1	4.000660493693161	0	NA	NA	NA	NA	NA	NA	NA	NA	NA
I_1240343	I	1240343	0.047728273915305444	PC1	4.000660493693161	0	NA	NA	NA	NA	NA	NA	NA	NA	NA
I_1241571	I	1241571	1.211080932968965	PC1	4.000660493693161	0	NA	NA	NA	NA	NA	NA	NA	NA	NA
I_1241781	I	1241781	0.4762542583238705	PC1	4.000660493693161	0	NA	NA	NA	NA	NA	NA	NA	NA	NA
I_1241804	I	1241804	0.39241298562215754	PC1	4.000660493693161	0	NA	NA	NA	NA	NA	NA	NA	NA	NA
I_1242458	I	1242458	1.2673417221909258	PC1	4.000660493693161	0	NA	NA	NA	NA	NA	NA	NA	NA	NA
I_1244062	I	1244062	0.3755139273669322	PC1	4.000660493693161	0	NA	NA	NA	NA	NA	NA	NA	NA	NA
I_1244526	I	1244526	0.4217132261168963	PC1	4.000660493693161	0	NA	NA	NA	NA	NA	NA	NA	NA	NA
I_1244658	I	1244658	0.6371977304008726	PC1	4.000660493693161	0	NA	NA	NA	NA	NA	NA	NA	NA	NA
I_1245508	I	1245508	0.1980506391884731	PC1	4.000660493693161	0	NA	NA	NA	NA	NA	NA	NA	NA	NA
I_1245537	I	1245537	0.3016586547892741	PC1	4.000660493693161	0	NA	NA	NA	NA	NA	NA	NA	NA	NA
I_1246239	I	1246239	0.9926888210013651	PC1	4.000660493693161	0	NA	NA	NA	NA	NA	NA	NA	NA	NA
I_1246817	I	1246817	0.11424449449664904	PC1	4.000660493693161	0	NA	NA	NA	NA	NA	NA	NA	NA	NA
I_1246952	I	1246952	0.6918522776954681	PC1	4.000660493693161	0	NA	NA	NA	NA	NA	NA	NA	NA	NA
I_1248249	I	1248249	0.25610673306366316	PC1	4.000660493693161	0	NA	NA	NA	NA	NA	NA	NA	NA	NA
I_1248432	I	1248432	0.26952734167218517	PC1	4.000660493693161	0	NA	NA	NA	NA	NA	NA	NA	NA	NA
I_1248465	I	1248465	1.2673417221909258	PC1	4.000660493693161	0	NA	NA	NA	NA	NA	NA	NA	NA	NA
I_1249280	I	1249280	0.20111469426498277	PC1	4.000660493693161	0	NA	NA	NA	NA	NA	NA	NA	NA	NA
I_1249415	I	1249415	0.09581370264020267	PC1	4.000660493693161	0	NA	NA	NA	NA	NA	NA	NA	NA	NA
I_1250419	I	1250419	0.11849978483619232	PC1	4.000660493693161	0	NA	NA	NA	NA	NA	NA	NA	NA	NA
I_1252221	I	1252221	0.8046886790375205	PC1	4.000660493693161	0	NA	NA	NA	NA	NA	NA	NA	NA	NA
I_1252382	I	1252382	0.930711265315157	PC1	4.000660493693161	0	NA	NA	NA	NA	NA	NA	NA	NA	NA
I_1253769	I	1253769	0.02348439428167603	PC1	4.000660493693161	0	NA	NA	NA	NA	NA	NA	NA	NA	NA
I_1253840	I	1253840	0.37314744088719676	PC1	4.000660493693161	0	NA	NA	NA	NA	NA	NA	NA	NA	NA
I_1255059	I	1255059	0.002998349349277209	PC1	4.000660493693161	0	NA	NA	NA	NA	NA	NA	NA	NA	NA
I_1255376	I	1255376	0.5443220958709651	PC1	4.000660493693161	0	NA	NA	NA	NA	NA	NA	NA	NA	NA
I_1256484	I	1256484	0.49658994769793496	PC1	4.000660493693161	0	NA	NA	NA	NA	NA	NA	NA	NA	NA
I_1258563	I	1258563	0.5001245155689087	PC1	4.000660493693161	0	NA	NA	NA	NA	NA	NA	NA	NA	NA
I_1258706	I	1258706	1.1225674711211195	PC1	4.000660493693161	0	NA	NA	NA	NA	NA	NA	NA	NA	NA
I_1259971	I	1259971	0.776068800809447	PC1	4.000660493693161	0	NA	NA	NA	NA	NA	NA	NA	NA	NA
I_1260822	I	1260822	0.25610673306366316	PC1	4.000660493693161	0	NA	NA	NA	NA	NA	NA	NA	NA	NA
I_1261955	I	1261955	0.4217132261168963	PC1	4.000660493693161	0	NA	NA	NA	NA	NA	NA	NA	NA	NA
I_1265818	I	1265818	0.6938293302269121	PC1	4.000660493693161	0	NA	NA	NA	NA	NA	NA	NA	NA	NA
I_1269630	I	1269630	0.7632671918166181	PC1	4.000660493693161	0	NA	NA	NA	NA	NA	NA	NA	NA	NA
I_1269893	I	1269893	0.12249728070926993	PC1	4.000660493693161	0	NA	NA	NA	NA	NA	NA	NA	NA	NA
I_1272589	I	1272589	0.776068800809447	PC1	4.000660493693161	0	NA	NA	NA	NA	NA	NA	NA	NA	NA
I_1276906	I	1276906	0.6938293302269121	PC1	4.000660493693161	0	NA	NA	NA	NA	NA	NA	NA	NA	NA
I_1281806	I	1281806	0.966637402649221	PC1	4.000660493693161	0	NA	NA	NA	NA	NA	NA	NA	NA	NA
I_1287916	I	1287916	0.12249728070926993	PC1	4.000660493693161	0	NA	NA	NA	NA	NA	NA	NA	NA	NA
I_1292211	I	1292211	0.3216263239023807	PC1	4.000660493693161	0	NA	NA	NA	NA	NA	NA	NA	NA	NA
I_1294288	I	1294288	1.1921592674089718	PC1	4.000660493693161	0	NA	NA	NA	NA	NA	NA	NA	NA	NA
I_1294610	I	1294610	0.5244136612024417	PC1	4.000660493693161	0	NA	NA	NA	NA	NA	NA	NA	NA	NA
I_1296312	I	1296312	0.29170899195101024	PC1	4.000660493693161	0	NA	NA	NA	NA	NA	NA	NA	NA	NA
I_1297336	I	1297336	0.096600430258187	PC1	4.000660493693161	0	NA	NA	NA	NA	NA	NA	NA	NA	NA
I_1298408	I	1298408	0.6938293302269121	PC1	4.000660493693161	0	NA	NA	NA	NA	NA	NA	NA	NA	NA
I_1302564	I	1302564	1.2815607074794964	PC1	4.000660493693161	0	NA	NA	NA	NA	NA	NA	NA	NA	NA
I_1303137	I	1303137	0.6012299655485753	PC1	4.000660493693161	0	NA	NA	NA	NA	NA	NA	NA	NA	NA
I_1306082	I	1306082	1.3162008586862286	PC1	4.000660493693161	0	NA	NA	NA	NA	NA	NA	NA	NA	NA
I_1308455	I	1308455	0.6938293302269121	PC1	4.000660493693161	0	NA	NA	NA	NA	NA	NA	NA	NA	NA
I_1312414	I	1312414	0.25610673306366316	PC1	4.000660493693161	0	NA	NA	NA	NA	NA	NA	NA	NA	NA
I_1312794	I	1312794	0.6070386968828824	PC1	4.000660493693161	0	NA	NA	NA	NA	NA	NA	NA	NA	NA
I_1314414	I	1314414	0.0910725724400947	PC1	4.000660493693161	0	NA	NA	NA	NA	NA	NA	NA	NA	NA
I_1317482	I	1317482	0.36158012419401664	PC1	4.000660493693161	0	NA	NA	NA	NA	NA	NA	NA	NA	NA
I_1317511	I	1317511	0.3231406496252471	PC1	4.000660493693161	0	NA	NA	NA	NA	NA	NA	NA	NA	NA
I_1317527	I	1317527	0.9537429159987934	PC1	4.000660493693161	0	NA	NA	NA	NA	NA	NA	NA	NA	NA
I_1332141	I	1332141	0.010048682259678896	PC1	4.000660493693161	0	NA	NA	NA	NA	NA	NA	NA	NA	NA
I_1332600	I	1332600	0.47449814676291646	PC1	4.000660493693161	0	NA	NA	NA	NA	NA	NA	NA	NA	NA
I_1332987	I	1332987	0.6070386968828824	PC1	4.000660493693161	0	NA	NA	NA	NA	NA	NA	NA	NA	NA
I_1333076	I	1333076	0.1354296257044765	PC1	4.000660493693161	0	NA	NA	NA	NA	NA	NA	NA	NA	NA
I_1334363	I	1334363	0.5448219082663622	PC1	4.000660493693161	0	NA	NA	NA	NA	NA	NA	NA	NA	NA
I_1335150	I	1335150	0.055344847185965065	PC1	4.000660493693161	0	NA	NA	NA	NA	NA	NA	NA	NA	NA
I_1335208	I	1335208	1.0030724795174708	PC1	4.000660493693161	0	NA	NA	NA	NA	NA	NA	NA	NA	NA
I_1338003	I	1338003	0.25610673306366316	PC1	4.000660493693161	0	NA	NA	NA	NA	NA	NA	NA	NA	NA
I_1339689	I	1339689	0.7558426042137967	PC1	4.000660493693161	0	NA	NA	NA	NA	NA	NA	NA	NA	NA
I_1343828	I	1343828	0.096600430258187	PC1	4.000660493693161	0	NA	NA	NA	NA	NA	NA	NA	NA	NA
I_1347327	I	1347327	0.15420549973478778	PC1	4.000660493693161	0	NA	NA	NA	NA	NA	NA	NA	NA	NA
I_1348358	I	1348358	0.7453041855021595	PC1	4.000660493693161	0	NA	NA	NA	NA	NA	NA	NA	NA	NA
I_1349871	I	1349871	0.3171242274167902	PC1	4.000660493693161	0	NA	NA	NA	NA	NA	NA	NA	NA	NA
I_1350460	I	1350460	0.19404270886729102	PC1	4.000660493693161	0	NA	NA	NA	NA	NA	NA	NA	NA	NA
I_1350704	I	1350704	0.4695283999584905	PC1	4.000660493693161	0	NA	NA	NA	NA	NA	NA	NA	NA	NA
I_1351929	I	1351929	0.25610673306366316	PC1	4.000660493693161	0	NA	NA	NA	NA	NA	NA	NA	NA	NA
I_1352953	I	1352953	0.22884999659186012	PC1	4.000660493693161	0	NA	NA	NA	NA	NA	NA	NA	NA	NA
I_1353847	I	1353847	0.042244132156857024	PC1	4.000660493693161	0	NA	NA	NA	NA	NA	NA	NA	NA	NA
I_1354147	I	1354147	0.17487968222345132	PC1	4.000660493693161	0	NA	NA	NA	NA	NA	NA	NA	NA	NA
I_1354337	I	1354337	0.11494144351950375	PC1	4.000660493693161	0	NA	NA	NA	NA	NA	NA	NA	NA	NA
I_1354964	I	1354964	0.5415072245216905	PC1	4.000660493693161	0	NA	NA	NA	NA	NA	NA	NA	NA	NA
I_1355859	I	1355859	0.2467103321419651	PC1	4.000660493693161	0	NA	NA	NA	NA	NA	NA	NA	NA	NA
I_1355971	I	1355971	0.28067783606262	PC1	4.000660493693161	0	NA	NA	NA	NA	NA	NA	NA	NA	NA
I_1357942	I	1357942	0.15955564565501876	PC1	4.000660493693161	0	NA	NA	NA	NA	NA	NA	NA	NA	NA
I_1358751	I	1358751	0.0701251757854908	PC1	4.000660493693161	0	NA	NA	NA	NA	NA	NA	NA	NA	NA
I_1360871	I	1360871	0.36015731681461	PC1	4.000660493693161	0	NA	NA	NA	NA	NA	NA	NA	NA	NA
I_1364051	I	1364051	0.09476298195907905	PC1	4.000660493693161	0	NA	NA	NA	NA	NA	NA	NA	NA	NA
I_1364790	I	1364790	0.34805825434693877	PC1	4.000660493693161	0	NA	NA	NA	NA	NA	NA	NA	NA	NA
I_1365102	I	1365102	0.1354296257044765	PC1	4.000660493693161	0	NA	NA	NA	NA	NA	NA	NA	NA	NA
I_1365778	I	1365778	0.022156573901746662	PC1	4.000660493693161	0	NA	NA	NA	NA	NA	NA	NA	NA	NA
I_1367261	I	1367261	0.47449814676291646	PC1	4.000660493693161	0	NA	NA	NA	NA	NA	NA	NA	NA	NA
I_1367921	I	1367921	0.37599416275396064	PC1	4.000660493693161	0	NA	NA	NA	NA	NA	NA	NA	NA	NA
I_1368716	I	1368716	0.5334330137943812	PC1	4.000660493693161	0	NA	NA	NA	NA	NA	NA	NA	NA	NA
I_1368717	I	1368717	0.23742128637272358	PC1	4.000660493693161	0	NA	NA	NA	NA	NA	NA	NA	NA	NA
I_1376787	I	1376787	0.35844339649112056	PC1	4.000660493693161	0	NA	NA	NA	NA	NA	NA	NA	NA	NA
I_1376939	I	1376939	0.09509349231126017	PC1	4.000660493693161	0	NA	NA	NA	NA	NA	NA	NA	NA	NA
I_1378860	I	1378860	1.009256638302574	PC1	4.000660493693161	0	NA	NA	NA	NA	NA	NA	NA	NA	NA
I_1379089	I	1379089	0.16720727031464253	PC1	4.000660493693161	0	NA	NA	NA	NA	NA	NA	NA	NA	NA
I_1379783	I	1379783	0.12821908140165703	PC1	4.000660493693161	0	NA	NA	NA	NA	NA	NA	NA	NA	NA
I_1380501	I	1380501	0.6835187239100866	PC1	4.000660493693161	0	NA	NA	NA	NA	NA	NA	NA	NA	NA
I_1380943	I	1380943	0.29898662291229383	PC1	4.000660493693161	0	NA	NA	NA	NA	NA	NA	NA	NA	NA
I_1381551	I	1381551	0.20686042538499605	PC1	4.000660493693161	0	NA	NA	NA	NA	NA	NA	NA	NA	NA
I_1383336	I	1383336	0.461314597699878	PC1	4.000660493693161	0	NA	NA	NA	NA	NA	NA	NA	NA	NA
I_1383899	I	1383899	0.24477746079784563	PC1	4.000660493693161	0	NA	NA	NA	NA	NA	NA	NA	NA	NA
I_1384389	I	1384389	0.3312535321263824	PC1	4.000660493693161	0	NA	NA	NA	NA	NA	NA	NA	NA	NA
I_1384411	I	1384411	0.35566317689913307	PC1	4.000660493693161	0	NA	NA	NA	NA	NA	NA	NA	NA	NA
I_1385238	I	1385238	0.119504985069192	PC1	4.000660493693161	0	NA	NA	NA	NA	NA	NA	NA	NA	NA
I_1385611	I	1385611	0.10860280031405214	PC1	4.000660493693161	0	NA	NA	NA	NA	NA	NA	NA	NA	NA
I_1387299	I	1387299	0.05963653974084207	PC1	4.000660493693161	0	NA	NA	NA	NA	NA	NA	NA	NA	NA
I_1388149	I	1388149	0.028146472656135055	PC1	4.000660493693161	0	NA	NA	NA	NA	NA	NA	NA	NA	NA
I_1389922	I	1389922	0.07332405689413572	PC1	4.000660493693161	0	NA	NA	NA	NA	NA	NA	NA	NA	NA
I_1390465	I	1390465	0.08357528432572904	PC1	4.000660493693161	0	NA	NA	NA	NA	NA	NA	NA	NA	NA
I_1390475	I	1390475	0.3869140410601437	PC1	4.000660493693161	0	NA	NA	NA	NA	NA	NA	NA	NA	NA
I_1390943	I	1390943	0.6088224019258788	PC1	4.000660493693161	0	NA	NA	NA	NA	NA	NA	NA	NA	NA
I_1391475	I	1391475	0.29821451744881655	PC1	4.000660493693161	0	NA	NA	NA	NA	NA	NA	NA	NA	NA
I_1392049	I	1392049	0.01939731922514284	PC1	4.000660493693161	0	NA	NA	NA	NA	NA	NA	NA	NA	NA
I_1392766	I	1392766	0.6835187239100866	PC1	4.000660493693161	0	NA	NA	NA	NA	NA	NA	NA	NA	NA
I_1392829	I	1392829	0.18347125500140782	PC1	4.000660493693161	0	NA	NA	NA	NA	NA	NA	NA	NA	NA
I_1393667	I	1393667	0.9897114430479607	PC1	4.000660493693161	0	NA	NA	NA	NA	NA	NA	NA	NA	NA
I_1393874	I	1393874	0.283033541171405	PC1	4.000660493693161	0	NA	NA	NA	NA	NA	NA	NA	NA	NA
I_1394221	I	1394221	0.023861478649367978	PC1	4.000660493693161	0	NA	NA	NA	NA	NA	NA	NA	NA	NA
I_1394700	I	1394700	0.5124530091539279	PC1	4.000660493693161	0	NA	NA	NA	NA	NA	NA	NA	NA	NA
I_1394746	I	1394746	0.3500663339352712	PC1	4.000660493693161	0	NA	NA	NA	NA	NA	NA	NA	NA	NA
I_1395219	I	1395219	0.22891255587227258	PC1	4.000660493693161	0	NA	NA	NA	NA	NA	NA	NA	NA	NA
I_1397965	I	1397965	0.09510685059035598	PC1	4.000660493693161	0	NA	NA	NA	NA	NA	NA	NA	NA	NA
I_1397995	I	1397995	0.5211232937674959	PC1	4.000660493693161	0	NA	NA	NA	NA	NA	NA	NA	NA	NA
I_1399531	I	1399531	0.5318282555820799	PC1	4.000660493693161	0	NA	NA	NA	NA	NA	NA	NA	NA	NA
I_1400428	I	1400428	0.19116853250911983	PC1	4.000660493693161	0	NA	NA	NA	NA	NA	NA	NA	NA	NA
I_1404717	I	1404717	0.4670198182138824	PC1	4.000660493693161	0	NA	NA	NA	NA	NA	NA	NA	NA	NA
I_1404829	I	1404829	0.4611637705158391	PC1	4.000660493693161	0	NA	NA	NA	NA	NA	NA	NA	NA	NA
I_1405025	I	1405025	0.5124530091539279	PC1	4.000660493693161	0	NA	NA	NA	NA	NA	NA	NA	NA	NA
I_1407455	I	1407455	0.5550157020243854	PC1	4.000660493693161	0	NA	NA	NA	NA	NA	NA	NA	NA	NA
I_1407701	I	1407701	0.3500663339352712	PC1	4.000660493693161	0	NA	NA	NA	NA	NA	NA	NA	NA	NA
I_1409600	I	1409600	0.5448219082663622	PC1	4.000660493693161	0	NA	NA	NA	NA	NA	NA	NA	NA	NA
I_1410169	I	1410169	0.11263677047809295	PC1	4.000660493693161	0	NA	NA	NA	NA	NA	NA	NA	NA	NA
I_1410207	I	1410207	0.37290971346805407	PC1	4.000660493693161	0	NA	NA	NA	NA	NA	NA	NA	NA	NA
I_1411143	I	1411143	0.26107286261831425	PC1	4.000660493693161	0	NA	NA	NA	NA	NA	NA	NA	NA	NA
I_1411795	I	1411795	0.2788200164054906	PC1	4.000660493693161	0	NA	NA	NA	NA	NA	NA	NA	NA	NA
I_1414440	I	1414440	0.13437021982967232	PC1	4.000660493693161	0	NA	NA	NA	NA	NA	NA	NA	NA	NA
I_1415438	I	1415438	0.8806294904008649	PC1	4.000660493693161	0	NA	NA	NA	NA	NA	NA	NA	NA	NA
I_1416193	I	1416193	0.2757252434347489	PC1	4.000660493693161	0	NA	NA	NA	NA	NA	NA	NA	NA	NA
I_1417682	I	1417682	0.1354296257044765	PC1	4.000660493693161	0	NA	NA	NA	NA	NA	NA	NA	NA	NA
I_1418565	I	1418565	0.32317602671783874	PC1	4.000660493693161	0	NA	NA	NA	NA	NA	NA	NA	NA	NA
I_1418704	I	1418704	0.2258216181464646	PC1	4.000660493693161	0	NA	NA	NA	NA	NA	NA	NA	NA	NA
I_1422283	I	1422283	0.41400076580487966	PC1	4.000660493693161	0	NA	NA	NA	NA	NA	NA	NA	NA	NA
I_1422419	I	1422419	0.6734032485709796	PC1	4.000660493693161	0	NA	NA	NA	NA	NA	NA	NA	NA	NA
I_1422995	I	1422995	0.6819310048971824	PC1	4.000660493693161	0	NA	NA	NA	NA	NA	NA	NA	NA	NA
I_1425092	I	1425092	0.4670198182138824	PC1	4.000660493693161	0	NA	NA	NA	NA	NA	NA	NA	NA	NA
I_1427715	I	1427715	0.3043560141250825	PC1	4.000660493693161	0	NA	NA	NA	NA	NA	NA	NA	NA	NA
I_1428392	I	1428392	0.1354296257044765	PC1	4.000660493693161	0	NA	NA	NA	NA	NA	NA	NA	NA	NA
I_1432003	I	1432003	0.10625999918661881	PC1	4.000660493693161	0	NA	NA	NA	NA	NA	NA	NA	NA	NA
I_1433303	I	1433303	0.5945299205782735	PC1	4.000660493693161	0	NA	NA	NA	NA	NA	NA	NA	NA	NA
I_1436244	I	1436244	0.4670198182138824	PC1	4.000660493693161	0	NA	NA	NA	NA	NA	NA	NA	NA	NA
I_1436569	I	1436569	1.987399184679729e-4	PC1	4.000660493693161	0	NA	NA	NA	NA	NA	NA	NA	NA	NA
I_1436712	I	1436712	0.4945031877390619	PC1	4.000660493693161	0	NA	NA	NA	NA	NA	NA	NA	NA	NA
I_1437140	I	1437140	0.18519177639618295	PC1	4.000660493693161	0	NA	NA	NA	NA	NA	NA	NA	NA	NA
I_1437250	I	1437250	0.4199014933738275	PC1	4.000660493693161	0	NA	NA	NA	NA	NA	NA	NA	NA	NA
I_1437302	I	1437302	0.01572084049776947	PC1	4.000660493693161	0	NA	NA	NA	NA	NA	NA	NA	NA	NA
I_1437334	I	1437334	0.17389165360492911	PC1	4.000660493693161	0	NA	NA	NA	NA	NA	NA	NA	NA	NA
I_1438047	I	1438047	0.7608945626024401	PC1	4.000660493693161	0	NA	NA	NA	NA	NA	NA	NA	NA	NA
I_1439689	I	1439689	0.4759606082980534	PC1	4.000660493693161	0	NA	NA	NA	NA	NA	NA	NA	NA	NA
I_1439691	I	1439691	1.0923105246051223	PC1	4.000660493693161	0	NA	NA	NA	NA	NA	NA	NA	NA	NA
I_1439789	I	1439789	0.13720724140611995	PC1	4.000660493693161	0	NA	NA	NA	NA	NA	NA	NA	NA	NA
I_1440097	I	1440097	0.2388258852885594	PC1	4.000660493693161	0	NA	NA	NA	NA	NA	NA	NA	NA	NA
I_1441242	I	1441242	0.4009404199104727	PC1	4.000660493693161	0	NA	NA	NA	NA	NA	NA	NA	NA	NA
I_1441620	I	1441620	0.15155602994827788	PC1	4.000660493693161	0	NA	NA	NA	NA	NA	NA	NA	NA	NA
I_1441701	I	1441701	0.02094037571974491	PC1	4.000660493693161	0	NA	NA	NA	NA	NA	NA	NA	NA	NA
I_1442280	I	1442280	0.6088224019258788	PC1	4.000660493693161	0	NA	NA	NA	NA	NA	NA	NA	NA	NA
I_1442819	I	1442819	0.3623885545275489	PC1	4.000660493693161	0	NA	NA	NA	NA	NA	NA	NA	NA	NA
I_1443534	I	1443534	0.2084959450686226	PC1	4.000660493693161	0	NA	NA	NA	NA	NA	NA	NA	NA	NA
I_1444096	I	1444096	0.4670198182138824	PC1	4.000660493693161	0	NA	NA	NA	NA	NA	NA	NA	NA	NA
I_1448655	I	1448655	0.21264331078488657	PC1	4.000660493693161	0	NA	NA	NA	NA	NA	NA	NA	NA	NA
I_1453605	I	1453605	0.32317602671783874	PC1	4.000660493693161	0	NA	NA	NA	NA	NA	NA	NA	NA	NA
I_1453631	I	1453631	0.11558764750067961	PC1	4.000660493693161	0	NA	NA	NA	NA	NA	NA	NA	NA	NA
I_1455528	I	1455528	0.4069867120562208	PC1	4.000660493693161	0	NA	NA	NA	NA	NA	NA	NA	NA	NA
I_1457007	I	1457007	0.1354296257044765	PC1	4.000660493693161	0	NA	NA	NA	NA	NA	NA	NA	NA	NA
I_1457264	I	1457264	0.4834642024657739	PC1	4.000660493693161	0	NA	NA	NA	NA	NA	NA	NA	NA	NA
I_1458116	I	1458116	0.009633421870825484	PC1	4.000660493693161	0	NA	NA	NA	NA	NA	NA	NA	NA	NA
I_1459547	I	1459547	0.1935189929291307	PC1	4.000660493693161	0	NA	NA	NA	NA	NA	NA	NA	NA	NA
I_1460652	I	1460652	0.4670198182138824	PC1	4.000660493693161	0	NA	NA	NA	NA	NA	NA	NA	NA	NA
I_1465919	I	1465919	0.009738314793702518	PC1	4.000660493693161	0	NA	NA	NA	NA	NA	NA	NA	NA	NA
I_1468649	I	1468649	0.14445093140378132	PC1	4.000660493693161	0	NA	NA	NA	NA	NA	NA	NA	NA	NA
I_1469329	I	1469329	0.6780413768239071	PC1	4.000660493693161	0	NA	NA	NA	NA	NA	NA	NA	NA	NA
I_1469554	I	1469554	0.037512862568072874	PC1	4.000660493693161	0	NA	NA	NA	NA	NA	NA	NA	NA	NA
I_1469955	I	1469955	0.016600103948275123	PC1	4.000660493693161	0	NA	NA	NA	NA	NA	NA	NA	NA	NA
I_1471539	I	1471539	0.14095071977188764	PC1	4.000660493693161	0	NA	NA	NA	NA	NA	NA	NA	NA	NA
I_1472091	I	1472091	1.156472590154618	PC1	4.000660493693161	0	NA	NA	NA	NA	NA	NA	NA	NA	NA
I_1480003	I	1480003	0.4472174056786804	PC1	4.000660493693161	0	NA	NA	NA	NA	NA	NA	NA	NA	NA
I_1480544	I	1480544	0.0479949920384194	PC1	4.000660493693161	0	NA	NA	NA	NA	NA	NA	NA	NA	NA
I_1482176	I	1482176	0.1354296257044765	PC1	4.000660493693161	0	NA	NA	NA	NA	NA	NA	NA	NA	NA
I_1482235	I	1482235	0.373744673853383	PC1	4.000660493693161	0	NA	NA	NA	NA	NA	NA	NA	NA	NA
I_1483568	I	1483568	0.06466618913055029	PC1	4.000660493693161	0	NA	NA	NA	NA	NA	NA	NA	NA	NA
I_1489001	I	1489001	0.4670198182138824	PC1	4.000660493693161	0	NA	NA	NA	NA	NA	NA	NA	NA	NA
I_1491130	I	1491130	0.14704574498836656	PC1	4.000660493693161	0	NA	NA	NA	NA	NA	NA	NA	NA	NA
I_1494094	I	1494094	0.7858341573732247	PC1	4.000660493693161	0	NA	NA	NA	NA	NA	NA	NA	NA	NA
I_1494923	I	1494923	0.004287725614471803	PC1	4.000660493693161	0	NA	NA	NA	NA	NA	NA	NA	NA	NA
I_1494924	I	1494924	0.055774661595720566	PC1	4.000660493693161	0	NA	NA	NA	NA	NA	NA	NA	NA	NA
I_1495519	I	1495519	0.30233840552942653	PC1	4.000660493693161	0	NA	NA	NA	NA	NA	NA	NA	NA	NA
I_1496451	I	1496451	0.29654384582910004	PC1	4.000660493693161	0	NA	NA	NA	NA	NA	NA	NA	NA	NA
I_1496824	I	1496824	0.0013177284162512062	PC1	4.000660493693161	0	NA	NA	NA	NA	NA	NA	NA	NA	NA
I_1497190	I	1497190	0.3189544781393295	PC1	4.000660493693161	0	NA	NA	NA	NA	NA	NA	NA	NA	NA
I_1497274	I	1497274	0.004066421328773389	PC1	4.000660493693161	0	NA	NA	NA	NA	NA	NA	NA	NA	NA
I_1497593	I	1497593	0.1354296257044765	PC1	4.000660493693161	0	NA	NA	NA	NA	NA	NA	NA	NA	NA
I_1498340	I	1498340	0.26154772165013046	PC1	4.000660493693161	0	NA	NA	NA	NA	NA	NA	NA	NA	NA
I_1498938	I	1498938	0.47308377367341514	PC1	4.000660493693161	0	NA	NA	NA	NA	NA	NA	NA	NA	NA
I_1502469	I	1502469	0.014942229914738259	PC1	4.000660493693161	0	NA	NA	NA	NA	NA	NA	NA	NA	NA
I_1502481	I	1502481	0.05364326353731611	PC1	4.000660493693161	0	NA	NA	NA	NA	NA	NA	NA	NA	NA
I_1503260	I	1503260	0.1881049912076118	PC1	4.000660493693161	0	NA	NA	NA	NA	NA	NA	NA	NA	NA
I_1504082	I	1504082	0.28373620526349147	PC1	4.000660493693161	0	NA	NA	NA	NA	NA	NA	NA	NA	NA
I_1504084	I	1504084	0.4348125386412849	PC1	4.000660493693161	0	NA	NA	NA	NA	NA	NA	NA	NA	NA
I_1505765	I	1505765	0.3573572616766275	PC1	4.000660493693161	0	NA	NA	NA	NA	NA	NA	NA	NA	NA
I_1506044	I	1506044	0.011042355465684894	PC1	4.000660493693161	0	NA	NA	NA	NA	NA	NA	NA	NA	NA
I_1506133	I	1506133	0.32373465636295345	PC1	4.000660493693161	0	NA	NA	NA	NA	NA	NA	NA	NA	NA
I_1507809	I	1507809	0.6445125859968618	PC1	4.000660493693161	0	NA	NA	NA	NA	NA	NA	NA	NA	NA
I_1507992	I	1507992	1.0777998085271114	PC1	4.000660493693161	0	NA	NA	NA	NA	NA	NA	NA	NA	NA
I_1508035	I	1508035	0.5871350030954283	PC1	4.000660493693161	0	NA	NA	NA	NA	NA	NA	NA	NA	NA
I_1508262	I	1508262	0.11785628110540626	PC1	4.000660493693161	0	NA	NA	NA	NA	NA	NA	NA	NA	NA
I_1508269	I	1508269	0.0697041801376553	PC1	4.000660493693161	0	NA	NA	NA	NA	NA	NA	NA	NA	NA
I_1510450	I	1510450	1.062956870288015	PC1	4.000660493693161	0	NA	NA	NA	NA	NA	NA	NA	NA	NA
I_1510845	I	1510845	0.03691960359864589	PC1	4.000660493693161	0	NA	NA	NA	NA	NA	NA	NA	NA	NA
I_1511208	I	1511208	0.21871985096825475	PC1	4.000660493693161	0	NA	NA	NA	NA	NA	NA	NA	NA	NA
I_1512358	I	1512358	0.1354296257044765	PC1	4.000660493693161	0	NA	NA	NA	NA	NA	NA	NA	NA	NA
I_1512485	I	1512485	0.3573572616766275	PC1	4.000660493693161	0	NA	NA	NA	NA	NA	NA	NA	NA	NA
I_1513230	I	1513230	0.05491309614188275	PC1	4.000660493693161	0	NA	NA	NA	NA	NA	NA	NA	NA	NA
I_1513749	I	1513749	0.05372471477720669	PC1	4.000660493693161	0	NA	NA	NA	NA	NA	NA	NA	NA	NA
I_1515823	I	1515823	0.11506111919234968	PC1	4.000660493693161	0	NA	NA	NA	NA	NA	NA	NA	NA	NA
I_1515882	I	1515882	0.18894619290832035	PC1	4.000660493693161	0	NA	NA	NA	NA	NA	NA	NA	NA	NA
I_1515965	I	1515965	0.017091316866676132	PC1	4.000660493693161	0	NA	NA	NA	NA	NA	NA	NA	NA	NA
I_1516044	I	1516044	0.17906957263470533	PC1	4.000660493693161	0	NA	NA	NA	NA	NA	NA	NA	NA	NA
I_1516274	I	1516274	0.2906500661660229	PC1	4.000660493693161	0	NA	NA	NA	NA	NA	NA	NA	NA	NA
I_1517291	I	1517291	1.062956870288015	PC1	4.000660493693161	0	NA	NA	NA	NA	NA	NA	NA	NA	NA
I_1517493	I	1517493	0.39732121974827883	PC1	4.000660493693161	0	NA	NA	NA	NA	NA	NA	NA	NA	NA
I_1518197	I	1518197	0.9257737554080643	PC1	4.000660493693161	0	NA	NA	NA	NA	NA	NA	NA	NA	NA
I_1519079	I	1519079	0.44023317634074477	PC1	4.000660493693161	0	NA	NA	NA	NA	NA	NA	NA	NA	NA
I_1520587	I	1520587	0.24414558516549953	PC1	4.000660493693161	0	NA	NA	NA	NA	NA	NA	NA	NA	NA
I_1520729	I	1520729	0.9257737554080643	PC1	4.000660493693161	0	NA	NA	NA	NA	NA	NA	NA	NA	NA
I_1522824	I	1522824	0.44023317634074477	PC1	4.000660493693161	0	NA	NA	NA	NA	NA	NA	NA	NA	NA
I_1524766	I	1524766	0.028286184284437823	PC1	4.000660493693161	0	NA	NA	NA	NA	NA	NA	NA	NA	NA
I_1525477	I	1525477	0.43801233952197594	PC1	4.000660493693161	0	NA	NA	NA	NA	NA	NA	NA	NA	NA
I_1525625	I	1525625	0.02696402894526072	PC1	4.000660493693161	0	NA	NA	NA	NA	NA	NA	NA	NA	NA
I_1525982	I	1525982	0.2771940497960365	PC1	4.000660493693161	0	NA	NA	NA	NA	NA	NA	NA	NA	NA
I_1526759	I	1526759	0.0055742664622671955	PC1	4.000660493693161	0	NA	NA	NA	NA	NA	NA	NA	NA	NA
I_1527647	I	1527647	0.3467673074175982	PC1	4.000660493693161	0	NA	NA	NA	NA	NA	NA	NA	NA	NA
I_1528416	I	1528416	0.5727053355981233	PC1	4.000660493693161	0	NA	NA	NA	NA	NA	NA	NA	NA	NA
I_1529216	I	1529216	0.411038182230549	PC1	4.000660493693161	0	NA	NA	NA	NA	NA	NA	NA	NA	NA
I_1531623	I	1531623	0.3385090620020572	PC1	4.000660493693161	0	NA	NA	NA	NA	NA	NA	NA	NA	NA
I_1531753	I	1531753	0.4964217042826092	PC1	4.000660493693161	0	NA	NA	NA	NA	NA	NA	NA	NA	NA
I_1531923	I	1531923	0.05491309614188275	PC1	4.000660493693161	0	NA	NA	NA	NA	NA	NA	NA	NA	NA
I_1531937	I	1531937	0.7294184253939072	PC1	4.000660493693161	0	NA	NA	NA	NA	NA	NA	NA	NA	NA
I_1532843	I	1532843	0.7172165134093024	PC1	4.000660493693161	0	NA	NA	NA	NA	NA	NA	NA	NA	NA
I_1533040	I	1533040	0.286173451237856	PC1	4.000660493693161	0	NA	NA	NA	NA	NA	NA	NA	NA	NA
I_1533177	I	1533177	0.47038854156152055	PC1	4.000660493693161	0	NA	NA	NA	NA	NA	NA	NA	NA	NA
I_1533491	I	1533491	0.06418953708191598	PC1	4.000660493693161	0	NA	NA	NA	NA	NA	NA	NA	NA	NA
I_1534468	I	1534468	0.340660384125577	PC1	4.000660493693161	0	NA	NA	NA	NA	NA	NA	NA	NA	NA
I_1535972	I	1535972	0.30947192138033097	PC1	4.000660493693161	0	NA	NA	NA	NA	NA	NA	NA	NA	NA
I_1538735	I	1538735	0.027768776690586854	PC1	4.000660493693161	0	NA	NA	NA	NA	NA	NA	NA	NA	NA
I_1540366	I	1540366	1.0820465889074036	PC1	4.000660493693161	0	NA	NA	NA	NA	NA	NA	NA	NA	NA
I_1540464	I	1540464	0.5162343701359285	PC1	4.000660493693161	0	NA	NA	NA	NA	NA	NA	NA	NA	NA
I_1540859	I	1540859	0.04959055269004298	PC1	4.000660493693161	0	NA	NA	NA	NA	NA	NA	NA	NA	NA
I_1541340	I	1541340	0.4794354146075054	PC1	4.000660493693161	0	NA	NA	NA	NA	NA	NA	NA	NA	NA
I_1541543	I	1541543	0.05699293406952041	PC1	4.000660493693161	0	NA	NA	NA	NA	NA	NA	NA	NA	NA
I_1549969	I	1549969	1.5157496330569082	PC1	4.000660493693161	0	NA	NA	NA	NA	NA	NA	NA	NA	NA
I_1550509	I	1550509	0.09813826994341544	PC1	4.000660493693161	0	NA	NA	NA	NA	NA	NA	NA	NA	NA
I_1551641	I	1551641	0.5547121953907352	PC1	4.000660493693161	0	NA	NA	NA	NA	NA	NA	NA	NA	NA
I_1552332	I	1552332	1.029252082205739	PC1	4.000660493693161	0	NA	NA	NA	NA	NA	NA	NA	NA	NA
I_1552914	I	1552914	0.5040196427527625	PC1	4.000660493693161	0	NA	NA	NA	NA	NA	NA	NA	NA	NA
I_1557266	I	1557266	0.026055607440898337	PC1	4.000660493693161	0	NA	NA	NA	NA	NA	NA	NA	NA	NA
I_1557984	I	1557984	0.978238243828082	PC1	4.000660493693161	0	NA	NA	NA	NA	NA	NA	NA	NA	NA
I_1559359	I	1559359	0.5040196427527625	PC1	4.000660493693161	0	NA	NA	NA	NA	NA	NA	NA	NA	NA
I_1562795	I	1562795	0.123956914990655	PC1	4.000660493693161	0	NA	NA	NA	NA	NA	NA	NA	NA	NA
I_1566706	I	1566706	0.011073850273575006	PC1	4.000660493693161	0	NA	NA	NA	NA	NA	NA	NA	NA	NA
I_1566895	I	1566895	0.5953683439134247	PC1	4.000660493693161	0	NA	NA	NA	NA	NA	NA	NA	NA	NA
I_1567450	I	1567450	0.1631428474858581	PC1	4.000660493693161	0	NA	NA	NA	NA	NA	NA	NA	NA	NA
I_1567753	I	1567753	0.6246656187410491	PC1	4.000660493693161	0	NA	NA	NA	NA	NA	NA	NA	NA	NA
I_1568647	I	1568647	0.5398331504297252	PC1	4.000660493693161	0	NA	NA	NA	NA	NA	NA	NA	NA	NA
I_1568822	I	1568822	0.7151566516854645	PC1	4.000660493693161	0	NA	NA	NA	NA	NA	NA	NA	NA	NA
I_1570291	I	1570291	1.496580163755531	PC1	4.000660493693161	0	NA	NA	NA	NA	NA	NA	NA	NA	NA
I_1570655	I	1570655	0.0018725783790114893	PC1	4.000660493693161	0	NA	NA	NA	NA	NA	NA	NA	NA	NA
I_1571388	I	1571388	0.06418953708191598	PC1	4.000660493693161	0	NA	NA	NA	NA	NA	NA	NA	NA	NA
I_1572287	I	1572287	0.1265890498898593	PC1	4.000660493693161	0	NA	NA	NA	NA	NA	NA	NA	NA	NA
I_1572898	I	1572898	0.34334340549855713	PC1	4.000660493693161	0	NA	NA	NA	NA	NA	NA	NA	NA	NA
I_1573138	I	1573138	0.5070248314283369	PC1	4.000660493693161	0	NA	NA	NA	NA	NA	NA	NA	NA	NA
I_1573198	I	1573198	0.5997409873665871	PC1	4.000660493693161	0	NA	NA	NA	NA	NA	NA	NA	NA	NA
I_1573296	I	1573296	0.5759631301154691	PC1	4.000660493693161	0	NA	NA	NA	NA	NA	NA	NA	NA	NA
I_1574528	I	1574528	1.029252082205739	PC1	4.000660493693161	0	NA	NA	NA	NA	NA	NA	NA	NA	NA
I_1575209	I	1575209	0.8221074616256869	PC1	4.000660493693161	0	NA	NA	NA	NA	NA	NA	NA	NA	NA
I_1575351	I	1575351	0.291082861618993	PC1	4.000660493693161	0	NA	NA	NA	NA	NA	NA	NA	NA	NA
I_1575396	I	1575396	0.25635091011002137	PC1	4.000660493693161	0	NA	NA	NA	NA	NA	NA	NA	NA	NA
I_1575461	I	1575461	0.23570213665368675	PC1	4.000660493693161	0	NA	NA	NA	NA	NA	NA	NA	NA	NA
I_1575532	I	1575532	0.5106288997584822	PC1	4.000660493693161	0	NA	NA	NA	NA	NA	NA	NA	NA	NA
I_1575836	I	1575836	0.8484892548251357	PC1	4.000660493693161	0	NA	NA	NA	NA	NA	NA	NA	NA	NA
I_1576110	I	1576110	0.6208437642751832	PC1	4.000660493693161	0	NA	NA	NA	NA	NA	NA	NA	NA	NA
I_1576437	I	1576437	0.8967558261502637	PC1	4.000660493693161	0	NA	NA	NA	NA	NA	NA	NA	NA	NA
I_1578078	I	1578078	0.28673194410835456	PC1	4.000660493693161	0	NA	NA	NA	NA	NA	NA	NA	NA	NA
I_1578094	I	1578094	0.030008535248439713	PC1	4.000660493693161	0	NA	NA	NA	NA	NA	NA	NA	NA	NA
I_1581157	I	1581157	0.12004265599009047	PC1	4.000660493693161	0	NA	NA	NA	NA	NA	NA	NA	NA	NA
I_1581196	I	1581196	0.8214343996999373	PC1	4.000660493693161	0	NA	NA	NA	NA	NA	NA	NA	NA	NA
I_1581660	I	1581660	0.12740848412716999	PC1	4.000660493693161	0	NA	NA	NA	NA	NA	NA	NA	NA	NA
I_1582254	I	1582254	0.1918717771519322	PC1	4.000660493693161	0	NA	NA	NA	NA	NA	NA	NA	NA	NA
I_1582370	I	1582370	0.1899772952464291	PC1	4.000660493693161	0	NA	NA	NA	NA	NA	NA	NA	NA	NA
I_1583961	I	1583961	0.3212515313715464	PC1	4.000660493693161	0	NA	NA	NA	NA	NA	NA	NA	NA	NA
I_1584076	I	1584076	0.8214343996999373	PC1	4.000660493693161	0	NA	NA	NA	NA	NA	NA	NA	NA	NA
I_1584704	I	1584704	0.13487575114823705	PC1	4.000660493693161	0	NA	NA	NA	NA	NA	NA	NA	NA	NA
I_1584792	I	1584792	0.18450156459004927	PC1	4.000660493693161	0	NA	NA	NA	NA	NA	NA	NA	NA	NA
I_1585923	I	1585923	0.04959055269004298	PC1	4.000660493693161	0	NA	NA	NA	NA	NA	NA	NA	NA	NA
I_1587322	I	1587322	0.7999106977272377	PC1	4.000660493693161	0	NA	NA	NA	NA	NA	NA	NA	NA	NA
I_1587324	I	1587324	0.03588999791475742	PC1	4.000660493693161	0	NA	NA	NA	NA	NA	NA	NA	NA	NA
I_1587450	I	1587450	0.05824307765418562	PC1	4.000660493693161	0	NA	NA	NA	NA	NA	NA	NA	NA	NA
I_1588561	I	1588561	0.41880741100294094	PC1	4.000660493693161	0	NA	NA	NA	NA	NA	NA	NA	NA	NA
I_1589094	I	1589094	0.6145488910985676	PC1	4.000660493693161	0	NA	NA	NA	NA	NA	NA	NA	NA	NA
I_1589382	I	1589382	0.34334340549855713	PC1	4.000660493693161	0	NA	NA	NA	NA	NA	NA	NA	NA	NA
I_1590175	I	1590175	0.04959055269004298	PC1	4.000660493693161	0	NA	NA	NA	NA	NA	NA	NA	NA	NA
I_1591017	I	1591017	0.6246656187410491	PC1	4.000660493693161	0	NA	NA	NA	NA	NA	NA	NA	NA	NA
I_1592733	I	1592733	0.3445809425885787	PC1	4.000660493693161	0	NA	NA	NA	NA	NA	NA	NA	NA	NA
I_1597066	I	1597066	0.5040196427527625	PC1	4.000660493693161	0	NA	NA	NA	NA	NA	NA	NA	NA	NA
I_1597067	I	1597067	0.5382558474527576	PC1	4.000660493693161	0	NA	NA	NA	NA	NA	NA	NA	NA	NA
I_1597269	I	1597269	0.5818702202252943	PC1	4.000660493693161	0	NA	NA	NA	NA	NA	NA	NA	NA	NA
I_1598497	I	1598497	0.030008535248439713	PC1	4.000660493693161	0	NA	NA	NA	NA	NA	NA	NA	NA	NA
I_1598994	I	1598994	0.3372401181747144	PC1	4.000660493693161	0	NA	NA	NA	NA	NA	NA	NA	NA	NA
I_1600075	I	1600075	0.18176234228671503	PC1	4.000660493693161	0	NA	NA	NA	NA	NA	NA	NA	NA	NA
I_1600076	I	1600076	0.05304835266281953	PC1	4.000660493693161	0	NA	NA	NA	NA	NA	NA	NA	NA	NA
I_1601017	I	1601017	0.8484892548251357	PC1	4.000660493693161	0	NA	NA	NA	NA	NA	NA	NA	NA	NA
I_1603506	I	1603506	0.12544918586432763	PC1	4.000660493693161	0	NA	NA	NA	NA	NA	NA	NA	NA	NA
I_1603745	I	1603745	0.735186892914888	PC1	4.000660493693161	0	NA	NA	NA	NA	NA	NA	NA	NA	NA
I_1604120	I	1604120	0.8320570925559205	PC1	4.000660493693161	0	NA	NA	NA	NA	NA	NA	NA	NA	NA
I_1604842	I	1604842	0.4670198182138824	PC1	4.000660493693161	0	NA	NA	NA	NA	NA	NA	NA	NA	NA
I_1605098	I	1605098	0.2327711380229321	PC1	4.000660493693161	0	NA	NA	NA	NA	NA	NA	NA	NA	NA
I_1605193	I	1605193	0.1151669478910505	PC1	4.000660493693161	0	NA	NA	NA	NA	NA	NA	NA	NA	NA
I_1605369	I	1605369	0.06303844534149626	PC1	4.000660493693161	0	NA	NA	NA	NA	NA	NA	NA	NA	NA
I_1606208	I	1606208	0.09177671593268476	PC1	4.000660493693161	0	NA	NA	NA	NA	NA	NA	NA	NA	NA
I_1606465	I	1606465	0.5654058410989402	PC1	4.000660493693161	0	NA	NA	NA	NA	NA	NA	NA	NA	NA
I_1606907	I	1606907	0.4234676980277052	PC1	4.000660493693161	0	NA	NA	NA	NA	NA	NA	NA	NA	NA
I_1606973	I	1606973	0.03746303713573057	PC1	4.000660493693161	0	NA	NA	NA	NA	NA	NA	NA	NA	NA
I_1608095	I	1608095	0.36489903176610605	PC1	4.000660493693161	0	NA	NA	NA	NA	NA	NA	NA	NA	NA
I_1608593	I	1608593	0.1918112062419012	PC1	4.000660493693161	0	NA	NA	NA	NA	NA	NA	NA	NA	NA
I_1608778	I	1608778	0.10640997161939797	PC1	4.000660493693161	0	NA	NA	NA	NA	NA	NA	NA	NA	NA
I_1609416	I	1609416	0.12004265599009047	PC1	4.000660493693161	0	NA	NA	NA	NA	NA	NA	NA	NA	NA
I_1610434	I	1610434	0.3212515313715464	PC1	4.000660493693161	0	NA	NA	NA	NA	NA	NA	NA	NA	NA
I_1610976	I	1610976	0.5818702202252943	PC1	4.000660493693161	0	NA	NA	NA	NA	NA	NA	NA	NA	NA
I_1612343	I	1612343	0.5040196427527625	PC1	4.000660493693161	0	NA	NA	NA	NA	NA	NA	NA	NA	NA
I_1612456	I	1612456	0.40181581394752824	PC1	4.000660493693161	0	NA	NA	NA	NA	NA	NA	NA	NA	NA
I_1612563	I	1612563	0.48536657607920797	PC1	4.000660493693161	0	NA	NA	NA	NA	NA	NA	NA	NA	NA
I_1613118	I	1613118	0.4939999181253557	PC1	4.000660493693161	0	NA	NA	NA	NA	NA	NA	NA	NA	NA
I_1614974	I	1614974	0.15953946614457343	PC1	4.000660493693161	0	NA	NA	NA	NA	NA	NA	NA	NA	NA
I_1615304	I	1615304	0.9401053161253302	PC1	4.000660493693161	0	NA	NA	NA	NA	NA	NA	NA	NA	NA
I_1615338	I	1615338	0.4275719528778383	PC1	4.000660493693161	0	NA	NA	NA	NA	NA	NA	NA	NA	NA
I_1615997	I	1615997	0.48853146668179115	PC1	4.000660493693161	0	NA	NA	NA	NA	NA	NA	NA	NA	NA
I_1616116	I	1616116	0.12353573300931006	PC1	4.000660493693161	0	NA	NA	NA	NA	NA	NA	NA	NA	NA
I_1616410	I	1616410	0.7437894962104752	PC1	4.000660493693161	0	NA	NA	NA	NA	NA	NA	NA	NA	NA
I_1616506	I	1616506	0.01308590735215698	PC1	4.000660493693161	0	NA	NA	NA	NA	NA	NA	NA	NA	NA
I_1616806	I	1616806	0.11321853467255212	PC1	4.000660493693161	0	NA	NA	NA	NA	NA	NA	NA	NA	NA
I_1617678	I	1617678	0.7464747109858547	PC1	4.000660493693161	0	NA	NA	NA	NA	NA	NA	NA	NA	NA
I_1618081	I	1618081	0.6855226518297601	PC1	4.000660493693161	0	NA	NA	NA	NA	NA	NA	NA	NA	NA
I_1619970	I	1619970	0.5339238324261869	PC1	4.000660493693161	0	NA	NA	NA	NA	NA	NA	NA	NA	NA
I_1620000	I	1620000	0.35185964474074116	PC1	4.000660493693161	0	NA	NA	NA	NA	NA	NA	NA	NA	NA
I_1621158	I	1621158	0.25987806034712585	PC1	4.000660493693161	0	NA	NA	NA	NA	NA	NA	NA	NA	NA
I_1622075	I	1622075	0.44974050510974206	PC1	4.000660493693161	0	NA	NA	NA	NA	NA	NA	NA	NA	NA
I_1622635	I	1622635	0.11013772594203623	PC1	4.000660493693161	0	NA	NA	NA	NA	NA	NA	NA	NA	NA
I_1622939	I	1622939	0.03457301525821041	PC1	4.000660493693161	0	NA	NA	NA	NA	NA	NA	NA	NA	NA
I_1624208	I	1624208	0.053447874139278394	PC1	4.000660493693161	0	NA	NA	NA	NA	NA	NA	NA	NA	NA
I_1624422	I	1624422	0.7437894962104752	PC1	4.000660493693161	0	NA	NA	NA	NA	NA	NA	NA	NA	NA
I_1624599	I	1624599	0.4125376672091603	PC1	4.000660493693161	0	NA	NA	NA	NA	NA	NA	NA	NA	NA
I_1624617	I	1624617	0.8220209834365685	PC1	4.000660493693161	0	NA	NA	NA	NA	NA	NA	NA	NA	NA
I_1625058	I	1625058	0.012977353413071976	PC1	4.000660493693161	0	NA	NA	NA	NA	NA	NA	NA	NA	NA
I_1625401	I	1625401	0.16972513688562993	PC1	4.000660493693161	0	NA	NA	NA	NA	NA	NA	NA	NA	NA
I_1625659	I	1625659	0.3793822982923146	PC1	4.000660493693161	0	NA	NA	NA	NA	NA	NA	NA	NA	NA
I_1626301	I	1626301	0.24367564295438257	PC1	4.000660493693161	0	NA	NA	NA	NA	NA	NA	NA	NA	NA
I_1627088	I	1627088	0.14388996356794523	PC1	4.000660493693161	0	NA	NA	NA	NA	NA	NA	NA	NA	NA
I_1631819	I	1631819	0.8470636406597642	PC1	4.000660493693161	0	NA	NA	NA	NA	NA	NA	NA	NA	NA
I_1631930	I	1631930	1.520743541374265	PC1	4.000660493693161	0	NA	NA	NA	NA	NA	NA	NA	NA	NA
I_1632671	I	1632671	0.7437894962104752	PC1	4.000660493693161	0	NA	NA	NA	NA	NA	NA	NA	NA	NA
I_1633494	I	1633494	0.3445809425885787	PC1	4.000660493693161	0	NA	NA	NA	NA	NA	NA	NA	NA	NA
I_1634254	I	1634254	0.4966683796697573	PC1	4.000660493693161	0	NA	NA	NA	NA	NA	NA	NA	NA	NA
I_1635052	I	1635052	0.11811658584640769	PC1	4.000660493693161	0	NA	NA	NA	NA	NA	NA	NA	NA	NA
I_1635315	I	1635315	1.329509461563242	PC1	4.000660493693161	0	NA	NA	NA	NA	NA	NA	NA	NA	NA
I_1636823	I	1636823	1.4639855238900923	PC1	4.000660493693161	0	NA	NA	NA	NA	NA	NA	NA	NA	NA
I_1639384	I	1639384	1.1989106224682184	PC1	4.000660493693161	0	NA	NA	NA	NA	NA	NA	NA	NA	NA
I_1639513	I	1639513	0.3445809425885787	PC1	4.000660493693161	0	NA	NA	NA	NA	NA	NA	NA	NA	NA
I_1639560	I	1639560	0.5657521215150398	PC1	4.000660493693161	0	NA	NA	NA	NA	NA	NA	NA	NA	NA
I_1640743	I	1640743	0.35867188659974625	PC1	4.000660493693161	0	NA	NA	NA	NA	NA	NA	NA	NA	NA
I_1644251	I	1644251	0.4509703954989758	PC1	4.000660493693161	0	NA	NA	NA	NA	NA	NA	NA	NA	NA
I_1644252	I	1644252	0.7323286432545182	PC1	4.000660493693161	0	NA	NA	NA	NA	NA	NA	NA	NA	NA
I_1649783	I	1649783	1.2560184487133588	PC1	4.000660493693161	0	NA	NA	NA	NA	NA	NA	NA	NA	NA
I_1649959	I	1649959	1.3744303767100623	PC1	4.000660493693161	0	NA	NA	NA	NA	NA	NA	NA	NA	NA
I_1650169	I	1650169	0.7437894962104752	PC1	4.000660493693161	0	NA	NA	NA	NA	NA	NA	NA	NA	NA
I_1650459	I	1650459	0.022116277684520964	PC1	4.000660493693161	0	NA	NA	NA	NA	NA	NA	NA	NA	NA
I_1650535	I	1650535	0.3445809425885787	PC1	4.000660493693161	0	NA	NA	NA	NA	NA	NA	NA	NA	NA
I_1650864	I	1650864	0.2209269330301604	PC1	4.000660493693161	0	NA	NA	NA	NA	NA	NA	NA	NA	NA
I_1652770	I	1652770	0.10534325698186876	PC1	4.000660493693161	0	NA	NA	NA	NA	NA	NA	NA	NA	NA
I_1653702	I	1653702	0.520676156936257	PC1	4.000660493693161	0	NA	NA	NA	NA	NA	NA	NA	NA	NA
I_1654361	I	1654361	0.18012496273121043	PC1	4.000660493693161	0	NA	NA	NA	NA	NA	NA	NA	NA	NA
I_1656062	I	1656062	0.06192983689798956	PC1	4.000660493693161	0	NA	NA	NA	NA	NA	NA	NA	NA	NA
I_1656763	I	1656763	1.0005342975590852	PC1	4.000660493693161	0	NA	NA	NA	NA	NA	NA	NA	NA	NA
I_1657214	I	1657214	0.2541256221075136	PC1	4.000660493693161	0	NA	NA	NA	NA	NA	NA	NA	NA	NA
I_1657782	I	1657782	0.3445809425885787	PC1	4.000660493693161	0	NA	NA	NA	NA	NA	NA	NA	NA	NA
I_1657899	I	1657899	1.1089839802125103	PC1	4.000660493693161	0	NA	NA	NA	NA	NA	NA	NA	NA	NA
I_1657940	I	1657940	0.03313252827666307	PC1	4.000660493693161	0	NA	NA	NA	NA	NA	NA	NA	NA	NA
I_1660387	I	1660387	0.9540504991835976	PC1	4.000660493693161	0	NA	NA	NA	NA	NA	NA	NA	NA	NA
I_1660874	I	1660874	0.5654058410989402	PC1	4.000660493693161	0	NA	NA	NA	NA	NA	NA	NA	NA	NA
I_1661497	I	1661497	0.31080827176486	PC1	4.000660493693161	0	NA	NA	NA	NA	NA	NA	NA	NA	NA
I_1661564	I	1661564	0.5271060991877488	PC1	4.000660493693161	0	NA	NA	NA	NA	NA	NA	NA	NA	NA
I_1664043	I	1664043	0.35301041386813586	PC1	4.000660493693161	0	NA	NA	NA	NA	NA	NA	NA	NA	NA
I_1667843	I	1667843	1.0096905957185323	PC1	4.000660493693161	0	NA	NA	NA	NA	NA	NA	NA	NA	NA
I_1668607	I	1668607	0.03457301525821041	PC1	4.000660493693161	0	NA	NA	NA	NA	NA	NA	NA	NA	NA
I_1668745	I	1668745	1.1222875001410861	PC1	4.000660493693161	0	NA	NA	NA	NA	NA	NA	NA	NA	NA
I_1673141	I	1673141	0.13476378390542404	PC1	4.000660493693161	0	NA	NA	NA	NA	NA	NA	NA	NA	NA
I_1673170	I	1673170	0.8997560893108785	PC1	4.000660493693161	0	NA	NA	NA	NA	NA	NA	NA	NA	NA
I_1674291	I	1674291	0.05417980950667036	PC1	4.000660493693161	0	NA	NA	NA	NA	NA	NA	NA	NA	NA
I_1674796	I	1674796	0.865936891608451	PC1	4.000660493693161	0	NA	NA	NA	NA	NA	NA	NA	NA	NA
I_1677002	I	1677002	1.0629512121478597	PC1	4.000660493693161	0	NA	NA	NA	NA	NA	NA	NA	NA	NA
I_1677288	I	1677288	0.6246795119151519	PC1	4.000660493693161	0	NA	NA	NA	NA	NA	NA	NA	NA	NA
I_1677916	I	1677916	0.1329002894482723	PC1	4.000660493693161	0	NA	NA	NA	NA	NA	NA	NA	NA	NA
I_1678618	I	1678618	0.1426314564795092	PC1	4.000660493693161	0	NA	NA	NA	NA	NA	NA	NA	NA	NA
I_1679350	I	1679350	0.5716183126526477	PC1	4.000660493693161	0	NA	NA	NA	NA	NA	NA	NA	NA	NA
I_1680611	I	1680611	1.1222875001410861	PC1	4.000660493693161	0	NA	NA	NA	NA	NA	NA	NA	NA	NA
I_1681523	I	1681523	0.4315622398329394	PC1	4.000660493693161	0	NA	NA	NA	NA	NA	NA	NA	NA	NA
I_1681731	I	1681731	0.9091000185881387	PC1	4.000660493693161	0	NA	NA	NA	NA	NA	NA	NA	NA	NA
I_1682417	I	1682417	0.705503661661522	PC1	4.000660493693161	0	NA	NA	NA	NA	NA	NA	NA	NA	NA
I_1683248	I	1683248	0.11811658584640769	PC1	4.000660493693161	0	NA	NA	NA	NA	NA	NA	NA	NA	NA
I_1683528	I	1683528	0.24499251699499974	PC1	4.000660493693161	0	NA	NA	NA	NA	NA	NA	NA	NA	NA
I_1684306	I	1684306	0.27640676874948555	PC1	4.000660493693161	0	NA	NA	NA	NA	NA	NA	NA	NA	NA
I_1685903	I	1685903	0.33512401312366874	PC1	4.000660493693161	0	NA	NA	NA	NA	NA	NA	NA	NA	NA
I_1685910	I	1685910	0.5481781595480458	PC1	4.000660493693161	0	NA	NA	NA	NA	NA	NA	NA	NA	NA
I_1686884	I	1686884	0.7323286432545182	PC1	4.000660493693161	0	NA	NA	NA	NA	NA	NA	NA	NA	NA
I_1687406	I	1687406	1.6706674285907581	PC1	4.000660493693161	0	NA	NA	NA	NA	NA	NA	NA	NA	NA
I_1688102	I	1688102	1.6737863641774733	PC1	4.000660493693161	0	NA	NA	NA	NA	NA	NA	NA	NA	NA
I_1688213	I	1688213	0.33194550209880264	PC1	4.000660493693161	0	NA	NA	NA	NA	NA	NA	NA	NA	NA
I_1689971	I	1689971	1.1702820855270204	PC1	4.000660493693161	0	NA	NA	NA	NA	NA	NA	NA	NA	NA
I_1690472	I	1690472	1.4618901001267137	PC1	4.000660493693161	0	NA	NA	NA	NA	NA	NA	NA	NA	NA
I_1692364	I	1692364	1.1389424274910926	PC1	4.000660493693161	0	NA	NA	NA	NA	NA	NA	NA	NA	NA
I_1692464	I	1692464	0.2939516573786307	PC1	4.000660493693161	0	NA	NA	NA	NA	NA	NA	NA	NA	NA
I_1692857	I	1692857	0.4932903841258442	PC1	4.000660493693161	0	NA	NA	NA	NA	NA	NA	NA	NA	NA
I_1693624	I	1693624	0.6246795119151519	PC1	4.000660493693161	0	NA	NA	NA	NA	NA	NA	NA	NA	NA
I_1693732	I	1693732	1.6337516603739985	PC1	4.000660493693161	0	NA	NA	NA	NA	NA	NA	NA	NA	NA
I_1693774	I	1693774	0.06479827534837854	PC1	4.000660493693161	0	NA	NA	NA	NA	NA	NA	NA	NA	NA
I_1693790	I	1693790	0.03259521060283482	PC1	4.000660493693161	0	NA	NA	NA	NA	NA	NA	NA	NA	NA
I_1694312	I	1694312	0.40139230151706196	PC1	4.000660493693161	0	NA	NA	NA	NA	NA	NA	NA	NA	NA
I_1694316	I	1694316	1.1222875001410861	PC1	4.000660493693161	0	NA	NA	NA	NA	NA	NA	NA	NA	NA
I_1695159	I	1695159	0.35242772808465606	PC1	4.000660493693161	0	NA	NA	NA	NA	NA	NA	NA	NA	NA
I_1696052	I	1696052	0.571325489927099	PC1	4.000660493693161	0	NA	NA	NA	NA	NA	NA	NA	NA	NA
I_1696901	I	1696901	0.03825191292786606	PC1	4.000660493693161	0	NA	NA	NA	NA	NA	NA	NA	NA	NA
I_1696999	I	1696999	0.19056833922039387	PC1	4.000660493693161	0	NA	NA	NA	NA	NA	NA	NA	NA	NA
I_1697288	I	1697288	0.17079052328526428	PC1	4.000660493693161	0	NA	NA	NA	NA	NA	NA	NA	NA	NA
I_1697431	I	1697431	0.2939516573786307	PC1	4.000660493693161	0	NA	NA	NA	NA	NA	NA	NA	NA	NA
I_1698158	I	1698158	0.03759302204805125	PC1	4.000660493693161	0	NA	NA	NA	NA	NA	NA	NA	NA	NA
I_1700392	I	1700392	0.4908464595236415	PC1	4.000660493693161	0	NA	NA	NA	NA	NA	NA	NA	NA	NA
I_1700510	I	1700510	0.07605412507992496	PC1	4.000660493693161	0	NA	NA	NA	NA	NA	NA	NA	NA	NA
I_1701151	I	1701151	0.27640676874948555	PC1	4.000660493693161	0	NA	NA	NA	NA	NA	NA	NA	NA	NA
I_1702711	I	1702711	0.1483029160477835	PC1	4.000660493693161	0	NA	NA	NA	NA	NA	NA	NA	NA	NA
I_1703532	I	1703532	0.17239430442312195	PC1	4.000660493693161	0	NA	NA	NA	NA	NA	NA	NA	NA	NA
I_1703671	I	1703671	0.42625049122071035	PC1	4.000660493693161	0	NA	NA	NA	NA	NA	NA	NA	NA	NA
I_1704511	I	1704511	0.22640260299136164	PC1	4.000660493693161	0	NA	NA	NA	NA	NA	NA	NA	NA	NA
I_1704611	I	1704611	0.27640676874948555	PC1	4.000660493693161	0	NA	NA	NA	NA	NA	NA	NA	NA	NA
I_1704820	I	1704820	0.666901124490212	PC1	4.000660493693161	0	NA	NA	NA	NA	NA	NA	NA	NA	NA
I_1705000	I	1705000	0.009185486834637184	PC1	4.000660493693161	0	NA	NA	NA	NA	NA	NA	NA	NA	NA
I_1705270	I	1705270	0.17300392628658626	PC1	4.000660493693161	0	NA	NA	NA	NA	NA	NA	NA	NA	NA
I_1706465	I	1706465	1.2061377408241778	PC1	4.000660493693161	0	NA	NA	NA	NA	NA	NA	NA	NA	NA
I_1706532	I	1706532	0.33316162948245637	PC1	4.000660493693161	0	NA	NA	NA	NA	NA	NA	NA	NA	NA
I_1706721	I	1706721	0.955525029126795	PC1	4.000660493693161	0	NA	NA	NA	NA	NA	NA	NA	NA	NA
I_1706896	I	1706896	0.04220864549492728	PC1	4.000660493693161	0	NA	NA	NA	NA	NA	NA	NA	NA	NA
I_1706897	I	1706897	1.0362462898161262	PC1	4.000660493693161	0	NA	NA	NA	NA	NA	NA	NA	NA	NA
I_1707286	I	1707286	0.07996600944484883	PC1	4.000660493693161	0	NA	NA	NA	NA	NA	NA	NA	NA	NA
I_1707304	I	1707304	0.956142116135144	PC1	4.000660493693161	0	NA	NA	NA	NA	NA	NA	NA	NA	NA
I_1708011	I	1708011	0.4153289388370293	PC1	4.000660493693161	0	NA	NA	NA	NA	NA	NA	NA	NA	NA
I_1708042	I	1708042	0.40989380719208857	PC1	4.000660493693161	0	NA	NA	NA	NA	NA	NA	NA	NA	NA
I_1708243	I	1708243	0.5515229295667962	PC1	4.000660493693161	0	NA	NA	NA	NA	NA	NA	NA	NA	NA
I_1708600	I	1708600	0.8805180145822691	PC1	4.000660493693161	0	NA	NA	NA	NA	NA	NA	NA	NA	NA
I_1709092	I	1709092	1.010937489785638	PC1	4.000660493693161	0	NA	NA	NA	NA	NA	NA	NA	NA	NA
I_1709542	I	1709542	0.11811658584640769	PC1	4.000660493693161	0	NA	NA	NA	NA	NA	NA	NA	NA	NA
I_1710322	I	1710322	0.40544198290756284	PC1	4.000660493693161	0	NA	NA	NA	NA	NA	NA	NA	NA	NA
I_1711285	I	1711285	1.1222875001410861	PC1	4.000660493693161	0	NA	NA	NA	NA	NA	NA	NA	NA	NA
I_1711361	I	1711361	0.206992088267764	PC1	4.000660493693161	0	NA	NA	NA	NA	NA	NA	NA	NA	NA
I_1711473	I	1711473	0.2523969002850539	PC1	4.000660493693161	0	NA	NA	NA	NA	NA	NA	NA	NA	NA
I_1711506	I	1711506	0.39682141494670164	PC1	4.000660493693161	0	NA	NA	NA	NA	NA	NA	NA	NA	NA
I_1711618	I	1711618	1.119255383586837	PC1	4.000660493693161	0	NA	NA	NA	NA	NA	NA	NA	NA	NA
I_1711715	I	1711715	0.7796618656905698	PC1	4.000660493693161	0	NA	NA	NA	NA	NA	NA	NA	NA	NA
I_1712435	I	1712435	0.18497660227502732	PC1	4.000660493693161	0	NA	NA	NA	NA	NA	NA	NA	NA	NA
I_1713925	I	1713925	0.15359480681111276	PC1	4.000660493693161	0	NA	NA	NA	NA	NA	NA	NA	NA	NA
I_1714419	I	1714419	0.28166022844995736	PC1	4.000660493693161	0	NA	NA	NA	NA	NA	NA	NA	NA	NA
I_1714530	I	1714530	0.8805180145822691	PC1	4.000660493693161	0	NA	NA	NA	NA	NA	NA	NA	NA	NA
I_1714591	I	1714591	0.0750824794576179	PC1	4.000660493693161	0	NA	NA	NA	NA	NA	NA	NA	NA	NA
I_1714645	I	1714645	0.0266969739383465	PC1	4.000660493693161	0	NA	NA	NA	NA	NA	NA	NA	NA	NA
I_1715029	I	1715029	0.1331196549429426	PC1	4.000660493693161	0	NA	NA	NA	NA	NA	NA	NA	NA	NA
I_1715441	I	1715441	0.4037162947361511	PC1	4.000660493693161	0	NA	NA	NA	NA	NA	NA	NA	NA	NA
I_1715496	I	1715496	0.03237214858680396	PC1	4.000660493693161	0	NA	NA	NA	NA	NA	NA	NA	NA	NA
I_1715834	I	1715834	0.16326741195653152	PC1	4.000660493693161	0	NA	NA	NA	NA	NA	NA	NA	NA	NA
I_1715851	I	1715851	0.22554103054006708	PC1	4.000660493693161	0	NA	NA	NA	NA	NA	NA	NA	NA	NA
I_1717250	I	1717250	0.09127667168107065	PC1	4.000660493693161	0	NA	NA	NA	NA	NA	NA	NA	NA	NA
I_1717557	I	1717557	1.1222875001410861	PC1	4.000660493693161	0	NA	NA	NA	NA	NA	NA	NA	NA	NA
I_1718035	I	1718035	0.5752805205466831	PC1	4.000660493693161	0	NA	NA	NA	NA	NA	NA	NA	NA	NA
I_1718288	I	1718288	0.21851110871954943	PC1	4.000660493693161	0	NA	NA	NA	NA	NA	NA	NA	NA	NA
I_1718739	I	1718739	0.032018251248514144	PC1	4.000660493693161	0	NA	NA	NA	NA	NA	NA	NA	NA	NA
I_1718986	I	1718986	0.26555119279620226	PC1	4.000660493693161	0	NA	NA	NA	NA	NA	NA	NA	NA	NA
I_1719435	I	1719435	0.45400615644341563	PC1	4.000660493693161	0	NA	NA	NA	NA	NA	NA	NA	NA	NA
I_1725528	I	1725528	0.018927179732335955	PC1	4.000660493693161	0	NA	NA	NA	NA	NA	NA	NA	NA	NA
I_1725811	I	1725811	0.06418953708191598	PC1	4.000660493693161	0	NA	NA	NA	NA	NA	NA	NA	NA	NA
I_1725858	I	1725858	0.26123102138800386	PC1	4.000660493693161	0	NA	NA	NA	NA	NA	NA	NA	NA	NA
I_1727192	I	1727192	0.03457301525821041	PC1	4.000660493693161	0	NA	NA	NA	NA	NA	NA	NA	NA	NA
I_1727337	I	1727337	0.2670248949481188	PC1	4.000660493693161	0	NA	NA	NA	NA	NA	NA	NA	NA	NA
I_1729576	I	1729576	0.30091729090545316	PC1	4.000660493693161	0	NA	NA	NA	NA	NA	NA	NA	NA	NA
I_1729909	I	1729909	0.05323740065318323	PC1	4.000660493693161	0	NA	NA	NA	NA	NA	NA	NA	NA	NA
I_1730067	I	1730067	0.38938490565121175	PC1	4.000660493693161	0	NA	NA	NA	NA	NA	NA	NA	NA	NA
I_1731008	I	1731008	0.8046886790375205	PC1	4.000660493693161	0	NA	NA	NA	NA	NA	NA	NA	NA	NA
I_1731821	I	1731821	1.1222875001410861	PC1	4.000660493693161	0	NA	NA	NA	NA	NA	NA	NA	NA	NA
I_1732348	I	1732348	1.0270575567749929	PC1	4.000660493693161	0	NA	NA	NA	NA	NA	NA	NA	NA	NA
I_1733248	I	1733248	0.28812768160651225	PC1	4.000660493693161	0	NA	NA	NA	NA	NA	NA	NA	NA	NA
I_1736527	I	1736527	0.5786014235024987	PC1	4.000660493693161	0	NA	NA	NA	NA	NA	NA	NA	NA	NA
I_1738955	I	1738955	0.24419121407114383	PC1	4.000660493693161	0	NA	NA	NA	NA	NA	NA	NA	NA	NA
I_1739301	I	1739301	0.5640660861572999	PC1	4.000660493693161	0	NA	NA	NA	NA	NA	NA	NA	NA	NA
I_1739370	I	1739370	0.15192849712562526	PC1	4.000660493693161	0	NA	NA	NA	NA	NA	NA	NA	NA	NA
I_1740998	I	1740998	0.017168545671026526	PC1	4.000660493693161	0	NA	NA	NA	NA	NA	NA	NA	NA	NA
I_1741155	I	1741155	0.10787326526043103	PC1	4.000660493693161	0	NA	NA	NA	NA	NA	NA	NA	NA	NA
I_1741927	I	1741927	0.9803289320426427	PC1	4.000660493693161	0	NA	NA	NA	NA	NA	NA	NA	NA	NA
I_1742005	I	1742005	0.17293525514005892	PC1	4.000660493693161	0	NA	NA	NA	NA	NA	NA	NA	NA	NA
I_1742057	I	1742057	1.5523056948563616	PC1	4.000660493693161	0	NA	NA	NA	NA	NA	NA	NA	NA	NA
I_1742173	I	1742173	0.14825118170666665	PC1	4.000660493693161	0	NA	NA	NA	NA	NA	NA	NA	NA	NA
I_1742994	I	1742994	1.3458710741861772	PC1	4.000660493693161	0	NA	NA	NA	NA	NA	NA	NA	NA	NA
I_1743375	I	1743375	0.007963052145254492	PC1	4.000660493693161	0	NA	NA	NA	NA	NA	NA	NA	NA	NA
I_1743663	I	1743663	0.012430490096399373	PC1	4.000660493693161	0	NA	NA	NA	NA	NA	NA	NA	NA	NA
I_1743801	I	1743801	0.2857549778976906	PC1	4.000660493693161	0	NA	NA	NA	NA	NA	NA	NA	NA	NA
I_1743935	I	1743935	0.31318281793555053	PC1	4.000660493693161	0	NA	NA	NA	NA	NA	NA	NA	NA	NA
I_1744104	I	1744104	0.7116098029574659	PC1	4.000660493693161	0	NA	NA	NA	NA	NA	NA	NA	NA	NA
I_1744344	I	1744344	1.2082770290171463	PC1	4.000660493693161	0	NA	NA	NA	NA	NA	NA	NA	NA	NA
I_1745337	I	1745337	0.5284743155037912	PC1	4.000660493693161	0	NA	NA	NA	NA	NA	NA	NA	NA	NA
I_1745545	I	1745545	0.5425586791748397	PC1	4.000660493693161	0	NA	NA	NA	NA	NA	NA	NA	NA	NA
I_1746038	I	1746038	1.3325890824913273	PC1	4.000660493693161	0	NA	NA	NA	NA	NA	NA	NA	NA	NA
I_1746370	I	1746370	0.9723119478420037	PC1	4.000660493693161	0	NA	NA	NA	NA	NA	NA	NA	NA	NA
I_1747919	I	1747919	0.22858865911796994	PC1	4.000660493693161	0	NA	NA	NA	NA	NA	NA	NA	NA	NA
I_1748624	I	1748624	0.12894012858607837	PC1	4.000660493693161	0	NA	NA	NA	NA	NA	NA	NA	NA	NA
I_1749633	I	1749633	0.3685857901988752	PC1	4.000660493693161	0	NA	NA	NA	NA	NA	NA	NA	NA	NA
I_1749852	I	1749852	1.2398545822960558	PC1	4.000660493693161	0	NA	NA	NA	NA	NA	NA	NA	NA	NA
I_1750001	I	1750001	0.9472335755613382	PC1	4.000660493693161	0	NA	NA	NA	NA	NA	NA	NA	NA	NA
I_1750101	I	1750101	0.36624121710822044	PC1	4.000660493693161	0	NA	NA	NA	NA	NA	NA	NA	NA	NA
I_1750438	I	1750438	0.6097145589193301	PC1	4.000660493693161	0	NA	NA	NA	NA	NA	NA	NA	NA	NA
I_1750518	I	1750518	0.4097696449562219	PC1	4.000660493693161	0	NA	NA	NA	NA	NA	NA	NA	NA	NA
I_1751224	I	1751224	1.1275908775583647	PC1	4.000660493693161	0	NA	NA	NA	NA	NA	NA	NA	NA	NA
I_1752199	I	1752199	0.6178028379376856	PC1	4.000660493693161	0	NA	NA	NA	NA	NA	NA	NA	NA	NA
I_1752474	I	1752474	0.10673173095740565	PC1	4.000660493693161	0	NA	NA	NA	NA	NA	NA	NA	NA	NA
I_1752490	I	1752490	0.2699151059327221	PC1	4.000660493693161	0	NA	NA	NA	NA	NA	NA	NA	NA	NA
I_1753436	I	1753436	0.9854229381822203	PC1	4.000660493693161	0	NA	NA	NA	NA	NA	NA	NA	NA	NA
I_1753941	I	1753941	0.43183284865859606	PC1	4.000660493693161	0	NA	NA	NA	NA	NA	NA	NA	NA	NA
I_1754338	I	1754338	0.18012496273121043	PC1	4.000660493693161	0	NA	NA	NA	NA	NA	NA	NA	NA	NA
I_1754869	I	1754869	0.03673825605454053	PC1	4.000660493693161	0	NA	NA	NA	NA	NA	NA	NA	NA	NA
I_1754907	I	1754907	1.2721045573963672	PC1	4.000660493693161	0	NA	NA	NA	NA	NA	NA	NA	NA	NA
I_1755068	I	1755068	0.9369335973849937	PC1	4.000660493693161	0	NA	NA	NA	NA	NA	NA	NA	NA	NA
I_1755143	I	1755143	0.32524505633001544	PC1	4.000660493693161	0	NA	NA	NA	NA	NA	NA	NA	NA	NA
I_1755357	I	1755357	0.08436854376257313	PC1	4.000660493693161	0	NA	NA	NA	NA	NA	NA	NA	NA	NA
I_1755497	I	1755497	0.019109605464324192	PC1	4.000660493693161	0	NA	NA	NA	NA	NA	NA	NA	NA	NA
I_1755642	I	1755642	0.25239290551802235	PC1	4.000660493693161	0	NA	NA	NA	NA	NA	NA	NA	NA	NA
I_1755643	I	1755643	0.022965892775191857	PC1	4.000660493693161	0	NA	NA	NA	NA	NA	NA	NA	NA	NA
I_1758728	I	1758728	0.09777894938534037	PC1	4.000660493693161	0	NA	NA	NA	NA	NA	NA	NA	NA	NA
I_1759606	I	1759606	0.2201113672652999	PC1	4.000660493693161	0	NA	NA	NA	NA	NA	NA	NA	NA	NA
I_1760917	I	1760917	0.21116463485883522	PC1	4.000660493693161	0	NA	NA	NA	NA	NA	NA	NA	NA	NA
I_1762021	I	1762021	0.294156902025659	PC1	4.000660493693161	0	NA	NA	NA	NA	NA	NA	NA	NA	NA
I_1762305	I	1762305	0.2203162169165841	PC1	4.000660493693161	0	NA	NA	NA	NA	NA	NA	NA	NA	NA
I_1763010	I	1763010	0.5814718305439364	PC1	4.000660493693161	0	NA	NA	NA	NA	NA	NA	NA	NA	NA
I_1763350	I	1763350	0.24764708769258884	PC1	4.000660493693161	0	NA	NA	NA	NA	NA	NA	NA	NA	NA
I_1763385	I	1763385	0.8826917223730301	PC1	4.000660493693161	0	NA	NA	NA	NA	NA	NA	NA	NA	NA
I_1763495	I	1763495	0.32814339434216844	PC1	4.000660493693161	0	NA	NA	NA	NA	NA	NA	NA	NA	NA
I_1763719	I	1763719	0.6012084955315968	PC1	4.000660493693161	0	NA	NA	NA	NA	NA	NA	NA	NA	NA
I_1764449	I	1764449	0.09741043018575077	PC1	4.000660493693161	0	NA	NA	NA	NA	NA	NA	NA	NA	NA
I_1764616	I	1764616	0.8430504756476999	PC1	4.000660493693161	0	NA	NA	NA	NA	NA	NA	NA	NA	NA
I_1765089	I	1765089	0.08172719740033325	PC1	4.000660493693161	0	NA	NA	NA	NA	NA	NA	NA	NA	NA
I_1766748	I	1766748	0.34334340549855713	PC1	4.000660493693161	0	NA	NA	NA	NA	NA	NA	NA	NA	NA
I_1766913	I	1766913	0.024524550225053322	PC1	4.000660493693161	0	NA	NA	NA	NA	NA	NA	NA	NA	NA
I_1767057	I	1767057	0.006326745011530323	PC1	4.000660493693161	0	NA	NA	NA	NA	NA	NA	NA	NA	NA
I_1767082	I	1767082	0.09515462762270771	PC1	4.000660493693161	0	NA	NA	NA	NA	NA	NA	NA	NA	NA
I_1767135	I	1767135	0.05035970871619071	PC1	4.000660493693161	0	NA	NA	NA	NA	NA	NA	NA	NA	NA
I_1767261	I	1767261	0.0852802098888132	PC1	4.000660493693161	0	NA	NA	NA	NA	NA	NA	NA	NA	NA
I_1767495	I	1767495	0.1860299408357713	PC1	4.000660493693161	0	NA	NA	NA	NA	NA	NA	NA	NA	NA
I_1767779	I	1767779	0.09650725793096922	PC1	4.000660493693161	0	NA	NA	NA	NA	NA	NA	NA	NA	NA
I_1768711	I	1768711	0.09727311670063306	PC1	4.000660493693161	0	NA	NA	NA	NA	NA	NA	NA	NA	NA
I_1768833	I	1768833	0.521295369136698	PC1	4.000660493693161	0	NA	NA	NA	NA	NA	NA	NA	NA	NA
I_1768874	I	1768874	0.5906215542836546	PC1	4.000660493693161	0	NA	NA	NA	NA	NA	NA	NA	NA	NA
I_1769382	I	1769382	0.4167412442544135	PC1	4.000660493693161	0	NA	NA	NA	NA	NA	NA	NA	NA	NA
I_1770282	I	1770282	0.13564962279229134	PC1	4.000660493693161	0	NA	NA	NA	NA	NA	NA	NA	NA	NA
I_1770334	I	1770334	0.061358964991683106	PC1	4.000660493693161	0	NA	NA	NA	NA	NA	NA	NA	NA	NA
I_1770379	I	1770379	0.13196685987986861	PC1	4.000660493693161	0	NA	NA	NA	NA	NA	NA	NA	NA	NA
I_1770837	I	1770837	0.7046065290197949	PC1	4.000660493693161	0	NA	NA	NA	NA	NA	NA	NA	NA	NA
I_1771236	I	1771236	0.3004514969470902	PC1	4.000660493693161	0	NA	NA	NA	NA	NA	NA	NA	NA	NA
I_1772010	I	1772010	0.09047369806670312	PC1	4.000660493693161	0	NA	NA	NA	NA	NA	NA	NA	NA	NA
I_1773003	I	1773003	0.019109605464324192	PC1	4.000660493693161	0	NA	NA	NA	NA	NA	NA	NA	NA	NA
I_1773988	I	1773988	0.05620449752023958	PC1	4.000660493693161	0	NA	NA	NA	NA	NA	NA	NA	NA	NA
I_1774061	I	1774061	0.009860935835822114	PC1	4.000660493693161	0	NA	NA	NA	NA	NA	NA	NA	NA	NA
I_1775399	I	1775399	0.02847819928028954	PC1	4.000660493693161	0	NA	NA	NA	NA	NA	NA	NA	NA	NA
I_1775995	I	1775995	0.34334340549855713	PC1	4.000660493693161	0	NA	NA	NA	NA	NA	NA	NA	NA	NA
I_1776454	I	1776454	0.1353616558117635	PC1	4.000660493693161	0	NA	NA	NA	NA	NA	NA	NA	NA	NA
I_1776997	I	1776997	0.18418633336599632	PC1	4.000660493693161	0	NA	NA	NA	NA	NA	NA	NA	NA	NA
I_1777010	I	1777010	0.15288195610453117	PC1	4.000660493693161	0	NA	NA	NA	NA	NA	NA	NA	NA	NA
I_1777085	I	1777085	0.07297348791463276	PC1	4.000660493693161	0	NA	NA	NA	NA	NA	NA	NA	NA	NA
I_1777098	I	1777098	0.17954601304817755	PC1	4.000660493693161	0	NA	NA	NA	NA	NA	NA	NA	NA	NA
I_1777648	I	1777648	0.10726684896391342	PC1	4.000660493693161	0	NA	NA	NA	NA	NA	NA	NA	NA	NA
I_1777823	I	1777823	1.1275908775583647	PC1	4.000660493693161	0	NA	NA	NA	NA	NA	NA	NA	NA	NA
I_1779709	I	1779709	0.11333543817854584	PC1	4.000660493693161	0	NA	NA	NA	NA	NA	NA	NA	NA	NA
I_1780968	I	1780968	0.17774758909999636	PC1	4.000660493693161	0	NA	NA	NA	NA	NA	NA	NA	NA	NA
I_1781713	I	1781713	0.36641913830408607	PC1	4.000660493693161	0	NA	NA	NA	NA	NA	NA	NA	NA	NA
I_1782873	I	1782873	0.13605764202515963	PC1	4.000660493693161	0	NA	NA	NA	NA	NA	NA	NA	NA	NA
I_1782986	I	1782986	0.0023797560770617873	PC1	4.000660493693161	0	NA	NA	NA	NA	NA	NA	NA	NA	NA
I_1783515	I	1783515	0.047349454854413456	PC1	4.000660493693161	0	NA	NA	NA	NA	NA	NA	NA	NA	NA
I_1783569	I	1783569	0.13794117901037134	PC1	4.000660493693161	0	NA	NA	NA	NA	NA	NA	NA	NA	NA
I_1783580	I	1783580	0.16147740164264207	PC1	4.000660493693161	0	NA	NA	NA	NA	NA	NA	NA	NA	NA
I_1783855	I	1783855	0.4508280302301699	PC1	4.000660493693161	0	NA	NA	NA	NA	NA	NA	NA	NA	NA
I_1783959	I	1783959	0.29155876720407325	PC1	4.000660493693161	0	NA	NA	NA	NA	NA	NA	NA	NA	NA
I_1783968	I	1783968	0.30923883072401337	PC1	4.000660493693161	0	NA	NA	NA	NA	NA	NA	NA	NA	NA
I_1783969	I	1783969	0.04230316853507769	PC1	4.000660493693161	0	NA	NA	NA	NA	NA	NA	NA	NA	NA
I_1784018	I	1784018	0.22460906236284586	PC1	4.000660493693161	0	NA	NA	NA	NA	NA	NA	NA	NA	NA
I_1784230	I	1784230	0.030506132156073142	PC1	4.000660493693161	0	NA	NA	NA	NA	NA	NA	NA	NA	NA
I_1784290	I	1784290	0.06805871337709263	PC1	4.000660493693161	0	NA	NA	NA	NA	NA	NA	NA	NA	NA
I_1784706	I	1784706	0.23511140524573299	PC1	4.000660493693161	0	NA	NA	NA	NA	NA	NA	NA	NA	NA
I_1784732	I	1784732	0.137366240953638	PC1	4.000660493693161	0	NA	NA	NA	NA	NA	NA	NA	NA	NA
I_1784809	I	1784809	0.6112964776848483	PC1	4.000660493693161	0	NA	NA	NA	NA	NA	NA	NA	NA	NA
I_1785437	I	1785437	0.21696103163419558	PC1	4.000660493693161	0	NA	NA	NA	NA	NA	NA	NA	NA	NA
I_1785632	I	1785632	0.06652570075776063	PC1	4.000660493693161	0	NA	NA	NA	NA	NA	NA	NA	NA	NA
I_1785672	I	1785672	0.07297348791463276	PC1	4.000660493693161	0	NA	NA	NA	NA	NA	NA	NA	NA	NA
I_1785787	I	1785787	0.42366996821733727	PC1	4.000660493693161	0	NA	NA	NA	NA	NA	NA	NA	NA	NA
I_1786591	I	1786591	0.11556537755134594	PC1	4.000660493693161	0	NA	NA	NA	NA	NA	NA	NA	NA	NA
I_1786592	I	1786592	0.10095986884940476	PC1	4.000660493693161	0	NA	NA	NA	NA	NA	NA	NA	NA	NA
I_1787486	I	1787486	0.11206814883761504	PC1	4.000660493693161	0	NA	NA	NA	NA	NA	NA	NA	NA	NA
I_1787501	I	1787501	0.21737343329781098	PC1	4.000660493693161	0	NA	NA	NA	NA	NA	NA	NA	NA	NA
I_1787777	I	1787777	0.6042480855694558	PC1	4.000660493693161	0	NA	NA	NA	NA	NA	NA	NA	NA	NA
I_1787808	I	1787808	0.13564962279229134	PC1	4.000660493693161	0	NA	NA	NA	NA	NA	NA	NA	NA	NA
I_1787889	I	1787889	0.32237198514948207	PC1	4.000660493693161	0	NA	NA	NA	NA	NA	NA	NA	NA	NA
I_1787990	I	1787990	0.021013870611446644	PC1	4.000660493693161	0	NA	NA	NA	NA	NA	NA	NA	NA	NA
I_1788351	I	1788351	0.5244067309073206	PC1	4.000660493693161	0	NA	NA	NA	NA	NA	NA	NA	NA	NA
I_1788538	I	1788538	0.32944063500855614	PC1	4.000660493693161	0	NA	NA	NA	NA	NA	NA	NA	NA	NA
I_1788926	I	1788926	0.17158523459970754	PC1	4.000660493693161	0	NA	NA	NA	NA	NA	NA	NA	NA	NA
I_1789042	I	1789042	0.2567046257951891	PC1	4.000660493693161	0	NA	NA	NA	NA	NA	NA	NA	NA	NA
I_1789092	I	1789092	0.23538463549921912	PC1	4.000660493693161	0	NA	NA	NA	NA	NA	NA	NA	NA	NA
I_1789208	I	1789208	0.21447053810256797	PC1	4.000660493693161	0	NA	NA	NA	NA	NA	NA	NA	NA	NA
I_1789235	I	1789235	0.09840592090434003	PC1	4.000660493693161	0	NA	NA	NA	NA	NA	NA	NA	NA	NA
I_1789347	I	1789347	0.0774029350744689	PC1	4.000660493693161	0	NA	NA	NA	NA	NA	NA	NA	NA	NA
I_1789497	I	1789497	0.12846053098598978	PC1	4.000660493693161	0	NA	NA	NA	NA	NA	NA	NA	NA	NA
I_1790118	I	1790118	0.17954601304817755	PC1	4.000660493693161	0	NA	NA	NA	NA	NA	NA	NA	NA	NA
I_1790492	I	1790492	0.7149614807070662	PC1	4.000660493693161	0	NA	NA	NA	NA	NA	NA	NA	NA	NA
I_1790570	I	1790570	0.5108455236257239	PC1	4.000660493693161	0	NA	NA	NA	NA	NA	NA	NA	NA	NA
I_1790822	I	1790822	0.019109605464324192	PC1	4.000660493693161	0	NA	NA	NA	NA	NA	NA	NA	NA	NA
I_1791180	I	1791180	0.7070252317622461	PC1	4.000660493693161	0	NA	NA	NA	NA	NA	NA	NA	NA	NA
I_1791183	I	1791183	0.3900511772672019	PC1	4.000660493693161	0	NA	NA	NA	NA	NA	NA	NA	NA	NA
I_1791536	I	1791536	1.1275908775583647	PC1	4.000660493693161	0	NA	NA	NA	NA	NA	NA	NA	NA	NA
I_1792883	I	1792883	0.48208859561024936	PC1	4.000660493693161	0	NA	NA	NA	NA	NA	NA	NA	NA	NA
I_1792910	I	1792910	0.12528684051195463	PC1	4.000660493693161	0	NA	NA	NA	NA	NA	NA	NA	NA	NA
I_1792912	I	1792912	0.09409814928157156	PC1	4.000660493693161	0	NA	NA	NA	NA	NA	NA	NA	NA	NA
I_1793040	I	1793040	0.06060114893033234	PC1	4.000660493693161	0	NA	NA	NA	NA	NA	NA	NA	NA	NA
I_1795635	I	1795635	0.2183205342576218	PC1	4.000660493693161	0	NA	NA	NA	NA	NA	NA	NA	NA	NA
I_1796575	I	1796575	0.7881967370737207	PC1	4.000660493693161	0	NA	NA	NA	NA	NA	NA	NA	NA	NA
I_1796592	I	1796592	0.35552395758601896	PC1	4.000660493693161	0	NA	NA	NA	NA	NA	NA	NA	NA	NA
I_1796719	I	1796719	0.019109605464324192	PC1	4.000660493693161	0	NA	NA	NA	NA	NA	NA	NA	NA	NA
I_1797102	I	1797102	0.8116900089150891	PC1	4.000660493693161	0	NA	NA	NA	NA	NA	NA	NA	NA	NA
I_1797293	I	1797293	0.037897953450994074	PC1	4.000660493693161	0	NA	NA	NA	NA	NA	NA	NA	NA	NA
I_1797777	I	1797777	0.3966732915038519	PC1	4.000660493693161	0	NA	NA	NA	NA	NA	NA	NA	NA	NA
I_1798439	I	1798439	0.08595293416505126	PC1	4.000660493693161	0	NA	NA	NA	NA	NA	NA	NA	NA	NA
I_1798458	I	1798458	1.1275908775583647	PC1	4.000660493693161	0	NA	NA	NA	NA	NA	NA	NA	NA	NA
I_1798784	I	1798784	1.560789662607554	PC1	4.000660493693161	0	NA	NA	NA	NA	NA	NA	NA	NA	NA
I_1800051	I	1800051	0.516327625813895	PC1	4.000660493693161	0	NA	NA	NA	NA	NA	NA	NA	NA	NA
I_1800531	I	1800531	0.14655114729902968	PC1	4.000660493693161	0	NA	NA	NA	NA	NA	NA	NA	NA	NA
I_1801554	I	1801554	0.1150706743141452	PC1	4.000660493693161	0	NA	NA	NA	NA	NA	NA	NA	NA	NA
I_1805583	I	1805583	0.10423368512251004	PC1	4.000660493693161	0	NA	NA	NA	NA	NA	NA	NA	NA	NA
I_1805726	I	1805726	0.7057608056427545	PC1	4.000660493693161	0	NA	NA	NA	NA	NA	NA	NA	NA	NA
I_1806009	I	1806009	0.019109605464324192	PC1	4.000660493693161	0	NA	NA	NA	NA	NA	NA	NA	NA	NA
I_1806024	I	1806024	0.338168991160413	PC1	4.000660493693161	0	NA	NA	NA	NA	NA	NA	NA	NA	NA
I_1807431	I	1807431	0.33148365189174855	PC1	4.000660493693161	0	NA	NA	NA	NA	NA	NA	NA	NA	NA
I_1807725	I	1807725	0.07618811733079763	PC1	4.000660493693161	0	NA	NA	NA	NA	NA	NA	NA	NA	NA
I_1807729	I	1807729	0.1408296086081571	PC1	4.000660493693161	0	NA	NA	NA	NA	NA	NA	NA	NA	NA
I_1808883	I	1808883	0.3155916682383141	PC1	4.000660493693161	0	NA	NA	NA	NA	NA	NA	NA	NA	NA
I_1809259	I	1809259	1.1275908775583647	PC1	4.000660493693161	0	NA	NA	NA	NA	NA	NA	NA	NA	NA
I_1810184	I	1810184	0.33264996817569836	PC1	4.000660493693161	0	NA	NA	NA	NA	NA	NA	NA	NA	NA
I_1810726	I	1810726	0.3930860487103141	PC1	4.000660493693161	0	NA	NA	NA	NA	NA	NA	NA	NA	NA
I_1810904	I	1810904	0.3577505044907222	PC1	4.000660493693161	0	NA	NA	NA	NA	NA	NA	NA	NA	NA
I_1812330	I	1812330	0.7291215678284935	PC1	4.000660493693161	0	NA	NA	NA	NA	NA	NA	NA	NA	NA
I_1812702	I	1812702	0.13029599682810394	PC1	4.000660493693161	0	NA	NA	NA	NA	NA	NA	NA	NA	NA
I_1814290	I	1814290	0.19497640527100094	PC1	4.000660493693161	0	NA	NA	NA	NA	NA	NA	NA	NA	NA
I_1814518	I	1814518	0.14033265271582596	PC1	4.000660493693161	0	NA	NA	NA	NA	NA	NA	NA	NA	NA
I_1814589	I	1814589	0.16159136053961923	PC1	4.000660493693161	0	NA	NA	NA	NA	NA	NA	NA	NA	NA
I_1814832	I	1814832	0.13449278310273965	PC1	4.000660493693161	0	NA	NA	NA	NA	NA	NA	NA	NA	NA
I_1816355	I	1816355	0.037897953450994074	PC1	4.000660493693161	0	NA	NA	NA	NA	NA	NA	NA	NA	NA
I_1816651	I	1816651	0.28406055473057046	PC1	4.000660493693161	0	NA	NA	NA	NA	NA	NA	NA	NA	NA
I_1817047	I	1817047	0.019109605464324192	PC1	4.000660493693161	0	NA	NA	NA	NA	NA	NA	NA	NA	NA
I_1817695	I	1817695	1.1275908775583647	PC1	4.000660493693161	0	NA	NA	NA	NA	NA	NA	NA	NA	NA
I_1817872	I	1817872	0.33264996817569836	PC1	4.000660493693161	0	NA	NA	NA	NA	NA	NA	NA	NA	NA
I_1819404	I	1819404	0.5440500175912613	PC1	4.000660493693161	0	NA	NA	NA	NA	NA	NA	NA	NA	NA
I_1823018	I	1823018	0.21505652172388412	PC1	4.000660493693161	0	NA	NA	NA	NA	NA	NA	NA	NA	NA
I_1823196	I	1823196	0.13029599682810394	PC1	4.000660493693161	0	NA	NA	NA	NA	NA	NA	NA	NA	NA
I_1825148	I	1825148	0.3197286110620904	PC1	4.000660493693161	0	NA	NA	NA	NA	NA	NA	NA	NA	NA
I_1825177	I	1825177	0.49297117054372896	PC1	4.000660493693161	0	NA	NA	NA	NA	NA	NA	NA	NA	NA
I_1827914	I	1827914	1.1275908775583647	PC1	4.000660493693161	0	NA	NA	NA	NA	NA	NA	NA	NA	NA
I_1830167	I	1830167	0.019109605464324192	PC1	4.000660493693161	0	NA	NA	NA	NA	NA	NA	NA	NA	NA
I_1830282	I	1830282	0.3665374563926972	PC1	4.000660493693161	0	NA	NA	NA	NA	NA	NA	NA	NA	NA
I_1830866	I	1830866	0.4478552142436721	PC1	4.000660493693161	0	NA	NA	NA	NA	NA	NA	NA	NA	NA
I_1831796	I	1831796	0.555884966967292	PC1	4.000660493693161	0	NA	NA	NA	NA	NA	NA	NA	NA	NA
I_1835558	I	1835558	0.13029599682810394	PC1	4.000660493693161	0	NA	NA	NA	NA	NA	NA	NA	NA	NA
I_1836455	I	1836455	0.22835434929026996	PC1	4.000660493693161	0	NA	NA	NA	NA	NA	NA	NA	NA	NA
I_1836638	I	1836638	0.37131731779702626	PC1	4.000660493693161	0	NA	NA	NA	NA	NA	NA	NA	NA	NA
I_1838364	I	1838364	0.020654553795487557	PC1	4.000660493693161	0	NA	NA	NA	NA	NA	NA	NA	NA	NA
I_1840800	I	1840800	0.02136537863636864	PC1	4.000660493693161	0	NA	NA	NA	NA	NA	NA	NA	NA	NA
I_1841116	I	1841116	1.1275908775583647	PC1	4.000660493693161	0	NA	NA	NA	NA	NA	NA	NA	NA	NA
I_1842186	I	1842186	0.15492507399349467	PC1	4.000660493693161	0	NA	NA	NA	NA	NA	NA	NA	NA	NA
I_1843360	I	1843360	0.019109605464324192	PC1	4.000660493693161	0	NA	NA	NA	NA	NA	NA	NA	NA	NA
I_1845174	I	1845174	0.6209438798165537	PC1	4.000660493693161	0	NA	NA	NA	NA	NA	NA	NA	NA	NA
I_1846045	I	1846045	0.13029599682810394	PC1	4.000660493693161	0	NA	NA	NA	NA	NA	NA	NA	NA	NA
I_1848536	I	1848536	0.037897953450994074	PC1	4.000660493693161	0	NA	NA	NA	NA	NA	NA	NA	NA	NA
I_1852231	I	1852231	0.26737049304423877	PC1	4.000660493693161	0	NA	NA	NA	NA	NA	NA	NA	NA	NA
I_1856232	I	1856232	0.18459704349295133	PC1	4.000660493693161	0	NA	NA	NA	NA	NA	NA	NA	NA	NA
I_1856961	I	1856961	0.4107699032968246	PC1	4.000660493693161	0	NA	NA	NA	NA	NA	NA	NA	NA	NA
I_1856971	I	1856971	0.7277044847061119	PC1	4.000660493693161	0	NA	NA	NA	NA	NA	NA	NA	NA	NA
I_1857126	I	1857126	0.29308118109304376	PC1	4.000660493693161	0	NA	NA	NA	NA	NA	NA	NA	NA	NA
I_1858273	I	1858273	1.1222875001410861	PC1	4.000660493693161	0	NA	NA	NA	NA	NA	NA	NA	NA	NA
I_1859641	I	1859641	0.3477193540732587	PC1	4.000660493693161	0	NA	NA	NA	NA	NA	NA	NA	NA	NA
I_1860922	I	1860922	0.45542509556331606	PC1	4.000660493693161	0	NA	NA	NA	NA	NA	NA	NA	NA	NA
I_1861201	I	1861201	0.34196252849132897	PC1	4.000660493693161	0	NA	NA	NA	NA	NA	NA	NA	NA	NA
I_1861457	I	1861457	0.4135738441666623	PC1	4.000660493693161	0	NA	NA	NA	NA	NA	NA	NA	NA	NA
I_1861893	I	1861893	0.7291215678284935	PC1	4.000660493693161	0	NA	NA	NA	NA	NA	NA	NA	NA	NA
I_1861912	I	1861912	0.14961655738447208	PC1	4.000660493693161	0	NA	NA	NA	NA	NA	NA	NA	NA	NA
I_1862460	I	1862460	0.021943469145344754	PC1	4.000660493693161	0	NA	NA	NA	NA	NA	NA	NA	NA	NA
I_1862478	I	1862478	0.019109605464324192	PC1	4.000660493693161	0	NA	NA	NA	NA	NA	NA	NA	NA	NA
I_1863956	I	1863956	0.9841726558146898	PC1	4.000660493693161	0	NA	NA	NA	NA	NA	NA	NA	NA	NA
I_1863957	I	1863957	0.28060455021184566	PC1	4.000660493693161	0	NA	NA	NA	NA	NA	NA	NA	NA	NA
I_1864169	I	1864169	0.2927298426717222	PC1	4.000660493693161	0	NA	NA	NA	NA	NA	NA	NA	NA	NA
I_1864807	I	1864807	0.2762558240942974	PC1	4.000660493693161	0	NA	NA	NA	NA	NA	NA	NA	NA	NA
I_1865931	I	1865931	0.38264278498504545	PC1	4.000660493693161	0	NA	NA	NA	NA	NA	NA	NA	NA	NA
I_1865982	I	1865982	0.34196252849132897	PC1	4.000660493693161	0	NA	NA	NA	NA	NA	NA	NA	NA	NA
I_1866212	I	1866212	0.022356728082986936	PC1	4.000660493693161	0	NA	NA	NA	NA	NA	NA	NA	NA	NA
I_1867224	I	1867224	1.1222875001410861	PC1	4.000660493693161	0	NA	NA	NA	NA	NA	NA	NA	NA	NA
I_1868286	I	1868286	0.10867629876083112	PC1	4.000660493693161	0	NA	NA	NA	NA	NA	NA	NA	NA	NA
I_1868560	I	1868560	0.2193272403099898	PC1	4.000660493693161	0	NA	NA	NA	NA	NA	NA	NA	NA	NA
I_1868769	I	1868769	1.6085888257667889	PC1	4.000660493693161	0	NA	NA	NA	NA	NA	NA	NA	NA	NA
I_1868943	I	1868943	0.03772253741381084	PC1	4.000660493693161	0	NA	NA	NA	NA	NA	NA	NA	NA	NA
I_1869051	I	1869051	0.14961655738447208	PC1	4.000660493693161	0	NA	NA	NA	NA	NA	NA	NA	NA	NA
I_1869376	I	1869376	0.11153461592634874	PC1	4.000660493693161	0	NA	NA	NA	NA	NA	NA	NA	NA	NA
I_1869486	I	1869486	0.08960398354368951	PC1	4.000660493693161	0	NA	NA	NA	NA	NA	NA	NA	NA	NA
I_1869492	I	1869492	0.5584980104324235	PC1	4.000660493693161	0	NA	NA	NA	NA	NA	NA	NA	NA	NA
I_1869832	I	1869832	0.19956427334538962	PC1	4.000660493693161	0	NA	NA	NA	NA	NA	NA	NA	NA	NA
I_1870113	I	1870113	0.6603275062414868	PC1	4.000660493693161	0	NA	NA	NA	NA	NA	NA	NA	NA	NA
I_1870569	I	1870569	0.945381715934388	PC1	4.000660493693161	0	NA	NA	NA	NA	NA	NA	NA	NA	NA
I_1871525	I	1871525	0.18951856618219876	PC1	4.000660493693161	0	NA	NA	NA	NA	NA	NA	NA	NA	NA
I_1871847	I	1871847	0.793235398046952	PC1	4.000660493693161	0	NA	NA	NA	NA	NA	NA	NA	NA	NA
I_1872617	I	1872617	1.3150873051988492	PC1	4.000660493693161	0	NA	NA	NA	NA	NA	NA	NA	NA	NA
I_1872974	I	1872974	0.4313241517795225	PC1	4.000660493693161	0	NA	NA	NA	NA	NA	NA	NA	NA	NA
I_1873121	I	1873121	0.04203245155669546	PC1	4.000660493693161	0	NA	NA	NA	NA	NA	NA	NA	NA	NA
I_1873373	I	1873373	0.6735758415927213	PC1	4.000660493693161	0	NA	NA	NA	NA	NA	NA	NA	NA	NA
I_1874558	I	1874558	1.4858355671468773	PC1	4.000660493693161	0	NA	NA	NA	NA	NA	NA	NA	NA	NA
I_1875698	I	1875698	0.2193272403099898	PC1	4.000660493693161	0	NA	NA	NA	NA	NA	NA	NA	NA	NA
I_1875823	I	1875823	0.5993289153626933	PC1	4.000660493693161	0	NA	NA	NA	NA	NA	NA	NA	NA	NA
I_1876106	I	1876106	0.20110697932394944	PC1	4.000660493693161	0	NA	NA	NA	NA	NA	NA	NA	NA	NA
I_1876789	I	1876789	1.15520704636416	PC1	4.000660493693161	0	NA	NA	NA	NA	NA	NA	NA	NA	NA
I_1877078	I	1877078	0.07101216912571946	PC1	4.000660493693161	0	NA	NA	NA	NA	NA	NA	NA	NA	NA
I_1877182	I	1877182	0.19956427334538962	PC1	4.000660493693161	0	NA	NA	NA	NA	NA	NA	NA	NA	NA
I_1880367	I	1880367	0.14961655738447208	PC1	4.000660493693161	0	NA	NA	NA	NA	NA	NA	NA	NA	NA
I_1880625	I	1880625	0.4260235618680777	PC1	4.000660493693161	0	NA	NA	NA	NA	NA	NA	NA	NA	NA
I_1880749	I	1880749	1.4858355671468773	PC1	4.000660493693161	0	NA	NA	NA	NA	NA	NA	NA	NA	NA
I_1882333	I	1882333	0.24749461279294768	PC1	4.000660493693161	0	NA	NA	NA	NA	NA	NA	NA	NA	NA
I_1882860	I	1882860	0.016991326525808186	PC1	4.000660493693161	0	NA	NA	NA	NA	NA	NA	NA	NA	NA
I_1882969	I	1882969	0.24329056553532027	PC1	4.000660493693161	0	NA	NA	NA	NA	NA	NA	NA	NA	NA
I_1882987	I	1882987	0.17458269742257543	PC1	4.000660493693161	0	NA	NA	NA	NA	NA	NA	NA	NA	NA
I_1883109	I	1883109	0.029871279834109667	PC1	4.000660493693161	0	NA	NA	NA	NA	NA	NA	NA	NA	NA
I_1883156	I	1883156	0.42830669807309096	PC1	4.000660493693161	0	NA	NA	NA	NA	NA	NA	NA	NA	NA
I_1883323	I	1883323	0.8509522589625773	PC1	4.000660493693161	0	NA	NA	NA	NA	NA	NA	NA	NA	NA
I_1883531	I	1883531	0.8352106843633078	PC1	4.000660493693161	0	NA	NA	NA	NA	NA	NA	NA	NA	NA
I_1885678	I	1885678	0.19956427334538962	PC1	4.000660493693161	0	NA	NA	NA	NA	NA	NA	NA	NA	NA
I_1886351	I	1886351	0.3378879382833017	PC1	4.000660493693161	0	NA	NA	NA	NA	NA	NA	NA	NA	NA
I_1886423	I	1886423	0.8926355743720669	PC1	4.000660493693161	0	NA	NA	NA	NA	NA	NA	NA	NA	NA
I_1886763	I	1886763	0.532821585839965	PC1	4.000660493693161	0	NA	NA	NA	NA	NA	NA	NA	NA	NA
I_1886991	I	1886991	0.05667343275908195	PC1	4.000660493693161	0	NA	NA	NA	NA	NA	NA	NA	NA	NA
I_1890537	I	1890537	1.4858355671468773	PC1	4.000660493693161	0	NA	NA	NA	NA	NA	NA	NA	NA	NA
I_1891987	I	1891987	0.2959056266286638	PC1	4.000660493693161	0	NA	NA	NA	NA	NA	NA	NA	NA	NA
I_1892869	I	1892869	0.10811840387793174	PC1	4.000660493693161	0	NA	NA	NA	NA	NA	NA	NA	NA	NA
I_1893466	I	1893466	0.9453027419263463	PC1	4.000660493693161	0	NA	NA	NA	NA	NA	NA	NA	NA	NA
I_1893520	I	1893520	0.3155964546650625	PC1	4.000660493693161	0	NA	NA	NA	NA	NA	NA	NA	NA	NA
I_1894678	I	1894678	0.2193272403099898	PC1	4.000660493693161	0	NA	NA	NA	NA	NA	NA	NA	NA	NA
I_1895716	I	1895716	0.46236139784290453	PC1	4.000660493693161	0	NA	NA	NA	NA	NA	NA	NA	NA	NA
I_1896308	I	1896308	0.19956427334538962	PC1	4.000660493693161	0	NA	NA	NA	NA	NA	NA	NA	NA	NA
I_1897407	I	1897407	0.3828714038041283	PC1	4.000660493693161	0	NA	NA	NA	NA	NA	NA	NA	NA	NA
I_1897669	I	1897669	0.6666843877494553	PC1	4.000660493693161	0	NA	NA	NA	NA	NA	NA	NA	NA	NA
I_1898825	I	1898825	0.31726906558135204	PC1	4.000660493693161	0	NA	NA	NA	NA	NA	NA	NA	NA	NA
I_1899619	I	1899619	0.6896168485371297	PC1	4.000660493693161	0	NA	NA	NA	NA	NA	NA	NA	NA	NA
I_1899696	I	1899696	0.7840291782832582	PC1	4.000660493693161	0	NA	NA	NA	NA	NA	NA	NA	NA	NA
I_1900286	I	1900286	0.31646884621878607	PC1	4.000660493693161	0	NA	NA	NA	NA	NA	NA	NA	NA	NA
I_1901027	I	1901027	0.2785013643467266	PC1	4.000660493693161	0	NA	NA	NA	NA	NA	NA	NA	NA	NA
I_1901867	I	1901867	0.20110697932394944	PC1	4.000660493693161	0	NA	NA	NA	NA	NA	NA	NA	NA	NA
I_1901908	I	1901908	0.08408043226757211	PC1	4.000660493693161	0	NA	NA	NA	NA	NA	NA	NA	NA	NA
I_1902250	I	1902250	0.8352106843633078	PC1	4.000660493693161	0	NA	NA	NA	NA	NA	NA	NA	NA	NA
I_1902516	I	1902516	0.020654553795487557	PC1	4.000660493693161	0	NA	NA	NA	NA	NA	NA	NA	NA	NA
I_1903048	I	1903048	0.07787313942439687	PC1	4.000660493693161	0	NA	NA	NA	NA	NA	NA	NA	NA	NA
I_1903061	I	1903061	0.11441326566049882	PC1	4.000660493693161	0	NA	NA	NA	NA	NA	NA	NA	NA	NA
I_1903091	I	1903091	0.051408114306883315	PC1	4.000660493693161	0	NA	NA	NA	NA	NA	NA	NA	NA	NA
I_1903189	I	1903189	0.18613153630094975	PC1	4.000660493693161	0	NA	NA	NA	NA	NA	NA	NA	NA	NA
I_1903325	I	1903325	0.23059612926195713	PC1	4.000660493693161	0	NA	NA	NA	NA	NA	NA	NA	NA	NA
I_1903346	I	1903346	0.0754803851324742	PC1	4.000660493693161	0	NA	NA	NA	NA	NA	NA	NA	NA	NA
I_1903578	I	1903578	0.4173282015168979	PC1	4.000660493693161	0	NA	NA	NA	NA	NA	NA	NA	NA	NA
I_1903662	I	1903662	0.21660884152573578	PC1	4.000660493693161	0	NA	NA	NA	NA	NA	NA	NA	NA	NA
I_1903777	I	1903777	0.08514218284228252	PC1	4.000660493693161	0	NA	NA	NA	NA	NA	NA	NA	NA	NA
I_1904247	I	1904247	0.07101216912571946	PC1	4.000660493693161	0	NA	NA	NA	NA	NA	NA	NA	NA	NA
I_1904551	I	1904551	0.3748671147618009	PC1	4.000660493693161	0	NA	NA	NA	NA	NA	NA	NA	NA	NA
I_1904735	I	1904735	0.24094648815907005	PC1	4.000660493693161	0	NA	NA	NA	NA	NA	NA	NA	NA	NA
I_1904970	I	1904970	0.8826917223730301	PC1	4.000660493693161	0	NA	NA	NA	NA	NA	NA	NA	NA	NA
I_1905014	I	1905014	0.10025041072243032	PC1	4.000660493693161	0	NA	NA	NA	NA	NA	NA	NA	NA	NA
I_1905150	I	1905150	0.17630312601821788	PC1	4.000660493693161	0	NA	NA	NA	NA	NA	NA	NA	NA	NA
I_1905303	I	1905303	0.08267394628901989	PC1	4.000660493693161	0	NA	NA	NA	NA	NA	NA	NA	NA	NA
I_1905967	I	1905967	0.49386558685457	PC1	4.000660493693161	0	NA	NA	NA	NA	NA	NA	NA	NA	NA
I_1905968	I	1905968	0.3808822935731937	PC1	4.000660493693161	0	NA	NA	NA	NA	NA	NA	NA	NA	NA
I_1906351	I	1906351	0.14808885450100415	PC1	4.000660493693161	0	NA	NA	NA	NA	NA	NA	NA	NA	NA
I_1906690	I	1906690	0.14961655738447208	PC1	4.000660493693161	0	NA	NA	NA	NA	NA	NA	NA	NA	NA
I_1906844	I	1906844	0.6043165763555801	PC1	4.000660493693161	0	NA	NA	NA	NA	NA	NA	NA	NA	NA
I_1907014	I	1907014	0.1560265760996273	PC1	4.000660493693161	0	NA	NA	NA	NA	NA	NA	NA	NA	NA
I_1907088	I	1907088	0.5636798025391749	PC1	4.000660493693161	0	NA	NA	NA	NA	NA	NA	NA	NA	NA
I_1907334	I	1907334	0.12496025900305185	PC1	4.000660493693161	0	NA	NA	NA	NA	NA	NA	NA	NA	NA
I_1907502	I	1907502	0.1534614879823888	PC1	4.000660493693161	0	NA	NA	NA	NA	NA	NA	NA	NA	NA
I_1907521	I	1907521	0.049962084744686226	PC1	4.000660493693161	0	NA	NA	NA	NA	NA	NA	NA	NA	NA
I_1907546	I	1907546	0.14733287125851713	PC1	4.000660493693161	0	NA	NA	NA	NA	NA	NA	NA	NA	NA
I_1907563	I	1907563	0.17826368282765334	PC1	4.000660493693161	0	NA	NA	NA	NA	NA	NA	NA	NA	NA
I_1907670	I	1907670	0.3748671147618009	PC1	4.000660493693161	0	NA	NA	NA	NA	NA	NA	NA	NA	NA
I_1907896	I	1907896	0.07101216912571946	PC1	4.000660493693161	0	NA	NA	NA	NA	NA	NA	NA	NA	NA
I_1908550	I	1908550	0.21306940740913638	PC1	4.000660493693161	0	NA	NA	NA	NA	NA	NA	NA	NA	NA
I_1908766	I	1908766	0.07034243421311512	PC1	4.000660493693161	0	NA	NA	NA	NA	NA	NA	NA	NA	NA
I_1908794	I	1908794	0.33264996817569836	PC1	4.000660493693161	0	NA	NA	NA	NA	NA	NA	NA	NA	NA
I_1908913	I	1908913	0.983941765898619	PC1	4.000660493693161	0	NA	NA	NA	NA	NA	NA	NA	NA	NA
I_1908980	I	1908980	0.5571510308425968	PC1	4.000660493693161	0	NA	NA	NA	NA	NA	NA	NA	NA	NA
I_1909058	I	1909058	1.0155750706758035	PC1	4.000660493693161	0	NA	NA	NA	NA	NA	NA	NA	NA	NA
I_1909298	I	1909298	0.37598862540236316	PC1	4.000660493693161	0	NA	NA	NA	NA	NA	NA	NA	NA	NA
I_1909486	I	1909486	0.8826917223730301	PC1	4.000660493693161	0	NA	NA	NA	NA	NA	NA	NA	NA	NA
I_1909716	I	1909716	0.05808791661339416	PC1	4.000660493693161	0	NA	NA	NA	NA	NA	NA	NA	NA	NA
I_1910108	I	1910108	0.0874144142488464	PC1	4.000660493693161	0	NA	NA	NA	NA	NA	NA	NA	NA	NA
I_1910668	I	1910668	0.13718365679508046	PC1	4.000660493693161	0	NA	NA	NA	NA	NA	NA	NA	NA	NA
I_1910756	I	1910756	0.6887691634104347	PC1	4.000660493693161	0	NA	NA	NA	NA	NA	NA	NA	NA	NA
I_1911125	I	1911125	0.21607903988774702	PC1	4.000660493693161	0	NA	NA	NA	NA	NA	NA	NA	NA	NA
I_1911370	I	1911370	0.2786891044608669	PC1	4.000660493693161	0	NA	NA	NA	NA	NA	NA	NA	NA	NA
I_1912674	I	1912674	0.2189519716828169	PC1	4.000660493693161	0	NA	NA	NA	NA	NA	NA	NA	NA	NA
I_1913196	I	1913196	0.21232086432153147	PC1	4.000660493693161	0	NA	NA	NA	NA	NA	NA	NA	NA	NA
I_1914259	I	1914259	1.0695796923287972	PC1	4.000660493693161	0	NA	NA	NA	NA	NA	NA	NA	NA	NA
I_1915518	I	1915518	0.05809367160297409	PC1	4.000660493693161	0	NA	NA	NA	NA	NA	NA	NA	NA	NA
I_1916382	I	1916382	0.2435191046549837	PC1	4.000660493693161	0	NA	NA	NA	NA	NA	NA	NA	NA	NA
I_1916420	I	1916420	0.6033175666433349	PC1	4.000660493693161	0	NA	NA	NA	NA	NA	NA	NA	NA	NA
I_1918298	I	1918298	0.21798250555379814	PC1	4.000660493693161	0	NA	NA	NA	NA	NA	NA	NA	NA	NA
I_1918526	I	1918526	0.05053738426087468	PC1	4.000660493693161	0	NA	NA	NA	NA	NA	NA	NA	NA	NA
I_1918797	I	1918797	0.4730662429164708	PC1	4.000660493693161	0	NA	NA	NA	NA	NA	NA	NA	NA	NA
I_1919007	I	1919007	0.35269324824440534	PC1	4.000660493693161	0	NA	NA	NA	NA	NA	NA	NA	NA	NA
I_1919909	I	1919909	0.0785191183040378	PC1	4.000660493693161	0	NA	NA	NA	NA	NA	NA	NA	NA	NA
I_1919920	I	1919920	1.3335242967577003	PC1	4.000660493693161	0	NA	NA	NA	NA	NA	NA	NA	NA	NA
I_1920046	I	1920046	0.40031355381032524	PC1	4.000660493693161	0	NA	NA	NA	NA	NA	NA	NA	NA	NA
I_1920063	I	1920063	1.3125695507458208	PC1	4.000660493693161	0	NA	NA	NA	NA	NA	NA	NA	NA	NA
I_1923224	I	1923224	0.48767190974052055	PC1	4.000660493693161	0	NA	NA	NA	NA	NA	NA	NA	NA	NA
I_1923661	I	1923661	1.4858355671468773	PC1	4.000660493693161	0	NA	NA	NA	NA	NA	NA	NA	NA	NA
I_1924276	I	1924276	0.0569390594650827	PC1	4.000660493693161	0	NA	NA	NA	NA	NA	NA	NA	NA	NA
I_1924626	I	1924626	1.46462156901918	PC1	4.000660493693161	0	NA	NA	NA	NA	NA	NA	NA	NA	NA
I_1924938	I	1924938	0.3250629422008419	PC1	4.000660493693161	0	NA	NA	NA	NA	NA	NA	NA	NA	NA
I_1925630	I	1925630	0.7166226175842051	PC1	4.000660493693161	0	NA	NA	NA	NA	NA	NA	NA	NA	NA
I_1925633	I	1925633	0.9365428404475379	PC1	4.000660493693161	0	NA	NA	NA	NA	NA	NA	NA	NA	NA
I_1926395	I	1926395	1.2021909834136775	PC1	4.000660493693161	0	NA	NA	NA	NA	NA	NA	NA	NA	NA
I_1926561	I	1926561	0.931187473921893	PC1	4.000660493693161	0	NA	NA	NA	NA	NA	NA	NA	NA	NA
I_1927183	I	1927183	0.4405516629107712	PC1	4.000660493693161	0	NA	NA	NA	NA	NA	NA	NA	NA	NA
I_1927761	I	1927761	0.5223900245514397	PC1	4.000660493693161	0	NA	NA	NA	NA	NA	NA	NA	NA	NA
I_1928125	I	1928125	1.031505315220119	PC1	4.000660493693161	0	NA	NA	NA	NA	NA	NA	NA	NA	NA
I_1928793	I	1928793	0.17236624065154732	PC1	4.000660493693161	0	NA	NA	NA	NA	NA	NA	NA	NA	NA
I_1929108	I	1929108	0.637519054727379	PC1	4.000660493693161	0	NA	NA	NA	NA	NA	NA	NA	NA	NA
I_1929119	I	1929119	0.33998602044906795	PC1	4.000660493693161	0	NA	NA	NA	NA	NA	NA	NA	NA	NA
I_1929146	I	1929146	0.2435191046549837	PC1	4.000660493693161	0	NA	NA	NA	NA	NA	NA	NA	NA	NA
I_1930119	I	1930119	0.41322271978527925	PC1	4.000660493693161	0	NA	NA	NA	NA	NA	NA	NA	NA	NA
I_1930165	I	1930165	0.5643896887227173	PC1	4.000660493693161	0	NA	NA	NA	NA	NA	NA	NA	NA	NA
I_1930175	I	1930175	0.7283632420349861	PC1	4.000660493693161	0	NA	NA	NA	NA	NA	NA	NA	NA	NA
I_1930178	I	1930178	0.13245207244042367	PC1	4.000660493693161	0	NA	NA	NA	NA	NA	NA	NA	NA	NA
I_1931583	I	1931583	0.621255017729658	PC1	4.000660493693161	0	NA	NA	NA	NA	NA	NA	NA	NA	NA
I_1932062	I	1932062	0.13351825020036712	PC1	4.000660493693161	0	NA	NA	NA	NA	NA	NA	NA	NA	NA
I_1932341	I	1932341	0.5223900245514397	PC1	4.000660493693161	0	NA	NA	NA	NA	NA	NA	NA	NA	NA
I_1932460	I	1932460	0.2836828859765558	PC1	4.000660493693161	0	NA	NA	NA	NA	NA	NA	NA	NA	NA
I_1932527	I	1932527	0.28743175919153025	PC1	4.000660493693161	0	NA	NA	NA	NA	NA	NA	NA	NA	NA
I_1932975	I	1932975	0.2779990900227213	PC1	4.000660493693161	0	NA	NA	NA	NA	NA	NA	NA	NA	NA
I_1933111	I	1933111	0.26263094735523695	PC1	4.000660493693161	0	NA	NA	NA	NA	NA	NA	NA	NA	NA
I_1933135	I	1933135	0.49943967849795345	PC1	4.000660493693161	0	NA	NA	NA	NA	NA	NA	NA	NA	NA
I_1933269	I	1933269	0.14317911494135516	PC1	4.000660493693161	0	NA	NA	NA	NA	NA	NA	NA	NA	NA
I_1933463	I	1933463	0.931515175584311	PC1	4.000660493693161	0	NA	NA	NA	NA	NA	NA	NA	NA	NA
I_1933539	I	1933539	0.023917364747711972	PC1	4.000660493693161	0	NA	NA	NA	NA	NA	NA	NA	NA	NA
I_1937919	I	1937919	0.7028741788375329	PC1	4.000660493693161	0	NA	NA	NA	NA	NA	NA	NA	NA	NA
I_1938216	I	1938216	0.35269324824440534	PC1	4.000660493693161	0	NA	NA	NA	NA	NA	NA	NA	NA	NA
I_1938599	I	1938599	1.031505315220119	PC1	4.000660493693161	0	NA	NA	NA	NA	NA	NA	NA	NA	NA
I_1939424	I	1939424	1.2603765425841653	PC1	4.000660493693161	0	NA	NA	NA	NA	NA	NA	NA	NA	NA
I_1940533	I	1940533	0.5223900245514397	PC1	4.000660493693161	0	NA	NA	NA	NA	NA	NA	NA	NA	NA
I_1941143	I	1941143	1.2604078745858254	PC1	4.000660493693161	0	NA	NA	NA	NA	NA	NA	NA	NA	NA
I_1942588	I	1942588	0.1223019320202983	PC1	4.000660493693161	0	NA	NA	NA	NA	NA	NA	NA	NA	NA
I_1942800	I	1942800	0.2435191046549837	PC1	4.000660493693161	0	NA	NA	NA	NA	NA	NA	NA	NA	NA
I_1942811	I	1942811	1.4858355671468773	PC1	4.000660493693161	0	NA	NA	NA	NA	NA	NA	NA	NA	NA
I_1944185	I	1944185	0.7140902394506614	PC1	4.000660493693161	0	NA	NA	NA	NA	NA	NA	NA	NA	NA
I_1945175	I	1945175	0.17014410265733856	PC1	4.000660493693161	0	NA	NA	NA	NA	NA	NA	NA	NA	NA
I_1945752	I	1945752	0.42501297037204094	PC1	4.000660493693161	0	NA	NA	NA	NA	NA	NA	NA	NA	NA
I_1946770	I	1946770	0.21798250555379814	PC1	4.000660493693161	0	NA	NA	NA	NA	NA	NA	NA	NA	NA
I_1946905	I	1946905	0.10673051301763684	PC1	4.000660493693161	0	NA	NA	NA	NA	NA	NA	NA	NA	NA
I_1947620	I	1947620	0.15749590452117407	PC1	4.000660493693161	0	NA	NA	NA	NA	NA	NA	NA	NA	NA
I_1947740	I	1947740	1.1423424890947964	PC1	4.000660493693161	0	NA	NA	NA	NA	NA	NA	NA	NA	NA
I_1947916	I	1947916	0.6635658130784042	PC1	4.000660493693161	0	NA	NA	NA	NA	NA	NA	NA	NA	NA
I_1948654	I	1948654	1.4858355671468773	PC1	4.000660493693161	0	NA	NA	NA	NA	NA	NA	NA	NA	NA
I_1948882	I	1948882	0.4286688554106554	PC1	4.000660493693161	0	NA	NA	NA	NA	NA	NA	NA	NA	NA
I_1948905	I	1948905	0.24839447182901445	PC1	4.000660493693161	0	NA	NA	NA	NA	NA	NA	NA	NA	NA
I_1949631	I	1949631	0.2435191046549837	PC1	4.000660493693161	0	NA	NA	NA	NA	NA	NA	NA	NA	NA
I_1949730	I	1949730	1.2603765425841653	PC1	4.000660493693161	0	NA	NA	NA	NA	NA	NA	NA	NA	NA
I_1950310	I	1950310	0.5867385112794234	PC1	4.000660493693161	0	NA	NA	NA	NA	NA	NA	NA	NA	NA
I_1950378	I	1950378	0.2562873794712856	PC1	4.000660493693161	0	NA	NA	NA	NA	NA	NA	NA	NA	NA
I_1950409	I	1950409	0.04899285508831309	PC1	4.000660493693161	0	NA	NA	NA	NA	NA	NA	NA	NA	NA
I_1951095	I	1951095	0.061687807286913095	PC1	4.000660493693161	0	NA	NA	NA	NA	NA	NA	NA	NA	NA
I_1951873	I	1951873	0.36680512779142305	PC1	4.000660493693161	0	NA	NA	NA	NA	NA	NA	NA	NA	NA
I_1952625	I	1952625	0.06434392585883325	PC1	4.000660493693161	0	NA	NA	NA	NA	NA	NA	NA	NA	NA
I_1953465	I	1953465	1.00338517940593	PC1	4.000660493693161	0	NA	NA	NA	NA	NA	NA	NA	NA	NA
I_1953812	I	1953812	0.3351483795565902	PC1	4.000660493693161	0	NA	NA	NA	NA	NA	NA	NA	NA	NA
I_1954016	I	1954016	0.17236624065154732	PC1	4.000660493693161	0	NA	NA	NA	NA	NA	NA	NA	NA	NA
I_1954057	I	1954057	0.03311694547146138	PC1	4.000660493693161	0	NA	NA	NA	NA	NA	NA	NA	NA	NA
I_1954295	I	1954295	0.2284367650330875	PC1	4.000660493693161	0	NA	NA	NA	NA	NA	NA	NA	NA	NA
I_1954352	I	1954352	0.07101216912571946	PC1	4.000660493693161	0	NA	NA	NA	NA	NA	NA	NA	NA	NA
I_1954598	I	1954598	0.24457704664134094	PC1	4.000660493693161	0	NA	NA	NA	NA	NA	NA	NA	NA	NA
I_1954778	I	1954778	3.450578626220487	PC1	4.000660493693161	0	NA	NA	NA	NA	NA	NA	NA	NA	NA
I_1955125	I	1955125	1.780264003136919	PC1	4.000660493693161	0	NA	NA	NA	NA	NA	NA	NA	NA	NA
I_1955925	I	1955925	0.035553999426131806	PC1	4.000660493693161	0	NA	NA	NA	NA	NA	NA	NA	NA	NA
I_1955956	I	1955956	0.7638138208998689	PC1	4.000660493693161	0	NA	NA	NA	NA	NA	NA	NA	NA	NA
I_1956339	I	1956339	0.5518031634317407	PC1	4.000660493693161	0	NA	NA	NA	NA	NA	NA	NA	NA	NA
I_1956712	I	1956712	0.054809476631280205	PC1	4.000660493693161	0	NA	NA	NA	NA	NA	NA	NA	NA	NA
I_1956752	I	1956752	0.4660043278748207	PC1	4.000660493693161	0	NA	NA	NA	NA	NA	NA	NA	NA	NA
I_1957374	I	1957374	0.2005373638474218	PC1	4.000660493693161	0	NA	NA	NA	NA	NA	NA	NA	NA	NA
I_1957409	I	1957409	0.8172297950558944	PC1	4.000660493693161	0	NA	NA	NA	NA	NA	NA	NA	NA	NA
I_1957469	I	1957469	0.3232528788450929	PC1	4.000660493693161	0	NA	NA	NA	NA	NA	NA	NA	NA	NA
I_1957490	I	1957490	0.45952847836587485	PC1	4.000660493693161	0	NA	NA	NA	NA	NA	NA	NA	NA	NA
I_1957617	I	1957617	0.48506472059097505	PC1	4.000660493693161	0	NA	NA	NA	NA	NA	NA	NA	NA	NA
I_1957818	I	1957818	2.974323634298627	PC1	4.000660493693161	0	NA	NA	NA	NA	NA	NA	NA	NA	NA
I_1957976	I	1957976	0.188549665650266	PC1	4.000660493693161	0	NA	NA	NA	NA	NA	NA	NA	NA	NA
I_1958463	I	1958463	1.2432438324336978	PC1	4.000660493693161	0	NA	NA	NA	NA	NA	NA	NA	NA	NA
I_1959438	I	1959438	0.2976962043647656	PC1	4.000660493693161	0	NA	NA	NA	NA	NA	NA	NA	NA	NA
I_1960091	I	1960091	0.11503328382098951	PC1	4.000660493693161	0	NA	NA	NA	NA	NA	NA	NA	NA	NA
I_1960296	I	1960296	0.0205836273773867	PC1	4.000660493693161	0	NA	NA	NA	NA	NA	NA	NA	NA	NA
I_1961450	I	1961450	0.6267361187138396	PC1	4.000660493693161	0	NA	NA	NA	NA	NA	NA	NA	NA	NA
I_1961615	I	1961615	0.7923704017436815	PC1	4.000660493693161	0	NA	NA	NA	NA	NA	NA	NA	NA	NA
I_1962190	I	1962190	0.24904719955356497	PC1	4.000660493693161	0	NA	NA	NA	NA	NA	NA	NA	NA	NA
I_1962220	I	1962220	0.27868262789119363	PC1	4.000660493693161	0	NA	NA	NA	NA	NA	NA	NA	NA	NA
I_1962256	I	1962256	0.1556624774027333	PC1	4.000660493693161	0	NA	NA	NA	NA	NA	NA	NA	NA	NA
I_1962310	I	1962310	0.6114219435860513	PC1	4.000660493693161	0	NA	NA	NA	NA	NA	NA	NA	NA	NA
I_1962418	I	1962418	0.5104142660010752	PC1	4.000660493693161	0	NA	NA	NA	NA	NA	NA	NA	NA	NA
I_1962460	I	1962460	1.2301585780786963	PC1	4.000660493693161	0	NA	NA	NA	NA	NA	NA	NA	NA	NA
I_1963386	I	1963386	0.0869794978930337	PC1	4.000660493693161	0	NA	NA	NA	NA	NA	NA	NA	NA	NA
I_1964318	I	1964318	0.5074689689094488	PC1	4.000660493693161	0	NA	NA	NA	NA	NA	NA	NA	NA	NA
I_1965073	I	1965073	0.232478040324727	PC1	4.000660493693161	0	NA	NA	NA	NA	NA	NA	NA	NA	NA
I_1965586	I	1965586	0.9870000825386211	PC1	4.000660493693161	0	NA	NA	NA	NA	NA	NA	NA	NA	NA
I_1965628	I	1965628	1.169222829247277	PC1	4.000660493693161	0	NA	NA	NA	NA	NA	NA	NA	NA	NA
I_1966020	I	1966020	1.6855266362812305	PC1	4.000660493693161	0	NA	NA	NA	NA	NA	NA	NA	NA	NA
I_1966255	I	1966255	0.08544109686147729	PC1	4.000660493693161	0	NA	NA	NA	NA	NA	NA	NA	NA	NA
I_1966354	I	1966354	0.0205836273773867	PC1	4.000660493693161	0	NA	NA	NA	NA	NA	NA	NA	NA	NA
I_1967050	I	1967050	0.8472892022879088	PC1	4.000660493693161	0	NA	NA	NA	NA	NA	NA	NA	NA	NA
I_1968520	I	1968520	0.2540981299325669	PC1	4.000660493693161	0	NA	NA	NA	NA	NA	NA	NA	NA	NA
I_1970473	I	1970473	0.07091906765316569	PC1	4.000660493693161	0	NA	NA	NA	NA	NA	NA	NA	NA	NA
I_1970812	I	1970812	1.009125760324709	PC1	4.000660493693161	0	NA	NA	NA	NA	NA	NA	NA	NA	NA
I_1970928	I	1970928	0.7542107463555626	PC1	4.000660493693161	0	NA	NA	NA	NA	NA	NA	NA	NA	NA
I_1971035	I	1971035	0.7456317290984886	PC1	4.000660493693161	0	NA	NA	NA	NA	NA	NA	NA	NA	NA
I_1971206	I	1971206	0.02851930417647494	PC1	4.000660493693161	0	NA	NA	NA	NA	NA	NA	NA	NA	NA
I_1971368	I	1971368	1.1242697479689996	PC1	4.000660493693161	0	NA	NA	NA	NA	NA	NA	NA	NA	NA
I_1971472	I	1971472	0.32093802780871866	PC1	4.000660493693161	0	NA	NA	NA	NA	NA	NA	NA	NA	NA
I_1971624	I	1971624	0.09414840300310778	PC1	4.000660493693161	0	NA	NA	NA	NA	NA	NA	NA	NA	NA
I_1971626	I	1971626	0.029808604035671198	PC1	4.000660493693161	0	NA	NA	NA	NA	NA	NA	NA	NA	NA
I_1971944	I	1971944	0.027937932405605582	PC1	4.000660493693161	0	NA	NA	NA	NA	NA	NA	NA	NA	NA
I_1972037	I	1972037	0.8994448947161282	PC1	4.000660493693161	0	NA	NA	NA	NA	NA	NA	NA	NA	NA
I_1973181	I	1973181	1.2861336941334962	PC1	4.000660493693161	0	NA	NA	NA	NA	NA	NA	NA	NA	NA
I_1973720	I	1973720	0.34340792880346205	PC1	4.000660493693161	0	NA	NA	NA	NA	NA	NA	NA	NA	NA
I_1974537	I	1974537	0.21135997156392616	PC1	4.000660493693161	0	NA	NA	NA	NA	NA	NA	NA	NA	NA
I_1974563	I	1974563	1.703126714674546	PC1	4.000660493693161	0	NA	NA	NA	NA	NA	NA	NA	NA	NA
I_1977236	I	1977236	0.882985425165433	PC1	4.000660493693161	0	NA	NA	NA	NA	NA	NA	NA	NA	NA
I_1977601	I	1977601	0.7323114597551128	PC1	4.000660493693161	0	NA	NA	NA	NA	NA	NA	NA	NA	NA
I_1978169	I	1978169	0.07091906765316569	PC1	4.000660493693161	0	NA	NA	NA	NA	NA	NA	NA	NA	NA
I_1978177	I	1978177	0.12793421319209172	PC1	4.000660493693161	0	NA	NA	NA	NA	NA	NA	NA	NA	NA
I_1978450	I	1978450	0.32093802780871866	PC1	4.000660493693161	0	NA	NA	NA	NA	NA	NA	NA	NA	NA
I_1979206	I	1979206	0.6880660735157804	PC1	4.000660493693161	0	NA	NA	NA	NA	NA	NA	NA	NA	NA
I_1979775	I	1979775	0.212621435242601	PC1	4.000660493693161	0	NA	NA	NA	NA	NA	NA	NA	NA	NA
I_1979827	I	1979827	0.4273465067766281	PC1	4.000660493693161	0	NA	NA	NA	NA	NA	NA	NA	NA	NA
I_1980849	I	1980849	0.10613507508981081	PC1	4.000660493693161	0	NA	NA	NA	NA	NA	NA	NA	NA	NA
I_1981952	I	1981952	0.08515959053327157	PC1	4.000660493693161	0	NA	NA	NA	NA	NA	NA	NA	NA	NA
I_1982311	I	1982311	1.3768605395688693	PC1	4.000660493693161	0	NA	NA	NA	NA	NA	NA	NA	NA	NA
I_1982912	I	1982912	1.703126714674546	PC1	4.000660493693161	0	NA	NA	NA	NA	NA	NA	NA	NA	NA
I_1983122	I	1983122	0.8727840511114353	PC1	4.000660493693161	0	NA	NA	NA	NA	NA	NA	NA	NA	NA
I_1983171	I	1983171	0.21110220891982118	PC1	4.000660493693161	0	NA	NA	NA	NA	NA	NA	NA	NA	NA
I_1984149	I	1984149	0.7143614532121614	PC1	4.000660493693161	0	NA	NA	NA	NA	NA	NA	NA	NA	NA
I_1984230	I	1984230	0.6355247673600518	PC1	4.000660493693161	0	NA	NA	NA	NA	NA	NA	NA	NA	NA
I_1984412	I	1984412	0.32093802780871866	PC1	4.000660493693161	0	NA	NA	NA	NA	NA	NA	NA	NA	NA
I_1984419	I	1984419	0.11338876940813865	PC1	4.000660493693161	0	NA	NA	NA	NA	NA	NA	NA	NA	NA
I_1984658	I	1984658	0.0074238448838532655	PC1	4.000660493693161	0	NA	NA	NA	NA	NA	NA	NA	NA	NA
I_1984679	I	1984679	1.5474425535458067	PC1	4.000660493693161	0	NA	NA	NA	NA	NA	NA	NA	NA	NA
I_1985069	I	1985069	0.04868528543100681	PC1	4.000660493693161	0	NA	NA	NA	NA	NA	NA	NA	NA	NA
I_1985978	I	1985978	1.5385629141394996	PC1	4.000660493693161	0	NA	NA	NA	NA	NA	NA	NA	NA	NA
I_1987096	I	1987096	0.17473065180887437	PC1	4.000660493693161	0	NA	NA	NA	NA	NA	NA	NA	NA	NA
I_1987108	I	1987108	0.027937932405605582	PC1	4.000660493693161	0	NA	NA	NA	NA	NA	NA	NA	NA	NA
I_1987425	I	1987425	0.7306476901258503	PC1	4.000660493693161	0	NA	NA	NA	NA	NA	NA	NA	NA	NA
I_1988854	I	1988854	0.6305910514658201	PC1	4.000660493693161	0	NA	NA	NA	NA	NA	NA	NA	NA	NA
I_1988938	I	1988938	0.07091906765316569	PC1	4.000660493693161	0	NA	NA	NA	NA	NA	NA	NA	NA	NA
I_1989067	I	1989067	0.6792505573393226	PC1	4.000660493693161	0	NA	NA	NA	NA	NA	NA	NA	NA	NA
I_1989103	I	1989103	0.0451194319523596	PC1	4.000660493693161	0	NA	NA	NA	NA	NA	NA	NA	NA	NA
I_1989106	I	1989106	0.16658795914623623	PC1	4.000660493693161	0	NA	NA	NA	NA	NA	NA	NA	NA	NA
I_1989518	I	1989518	1.1880269168192816	PC1	4.000660493693161	0	NA	NA	NA	NA	NA	NA	NA	NA	NA
I_1991210	I	1991210	0.026857237377250952	PC1	4.000660493693161	0	NA	NA	NA	NA	NA	NA	NA	NA	NA
I_1991852	I	1991852	0.42321744168639297	PC1	4.000660493693161	0	NA	NA	NA	NA	NA	NA	NA	NA	NA
I_1992767	I	1992767	0.39331692104620564	PC1	4.000660493693161	0	NA	NA	NA	NA	NA	NA	NA	NA	NA
I_1993141	I	1993141	0.32093802780871866	PC1	4.000660493693161	0	NA	NA	NA	NA	NA	NA	NA	NA	NA
I_1993587	I	1993587	0.1988245742631181	PC1	4.000660493693161	0	NA	NA	NA	NA	NA	NA	NA	NA	NA
I_1993747	I	1993747	0.072812465282314	PC1	4.000660493693161	0	NA	NA	NA	NA	NA	NA	NA	NA	NA
I_1993790	I	1993790	0.6172765291418555	PC1	4.000660493693161	0	NA	NA	NA	NA	NA	NA	NA	NA	NA
I_1993958	I	1993958	0.027937932405605582	PC1	4.000660493693161	0	NA	NA	NA	NA	NA	NA	NA	NA	NA
I_1994085	I	1994085	0.38857779648924196	PC1	4.000660493693161	0	NA	NA	NA	NA	NA	NA	NA	NA	NA
I_1994395	I	1994395	0.4912489603198883	PC1	4.000660493693161	0	NA	NA	NA	NA	NA	NA	NA	NA	NA
I_1995017	I	1995017	0.21459696747563645	PC1	4.000660493693161	0	NA	NA	NA	NA	NA	NA	NA	NA	NA
I_1995223	I	1995223	0.21651471608681952	PC1	4.000660493693161	0	NA	NA	NA	NA	NA	NA	NA	NA	NA
I_1995406	I	1995406	1.1306710491705372	PC1	4.000660493693161	0	NA	NA	NA	NA	NA	NA	NA	NA	NA
I_2001050	I	2001050	0.001744709299245021	PC1	4.000660493693161	0	NA	NA	NA	NA	NA	NA	NA	NA	NA
I_2001870	I	2001870	0.09017516651702283	PC1	4.000660493693161	0	NA	NA	NA	NA	NA	NA	NA	NA	NA
I_2004405	I	2004405	0.07550129766675871	PC1	4.000660493693161	0	NA	NA	NA	NA	NA	NA	NA	NA	NA
I_2004448	I	2004448	0.16123161033855046	PC1	4.000660493693161	0	NA	NA	NA	NA	NA	NA	NA	NA	NA
I_2004577	I	2004577	0.9723344977193935	PC1	4.000660493693161	0	NA	NA	NA	NA	NA	NA	NA	NA	NA
I_2004581	I	2004581	1.2672792062226081	PC1	4.000660493693161	0	NA	NA	NA	NA	NA	NA	NA	NA	NA
I_2004609	I	2004609	0.7093883922374957	PC1	4.000660493693161	0	NA	NA	NA	NA	NA	NA	NA	NA	NA
I_2004759	I	2004759	0.3769997024236953	PC1	4.000660493693161	0	NA	NA	NA	NA	NA	NA	NA	NA	NA
I_2004829	I	2004829	0.044712890956556874	PC1	4.000660493693161	0	NA	NA	NA	NA	NA	NA	NA	NA	NA
I_2005019	I	2005019	0.4912489603198883	PC1	4.000660493693161	0	NA	NA	NA	NA	NA	NA	NA	NA	NA
I_2005292	I	2005292	0.01795093233001032	PC1	4.000660493693161	0	NA	NA	NA	NA	NA	NA	NA	NA	NA
I_2007053	I	2007053	0.41228450449696596	PC1	4.000660493693161	0	NA	NA	NA	NA	NA	NA	NA	NA	NA
I_2009926	I	2009926	0.9140365646782374	PC1	4.000660493693161	0	NA	NA	NA	NA	NA	NA	NA	NA	NA
I_2010106	I	2010106	0.41834451220002977	PC1	4.000660493693161	0	NA	NA	NA	NA	NA	NA	NA	NA	NA
I_2010703	I	2010703	0.5358533514321795	PC1	4.000660493693161	0	NA	NA	NA	NA	NA	NA	NA	NA	NA
I_2011090	I	2011090	0.11436128387030141	PC1	4.000660493693161	0	NA	NA	NA	NA	NA	NA	NA	NA	NA
I_2012526	I	2012526	0.010553550169648745	PC1	4.000660493693161	0	NA	NA	NA	NA	NA	NA	NA	NA	NA
I_2014547	I	2014547	0.616071436422148	PC1	4.000660493693161	0	NA	NA	NA	NA	NA	NA	NA	NA	NA
I_2015481	I	2015481	0.0684355673369054	PC1	4.000660493693161	0	NA	NA	NA	NA	NA	NA	NA	NA	NA
I_2015951	I	2015951	0.05305843794572764	PC1	4.000660493693161	0	NA	NA	NA	NA	NA	NA	NA	NA	NA
I_2016007	I	2016007	0.4235234991002547	PC1	4.000660493693161	0	NA	NA	NA	NA	NA	NA	NA	NA	NA
I_2016094	I	2016094	0.7291215678284935	PC1	4.000660493693161	0	NA	NA	NA	NA	NA	NA	NA	NA	NA
I_2016939	I	2016939	0.38857779648924196	PC1	4.000660493693161	0	NA	NA	NA	NA	NA	NA	NA	NA	NA
I_2020460	I	2020460	0.41228450449696596	PC1	4.000660493693161	0	NA	NA	NA	NA	NA	NA	NA	NA	NA
I_2022956	I	2022956	0.4912489603198883	PC1	4.000660493693161	0	NA	NA	NA	NA	NA	NA	NA	NA	NA
I_2023992	I	2023992	0.04943248678860117	PC1	4.000660493693161	0	NA	NA	NA	NA	NA	NA	NA	NA	NA
I_2024909	I	2024909	0.9140365646782374	PC1	4.000660493693161	0	NA	NA	NA	NA	NA	NA	NA	NA	NA
I_2025524	I	2025524	0.41834451220002977	PC1	4.000660493693161	0	NA	NA	NA	NA	NA	NA	NA	NA	NA
I_2026698	I	2026698	0.13719426053049802	PC1	4.000660493693161	0	NA	NA	NA	NA	NA	NA	NA	NA	NA
I_2026730	I	2026730	0.11436128387030141	PC1	4.000660493693161	0	NA	NA	NA	NA	NA	NA	NA	NA	NA
I_2027245	I	2027245	0.17774758909999636	PC1	4.000660493693161	0	NA	NA	NA	NA	NA	NA	NA	NA	NA
I_2027404	I	2027404	0.15238397613945232	PC1	4.000660493693161	0	NA	NA	NA	NA	NA	NA	NA	NA	NA
I_2029112	I	2029112	0.5599975442526571	PC1	4.000660493693161	0	NA	NA	NA	NA	NA	NA	NA	NA	NA
I_2029345	I	2029345	1.0373481336356187	PC1	4.000660493693161	0	NA	NA	NA	NA	NA	NA	NA	NA	NA
I_2029698	I	2029698	0.7966004736064795	PC1	4.000660493693161	0	NA	NA	NA	NA	NA	NA	NA	NA	NA
I_2030468	I	2030468	1.1487212838493401	PC1	4.000660493693161	0	NA	NA	NA	NA	NA	NA	NA	NA	NA
I_2030513	I	2030513	0.22103231310747462	PC1	4.000660493693161	0	NA	NA	NA	NA	NA	NA	NA	NA	NA
I_2031205	I	2031205	0.08475633106864251	PC1	4.000660493693161	0	NA	NA	NA	NA	NA	NA	NA	NA	NA
I_2032499	I	2032499	0.39885919144258086	PC1	4.000660493693161	0	NA	NA	NA	NA	NA	NA	NA	NA	NA
I_2033981	I	2033981	0.042591196869477564	PC1	4.000660493693161	0	NA	NA	NA	NA	NA	NA	NA	NA	NA
I_2041171	I	2041171	0.22103231310747462	PC1	4.000660493693161	0	NA	NA	NA	NA	NA	NA	NA	NA	NA
I_2042081	I	2042081	0.5599975442526571	PC1	4.000660493693161	0	NA	NA	NA	NA	NA	NA	NA	NA	NA
I_2042268	I	2042268	1.397825318602405	PC1	4.000660493693161	0	NA	NA	NA	NA	NA	NA	NA	NA	NA
I_2042966	I	2042966	0.08475633106864251	PC1	4.000660493693161	0	NA	NA	NA	NA	NA	NA	NA	NA	NA
I_2044185	I	2044185	1.0093632137640824	PC1	4.000660493693161	0	NA	NA	NA	NA	NA	NA	NA	NA	NA
I_2045334	I	2045334	0.39885919144258086	PC1	4.000660493693161	0	NA	NA	NA	NA	NA	NA	NA	NA	NA
I_2046313	I	2046313	0.37182134627918906	PC1	4.000660493693161	0	NA	NA	NA	NA	NA	NA	NA	NA	NA
I_2046388	I	2046388	0.019979388511468278	PC1	4.000660493693161	0	NA	NA	NA	NA	NA	NA	NA	NA	NA
I_2047934	I	2047934	0.4134348143247054	PC1	4.000660493693161	0	NA	NA	NA	NA	NA	NA	NA	NA	NA
I_2048117	I	2048117	0.1847288764385384	PC1	4.000660493693161	0	NA	NA	NA	NA	NA	NA	NA	NA	NA
I_2054763	I	2054763	0.11675832157368941	PC1	4.000660493693161	0	NA	NA	NA	NA	NA	NA	NA	NA	NA
I_2057453	I	2057453	0.5599975442526571	PC1	4.000660493693161	0	NA	NA	NA	NA	NA	NA	NA	NA	NA
I_2058361	I	2058361	0.07091906765316569	PC1	4.000660493693161	0	NA	NA	NA	NA	NA	NA	NA	NA	NA
I_2059037	I	2059037	0.9140365646782374	PC1	4.000660493693161	0	NA	NA	NA	NA	NA	NA	NA	NA	NA
I_2060551	I	2060551	1.1381277815340631	PC1	4.000660493693161	0	NA	NA	NA	NA	NA	NA	NA	NA	NA
I_2060555	I	2060555	0.5525724481656882	PC1	4.000660493693161	0	NA	NA	NA	NA	NA	NA	NA	NA	NA
I_2060672	I	2060672	0.4875795265505686	PC1	4.000660493693161	0	NA	NA	NA	NA	NA	NA	NA	NA	NA
I_2062734	I	2062734	0.5765476886895275	PC1	4.000660493693161	0	NA	NA	NA	NA	NA	NA	NA	NA	NA
I_2066030	I	2066030	0.5380437858658484	PC1	4.000660493693161	0	NA	NA	NA	NA	NA	NA	NA	NA	NA
I_2068791	I	2068791	0.01795093233001032	PC1	4.000660493693161	0	NA	NA	NA	NA	NA	NA	NA	NA	NA
I_2069820	I	2069820	0.58017310990674	PC1	4.000660493693161	0	NA	NA	NA	NA	NA	NA	NA	NA	NA
I_2074351	I	2074351	1.140298910496926	PC1	4.000660493693161	0	NA	NA	NA	NA	NA	NA	NA	NA	NA
I_2074677	I	2074677	1.7328761541175604	PC1	4.000660493693161	0	NA	NA	NA	NA	NA	NA	NA	NA	NA
I_2075197	I	2075197	0.1321960711878371	PC1	4.000660493693161	0	NA	NA	NA	NA	NA	NA	NA	NA	NA
I_2075399	I	2075399	0.5966486552954774	PC1	4.000660493693161	0	NA	NA	NA	NA	NA	NA	NA	NA	NA
I_2075447	I	2075447	0.07091906765316569	PC1	4.000660493693161	0	NA	NA	NA	NA	NA	NA	NA	NA	NA
I_2081945	I	2081945	0.2834568008600902	PC1	4.000660493693161	0	NA	NA	NA	NA	NA	NA	NA	NA	NA
I_2082742	I	2082742	0.29155876720407325	PC1	4.000660493693161	0	NA	NA	NA	NA	NA	NA	NA	NA	NA
I_2083226	I	2083226	0.1447680566664263	PC1	4.000660493693161	0	NA	NA	NA	NA	NA	NA	NA	NA	NA
I_2084602	I	2084602	0.4912489603198883	PC1	4.000660493693161	0	NA	NA	NA	NA	NA	NA	NA	NA	NA
I_2085129	I	2085129	0.6599906600299935	PC1	4.000660493693161	0	NA	NA	NA	NA	NA	NA	NA	NA	NA
I_2085768	I	2085768	0.5380437858658484	PC1	4.000660493693161	0	NA	NA	NA	NA	NA	NA	NA	NA	NA
I_2086252	I	2086252	0.515161522778448	PC1	4.000660493693161	0	NA	NA	NA	NA	NA	NA	NA	NA	NA
I_2086683	I	2086683	1.1487212838493401	PC1	4.000660493693161	0	NA	NA	NA	NA	NA	NA	NA	NA	NA
I_2088708	I	2088708	1.0093632137640824	PC1	4.000660493693161	0	NA	NA	NA	NA	NA	NA	NA	NA	NA
I_2090701	I	2090701	0.58017310990674	PC1	4.000660493693161	0	NA	NA	NA	NA	NA	NA	NA	NA	NA
I_2091056	I	2091056	0.4875795265505686	PC1	4.000660493693161	0	NA	NA	NA	NA	NA	NA	NA	NA	NA
I_2091906	I	2091906	0.5053348232745544	PC1	4.000660493693161	0	NA	NA	NA	NA	NA	NA	NA	NA	NA
I_2092530	I	2092530	0.4087815216564367	PC1	4.000660493693161	0	NA	NA	NA	NA	NA	NA	NA	NA	NA
I_2092922	I	2092922	0.30096029533105634	PC1	4.000660493693161	0	NA	NA	NA	NA	NA	NA	NA	NA	NA
I_2093237	I	2093237	0.40495280397078437	PC1	4.000660493693161	0	NA	NA	NA	NA	NA	NA	NA	NA	NA
I_2095422	I	2095422	0.5380437858658484	PC1	4.000660493693161	0	NA	NA	NA	NA	NA	NA	NA	NA	NA
I_2096262	I	2096262	0.5765476886895275	PC1	4.000660493693161	0	NA	NA	NA	NA	NA	NA	NA	NA	NA
I_2099014	I	2099014	0.45454197442594757	PC1	4.000660493693161	0	NA	NA	NA	NA	NA	NA	NA	NA	NA
I_2099759	I	2099759	0.07783109590155181	PC1	4.000660493693161	0	NA	NA	NA	NA	NA	NA	NA	NA	NA
I_2099861	I	2099861	1.1487212838493401	PC1	4.000660493693161	0	NA	NA	NA	NA	NA	NA	NA	NA	NA
I_2100440	I	2100440	0.10091951549034338	PC1	4.000660493693161	0	NA	NA	NA	NA	NA	NA	NA	NA	NA
I_2100656	I	2100656	0.23295597626351544	PC1	4.000660493693161	0	NA	NA	NA	NA	NA	NA	NA	NA	NA
I_2100737	I	2100737	0.9140365646782374	PC1	4.000660493693161	0	NA	NA	NA	NA	NA	NA	NA	NA	NA
I_2101446	I	2101446	0.28171162371277336	PC1	4.000660493693161	0	NA	NA	NA	NA	NA	NA	NA	NA	NA
I_2102058	I	2102058	0.8205588403724455	PC1	4.000660493693161	0	NA	NA	NA	NA	NA	NA	NA	NA	NA
I_2102101	I	2102101	0.1921749164975958	PC1	4.000660493693161	0	NA	NA	NA	NA	NA	NA	NA	NA	NA
I_2102313	I	2102313	0.4965385217633471	PC1	4.000660493693161	0	NA	NA	NA	NA	NA	NA	NA	NA	NA
I_2102496	I	2102496	1.397825318602405	PC1	4.000660493693161	0	NA	NA	NA	NA	NA	NA	NA	NA	NA
I_2102649	I	2102649	0.11057945582974794	PC1	4.000660493693161	0	NA	NA	NA	NA	NA	NA	NA	NA	NA
I_2103850	I	2103850	0.7596403632190167	PC1	4.000660493693161	0	NA	NA	NA	NA	NA	NA	NA	NA	NA
I_2104564	I	2104564	0.5280146849874735	PC1	4.000660493693161	0	NA	NA	NA	NA	NA	NA	NA	NA	NA
I_2104604	I	2104604	0.5718826859635862	PC1	4.000660493693161	0	NA	NA	NA	NA	NA	NA	NA	NA	NA
I_2104616	I	2104616	1.1487212838493401	PC1	4.000660493693161	0	NA	NA	NA	NA	NA	NA	NA	NA	NA
I_2106103	I	2106103	0.004713027697358111	PC1	4.000660493693161	0	NA	NA	NA	NA	NA	NA	NA	NA	NA
I_2106144	I	2106144	0.1131330796368113	PC1	4.000660493693161	0	NA	NA	NA	NA	NA	NA	NA	NA	NA
I_2107095	I	2107095	0.20082123172015606	PC1	4.000660493693161	0	NA	NA	NA	NA	NA	NA	NA	NA	NA
I_2107127	I	2107127	0.16086972659393536	PC1	4.000660493693161	0	NA	NA	NA	NA	NA	NA	NA	NA	NA
I_2107145	I	2107145	1.6781347885956626	PC1	4.000660493693161	0	NA	NA	NA	NA	NA	NA	NA	NA	NA
I_2107487	I	2107487	0.25390801629177107	PC1	4.000660493693161	0	NA	NA	NA	NA	NA	NA	NA	NA	NA
I_2110653	I	2110653	0.5765476886895275	PC1	4.000660493693161	0	NA	NA	NA	NA	NA	NA	NA	NA	NA
I_2111125	I	2111125	0.8417294287184729	PC1	4.000660493693161	0	NA	NA	NA	NA	NA	NA	NA	NA	NA
I_2111986	I	2111986	1.1487212838493401	PC1	4.000660493693161	0	NA	NA	NA	NA	NA	NA	NA	NA	NA
I_2112011	I	2112011	0.061961774675244274	PC1	4.000660493693161	0	NA	NA	NA	NA	NA	NA	NA	NA	NA
I_2112051	I	2112051	0.8148100360529305	PC1	4.000660493693161	0	NA	NA	NA	NA	NA	NA	NA	NA	NA
I_2112639	I	2112639	0.03575209748399183	PC1	4.000660493693161	0	NA	NA	NA	NA	NA	NA	NA	NA	NA
I_2114414	I	2114414	0.10952654777413875	PC1	4.000660493693161	0	NA	NA	NA	NA	NA	NA	NA	NA	NA
I_2114803	I	2114803	0.5180956363043167	PC1	4.000660493693161	0	NA	NA	NA	NA	NA	NA	NA	NA	NA
I_2115891	I	2115891	0.35650344986718935	PC1	4.000660493693161	0	NA	NA	NA	NA	NA	NA	NA	NA	NA
I_2116647	I	2116647	0.3402181215794743	PC1	4.000660493693161	0	NA	NA	NA	NA	NA	NA	NA	NA	NA
I_2117007	I	2117007	0.40495280397078437	PC1	4.000660493693161	0	NA	NA	NA	NA	NA	NA	NA	NA	NA
I_2117826	I	2117826	0.8218670234038121	PC1	4.000660493693161	0	NA	NA	NA	NA	NA	NA	NA	NA	NA
I_2118256	I	2118256	0.7809190589747523	PC1	4.000660493693161	0	NA	NA	NA	NA	NA	NA	NA	NA	NA
I_2119977	I	2119977	0.2836372762661902	PC1	4.000660493693161	0	NA	NA	NA	NA	NA	NA	NA	NA	NA
I_2120010	I	2120010	0.29155876720407325	PC1	4.000660493693161	0	NA	NA	NA	NA	NA	NA	NA	NA	NA
I_2120329	I	2120329	1.0093632137640824	PC1	4.000660493693161	0	NA	NA	NA	NA	NA	NA	NA	NA	NA
I_2121560	I	2121560	0.5765476886895275	PC1	4.000660493693161	0	NA	NA	NA	NA	NA	NA	NA	NA	NA
I_2122874	I	2122874	0.49515512754480034	PC1	4.000660493693161	0	NA	NA	NA	NA	NA	NA	NA	NA	NA
I_2123391	I	2123391	0.793198988867473	PC1	4.000660493693161	0	NA	NA	NA	NA	NA	NA	NA	NA	NA
I_2123771	I	2123771	0.26878140888575414	PC1	4.000660493693161	0	NA	NA	NA	NA	NA	NA	NA	NA	NA
I_2124178	I	2124178	0.7780044000308413	PC1	4.000660493693161	0	NA	NA	NA	NA	NA	NA	NA	NA	NA
I_2124261	I	2124261	0.40178256351055597	PC1	4.000660493693161	0	NA	NA	NA	NA	NA	NA	NA	NA	NA
I_2125136	I	2125136	0.02484544937215232	PC1	4.000660493693161	0	NA	NA	NA	NA	NA	NA	NA	NA	NA
I_2126567	I	2126567	1.1010605252469907	PC1	4.000660493693161	0	NA	NA	NA	NA	NA	NA	NA	NA	NA
I_2126717	I	2126717	0.17972054074188096	PC1	4.000660493693161	0	NA	NA	NA	NA	NA	NA	NA	NA	NA
I_2128218	I	2128218	0.005098304913310163	PC1	4.000660493693161	0	NA	NA	NA	NA	NA	NA	NA	NA	NA
I_2129085	I	2129085	0.03518283019189739	PC1	4.000660493693161	0	NA	NA	NA	NA	NA	NA	NA	NA	NA
I_2130328	I	2130328	1.136469894630176	PC1	4.000660493693161	0	NA	NA	NA	NA	NA	NA	NA	NA	NA
I_2130764	I	2130764	0.786263872268367	PC1	4.000660493693161	0	NA	NA	NA	NA	NA	NA	NA	NA	NA
I_2133538	I	2133538	0.7595577849816211	PC1	4.000660493693161	0	NA	NA	NA	NA	NA	NA	NA	NA	NA
I_2133671	I	2133671	0.09297722630073929	PC1	4.000660493693161	0	NA	NA	NA	NA	NA	NA	NA	NA	NA
I_2134356	I	2134356	0.07091906765316569	PC1	4.000660493693161	0	NA	NA	NA	NA	NA	NA	NA	NA	NA
I_2134499	I	2134499	0.5826806639950641	PC1	4.000660493693161	0	NA	NA	NA	NA	NA	NA	NA	NA	NA
I_2134716	I	2134716	1.057054916854483	PC1	4.000660493693161	0	NA	NA	NA	NA	NA	NA	NA	NA	NA
I_2135152	I	2135152	0.0048746963237181135	PC1	4.000660493693161	0	NA	NA	NA	NA	NA	NA	NA	NA	NA
I_2136156	I	2136156	0.05971570947253239	PC1	4.000660493693161	0	NA	NA	NA	NA	NA	NA	NA	NA	NA
I_2136520	I	2136520	1.0093632137640824	PC1	4.000660493693161	0	NA	NA	NA	NA	NA	NA	NA	NA	NA
I_2137484	I	2137484	0.33173385979869474	PC1	4.000660493693161	0	NA	NA	NA	NA	NA	NA	NA	NA	NA
I_2137995	I	2137995	1.0445919742642547	PC1	4.000660493693161	0	NA	NA	NA	NA	NA	NA	NA	NA	NA
I_2138420	I	2138420	0.012432375118278188	PC1	4.000660493693161	0	NA	NA	NA	NA	NA	NA	NA	NA	NA
I_2138470	I	2138470	0.45454197442594757	PC1	4.000660493693161	0	NA	NA	NA	NA	NA	NA	NA	NA	NA
I_2138645	I	2138645	0.46242236257212765	PC1	4.000660493693161	0	NA	NA	NA	NA	NA	NA	NA	NA	NA
I_2139396	I	2139396	0.21702501489404388	PC1	4.000660493693161	0	NA	NA	NA	NA	NA	NA	NA	NA	NA
I_2139408	I	2139408	0.4640945784563618	PC1	4.000660493693161	0	NA	NA	NA	NA	NA	NA	NA	NA	NA
I_2140481	I	2140481	0.023818548720820863	PC1	4.000660493693161	0	NA	NA	NA	NA	NA	NA	NA	NA	NA
I_2141310	I	2141310	0.4855142995054881	PC1	4.000660493693161	0	NA	NA	NA	NA	NA	NA	NA	NA	NA
I_2141536	I	2141536	0.00771085607258705	PC1	4.000660493693161	0	NA	NA	NA	NA	NA	NA	NA	NA	NA
I_2141773	I	2141773	0.6989089888358915	PC1	4.000660493693161	0	NA	NA	NA	NA	NA	NA	NA	NA	NA
I_2142174	I	2142174	0.8694325978748776	PC1	4.000660493693161	0	NA	NA	NA	NA	NA	NA	NA	NA	NA
I_2146871	I	2146871	0.41485368277640994	PC1	4.000660493693161	0	NA	NA	NA	NA	NA	NA	NA	NA	NA
I_2146872	I	2146872	0.29155876720407325	PC1	4.000660493693161	0	NA	NA	NA	NA	NA	NA	NA	NA	NA
I_2148229	I	2148229	0.5417477624666905	PC1	4.000660493693161	0	NA	NA	NA	NA	NA	NA	NA	NA	NA
I_2148895	I	2148895	1.1010605252469907	PC1	4.000660493693161	0	NA	NA	NA	NA	NA	NA	NA	NA	NA
I_2149842	I	2149842	0.40903738525925804	PC1	4.000660493693161	0	NA	NA	NA	NA	NA	NA	NA	NA	NA
I_2149909	I	2149909	0.7870905325512216	PC1	4.000660493693161	0	NA	NA	NA	NA	NA	NA	NA	NA	NA
I_2150365	I	2150365	0.2931421506599767	PC1	4.000660493693161	0	NA	NA	NA	NA	NA	NA	NA	NA	NA
I_2150422	I	2150422	0.6729349704595267	PC1	4.000660493693161	0	NA	NA	NA	NA	NA	NA	NA	NA	NA
I_2151781	I	2151781	0.15608813416763903	PC1	4.000660493693161	0	NA	NA	NA	NA	NA	NA	NA	NA	NA
I_2151909	I	2151909	0.5647010943415789	PC1	4.000660493693161	0	NA	NA	NA	NA	NA	NA	NA	NA	NA
I_2152035	I	2152035	0.9070523371636913	PC1	4.000660493693161	0	NA	NA	NA	NA	NA	NA	NA	NA	NA
I_2152317	I	2152317	0.29155876720407325	PC1	4.000660493693161	0	NA	NA	NA	NA	NA	NA	NA	NA	NA
I_2152491	I	2152491	0.39826652156215975	PC1	4.000660493693161	0	NA	NA	NA	NA	NA	NA	NA	NA	NA
I_2154433	I	2154433	0.046263857498046054	PC1	4.000660493693161	0	NA	NA	NA	NA	NA	NA	NA	NA	NA
I_2154440	I	2154440	0.5070656574112012	PC1	4.000660493693161	0	NA	NA	NA	NA	NA	NA	NA	NA	NA
I_2154684	I	2154684	0.18598396901093878	PC1	4.000660493693161	0	NA	NA	NA	NA	NA	NA	NA	NA	NA
I_2155016	I	2155016	0.3086484358956201	PC1	4.000660493693161	0	NA	NA	NA	NA	NA	NA	NA	NA	NA
I_2156093	I	2156093	0.22103231310747462	PC1	4.000660493693161	0	NA	NA	NA	NA	NA	NA	NA	NA	NA
I_2156479	I	2156479	0.40495280397078437	PC1	4.000660493693161	0	NA	NA	NA	NA	NA	NA	NA	NA	NA
I_2156911	I	2156911	0.9601044002799028	PC1	4.000660493693161	0	NA	NA	NA	NA	NA	NA	NA	NA	NA
I_2158219	I	2158219	0.5668017245275109	PC1	4.000660493693161	0	NA	NA	NA	NA	NA	NA	NA	NA	NA
I_2159258	I	2159258	0.07197420029250881	PC1	4.000660493693161	0	NA	NA	NA	NA	NA	NA	NA	NA	NA
I_2159590	I	2159590	0.8706751207562888	PC1	4.000660493693161	0	NA	NA	NA	NA	NA	NA	NA	NA	NA
I_2159636	I	2159636	0.6836024217196156	PC1	4.000660493693161	0	NA	NA	NA	NA	NA	NA	NA	NA	NA
I_2159681	I	2159681	0.5760654138397876	PC1	4.000660493693161	0	NA	NA	NA	NA	NA	NA	NA	NA	NA
I_2159828	I	2159828	0.2325189849960865	PC1	4.000660493693161	0	NA	NA	NA	NA	NA	NA	NA	NA	NA
I_2160541	I	2160541	1.2445170431294463	PC1	4.000660493693161	0	NA	NA	NA	NA	NA	NA	NA	NA	NA
I_2160874	I	2160874	1.734219572906657	PC1	4.000660493693161	0	NA	NA	NA	NA	NA	NA	NA	NA	NA
I_2161362	I	2161362	0.27636076424348743	PC1	4.000660493693161	0	NA	NA	NA	NA	NA	NA	NA	NA	NA
I_2161901	I	2161901	0.7582991267474698	PC1	4.000660493693161	0	NA	NA	NA	NA	NA	NA	NA	NA	NA
I_2162382	I	2162382	1.3086043893328498	PC1	4.000660493693161	0	NA	NA	NA	NA	NA	NA	NA	NA	NA
I_2162540	I	2162540	0.13138904352518008	PC1	4.000660493693161	0	NA	NA	NA	NA	NA	NA	NA	NA	NA
I_2162932	I	2162932	0.607163636318134	PC1	4.000660493693161	0	NA	NA	NA	NA	NA	NA	NA	NA	NA
I_2163329	I	2163329	0.7780044000308413	PC1	4.000660493693161	0	NA	NA	NA	NA	NA	NA	NA	NA	NA
I_2163938	I	2163938	0.4230554453261701	PC1	4.000660493693161	0	NA	NA	NA	NA	NA	NA	NA	NA	NA
I_2164096	I	2164096	0.0761980883371252	PC1	4.000660493693161	0	NA	NA	NA	NA	NA	NA	NA	NA	NA
I_2164192	I	2164192	0.528362237392053	PC1	4.000660493693161	0	NA	NA	NA	NA	NA	NA	NA	NA	NA
I_2164308	I	2164308	0.6953861260931643	PC1	4.000660493693161	0	NA	NA	NA	NA	NA	NA	NA	NA	NA
I_2164903	I	2164903	0.023818548720820863	PC1	4.000660493693161	0	NA	NA	NA	NA	NA	NA	NA	NA	NA
I_2165616	I	2165616	0.18453976504649594	PC1	4.000660493693161	0	NA	NA	NA	NA	NA	NA	NA	NA	NA
I_2165890	I	2165890	0.007062478324420049	PC1	4.000660493693161	0	NA	NA	NA	NA	NA	NA	NA	NA	NA
I_2166316	I	2166316	0.09490388596524559	PC1	4.000660493693161	0	NA	NA	NA	NA	NA	NA	NA	NA	NA
I_2167338	I	2167338	0.24276055051818543	PC1	4.000660493693161	0	NA	NA	NA	NA	NA	NA	NA	NA	NA
I_2167862	I	2167862	0.14631348677593872	PC1	4.000660493693161	0	NA	NA	NA	NA	NA	NA	NA	NA	NA
I_2169528	I	2169528	0.9723344977193935	PC1	4.000660493693161	0	NA	NA	NA	NA	NA	NA	NA	NA	NA
I_2170282	I	2170282	0.15241797789103825	PC1	4.000660493693161	0	NA	NA	NA	NA	NA	NA	NA	NA	NA
I_2170698	I	2170698	0.607163636318134	PC1	4.000660493693161	0	NA	NA	NA	NA	NA	NA	NA	NA	NA
I_2170875	I	2170875	0.00548238366720453	PC1	4.000660493693161	0	NA	NA	NA	NA	NA	NA	NA	NA	NA
I_2172618	I	2172618	0.29155876720407325	PC1	4.000660493693161	0	NA	NA	NA	NA	NA	NA	NA	NA	NA
I_2173300	I	2173300	0.3664860876580655	PC1	4.000660493693161	0	NA	NA	NA	NA	NA	NA	NA	NA	NA
I_2173660	I	2173660	0.9325690477614919	PC1	4.000660493693161	0	NA	NA	NA	NA	NA	NA	NA	NA	NA
[truncated: 59,084 more rows]
