# Supplementary material for: Natural variation in C. elegans arsenic toxicity is explained by differences in branched chain amino acid metabolism
Source: eLife. 2019 Apr 8;8:e40260. doi: 10.7554/eLife.40260 (PMC6453569; doi:10.7554/eLife.40260)
Supplement: Figure 2—figure supplement 6—source data 1. — (Used to generate Figure 2—figure supplement 6B). [file elife-40260-fig2-figsupp6-data1.tsv]

Trait	PC	Loading
mean.norm.EXT	PC1	0.543342780697281
mean.norm.yellow	PC1	0.546718261408752
mean.TOF	PC1	0.534981497773261
norm.n	PC1	0.345937223129597
mean.norm.EXT	PC2	-0.229591644424596
mean.norm.yellow	PC2	-0.136268159752821
mean.TOF	PC2	-0.232341791398767
norm.n	PC2	0.935273199347443
mean.norm.EXT	PC3	0.26071286874285
mean.norm.yellow	PC3	0.549370785892752
mean.TOF	PC3	-0.792110855087679
norm.n	PC3	-0.0527345515930548
