# Supplementary material for: Natural variation in C. elegans arsenic toxicity is explained by differences in branched chain amino acid metabolism
Source: eLife. 2019 Apr 8;8:e40260. doi: 10.7554/eLife.40260 (PMC6453569; doi:10.7554/eLife.40260)
Supplement: Figure 2—figure supplement 6—source data 2. — (Used to generate Figure 2—figure supplement 6A). [file elife-40260-fig2-figsupp6-data2.tsv]

trait_b	trait_a	trait_cor
mean.norm.EXT	mean.norm.EXT	1
mean.norm.yellow	mean.norm.EXT	0.805792957808079
mean.TOF	mean.norm.EXT	0.787084428512152
norm.n	mean.norm.EXT	0.37292363069544
mean.norm.EXT	mean.norm.yellow	0.805792957808079
mean.norm.yellow	mean.norm.yellow	1
mean.TOF	mean.norm.yellow	0.77016645648532
norm.n	mean.norm.yellow	0.424739203270144
mean.norm.EXT	mean.TOF	0.787084428512152
mean.norm.yellow	mean.TOF	0.77016645648532
mean.TOF	mean.TOF	1
norm.n	mean.TOF	0.366137101742496
mean.norm.EXT	norm.n	0.37292363069544
mean.norm.yellow	norm.n	0.424739203270144
mean.TOF	norm.n	0.366137101742496
norm.n	norm.n	1
