# Supplementary material for: Natural variation in C. elegans arsenic toxicity is explained by differences in branched chain amino acid metabolism
Source: eLife. 2019 Apr 8;8:e40260. doi: 10.7554/eLife.40260 (PMC6453569; doi:10.7554/eLife.40260)
Supplement: Figure 4—source data 1. [file elife-40260-fig4-data1.csv]

Sample	C15iso	C15n	C17iso	C17n	TIC
N2-A-Mock	10593278	30159482	46338299	21908701
N2-A-100	7490650	35429532	31046798	18878481
N2-B-Mock	11553437	24261918	73767162	22012887
N2-B-100	7729601	42563971	21913472	18262068
N2-B-200	4891103	32397774	13489164	11926184
N2-C-Mock	9974874	36440655	51974961	21842368
N2-C-100	8218589	44324372	25382756	19848138
N2-C-200	7057616	46978121	19756933	17969573
CB-A-Mock	5716805	24180366	19743097	13682251
CB-A-100	3989980	21715783	11427134	11060243
CB-A-200	4059151	26580785	9822015	12360171
CB-B-Mock	4451861	22892549	20495562	13146038
CB-B-100	4252540	24112836	10276501	10669995
CB-B-200	4432005	36918449	9668281	14435108
CB-C-Mock	6936142	33990781	38146164	18004161
CB-C-100	5570106	40410496	16607586	19414364
CB-C-200	3604572	40944720	8718966	17068148
581-A-Mock	14158977	33328425	70502602	24503676
581-A-100	11696125	37812181	55842773	22263483
581-B-Mock	13525045	23237436	106801900	23579987
581-B-100	19487747	39599688	171316505	30766981
581-C-Mock	65154028	48951795	850848424	114002585
581-C-100	10268890	42019035	51464180	22071834
590-A-Mock	14345963	33600440	108147411	24931406
590-A-100	5829967	33648379	20637608	17224258
590-B-Mock	13485691	35972943	90611908	26469267
590-B-100	10358124	41740944	42664217	23379629
590-C-Mock	11155945	37343034	56971022	22134168
590-C-100	6423874	39620177	28938257	18585677
