# Supplementary material for: Natural variation in C. elegans arsenic toxicity is explained by differences in branched chain amino acid metabolism
Source: eLife. 2019 Apr 8;8:e40260. doi: 10.7554/eLife.40260 (PMC6453569; doi:10.7554/eLife.40260)
Supplement: Figure 4—source data 3. [file elife-40260-fig4-data3.csv]

Strain	Condition	Replicate	C15_branched	C15n	15_ratio	C17iso	C17n	17_ratio
N2	Water	1A	23385721	78566323	0.297655790764193	31096995	32252405	0.964176004859173
N2	Water	2A	19532077	81160402	0.240660180564409	22089464	30243160	0.730395368737923
N2	Water	3A	17711623	86757743	0.204150343099636	22562038	32326738	0.697937354520583
N2	Arsenic	1A	20547709	85809570	0.239457079204569	24442106	31549117	0.774731856996188
N2	Arsenic	2A	17347937	87374011	0.198548021333254	18592525	29810886	0.623682402461973
N2	Arsenic	3A	18462348	83078746	0.222227090428158	20978276	29018847	0.72291900501767
ECA581	Water	1A	17725007	91796234	0.193090786273433	22722786	31708681	0.716610886463552
ECA581	Water	2A	17466085	89176863	0.195858930359549	21126040	31145739	0.678296315268037
ECA581	Water	3A	16556846	86502694	0.191402663135555	18224246	29063072	0.627058488517663
ECA581	Arsenic	1A	17328500	87131985	0.198876451626805	20338590	29814968	0.682160383334975
ECA581	Arsenic	2A	15189859	80416816	0.188889087575912	17046569	25992836	0.655817972305908
ECA581	Arsenic	3A	17364212	82539909	0.210373529730933	16946981	26024147	0.65120217004615
N2	Water	1B	16778081	70910868	0.236608033059192	25594884	24407150	1.04866336298994
N2	Water	2B	16256718	77777992	0.209014370028992	29720103	32960653	0.901684290053355
N2	Arsenic	1B	15553152	94416664	0.16472888726507	19951353	36102952	0.552623868541276
N2	Water	3B	16990112	72941120	0.232929135170943	23381215	25698676	0.909821774475852
N2	Arsenic	2B	15083984	83914253	0.179754731296959	18779013	31329706	0.599399592195343
N2	Arsenic	3B	13697811	80475081	0.170211832405611	17967094	27407649	0.655550353844651
ECA581	Water	2B	13456316	71248193	0.188865365329335	18675256	28220904	0.661752578868487
ECA581	Water	3B	13503961	73806388	0.182964664251013	16479518	29286905	0.562692370532154
ECA581	Water	4A	13848856	56183310	0.246494127882462	17216097	23079420	0.745950158192884
ECA581	Water	4B	12504025	49037129	0.254990968170261	14031927	19652816	0.713990656606158
ECA581	Arsenic	2B	11861763	75722550	0.156647696095813	20386508	26619422	0.765850888873545
ECA581	Arsenic	3B	12808075	82403397	0.155431395625595	17976850	31344484	0.573525153580451
ECA581	Arsenic	4A	15125285	56133217	0.269453379092811	16051765	19238409	0.834360315346243
ECA581	Arsenic	4B	13407536	55731347	0.240574411381085	15733224	19236147	0.817898927472326
