# Supplementary material for: Natural variation in C. elegans arsenic toxicity is explained by differences in branched chain amino acid metabolism
Source: eLife. 2019 Apr 8;8:e40260. doi: 10.7554/eLife.40260 (PMC6453569; doi:10.7554/eLife.40260)
Supplement: Figure 4—source data 4. [file elife-40260-fig4-data4.tsv]

Strain	Condition	u_strain	row	col	control	Trait	Value	conc
N2	C15ISO12	N2_C15ISO12_3_A_1_.12 µmol	A	1	EtOH	mean.norm.EXT	2.12951191498427	.12 µmol
N2	C15ISO12	N2_C15ISO12_3_A_10_.12 µmol	A	10	EtOH	mean.norm.EXT	2.15585440485889	.12 µmol
N2	C15ISO12	N2_C15ISO12_3_A_11_.12 µmol	A	11	EtOH	mean.norm.EXT	1.99849402651869	.12 µmol
N2	C15ISO12	N2_C15ISO12_3_A_2_.12 µmol	A	2	EtOH	mean.norm.EXT	2.12243830710206	.12 µmol
N2	C15ISO12	N2_C15ISO12_3_A_3_.12 µmol	A	3	EtOH	mean.norm.EXT	2.12047012105842	.12 µmol
N2	C15ISO12	N2_C15ISO12_3_A_4_.12 µmol	A	4	EtOH	mean.norm.EXT	2.02893282513635	.12 µmol
N2	C15ISO12	N2_C15ISO12_3_A_5_.12 µmol	A	5	EtOH	mean.norm.EXT	2.19347828626431	.12 µmol
N2	C15ISO12	N2_C15ISO12_3_A_6_.12 µmol	A	6	EtOH	mean.norm.EXT	2.05384683247164	.12 µmol
N2	C15ISO12	N2_C15ISO12_3_A_7_.12 µmol	A	7	EtOH	mean.norm.EXT	2.12481923770206	.12 µmol
N2	C15ISO12	N2_C15ISO12_3_A_8_.12 µmol	A	8	EtOH	mean.norm.EXT	2.0911241238386	.12 µmol
N2	C15ISO12	N2_C15ISO12_3_A_9_.12 µmol	A	9	EtOH	mean.norm.EXT	2.09219379810056	.12 µmol
N2	C15ISO12	N2_C15ISO12_3_B_1_.12 µmol	B	1	EtOH	mean.norm.EXT	2.06407908740958	.12 µmol
N2	C15ISO12	N2_C15ISO12_3_B_10_.12 µmol	B	10	EtOH	mean.norm.EXT	1.99562904677637	.12 µmol
N2	C15ISO12	N2_C15ISO12_3_B_11_.12 µmol	B	11	EtOH	mean.norm.EXT	2.23678250517234	.12 µmol
N2	C15ISO12	N2_C15ISO12_3_B_2_.12 µmol	B	2	EtOH	mean.norm.EXT	2.14200043799485	.12 µmol
N2	C15ISO12	N2_C15ISO12_3_B_3_.12 µmol	B	3	EtOH	mean.norm.EXT	2.10801719046841	.12 µmol
N2	C15ISO12	N2_C15ISO12_3_B_4_.12 µmol	B	4	EtOH	mean.norm.EXT	1.98717193960663	.12 µmol
N2	C15ISO12	N2_C15ISO12_3_B_5_.12 µmol	B	5	EtOH	mean.norm.EXT	2.13151250016423	.12 µmol
N2	C15ISO12	N2_C15ISO12_3_B_6_.12 µmol	B	6	EtOH	mean.norm.EXT	2.10761977188753	.12 µmol
N2	C15ISO12	N2_C15ISO12_3_B_7_.12 µmol	B	7	EtOH	mean.norm.EXT	1.97269330826942	.12 µmol
N2	C15ISO12	N2_C15ISO12_3_B_8_.12 µmol	B	8	EtOH	mean.norm.EXT	2.06483434943241	.12 µmol
N2	C15ISO12	N2_C15ISO12_3_B_9_.12 µmol	B	9	EtOH	mean.norm.EXT	2.08675106942191	.12 µmol
CB4856	C15ISO12	CB4856_C15ISO12_3_C_1_.12 µmol	C	1	EtOH	mean.norm.EXT	2.0312680015239	.12 µmol
CB4856	C15ISO12	CB4856_C15ISO12_3_C_10_.12 µmol	C	10	EtOH	mean.norm.EXT	2.17828209225005	.12 µmol
CB4856	C15ISO12	CB4856_C15ISO12_3_C_11_.12 µmol	C	11	EtOH	mean.norm.EXT	2.07636907415185	.12 µmol
CB4856	C15ISO12	CB4856_C15ISO12_3_C_2_.12 µmol	C	2	EtOH	mean.norm.EXT	2.10941719338816	.12 µmol
CB4856	C15ISO12	CB4856_C15ISO12_3_C_3_.12 µmol	C	3	EtOH	mean.norm.EXT	1.98373795182717	.12 µmol
CB4856	C15ISO12	CB4856_C15ISO12_3_C_4_.12 µmol	C	4	EtOH	mean.norm.EXT	2.06602344340724	.12 µmol
CB4856	C15ISO12	CB4856_C15ISO12_3_C_5_.12 µmol	C	5	EtOH	mean.norm.EXT	2.18973272764467	.12 µmol
CB4856	C15ISO12	CB4856_C15ISO12_3_C_6_.12 µmol	C	6	EtOH	mean.norm.EXT	2.04548077850304	.12 µmol
CB4856	C15ISO12	CB4856_C15ISO12_3_C_7_.12 µmol	C	7	EtOH	mean.norm.EXT	2.11199404513391	.12 µmol
CB4856	C15ISO12	CB4856_C15ISO12_3_C_8_.12 µmol	C	8	EtOH	mean.norm.EXT	2.09971944137348	.12 µmol
CB4856	C15ISO12	CB4856_C15ISO12_3_C_9_.12 µmol	C	9	EtOH	mean.norm.EXT	2.19993782365897	.12 µmol
CB4856	C15ISO12	CB4856_C15ISO12_3_D_1_.12 µmol	D	1	EtOH	mean.norm.EXT	2.21097321223505	.12 µmol
CB4856	C15ISO12	CB4856_C15ISO12_3_D_10_.12 µmol	D	10	EtOH	mean.norm.EXT	2.29602879532451	.12 µmol
CB4856	C15ISO12	CB4856_C15ISO12_3_D_11_.12 µmol	D	11	EtOH	mean.norm.EXT	2.00987292036739	.12 µmol
CB4856	C15ISO12	CB4856_C15ISO12_3_D_2_.12 µmol	D	2	EtOH	mean.norm.EXT	2.2191315947425	.12 µmol
CB4856	C15ISO12	CB4856_C15ISO12_3_D_3_.12 µmol	D	3	EtOH	mean.norm.EXT	2.03676199524389	.12 µmol
CB4856	C15ISO12	CB4856_C15ISO12_3_D_4_.12 µmol	D	4	EtOH	mean.norm.EXT	2.06387469999789	.12 µmol
CB4856	C15ISO12	CB4856_C15ISO12_3_D_5_.12 µmol	D	5	EtOH	mean.norm.EXT	2.01825384497106	.12 µmol
CB4856	C15ISO12	CB4856_C15ISO12_3_D_6_.12 µmol	D	6	EtOH	mean.norm.EXT	2.19755896741031	.12 µmol
CB4856	C15ISO12	CB4856_C15ISO12_3_D_7_.12 µmol	D	7	EtOH	mean.norm.EXT	2.05975027942717	.12 µmol
CB4856	C15ISO12	CB4856_C15ISO12_3_D_8_.12 µmol	D	8	EtOH	mean.norm.EXT	2.08248777259854	.12 µmol
CB4856	C15ISO12	CB4856_C15ISO12_3_D_9_.12 µmol	D	9	EtOH	mean.norm.EXT	2.10787584807762	.12 µmol
ECA581	C15ISO12	ECA581_C15ISO12_3_E_1_.12 µmol	E	1	EtOH	mean.norm.EXT	2.0104398440414	.12 µmol
ECA581	C15ISO12	ECA581_C15ISO12_3_E_10_.12 µmol	E	10	EtOH	mean.norm.EXT	2.02190005797526	.12 µmol
ECA581	C15ISO12	ECA581_C15ISO12_3_E_11_.12 µmol	E	11	EtOH	mean.norm.EXT	2.01412815532781	.12 µmol
ECA581	C15ISO12	ECA581_C15ISO12_3_E_2_.12 µmol	E	2	EtOH	mean.norm.EXT	2.13114359770856	.12 µmol
ECA581	C15ISO12	ECA581_C15ISO12_3_E_3_.12 µmol	E	3	EtOH	mean.norm.EXT	2.07611313455079	.12 µmol
ECA581	C15ISO12	ECA581_C15ISO12_3_E_4_.12 µmol	E	4	EtOH	mean.norm.EXT	1.94468524548638	.12 µmol
ECA581	C15ISO12	ECA581_C15ISO12_3_E_5_.12 µmol	E	5	EtOH	mean.norm.EXT	1.89908138746084	.12 µmol
ECA581	C15ISO12	ECA581_C15ISO12_3_E_6_.12 µmol	E	6	EtOH	mean.norm.EXT	2.02335061157162	.12 µmol
ECA581	C15ISO12	ECA581_C15ISO12_3_E_7_.12 µmol	E	7	EtOH	mean.norm.EXT	2.12029473446843	.12 µmol
ECA581	C15ISO12	ECA581_C15ISO12_3_E_8_.12 µmol	E	8	EtOH	mean.norm.EXT	2.01536926115047	.12 µmol
ECA581	C15ISO12	ECA581_C15ISO12_3_E_9_.12 µmol	E	9	EtOH	mean.norm.EXT	2.06860065026934	.12 µmol
ECA581	C15ISO12	ECA581_C15ISO12_3_F_1_.12 µmol	F	1	EtOH	mean.norm.EXT	2.06481067181703	.12 µmol
ECA581	C15ISO12	ECA581_C15ISO12_3_F_10_.12 µmol	F	10	EtOH	mean.norm.EXT	2.02327927733022	.12 µmol
ECA581	C15ISO12	ECA581_C15ISO12_3_F_11_.12 µmol	F	11	EtOH	mean.norm.EXT	2.08128492039081	.12 µmol
ECA581	C15ISO12	ECA581_C15ISO12_3_F_2_.12 µmol	F	2	EtOH	mean.norm.EXT	2.04095684306372	.12 µmol
ECA581	C15ISO12	ECA581_C15ISO12_3_F_3_.12 µmol	F	3	EtOH	mean.norm.EXT	2.02382654522524	.12 µmol
ECA581	C15ISO12	ECA581_C15ISO12_3_F_4_.12 µmol	F	4	EtOH	mean.norm.EXT	1.8917123673926	.12 µmol
ECA581	C15ISO12	ECA581_C15ISO12_3_F_5_.12 µmol	F	5	EtOH	mean.norm.EXT	2.14013921037128	.12 µmol
ECA581	C15ISO12	ECA581_C15ISO12_3_F_6_.12 µmol	F	6	EtOH	mean.norm.EXT	2.029758285624	.12 µmol
ECA581	C15ISO12	ECA581_C15ISO12_3_F_7_.12 µmol	F	7	EtOH	mean.norm.EXT	2.14078488523126	.12 µmol
ECA581	C15ISO12	ECA581_C15ISO12_3_F_8_.12 µmol	F	8	EtOH	mean.norm.EXT	1.954585938589	.12 µmol
ECA581	C15ISO12	ECA581_C15ISO12_3_F_9_.12 µmol	F	9	EtOH	mean.norm.EXT	2.06659065706774	.12 µmol
ECA590	C15ISO12	ECA590_C15ISO12_3_G_1_.12 µmol	G	1	EtOH	mean.norm.EXT	2.10793150093214	.12 µmol
ECA590	C15ISO12	ECA590_C15ISO12_3_G_10_.12 µmol	G	10	EtOH	mean.norm.EXT	2.2032455334829	.12 µmol
ECA590	C15ISO12	ECA590_C15ISO12_3_G_11_.12 µmol	G	11	EtOH	mean.norm.EXT	1.93700572441845	.12 µmol
ECA590	C15ISO12	ECA590_C15ISO12_3_G_2_.12 µmol	G	2	EtOH	mean.norm.EXT	2.02851655959676	.12 µmol
ECA590	C15ISO12	ECA590_C15ISO12_3_G_3_.12 µmol	G	3	EtOH	mean.norm.EXT	2.03232333920294	.12 µmol
ECA590	C15ISO12	ECA590_C15ISO12_3_G_4_.12 µmol	G	4	EtOH	mean.norm.EXT	2.00586413461085	.12 µmol
ECA590	C15ISO12	ECA590_C15ISO12_3_G_5_.12 µmol	G	5	EtOH	mean.norm.EXT	1.93744778680638	.12 µmol
ECA590	C15ISO12	ECA590_C15ISO12_3_G_6_.12 µmol	G	6	EtOH	mean.norm.EXT	2.10299412283541	.12 µmol
ECA590	C15ISO12	ECA590_C15ISO12_3_G_7_.12 µmol	G	7	EtOH	mean.norm.EXT	2.0367437301029	.12 µmol
ECA590	C15ISO12	ECA590_C15ISO12_3_G_8_.12 µmol	G	8	EtOH	mean.norm.EXT	2.02131121170439	.12 µmol
ECA590	C15ISO12	ECA590_C15ISO12_3_G_9_.12 µmol	G	9	EtOH	mean.norm.EXT	2.07441459237691	.12 µmol
ECA590	C15ISO12	ECA590_C15ISO12_3_H_1_.12 µmol	H	1	EtOH	mean.norm.EXT	2.00969255614	.12 µmol
ECA590	C15ISO12	ECA590_C15ISO12_3_H_10_.12 µmol	H	10	EtOH	mean.norm.EXT	1.94055428045478	.12 µmol
ECA590	C15ISO12	ECA590_C15ISO12_3_H_11_.12 µmol	H	11	EtOH	mean.norm.EXT	2.00656848433711	.12 µmol
ECA590	C15ISO12	ECA590_C15ISO12_3_H_2_.12 µmol	H	2	EtOH	mean.norm.EXT	2.14637643588647	.12 µmol
ECA590	C15ISO12	ECA590_C15ISO12_3_H_3_.12 µmol	H	3	EtOH	mean.norm.EXT	2.17010045952247	.12 µmol
ECA590	C15ISO12	ECA590_C15ISO12_3_H_4_.12 µmol	H	4	EtOH	mean.norm.EXT	2.02220864513022	.12 µmol
ECA590	C15ISO12	ECA590_C15ISO12_3_H_5_.12 µmol	H	5	EtOH	mean.norm.EXT	2.1350626601175	.12 µmol
ECA590	C15ISO12	ECA590_C15ISO12_3_H_6_.12 µmol	H	6	EtOH	mean.norm.EXT	2.02434383722651	.12 µmol
ECA590	C15ISO12	ECA590_C15ISO12_3_H_7_.12 µmol	H	7	EtOH	mean.norm.EXT	2.01367753195132	.12 µmol
ECA590	C15ISO12	ECA590_C15ISO12_3_H_8_.12 µmol	H	8	EtOH	mean.norm.EXT	2.06844643229662	.12 µmol
ECA590	C15ISO12	ECA590_C15ISO12_3_H_9_.12 µmol	H	9	EtOH	mean.norm.EXT	1.94984897799658	.12 µmol
N2	C15ISO24	N2_C15ISO24_4_A_1_.24 µmol	A	1	EtOH	mean.norm.EXT	1.98780023139419	.24 µmol
N2	C15ISO24	N2_C15ISO24_4_A_10_.24 µmol	A	10	EtOH	mean.norm.EXT	2.04881278515647	.24 µmol
N2	C15ISO24	N2_C15ISO24_4_A_11_.24 µmol	A	11	EtOH	mean.norm.EXT	2.01762749137564	.24 µmol
N2	C15ISO24	N2_C15ISO24_4_A_2_.24 µmol	A	2	EtOH	mean.norm.EXT	1.97743956046799	.24 µmol
N2	C15ISO24	N2_C15ISO24_4_A_3_.24 µmol	A	3	EtOH	mean.norm.EXT	2.16842269248971	.24 µmol
N2	C15ISO24	N2_C15ISO24_4_A_4_.24 µmol	A	4	EtOH	mean.norm.EXT	2.09641140662375	.24 µmol
N2	C15ISO24	N2_C15ISO24_4_A_5_.24 µmol	A	5	EtOH	mean.norm.EXT	2.04602427836376	.24 µmol
N2	C15ISO24	N2_C15ISO24_4_A_6_.24 µmol	A	6	EtOH	mean.norm.EXT	1.9665877617897	.24 µmol
N2	C15ISO24	N2_C15ISO24_4_A_7_.24 µmol	A	7	EtOH	mean.norm.EXT	2.20016834630995	.24 µmol
N2	C15ISO24	N2_C15ISO24_4_A_8_.24 µmol	A	8	EtOH	mean.norm.EXT	2.11713713195258	.24 µmol
N2	C15ISO24	N2_C15ISO24_4_A_9_.24 µmol	A	9	EtOH	mean.norm.EXT	2.07402733372498	.24 µmol
N2	C15ISO24	N2_C15ISO24_4_B_1_.24 µmol	B	1	EtOH	mean.norm.EXT	2.09991075664747	.24 µmol
N2	C15ISO24	N2_C15ISO24_4_B_10_.24 µmol	B	10	EtOH	mean.norm.EXT	2.03950013065524	.24 µmol
N2	C15ISO24	N2_C15ISO24_4_B_11_.24 µmol	B	11	EtOH	mean.norm.EXT	2.07125348354621	.24 µmol
N2	C15ISO24	N2_C15ISO24_4_B_2_.24 µmol	B	2	EtOH	mean.norm.EXT	2.02088858849897	.24 µmol
N2	C15ISO24	N2_C15ISO24_4_B_3_.24 µmol	B	3	EtOH	mean.norm.EXT	2.22749865480788	.24 µmol
N2	C15ISO24	N2_C15ISO24_4_B_4_.24 µmol	B	4	EtOH	mean.norm.EXT	1.98101925260167	.24 µmol
N2	C15ISO24	N2_C15ISO24_4_B_5_.24 µmol	B	5	EtOH	mean.norm.EXT	2.08600231314928	.24 µmol
N2	C15ISO24	N2_C15ISO24_4_B_6_.24 µmol	B	6	EtOH	mean.norm.EXT	2.13612419472063	.24 µmol
N2	C15ISO24	N2_C15ISO24_4_B_7_.24 µmol	B	7	EtOH	mean.norm.EXT	2.1259305445635	.24 µmol
N2	C15ISO24	N2_C15ISO24_4_B_8_.24 µmol	B	8	EtOH	mean.norm.EXT	2.09051870642604	.24 µmol
N2	C15ISO24	N2_C15ISO24_4_B_9_.24 µmol	B	9	EtOH	mean.norm.EXT	2.12689788256947	.24 µmol
CB4856	C15ISO24	CB4856_C15ISO24_4_C_1_.24 µmol	C	1	EtOH	mean.norm.EXT	1.99928884152342	.24 µmol
CB4856	C15ISO24	CB4856_C15ISO24_4_C_10_.24 µmol	C	10	EtOH	mean.norm.EXT	2.07437757926357	.24 µmol
CB4856	C15ISO24	CB4856_C15ISO24_4_C_11_.24 µmol	C	11	EtOH	mean.norm.EXT	2.20578811028809	.24 µmol
CB4856	C15ISO24	CB4856_C15ISO24_4_C_2_.24 µmol	C	2	EtOH	mean.norm.EXT	2.21853408514064	.24 µmol
CB4856	C15ISO24	CB4856_C15ISO24_4_C_3_.24 µmol	C	3	EtOH	mean.norm.EXT	2.24518371086479	.24 µmol
CB4856	C15ISO24	CB4856_C15ISO24_4_C_4_.24 µmol	C	4	EtOH	mean.norm.EXT	2.09865239549915	.24 µmol
CB4856	C15ISO24	CB4856_C15ISO24_4_C_5_.24 µmol	C	5	EtOH	mean.norm.EXT	2.03513260218738	.24 µmol
CB4856	C15ISO24	CB4856_C15ISO24_4_C_6_.24 µmol	C	6	EtOH	mean.norm.EXT	2.03256710328448	.24 µmol
CB4856	C15ISO24	CB4856_C15ISO24_4_C_7_.24 µmol	C	7	EtOH	mean.norm.EXT	2.0468318669234	.24 µmol
CB4856	C15ISO24	CB4856_C15ISO24_4_C_8_.24 µmol	C	8	EtOH	mean.norm.EXT	2.07313165545013	.24 µmol
CB4856	C15ISO24	CB4856_C15ISO24_4_C_9_.24 µmol	C	9	EtOH	mean.norm.EXT	1.95363620602583	.24 µmol
CB4856	C15ISO24	CB4856_C15ISO24_4_D_1_.24 µmol	D	1	EtOH	mean.norm.EXT	1.96712061513161	.24 µmol
CB4856	C15ISO24	CB4856_C15ISO24_4_D_10_.24 µmol	D	10	EtOH	mean.norm.EXT	2.01045292151713	.24 µmol
CB4856	C15ISO24	CB4856_C15ISO24_4_D_11_.24 µmol	D	11	EtOH	mean.norm.EXT	2.00913735425027	.24 µmol
CB4856	C15ISO24	CB4856_C15ISO24_4_D_2_.24 µmol	D	2	EtOH	mean.norm.EXT	2.06715971832634	.24 µmol
CB4856	C15ISO24	CB4856_C15ISO24_4_D_3_.24 µmol	D	3	EtOH	mean.norm.EXT	2.04727728852432	.24 µmol
CB4856	C15ISO24	CB4856_C15ISO24_4_D_4_.24 µmol	D	4	EtOH	mean.norm.EXT	2.09596261307957	.24 µmol
CB4856	C15ISO24	CB4856_C15ISO24_4_D_5_.24 µmol	D	5	EtOH	mean.norm.EXT	2.03330603447113	.24 µmol
CB4856	C15ISO24	CB4856_C15ISO24_4_D_6_.24 µmol	D	6	EtOH	mean.norm.EXT	2.21679112509899	.24 µmol
CB4856	C15ISO24	CB4856_C15ISO24_4_D_7_.24 µmol	D	7	EtOH	mean.norm.EXT	2.15138366522493	.24 µmol
CB4856	C15ISO24	CB4856_C15ISO24_4_D_8_.24 µmol	D	8	EtOH	mean.norm.EXT	2.17050959607539	.24 µmol
CB4856	C15ISO24	CB4856_C15ISO24_4_D_9_.24 µmol	D	9	EtOH	mean.norm.EXT	2.04424797257556	.24 µmol
ECA581	C15ISO24	ECA581_C15ISO24_4_E_1_.24 µmol	E	1	EtOH	mean.norm.EXT	1.99254968867334	.24 µmol
ECA581	C15ISO24	ECA581_C15ISO24_4_E_10_.24 µmol	E	10	EtOH	mean.norm.EXT	1.99870838301081	.24 µmol
ECA581	C15ISO24	ECA581_C15ISO24_4_E_11_.24 µmol	E	11	EtOH	mean.norm.EXT	2.03537157366822	.24 µmol
ECA581	C15ISO24	ECA581_C15ISO24_4_E_2_.24 µmol	E	2	EtOH	mean.norm.EXT	2.01791038007212	.24 µmol
ECA581	C15ISO24	ECA581_C15ISO24_4_E_3_.24 µmol	E	3	EtOH	mean.norm.EXT	2.13524878866865	.24 µmol
ECA581	C15ISO24	ECA581_C15ISO24_4_E_4_.24 µmol	E	4	EtOH	mean.norm.EXT	1.96172039474868	.24 µmol
ECA581	C15ISO24	ECA581_C15ISO24_4_E_5_.24 µmol	E	5	EtOH	mean.norm.EXT	2.01680318347336	.24 µmol
ECA581	C15ISO24	ECA581_C15ISO24_4_E_6_.24 µmol	E	6	EtOH	mean.norm.EXT	1.90863576216814	.24 µmol
ECA581	C15ISO24	ECA581_C15ISO24_4_E_7_.24 µmol	E	7	EtOH	mean.norm.EXT	1.88301994904328	.24 µmol
ECA581	C15ISO24	ECA581_C15ISO24_4_E_8_.24 µmol	E	8	EtOH	mean.norm.EXT	1.87428160381956	.24 µmol
ECA581	C15ISO24	ECA581_C15ISO24_4_E_9_.24 µmol	E	9	EtOH	mean.norm.EXT	1.97743794343645	.24 µmol
ECA581	C15ISO24	ECA581_C15ISO24_4_F_1_.24 µmol	F	1	EtOH	mean.norm.EXT	1.96903608287124	.24 µmol
ECA581	C15ISO24	ECA581_C15ISO24_4_F_10_.24 µmol	F	10	EtOH	mean.norm.EXT	1.9373370829697	.24 µmol
ECA581	C15ISO24	ECA581_C15ISO24_4_F_11_.24 µmol	F	11	EtOH	mean.norm.EXT	2.09429017677091	.24 µmol
ECA581	C15ISO24	ECA581_C15ISO24_4_F_2_.24 µmol	F	2	EtOH	mean.norm.EXT	1.98474034328113	.24 µmol
ECA581	C15ISO24	ECA581_C15ISO24_4_F_3_.24 µmol	F	3	EtOH	mean.norm.EXT	2.01178195230932	.24 µmol
ECA581	C15ISO24	ECA581_C15ISO24_4_F_4_.24 µmol	F	4	EtOH	mean.norm.EXT	2.04962446658189	.24 µmol
ECA581	C15ISO24	ECA581_C15ISO24_4_F_5_.24 µmol	F	5	EtOH	mean.norm.EXT	1.95036774262002	.24 µmol
ECA581	C15ISO24	ECA581_C15ISO24_4_F_6_.24 µmol	F	6	EtOH	mean.norm.EXT	1.96972423391458	.24 µmol
ECA581	C15ISO24	ECA581_C15ISO24_4_F_7_.24 µmol	F	7	EtOH	mean.norm.EXT	1.89916040029991	.24 µmol
ECA581	C15ISO24	ECA581_C15ISO24_4_F_8_.24 µmol	F	8	EtOH	mean.norm.EXT	1.88699155646801	.24 µmol
ECA581	C15ISO24	ECA581_C15ISO24_4_F_9_.24 µmol	F	9	EtOH	mean.norm.EXT	2.0364354893374	.24 µmol
ECA590	C15ISO24	ECA590_C15ISO24_4_G_1_.24 µmol	G	1	EtOH	mean.norm.EXT	1.95752509625092	.24 µmol
ECA590	C15ISO24	ECA590_C15ISO24_4_G_10_.24 µmol	G	10	EtOH	mean.norm.EXT	1.97660625347084	.24 µmol
ECA590	C15ISO24	ECA590_C15ISO24_4_G_11_.24 µmol	G	11	EtOH	mean.norm.EXT	1.97650838648648	.24 µmol
ECA590	C15ISO24	ECA590_C15ISO24_4_G_2_.24 µmol	G	2	EtOH	mean.norm.EXT	2.10868430541068	.24 µmol
ECA590	C15ISO24	ECA590_C15ISO24_4_G_3_.24 µmol	G	3	EtOH	mean.norm.EXT	2.02970371181037	.24 µmol
ECA590	C15ISO24	ECA590_C15ISO24_4_G_4_.24 µmol	G	4	EtOH	mean.norm.EXT	2.03480750951892	.24 µmol
ECA590	C15ISO24	ECA590_C15ISO24_4_G_5_.24 µmol	G	5	EtOH	mean.norm.EXT	1.96914153690078	.24 µmol
ECA590	C15ISO24	ECA590_C15ISO24_4_G_6_.24 µmol	G	6	EtOH	mean.norm.EXT	1.94969181350022	.24 µmol
ECA590	C15ISO24	ECA590_C15ISO24_4_G_7_.24 µmol	G	7	EtOH	mean.norm.EXT	1.94121610237653	.24 µmol
ECA590	C15ISO24	ECA590_C15ISO24_4_G_8_.24 µmol	G	8	EtOH	mean.norm.EXT	1.89228079600673	.24 µmol
ECA590	C15ISO24	ECA590_C15ISO24_4_G_9_.24 µmol	G	9	EtOH	mean.norm.EXT	2.08506107432751	.24 µmol
ECA590	C15ISO24	ECA590_C15ISO24_4_H_1_.24 µmol	H	1	EtOH	mean.norm.EXT	2.0632813569383	.24 µmol
ECA590	C15ISO24	ECA590_C15ISO24_4_H_10_.24 µmol	H	10	EtOH	mean.norm.EXT	2.0417074996268	.24 µmol
ECA590	C15ISO24	ECA590_C15ISO24_4_H_11_.24 µmol	H	11	EtOH	mean.norm.EXT	1.95639329991976	.24 µmol
ECA590	C15ISO24	ECA590_C15ISO24_4_H_2_.24 µmol	H	2	EtOH	mean.norm.EXT	1.97826923369958	.24 µmol
ECA590	C15ISO24	ECA590_C15ISO24_4_H_3_.24 µmol	H	3	EtOH	mean.norm.EXT	1.9140526392063	.24 µmol
ECA590	C15ISO24	ECA590_C15ISO24_4_H_4_.24 µmol	H	4	EtOH	mean.norm.EXT	1.97957297442202	.24 µmol
ECA590	C15ISO24	ECA590_C15ISO24_4_H_5_.24 µmol	H	5	EtOH	mean.norm.EXT	1.99119251913467	.24 µmol
ECA590	C15ISO24	ECA590_C15ISO24_4_H_6_.24 µmol	H	6	EtOH	mean.norm.EXT	1.92766969706798	.24 µmol
ECA590	C15ISO24	ECA590_C15ISO24_4_H_7_.24 µmol	H	7	EtOH	mean.norm.EXT	1.93795717811218	.24 µmol
ECA590	C15ISO24	ECA590_C15ISO24_4_H_8_.24 µmol	H	8	EtOH	mean.norm.EXT	2.09942291971433	.24 µmol
ECA590	C15ISO24	ECA590_C15ISO24_4_H_9_.24 µmol	H	9	EtOH	mean.norm.EXT	2.01209786503455	.24 µmol
N2	C15ISO48	N2_C15ISO48_5_A_1_.48 µmol	A	1	EtOH	mean.norm.EXT	2.00104629495182	.48 µmol
N2	C15ISO48	N2_C15ISO48_5_A_10_.48 µmol	A	10	EtOH	mean.norm.EXT	2.03351458992385	.48 µmol
N2	C15ISO48	N2_C15ISO48_5_A_11_.48 µmol	A	11	EtOH	mean.norm.EXT	2.12975988821648	.48 µmol
N2	C15ISO48	N2_C15ISO48_5_A_2_.48 µmol	A	2	EtOH	mean.norm.EXT	1.91551301679621	.48 µmol
N2	C15ISO48	N2_C15ISO48_5_A_3_.48 µmol	A	3	EtOH	mean.norm.EXT	1.92324767960518	.48 µmol
N2	C15ISO48	N2_C15ISO48_5_A_4_.48 µmol	A	4	EtOH	mean.norm.EXT	1.98376560958527	.48 µmol
N2	C15ISO48	N2_C15ISO48_5_A_5_.48 µmol	A	5	EtOH	mean.norm.EXT	2.09657174973104	.48 µmol
N2	C15ISO48	N2_C15ISO48_5_A_6_.48 µmol	A	6	EtOH	mean.norm.EXT	2.03036161438735	.48 µmol
N2	C15ISO48	N2_C15ISO48_5_A_7_.48 µmol	A	7	EtOH	mean.norm.EXT	2.0706406745413	.48 µmol
N2	C15ISO48	N2_C15ISO48_5_A_8_.48 µmol	A	8	EtOH	mean.norm.EXT	1.98739110508628	.48 µmol
N2	C15ISO48	N2_C15ISO48_5_A_9_.48 µmol	A	9	EtOH	mean.norm.EXT	2.02906715131704	.48 µmol
N2	C15ISO48	N2_C15ISO48_5_B_1_.48 µmol	B	1	EtOH	mean.norm.EXT	1.93917565931535	.48 µmol
N2	C15ISO48	N2_C15ISO48_5_B_10_.48 µmol	B	10	EtOH	mean.norm.EXT	2.01683741676227	.48 µmol
N2	C15ISO48	N2_C15ISO48_5_B_11_.48 µmol	B	11	EtOH	mean.norm.EXT	1.99522882967167	.48 µmol
N2	C15ISO48	N2_C15ISO48_5_B_2_.48 µmol	B	2	EtOH	mean.norm.EXT	2.06483806298829	.48 µmol
N2	C15ISO48	N2_C15ISO48_5_B_3_.48 µmol	B	3	EtOH	mean.norm.EXT	2.02598380937914	.48 µmol
N2	C15ISO48	N2_C15ISO48_5_B_4_.48 µmol	B	4	EtOH	mean.norm.EXT	2.06534776103321	.48 µmol
N2	C15ISO48	N2_C15ISO48_5_B_5_.48 µmol	B	5	EtOH	mean.norm.EXT	2.02123112450219	.48 µmol
N2	C15ISO48	N2_C15ISO48_5_B_6_.48 µmol	B	6	EtOH	mean.norm.EXT	2.04035528561657	.48 µmol
N2	C15ISO48	N2_C15ISO48_5_B_7_.48 µmol	B	7	EtOH	mean.norm.EXT	1.99390775362928	.48 µmol
N2	C15ISO48	N2_C15ISO48_5_B_8_.48 µmol	B	8	EtOH	mean.norm.EXT	2.10247826725888	.48 µmol
N2	C15ISO48	N2_C15ISO48_5_B_9_.48 µmol	B	9	EtOH	mean.norm.EXT	1.98499341906402	.48 µmol
CB4856	C15ISO48	CB4856_C15ISO48_5_C_1_.48 µmol	C	1	EtOH	mean.norm.EXT	2.03331290973641	.48 µmol
CB4856	C15ISO48	CB4856_C15ISO48_5_C_10_.48 µmol	C	10	EtOH	mean.norm.EXT	2.00658532787343	.48 µmol
CB4856	C15ISO48	CB4856_C15ISO48_5_C_11_.48 µmol	C	11	EtOH	mean.norm.EXT	2.09203510949793	.48 µmol
CB4856	C15ISO48	CB4856_C15ISO48_5_C_2_.48 µmol	C	2	EtOH	mean.norm.EXT	2.01786123493086	.48 µmol
CB4856	C15ISO48	CB4856_C15ISO48_5_C_3_.48 µmol	C	3	EtOH	mean.norm.EXT	2.04111614995936	.48 µmol
CB4856	C15ISO48	CB4856_C15ISO48_5_C_4_.48 µmol	C	4	EtOH	mean.norm.EXT	2.22978881786902	.48 µmol
CB4856	C15ISO48	CB4856_C15ISO48_5_C_5_.48 µmol	C	5	EtOH	mean.norm.EXT	2.15692768413647	.48 µmol
CB4856	C15ISO48	CB4856_C15ISO48_5_C_6_.48 µmol	C	6	EtOH	mean.norm.EXT	2.07099698337176	.48 µmol
CB4856	C15ISO48	CB4856_C15ISO48_5_C_7_.48 µmol	C	7	EtOH	mean.norm.EXT	2.07451816993787	.48 µmol
CB4856	C15ISO48	CB4856_C15ISO48_5_C_8_.48 µmol	C	8	EtOH	mean.norm.EXT	2.10834763053973	.48 µmol
CB4856	C15ISO48	CB4856_C15ISO48_5_C_9_.48 µmol	C	9	EtOH	mean.norm.EXT	2.03697840940774	.48 µmol
CB4856	C15ISO48	CB4856_C15ISO48_5_D_1_.48 µmol	D	1	EtOH	mean.norm.EXT	2.07239951211065	.48 µmol
CB4856	C15ISO48	CB4856_C15ISO48_5_D_10_.48 µmol	D	10	EtOH	mean.norm.EXT	2.01333486224719	.48 µmol
CB4856	C15ISO48	CB4856_C15ISO48_5_D_11_.48 µmol	D	11	EtOH	mean.norm.EXT	2.16998190818816	.48 µmol
CB4856	C15ISO48	CB4856_C15ISO48_5_D_2_.48 µmol	D	2	EtOH	mean.norm.EXT	2.24690196975852	.48 µmol
CB4856	C15ISO48	CB4856_C15ISO48_5_D_3_.48 µmol	D	3	EtOH	mean.norm.EXT	1.9622502955245	.48 µmol
CB4856	C15ISO48	CB4856_C15ISO48_5_D_4_.48 µmol	D	4	EtOH	mean.norm.EXT	2.13491096352502	.48 µmol
CB4856	C15ISO48	CB4856_C15ISO48_5_D_5_.48 µmol	D	5	EtOH	mean.norm.EXT	2.20952102287931	.48 µmol
CB4856	C15ISO48	CB4856_C15ISO48_5_D_6_.48 µmol	D	6	EtOH	mean.norm.EXT	1.98679155585295	.48 µmol
CB4856	C15ISO48	CB4856_C15ISO48_5_D_7_.48 µmol	D	7	EtOH	mean.norm.EXT	2.09448428868231	.48 µmol
CB4856	C15ISO48	CB4856_C15ISO48_5_D_8_.48 µmol	D	8	EtOH	mean.norm.EXT	2.22144585343265	.48 µmol
CB4856	C15ISO48	CB4856_C15ISO48_5_D_9_.48 µmol	D	9	EtOH	mean.norm.EXT	2.00773970558895	.48 µmol
ECA581	C15ISO48	ECA581_C15ISO48_5_E_1_.48 µmol	E	1	EtOH	mean.norm.EXT	2.03117069760325	.48 µmol
ECA581	C15ISO48	ECA581_C15ISO48_5_E_10_.48 µmol	E	10	EtOH	mean.norm.EXT	1.96601124012895	.48 µmol
ECA581	C15ISO48	ECA581_C15ISO48_5_E_11_.48 µmol	E	11	EtOH	mean.norm.EXT	2.03724880686326	.48 µmol
ECA581	C15ISO48	ECA581_C15ISO48_5_E_3_.48 µmol	E	3	EtOH	mean.norm.EXT	2.06844488119488	.48 µmol
ECA581	C15ISO48	ECA581_C15ISO48_5_E_4_.48 µmol	E	4	EtOH	mean.norm.EXT	1.93952499907861	.48 µmol
ECA581	C15ISO48	ECA581_C15ISO48_5_E_5_.48 µmol	E	5	EtOH	mean.norm.EXT	2.1119790478081	.48 µmol
ECA581	C15ISO48	ECA581_C15ISO48_5_E_7_.48 µmol	E	7	EtOH	mean.norm.EXT	1.97870944689734	.48 µmol
ECA581	C15ISO48	ECA581_C15ISO48_5_E_8_.48 µmol	E	8	EtOH	mean.norm.EXT	1.98528274513474	.48 µmol
ECA581	C15ISO48	ECA581_C15ISO48_5_E_9_.48 µmol	E	9	EtOH	mean.norm.EXT	1.94816617843164	.48 µmol
ECA581	C15ISO48	ECA581_C15ISO48_5_F_1_.48 µmol	F	1	EtOH	mean.norm.EXT	1.92336621683217	.48 µmol
ECA581	C15ISO48	ECA581_C15ISO48_5_F_10_.48 µmol	F	10	EtOH	mean.norm.EXT	1.91558642006763	.48 µmol
ECA581	C15ISO48	ECA581_C15ISO48_5_F_11_.48 µmol	F	11	EtOH	mean.norm.EXT	2.00873878063602	.48 µmol
ECA581	C15ISO48	ECA581_C15ISO48_5_F_2_.48 µmol	F	2	EtOH	mean.norm.EXT	1.9218165006488	.48 µmol
ECA581	C15ISO48	ECA581_C15ISO48_5_F_3_.48 µmol	F	3	EtOH	mean.norm.EXT	1.85768226320763	.48 µmol
ECA581	C15ISO48	ECA581_C15ISO48_5_F_5_.48 µmol	F	5	EtOH	mean.norm.EXT	2.020898346406	.48 µmol
ECA581	C15ISO48	ECA581_C15ISO48_5_F_6_.48 µmol	F	6	EtOH	mean.norm.EXT	1.90454417030185	.48 µmol
ECA581	C15ISO48	ECA581_C15ISO48_5_F_7_.48 µmol	F	7	EtOH	mean.norm.EXT	1.88080750833968	.48 µmol
ECA581	C15ISO48	ECA581_C15ISO48_5_F_8_.48 µmol	F	8	EtOH	mean.norm.EXT	2.03111078062109	.48 µmol
ECA581	C15ISO48	ECA581_C15ISO48_5_F_9_.48 µmol	F	9	EtOH	mean.norm.EXT	1.9108920357255	.48 µmol
ECA590	C15ISO48	ECA590_C15ISO48_5_G_1_.48 µmol	G	1	EtOH	mean.norm.EXT	2.02338163182813	.48 µmol
ECA590	C15ISO48	ECA590_C15ISO48_5_G_10_.48 µmol	G	10	EtOH	mean.norm.EXT	1.91383891788875	.48 µmol
ECA590	C15ISO48	ECA590_C15ISO48_5_G_11_.48 µmol	G	11	EtOH	mean.norm.EXT	1.89799420195772	.48 µmol
ECA590	C15ISO48	ECA590_C15ISO48_5_G_2_.48 µmol	G	2	EtOH	mean.norm.EXT	1.94723532352413	.48 µmol
ECA590	C15ISO48	ECA590_C15ISO48_5_G_3_.48 µmol	G	3	EtOH	mean.norm.EXT	2.0873657760408	.48 µmol
ECA590	C15ISO48	ECA590_C15ISO48_5_G_4_.48 µmol	G	4	EtOH	mean.norm.EXT	2.2429457427764	.48 µmol
ECA590	C15ISO48	ECA590_C15ISO48_5_G_5_.48 µmol	G	5	EtOH	mean.norm.EXT	2.17982100055508	.48 µmol
ECA590	C15ISO48	ECA590_C15ISO48_5_G_6_.48 µmol	G	6	EtOH	mean.norm.EXT	1.97441512303776	.48 µmol
ECA590	C15ISO48	ECA590_C15ISO48_5_G_7_.48 µmol	G	7	EtOH	mean.norm.EXT	2.03413291446315	.48 µmol
ECA590	C15ISO48	ECA590_C15ISO48_5_G_8_.48 µmol	G	8	EtOH	mean.norm.EXT	1.94912974455806	.48 µmol
ECA590	C15ISO48	ECA590_C15ISO48_5_G_9_.48 µmol	G	9	EtOH	mean.norm.EXT	1.94249946967378	.48 µmol
ECA590	C15ISO48	ECA590_C15ISO48_5_H_1_.48 µmol	H	1	EtOH	mean.norm.EXT	1.89954933412222	.48 µmol
ECA590	C15ISO48	ECA590_C15ISO48_5_H_10_.48 µmol	H	10	EtOH	mean.norm.EXT	1.85732970159554	.48 µmol
ECA590	C15ISO48	ECA590_C15ISO48_5_H_11_.48 µmol	H	11	EtOH	mean.norm.EXT	2.03620687914159	.48 µmol
ECA590	C15ISO48	ECA590_C15ISO48_5_H_2_.48 µmol	H	2	EtOH	mean.norm.EXT	1.95861690340278	.48 µmol
ECA590	C15ISO48	ECA590_C15ISO48_5_H_3_.48 µmol	H	3	EtOH	mean.norm.EXT	2.02674943675525	.48 µmol
ECA590	C15ISO48	ECA590_C15ISO48_5_H_4_.48 µmol	H	4	EtOH	mean.norm.EXT	1.95333632168326	.48 µmol
ECA590	C15ISO48	ECA590_C15ISO48_5_H_5_.48 µmol	H	5	EtOH	mean.norm.EXT	1.89927058932608	.48 µmol
ECA590	C15ISO48	ECA590_C15ISO48_5_H_6_.48 µmol	H	6	EtOH	mean.norm.EXT	2.10515041234193	.48 µmol
ECA590	C15ISO48	ECA590_C15ISO48_5_H_7_.48 µmol	H	7	EtOH	mean.norm.EXT	1.98741617388478	.48 µmol
ECA590	C15ISO48	ECA590_C15ISO48_5_H_8_.48 µmol	H	8	EtOH	mean.norm.EXT	1.87328196516796	.48 µmol
ECA590	C15ISO48	ECA590_C15ISO48_5_H_9_.48 µmol	H	9	EtOH	mean.norm.EXT	2.07558881113856	.48 µmol
N2	C15ISO64	N2_C15ISO64_6_A_1_.64 µmol	A	1	EtOH	mean.norm.EXT	1.93441703965859	.64 µmol
N2	C15ISO64	N2_C15ISO64_6_A_10_.64 µmol	A	10	EtOH	mean.norm.EXT	2.09002663284774	.64 µmol
N2	C15ISO64	N2_C15ISO64_6_A_11_.64 µmol	A	11	EtOH	mean.norm.EXT	2.05230475526055	.64 µmol
N2	C15ISO64	N2_C15ISO64_6_A_2_.64 µmol	A	2	EtOH	mean.norm.EXT	2.01580715339143	.64 µmol
N2	C15ISO64	N2_C15ISO64_6_A_3_.64 µmol	A	3	EtOH	mean.norm.EXT	2.01847620723424	.64 µmol
N2	C15ISO64	N2_C15ISO64_6_A_4_.64 µmol	A	4	EtOH	mean.norm.EXT	2.0327460067823	.64 µmol
N2	C15ISO64	N2_C15ISO64_6_A_5_.64 µmol	A	5	EtOH	mean.norm.EXT	2.10739767298657	.64 µmol
N2	C15ISO64	N2_C15ISO64_6_A_6_.64 µmol	A	6	EtOH	mean.norm.EXT	1.93411659077748	.64 µmol
N2	C15ISO64	N2_C15ISO64_6_A_7_.64 µmol	A	7	EtOH	mean.norm.EXT	1.98346295594977	.64 µmol
N2	C15ISO64	N2_C15ISO64_6_A_8_.64 µmol	A	8	EtOH	mean.norm.EXT	1.99918436920553	.64 µmol
N2	C15ISO64	N2_C15ISO64_6_A_9_.64 µmol	A	9	EtOH	mean.norm.EXT	2.08455801588457	.64 µmol
N2	C15ISO64	N2_C15ISO64_6_B_1_.64 µmol	B	1	EtOH	mean.norm.EXT	2.02827453771172	.64 µmol
N2	C15ISO64	N2_C15ISO64_6_B_10_.64 µmol	B	10	EtOH	mean.norm.EXT	1.89278617511343	.64 µmol
N2	C15ISO64	N2_C15ISO64_6_B_11_.64 µmol	B	11	EtOH	mean.norm.EXT	2.19194215941951	.64 µmol
N2	C15ISO64	N2_C15ISO64_6_B_2_.64 µmol	B	2	EtOH	mean.norm.EXT	2.09427383749342	.64 µmol
N2	C15ISO64	N2_C15ISO64_6_B_3_.64 µmol	B	3	EtOH	mean.norm.EXT	2.25669646881411	.64 µmol
N2	C15ISO64	N2_C15ISO64_6_B_4_.64 µmol	B	4	EtOH	mean.norm.EXT	2.02118478185523	.64 µmol
N2	C15ISO64	N2_C15ISO64_6_B_5_.64 µmol	B	5	EtOH	mean.norm.EXT	2.13077032613375	.64 µmol
N2	C15ISO64	N2_C15ISO64_6_B_6_.64 µmol	B	6	EtOH	mean.norm.EXT	2.00120333735916	.64 µmol
N2	C15ISO64	N2_C15ISO64_6_B_7_.64 µmol	B	7	EtOH	mean.norm.EXT	1.96696370901218	.64 µmol
N2	C15ISO64	N2_C15ISO64_6_B_8_.64 µmol	B	8	EtOH	mean.norm.EXT	2.05421307662737	.64 µmol
N2	C15ISO64	N2_C15ISO64_6_B_9_.64 µmol	B	9	EtOH	mean.norm.EXT	1.99516862115545	.64 µmol
CB4856	C15ISO64	CB4856_C15ISO64_6_C_1_.64 µmol	C	1	EtOH	mean.norm.EXT	2.00889165641404	.64 µmol
CB4856	C15ISO64	CB4856_C15ISO64_6_C_10_.64 µmol	C	10	EtOH	mean.norm.EXT	1.96009089300441	.64 µmol
CB4856	C15ISO64	CB4856_C15ISO64_6_C_11_.64 µmol	C	11	EtOH	mean.norm.EXT	1.88747390186332	.64 µmol
CB4856	C15ISO64	CB4856_C15ISO64_6_C_2_.64 µmol	C	2	EtOH	mean.norm.EXT	2.13404388882617	.64 µmol
CB4856	C15ISO64	CB4856_C15ISO64_6_C_3_.64 µmol	C	3	EtOH	mean.norm.EXT	2.25801376375357	.64 µmol
CB4856	C15ISO64	CB4856_C15ISO64_6_C_4_.64 µmol	C	4	EtOH	mean.norm.EXT	2.024712628832	.64 µmol
CB4856	C15ISO64	CB4856_C15ISO64_6_C_5_.64 µmol	C	5	EtOH	mean.norm.EXT	1.98683476705982	.64 µmol
CB4856	C15ISO64	CB4856_C15ISO64_6_C_6_.64 µmol	C	6	EtOH	mean.norm.EXT	2.10857482441442	.64 µmol
CB4856	C15ISO64	CB4856_C15ISO64_6_C_7_.64 µmol	C	7	EtOH	mean.norm.EXT	2.11838898892824	.64 µmol
CB4856	C15ISO64	CB4856_C15ISO64_6_C_8_.64 µmol	C	8	EtOH	mean.norm.EXT	1.95654712375073	.64 µmol
CB4856	C15ISO64	CB4856_C15ISO64_6_C_9_.64 µmol	C	9	EtOH	mean.norm.EXT	1.96282677409893	.64 µmol
CB4856	C15ISO64	CB4856_C15ISO64_6_D_1_.64 µmol	D	1	EtOH	mean.norm.EXT	1.98579235292503	.64 µmol
CB4856	C15ISO64	CB4856_C15ISO64_6_D_10_.64 µmol	D	10	EtOH	mean.norm.EXT	2.15204480829996	.64 µmol
CB4856	C15ISO64	CB4856_C15ISO64_6_D_11_.64 µmol	D	11	EtOH	mean.norm.EXT	2.0247363743919	.64 µmol
CB4856	C15ISO64	CB4856_C15ISO64_6_D_2_.64 µmol	D	2	EtOH	mean.norm.EXT	2.09535663044076	.64 µmol
CB4856	C15ISO64	CB4856_C15ISO64_6_D_3_.64 µmol	D	3	EtOH	mean.norm.EXT	2.12787264365081	.64 µmol
CB4856	C15ISO64	CB4856_C15ISO64_6_D_5_.64 µmol	D	5	EtOH	mean.norm.EXT	1.96502555505698	.64 µmol
CB4856	C15ISO64	CB4856_C15ISO64_6_D_6_.64 µmol	D	6	EtOH	mean.norm.EXT	2.05907937138567	.64 µmol
CB4856	C15ISO64	CB4856_C15ISO64_6_D_7_.64 µmol	D	7	EtOH	mean.norm.EXT	1.99385911156314	.64 µmol
CB4856	C15ISO64	CB4856_C15ISO64_6_D_8_.64 µmol	D	8	EtOH	mean.norm.EXT	2.15870744474396	.64 µmol
CB4856	C15ISO64	CB4856_C15ISO64_6_D_9_.64 µmol	D	9	EtOH	mean.norm.EXT	2.07735694788125	.64 µmol
ECA581	C15ISO64	ECA581_C15ISO64_6_E_1_.64 µmol	E	1	EtOH	mean.norm.EXT	2.00816033062521	.64 µmol
ECA581	C15ISO64	ECA581_C15ISO64_6_E_10_.64 µmol	E	10	EtOH	mean.norm.EXT	1.96137456065202	.64 µmol
ECA581	C15ISO64	ECA581_C15ISO64_6_E_11_.64 µmol	E	11	EtOH	mean.norm.EXT	1.96999513993205	.64 µmol
ECA581	C15ISO64	ECA581_C15ISO64_6_E_2_.64 µmol	E	2	EtOH	mean.norm.EXT	2.11448317258917	.64 µmol
ECA581	C15ISO64	ECA581_C15ISO64_6_E_3_.64 µmol	E	3	EtOH	mean.norm.EXT	1.93238686279419	.64 µmol
ECA581	C15ISO64	ECA581_C15ISO64_6_E_4_.64 µmol	E	4	EtOH	mean.norm.EXT	1.97381715063802	.64 µmol
ECA581	C15ISO64	ECA581_C15ISO64_6_E_5_.64 µmol	E	5	EtOH	mean.norm.EXT	2.07922242775821	.64 µmol
ECA581	C15ISO64	ECA581_C15ISO64_6_E_6_.64 µmol	E	6	EtOH	mean.norm.EXT	2.0074843546312	.64 µmol
ECA581	C15ISO64	ECA581_C15ISO64_6_E_7_.64 µmol	E	7	EtOH	mean.norm.EXT	1.99392339193143	.64 µmol
ECA581	C15ISO64	ECA581_C15ISO64_6_E_8_.64 µmol	E	8	EtOH	mean.norm.EXT	1.87436926318787	.64 µmol
ECA581	C15ISO64	ECA581_C15ISO64_6_E_9_.64 µmol	E	9	EtOH	mean.norm.EXT	2.03599579192456	.64 µmol
ECA581	C15ISO64	ECA581_C15ISO64_6_F_1_.64 µmol	F	1	EtOH	mean.norm.EXT	1.99027611769897	.64 µmol
ECA581	C15ISO64	ECA581_C15ISO64_6_F_10_.64 µmol	F	10	EtOH	mean.norm.EXT	1.96429708045517	.64 µmol
ECA581	C15ISO64	ECA581_C15ISO64_6_F_11_.64 µmol	F	11	EtOH	mean.norm.EXT	1.90414688310431	.64 µmol
ECA581	C15ISO64	ECA581_C15ISO64_6_F_2_.64 µmol	F	2	EtOH	mean.norm.EXT	1.96506335555799	.64 µmol
ECA581	C15ISO64	ECA581_C15ISO64_6_F_3_.64 µmol	F	3	EtOH	mean.norm.EXT	1.97685621827447	.64 µmol
ECA581	C15ISO64	ECA581_C15ISO64_6_F_4_.64 µmol	F	4	EtOH	mean.norm.EXT	2.09002505011567	.64 µmol
ECA581	C15ISO64	ECA581_C15ISO64_6_F_5_.64 µmol	F	5	EtOH	mean.norm.EXT	1.89894550380831	.64 µmol
ECA581	C15ISO64	ECA581_C15ISO64_6_F_6_.64 µmol	F	6	EtOH	mean.norm.EXT	1.92503638791394	.64 µmol
ECA581	C15ISO64	ECA581_C15ISO64_6_F_7_.64 µmol	F	7	EtOH	mean.norm.EXT	2.0310296036657	.64 µmol
ECA581	C15ISO64	ECA581_C15ISO64_6_F_8_.64 µmol	F	8	EtOH	mean.norm.EXT	1.94954304631512	.64 µmol
ECA581	C15ISO64	ECA581_C15ISO64_6_F_9_.64 µmol	F	9	EtOH	mean.norm.EXT	1.99403039117523	.64 µmol
ECA590	C15ISO64	ECA590_C15ISO64_6_G_10_.64 µmol	G	10	EtOH	mean.norm.EXT	1.97193401531431	.64 µmol
ECA590	C15ISO64	ECA590_C15ISO64_6_G_11_.64 µmol	G	11	EtOH	mean.norm.EXT	2.06816253761122	.64 µmol
ECA590	C15ISO64	ECA590_C15ISO64_6_G_2_.64 µmol	G	2	EtOH	mean.norm.EXT	2.01447418555599	.64 µmol
ECA590	C15ISO64	ECA590_C15ISO64_6_G_3_.64 µmol	G	3	EtOH	mean.norm.EXT	1.99663763826791	.64 µmol
ECA590	C15ISO64	ECA590_C15ISO64_6_G_4_.64 µmol	G	4	EtOH	mean.norm.EXT	1.96631761889483	.64 µmol
ECA590	C15ISO64	ECA590_C15ISO64_6_G_5_.64 µmol	G	5	EtOH	mean.norm.EXT	2.08124309896917	.64 µmol
ECA590	C15ISO64	ECA590_C15ISO64_6_G_6_.64 µmol	G	6	EtOH	mean.norm.EXT	1.99905430162943	.64 µmol
ECA590	C15ISO64	ECA590_C15ISO64_6_G_7_.64 µmol	G	7	EtOH	mean.norm.EXT	2.12136409238345	.64 µmol
ECA590	C15ISO64	ECA590_C15ISO64_6_G_8_.64 µmol	G	8	EtOH	mean.norm.EXT	1.90599751906593	.64 µmol
ECA590	C15ISO64	ECA590_C15ISO64_6_G_9_.64 µmol	G	9	EtOH	mean.norm.EXT	1.93162540190608	.64 µmol
ECA590	C15ISO64	ECA590_C15ISO64_6_H_1_.64 µmol	H	1	EtOH	mean.norm.EXT	2.12014109737229	.64 µmol
ECA590	C15ISO64	ECA590_C15ISO64_6_H_10_.64 µmol	H	10	EtOH	mean.norm.EXT	1.94331272258937	.64 µmol
ECA590	C15ISO64	ECA590_C15ISO64_6_H_11_.64 µmol	H	11	EtOH	mean.norm.EXT	1.92638736471244	.64 µmol
ECA590	C15ISO64	ECA590_C15ISO64_6_H_2_.64 µmol	H	2	EtOH	mean.norm.EXT	1.97452726352499	.64 µmol
ECA590	C15ISO64	ECA590_C15ISO64_6_H_3_.64 µmol	H	3	EtOH	mean.norm.EXT	1.98063450244281	.64 µmol
ECA590	C15ISO64	ECA590_C15ISO64_6_H_4_.64 µmol	H	4	EtOH	mean.norm.EXT	1.92879337244186	.64 µmol
ECA590	C15ISO64	ECA590_C15ISO64_6_H_5_.64 µmol	H	5	EtOH	mean.norm.EXT	2.00232144864472	.64 µmol
ECA590	C15ISO64	ECA590_C15ISO64_6_H_6_.64 µmol	H	6	EtOH	mean.norm.EXT	2.09521717102452	.64 µmol
ECA590	C15ISO64	ECA590_C15ISO64_6_H_7_.64 µmol	H	7	EtOH	mean.norm.EXT	1.95332328902323	.64 µmol
ECA590	C15ISO64	ECA590_C15ISO64_6_H_8_.64 µmol	H	8	EtOH	mean.norm.EXT	2.08236526372424	.64 µmol
ECA590	C15ISO64	ECA590_C15ISO64_6_H_9_.64 µmol	H	9	EtOH	mean.norm.EXT	1.88607100424241	.64 µmol
N2	ArsenicC15ISO12	N2_ArsenicC15ISO12_7_A_1_.12 µmol	A	1	EtOH	mean.norm.EXT	1.60274413629784	.12 µmol
N2	ArsenicC15ISO12	N2_ArsenicC15ISO12_7_A_10_.12 µmol	A	10	EtOH	mean.norm.EXT	1.64555219206308	.12 µmol
N2	ArsenicC15ISO12	N2_ArsenicC15ISO12_7_A_11_.12 µmol	A	11	EtOH	mean.norm.EXT	1.64103903923731	.12 µmol
N2	ArsenicC15ISO12	N2_ArsenicC15ISO12_7_A_2_.12 µmol	A	2	EtOH	mean.norm.EXT	1.77540349129253	.12 µmol
N2	ArsenicC15ISO12	N2_ArsenicC15ISO12_7_A_3_.12 µmol	A	3	EtOH	mean.norm.EXT	1.65592625978531	.12 µmol
N2	ArsenicC15ISO12	N2_ArsenicC15ISO12_7_A_4_.12 µmol	A	4	EtOH	mean.norm.EXT	1.73159868895923	.12 µmol
N2	ArsenicC15ISO12	N2_ArsenicC15ISO12_7_A_5_.12 µmol	A	5	EtOH	mean.norm.EXT	1.56770637135621	.12 µmol
N2	ArsenicC15ISO12	N2_ArsenicC15ISO12_7_A_6_.12 µmol	A	6	EtOH	mean.norm.EXT	1.5899112440369	.12 µmol
N2	ArsenicC15ISO12	N2_ArsenicC15ISO12_7_A_7_.12 µmol	A	7	EtOH	mean.norm.EXT	1.60664368610113	.12 µmol
N2	ArsenicC15ISO12	N2_ArsenicC15ISO12_7_A_8_.12 µmol	A	8	EtOH	mean.norm.EXT	1.66028204267955	.12 µmol
N2	ArsenicC15ISO12	N2_ArsenicC15ISO12_7_A_9_.12 µmol	A	9	EtOH	mean.norm.EXT	1.58601721581408	.12 µmol
N2	ArsenicC15ISO12	N2_ArsenicC15ISO12_7_B_1_.12 µmol	B	1	EtOH	mean.norm.EXT	1.64542870826049	.12 µmol
N2	ArsenicC15ISO12	N2_ArsenicC15ISO12_7_B_10_.12 µmol	B	10	EtOH	mean.norm.EXT	1.5924891907918	.12 µmol
N2	ArsenicC15ISO12	N2_ArsenicC15ISO12_7_B_11_.12 µmol	B	11	EtOH	mean.norm.EXT	1.65306164827763	.12 µmol
N2	ArsenicC15ISO12	N2_ArsenicC15ISO12_7_B_2_.12 µmol	B	2	EtOH	mean.norm.EXT	1.68829790418895	.12 µmol
N2	ArsenicC15ISO12	N2_ArsenicC15ISO12_7_B_3_.12 µmol	B	3	EtOH	mean.norm.EXT	1.81323198262768	.12 µmol
N2	ArsenicC15ISO12	N2_ArsenicC15ISO12_7_B_4_.12 µmol	B	4	EtOH	mean.norm.EXT	1.54382710489326	.12 µmol
N2	ArsenicC15ISO12	N2_ArsenicC15ISO12_7_B_5_.12 µmol	B	5	EtOH	mean.norm.EXT	1.39338041895046	.12 µmol
N2	ArsenicC15ISO12	N2_ArsenicC15ISO12_7_B_6_.12 µmol	B	6	EtOH	mean.norm.EXT	1.3366845047113	.12 µmol
N2	ArsenicC15ISO12	N2_ArsenicC15ISO12_7_B_7_.12 µmol	B	7	EtOH	mean.norm.EXT	1.63963210225597	.12 µmol
N2	ArsenicC15ISO12	N2_ArsenicC15ISO12_7_B_8_.12 µmol	B	8	EtOH	mean.norm.EXT	1.55858729939716	.12 µmol
N2	ArsenicC15ISO12	N2_ArsenicC15ISO12_7_B_9_.12 µmol	B	9	EtOH	mean.norm.EXT	1.71091281544309	.12 µmol
CB4856	ArsenicC15ISO12	CB4856_ArsenicC15ISO12_7_C_1_.12 µmol	C	1	EtOH	mean.norm.EXT	1.67896986444858	.12 µmol
CB4856	ArsenicC15ISO12	CB4856_ArsenicC15ISO12_7_C_10_.12 µmol	C	10	EtOH	mean.norm.EXT	1.53355106370393	.12 µmol
CB4856	ArsenicC15ISO12	CB4856_ArsenicC15ISO12_7_C_11_.12 µmol	C	11	EtOH	mean.norm.EXT	1.70899811579496	.12 µmol
CB4856	ArsenicC15ISO12	CB4856_ArsenicC15ISO12_7_C_2_.12 µmol	C	2	EtOH	mean.norm.EXT	1.71428356107391	.12 µmol
CB4856	ArsenicC15ISO12	CB4856_ArsenicC15ISO12_7_C_3_.12 µmol	C	3	EtOH	mean.norm.EXT	1.72661002478178	.12 µmol
CB4856	ArsenicC15ISO12	CB4856_ArsenicC15ISO12_7_C_4_.12 µmol	C	4	EtOH	mean.norm.EXT	1.70522824701142	.12 µmol
CB4856	ArsenicC15ISO12	CB4856_ArsenicC15ISO12_7_C_5_.12 µmol	C	5	EtOH	mean.norm.EXT	1.76578784385391	.12 µmol
CB4856	ArsenicC15ISO12	CB4856_ArsenicC15ISO12_7_C_6_.12 µmol	C	6	EtOH	mean.norm.EXT	1.76323776230009	.12 µmol
CB4856	ArsenicC15ISO12	CB4856_ArsenicC15ISO12_7_C_7_.12 µmol	C	7	EtOH	mean.norm.EXT	1.72027012532463	.12 µmol
CB4856	ArsenicC15ISO12	CB4856_ArsenicC15ISO12_7_C_8_.12 µmol	C	8	EtOH	mean.norm.EXT	1.71252530488305	.12 µmol
CB4856	ArsenicC15ISO12	CB4856_ArsenicC15ISO12_7_C_9_.12 µmol	C	9	EtOH	mean.norm.EXT	1.63659980299701	.12 µmol
CB4856	ArsenicC15ISO12	CB4856_ArsenicC15ISO12_7_D_1_.12 µmol	D	1	EtOH	mean.norm.EXT	1.6738776354539	.12 µmol
CB4856	ArsenicC15ISO12	CB4856_ArsenicC15ISO12_7_D_10_.12 µmol	D	10	EtOH	mean.norm.EXT	1.80518659411594	.12 µmol
CB4856	ArsenicC15ISO12	CB4856_ArsenicC15ISO12_7_D_11_.12 µmol	D	11	EtOH	mean.norm.EXT	1.71366150590097	.12 µmol
CB4856	ArsenicC15ISO12	CB4856_ArsenicC15ISO12_7_D_2_.12 µmol	D	2	EtOH	mean.norm.EXT	1.64980502137475	.12 µmol
CB4856	ArsenicC15ISO12	CB4856_ArsenicC15ISO12_7_D_3_.12 µmol	D	3	EtOH	mean.norm.EXT	1.70023017407332	.12 µmol
CB4856	ArsenicC15ISO12	CB4856_ArsenicC15ISO12_7_D_4_.12 µmol	D	4	EtOH	mean.norm.EXT	1.80800931593303	.12 µmol
CB4856	ArsenicC15ISO12	CB4856_ArsenicC15ISO12_7_D_5_.12 µmol	D	5	EtOH	mean.norm.EXT	1.64677597806886	.12 µmol
CB4856	ArsenicC15ISO12	CB4856_ArsenicC15ISO12_7_D_6_.12 µmol	D	6	EtOH	mean.norm.EXT	1.71850598313889	.12 µmol
CB4856	ArsenicC15ISO12	CB4856_ArsenicC15ISO12_7_D_7_.12 µmol	D	7	EtOH	mean.norm.EXT	1.62504899382255	.12 µmol
CB4856	ArsenicC15ISO12	CB4856_ArsenicC15ISO12_7_D_8_.12 µmol	D	8	EtOH	mean.norm.EXT	1.61782467328383	.12 µmol
CB4856	ArsenicC15ISO12	CB4856_ArsenicC15ISO12_7_D_9_.12 µmol	D	9	EtOH	mean.norm.EXT	1.57258109802471	.12 µmol
ECA581	ArsenicC15ISO12	ECA581_ArsenicC15ISO12_7_E_1_.12 µmol	E	1	EtOH	mean.norm.EXT	1.83588893110715	.12 µmol
ECA581	ArsenicC15ISO12	ECA581_ArsenicC15ISO12_7_E_10_.12 µmol	E	10	EtOH	mean.norm.EXT	1.76249606932605	.12 µmol
ECA581	ArsenicC15ISO12	ECA581_ArsenicC15ISO12_7_E_11_.12 µmol	E	11	EtOH	mean.norm.EXT	1.78326658178939	.12 µmol
ECA581	ArsenicC15ISO12	ECA581_ArsenicC15ISO12_7_E_2_.12 µmol	E	2	EtOH	mean.norm.EXT	1.74588398104775	.12 µmol
ECA581	ArsenicC15ISO12	ECA581_ArsenicC15ISO12_7_E_3_.12 µmol	E	3	EtOH	mean.norm.EXT	1.77593303799893	.12 µmol
ECA581	ArsenicC15ISO12	ECA581_ArsenicC15ISO12_7_E_4_.12 µmol	E	4	EtOH	mean.norm.EXT	1.73410081661269	.12 µmol
ECA581	ArsenicC15ISO12	ECA581_ArsenicC15ISO12_7_E_5_.12 µmol	E	5	EtOH	mean.norm.EXT	1.67069661827949	.12 µmol
ECA581	ArsenicC15ISO12	ECA581_ArsenicC15ISO12_7_E_6_.12 µmol	E	6	EtOH	mean.norm.EXT	1.74219897235671	.12 µmol
ECA581	ArsenicC15ISO12	ECA581_ArsenicC15ISO12_7_E_7_.12 µmol	E	7	EtOH	mean.norm.EXT	1.69592502245603	.12 µmol
ECA581	ArsenicC15ISO12	ECA581_ArsenicC15ISO12_7_E_8_.12 µmol	E	8	EtOH	mean.norm.EXT	1.59524998940608	.12 µmol
ECA581	ArsenicC15ISO12	ECA581_ArsenicC15ISO12_7_E_9_.12 µmol	E	9	EtOH	mean.norm.EXT	1.73486353002204	.12 µmol
ECA581	ArsenicC15ISO12	ECA581_ArsenicC15ISO12_7_F_1_.12 µmol	F	1	EtOH	mean.norm.EXT	1.69324326606924	.12 µmol
ECA581	ArsenicC15ISO12	ECA581_ArsenicC15ISO12_7_F_10_.12 µmol	F	10	EtOH	mean.norm.EXT	1.77177939934483	.12 µmol
ECA581	ArsenicC15ISO12	ECA581_ArsenicC15ISO12_7_F_11_.12 µmol	F	11	EtOH	mean.norm.EXT	1.72329317848936	.12 µmol
ECA581	ArsenicC15ISO12	ECA581_ArsenicC15ISO12_7_F_2_.12 µmol	F	2	EtOH	mean.norm.EXT	1.70102440505737	.12 µmol
ECA581	ArsenicC15ISO12	ECA581_ArsenicC15ISO12_7_F_3_.12 µmol	F	3	EtOH	mean.norm.EXT	1.72964212702172	.12 µmol
ECA581	ArsenicC15ISO12	ECA581_ArsenicC15ISO12_7_F_4_.12 µmol	F	4	EtOH	mean.norm.EXT	1.66690092048685	.12 µmol
ECA581	ArsenicC15ISO12	ECA581_ArsenicC15ISO12_7_F_5_.12 µmol	F	5	EtOH	mean.norm.EXT	1.72599226636341	.12 µmol
ECA581	ArsenicC15ISO12	ECA581_ArsenicC15ISO12_7_F_6_.12 µmol	F	6	EtOH	mean.norm.EXT	1.59097447406542	.12 µmol
ECA581	ArsenicC15ISO12	ECA581_ArsenicC15ISO12_7_F_7_.12 µmol	F	7	EtOH	mean.norm.EXT	1.63119938884828	.12 µmol
ECA581	ArsenicC15ISO12	ECA581_ArsenicC15ISO12_7_F_8_.12 µmol	F	8	EtOH	mean.norm.EXT	1.73756892079379	.12 µmol
ECA581	ArsenicC15ISO12	ECA581_ArsenicC15ISO12_7_F_9_.12 µmol	F	9	EtOH	mean.norm.EXT	1.76075952120821	.12 µmol
ECA590	ArsenicC15ISO12	ECA590_ArsenicC15ISO12_7_G_1_.12 µmol	G	1	EtOH	mean.norm.EXT	1.39901430568062	.12 µmol
ECA590	ArsenicC15ISO12	ECA590_ArsenicC15ISO12_7_G_10_.12 µmol	G	10	EtOH	mean.norm.EXT	1.51618747533011	.12 µmol
ECA590	ArsenicC15ISO12	ECA590_ArsenicC15ISO12_7_G_11_.12 µmol	G	11	EtOH	mean.norm.EXT	1.50271829273351	.12 µmol
ECA590	ArsenicC15ISO12	ECA590_ArsenicC15ISO12_7_G_2_.12 µmol	G	2	EtOH	mean.norm.EXT	1.36923947179367	.12 µmol
ECA590	ArsenicC15ISO12	ECA590_ArsenicC15ISO12_7_G_3_.12 µmol	G	3	EtOH	mean.norm.EXT	1.39090842547349	.12 µmol
ECA590	ArsenicC15ISO12	ECA590_ArsenicC15ISO12_7_G_4_.12 µmol	G	4	EtOH	mean.norm.EXT	1.26236188122227	.12 µmol
ECA590	ArsenicC15ISO12	ECA590_ArsenicC15ISO12_7_G_5_.12 µmol	G	5	EtOH	mean.norm.EXT	1.48052252162664	.12 µmol
ECA590	ArsenicC15ISO12	ECA590_ArsenicC15ISO12_7_G_6_.12 µmol	G	6	EtOH	mean.norm.EXT	1.40608168435485	.12 µmol
ECA590	ArsenicC15ISO12	ECA590_ArsenicC15ISO12_7_G_7_.12 µmol	G	7	EtOH	mean.norm.EXT	1.36262859088031	.12 µmol
ECA590	ArsenicC15ISO12	ECA590_ArsenicC15ISO12_7_G_8_.12 µmol	G	8	EtOH	mean.norm.EXT	1.45127984030204	.12 µmol
ECA590	ArsenicC15ISO12	ECA590_ArsenicC15ISO12_7_G_9_.12 µmol	G	9	EtOH	mean.norm.EXT	1.35415793040378	.12 µmol
ECA590	ArsenicC15ISO12	ECA590_ArsenicC15ISO12_7_H_1_.12 µmol	H	1	EtOH	mean.norm.EXT	1.20383668390673	.12 µmol
ECA590	ArsenicC15ISO12	ECA590_ArsenicC15ISO12_7_H_10_.12 µmol	H	10	EtOH	mean.norm.EXT	1.19351507566417	.12 µmol
ECA590	ArsenicC15ISO12	ECA590_ArsenicC15ISO12_7_H_11_.12 µmol	H	11	EtOH	mean.norm.EXT	1.25565174906465	.12 µmol
ECA590	ArsenicC15ISO12	ECA590_ArsenicC15ISO12_7_H_2_.12 µmol	H	2	EtOH	mean.norm.EXT	1.2330054177024	.12 µmol
ECA590	ArsenicC15ISO12	ECA590_ArsenicC15ISO12_7_H_3_.12 µmol	H	3	EtOH	mean.norm.EXT	1.20447227178843	.12 µmol
ECA590	ArsenicC15ISO12	ECA590_ArsenicC15ISO12_7_H_4_.12 µmol	H	4	EtOH	mean.norm.EXT	1.31087483142921	.12 µmol
ECA590	ArsenicC15ISO12	ECA590_ArsenicC15ISO12_7_H_5_.12 µmol	H	5	EtOH	mean.norm.EXT	1.26440034147599	.12 µmol
ECA590	ArsenicC15ISO12	ECA590_ArsenicC15ISO12_7_H_6_.12 µmol	H	6	EtOH	mean.norm.EXT	1.26826023045485	.12 µmol
ECA590	ArsenicC15ISO12	ECA590_ArsenicC15ISO12_7_H_7_.12 µmol	H	7	EtOH	mean.norm.EXT	1.35706928271931	.12 µmol
ECA590	ArsenicC15ISO12	ECA590_ArsenicC15ISO12_7_H_8_.12 µmol	H	8	EtOH	mean.norm.EXT	1.27612009933093	.12 µmol
ECA590	ArsenicC15ISO12	ECA590_ArsenicC15ISO12_7_H_9_.12 µmol	H	9	EtOH	mean.norm.EXT	1.35868950912045	.12 µmol
N2	ArsenicC15ISO24	N2_ArsenicC15ISO24_8_A_1_.24 µmol	A	1	EtOH	mean.norm.EXT	1.60971613807177	.24 µmol
N2	ArsenicC15ISO24	N2_ArsenicC15ISO24_8_A_10_.24 µmol	A	10	EtOH	mean.norm.EXT	1.67748219225826	.24 µmol
N2	ArsenicC15ISO24	N2_ArsenicC15ISO24_8_A_11_.24 µmol	A	11	EtOH	mean.norm.EXT	1.75588732059945	.24 µmol
N2	ArsenicC15ISO24	N2_ArsenicC15ISO24_8_A_2_.24 µmol	A	2	EtOH	mean.norm.EXT	1.65318422617851	.24 µmol
N2	ArsenicC15ISO24	N2_ArsenicC15ISO24_8_A_3_.24 µmol	A	3	EtOH	mean.norm.EXT	1.61126861209954	.24 µmol
N2	ArsenicC15ISO24	N2_ArsenicC15ISO24_8_A_4_.24 µmol	A	4	EtOH	mean.norm.EXT	1.70569006575785	.24 µmol
N2	ArsenicC15ISO24	N2_ArsenicC15ISO24_8_A_5_.24 µmol	A	5	EtOH	mean.norm.EXT	1.61152791780513	.24 µmol
N2	ArsenicC15ISO24	N2_ArsenicC15ISO24_8_A_6_.24 µmol	A	6	EtOH	mean.norm.EXT	1.6573125951023	.24 µmol
N2	ArsenicC15ISO24	N2_ArsenicC15ISO24_8_A_7_.24 µmol	A	7	EtOH	mean.norm.EXT	1.68452171190214	.24 µmol
N2	ArsenicC15ISO24	N2_ArsenicC15ISO24_8_A_8_.24 µmol	A	8	EtOH	mean.norm.EXT	1.70364754002352	.24 µmol
N2	ArsenicC15ISO24	N2_ArsenicC15ISO24_8_A_9_.24 µmol	A	9	EtOH	mean.norm.EXT	1.65986466397796	.24 µmol
N2	ArsenicC15ISO24	N2_ArsenicC15ISO24_8_B_1_.24 µmol	B	1	EtOH	mean.norm.EXT	1.65069698106291	.24 µmol
N2	ArsenicC15ISO24	N2_ArsenicC15ISO24_8_B_10_.24 µmol	B	10	EtOH	mean.norm.EXT	1.60470132903691	.24 µmol
N2	ArsenicC15ISO24	N2_ArsenicC15ISO24_8_B_11_.24 µmol	B	11	EtOH	mean.norm.EXT	1.71395934231697	.24 µmol
N2	ArsenicC15ISO24	N2_ArsenicC15ISO24_8_B_2_.24 µmol	B	2	EtOH	mean.norm.EXT	1.55841349925367	.24 µmol
N2	ArsenicC15ISO24	N2_ArsenicC15ISO24_8_B_3_.24 µmol	B	3	EtOH	mean.norm.EXT	1.62030945763442	.24 µmol
N2	ArsenicC15ISO24	N2_ArsenicC15ISO24_8_B_4_.24 µmol	B	4	EtOH	mean.norm.EXT	1.78759343880828	.24 µmol
N2	ArsenicC15ISO24	N2_ArsenicC15ISO24_8_B_5_.24 µmol	B	5	EtOH	mean.norm.EXT	1.61867035418759	.24 µmol
N2	ArsenicC15ISO24	N2_ArsenicC15ISO24_8_B_6_.24 µmol	B	6	EtOH	mean.norm.EXT	1.76057295185206	.24 µmol
N2	ArsenicC15ISO24	N2_ArsenicC15ISO24_8_B_7_.24 µmol	B	7	EtOH	mean.norm.EXT	1.66007729623639	.24 µmol
N2	ArsenicC15ISO24	N2_ArsenicC15ISO24_8_B_8_.24 µmol	B	8	EtOH	mean.norm.EXT	1.60268186751219	.24 µmol
N2	ArsenicC15ISO24	N2_ArsenicC15ISO24_8_B_9_.24 µmol	B	9	EtOH	mean.norm.EXT	1.69882437493618	.24 µmol
CB4856	ArsenicC15ISO24	CB4856_ArsenicC15ISO24_8_C_1_.24 µmol	C	1	EtOH	mean.norm.EXT	1.59891097462741	.24 µmol
CB4856	ArsenicC15ISO24	CB4856_ArsenicC15ISO24_8_C_10_.24 µmol	C	10	EtOH	mean.norm.EXT	1.71112037449547	.24 µmol
CB4856	ArsenicC15ISO24	CB4856_ArsenicC15ISO24_8_C_11_.24 µmol	C	11	EtOH	mean.norm.EXT	1.63441556247309	.24 µmol
CB4856	ArsenicC15ISO24	CB4856_ArsenicC15ISO24_8_C_2_.24 µmol	C	2	EtOH	mean.norm.EXT	1.76613010169983	.24 µmol
CB4856	ArsenicC15ISO24	CB4856_ArsenicC15ISO24_8_C_3_.24 µmol	C	3	EtOH	mean.norm.EXT	2.0970139757264	.24 µmol
CB4856	ArsenicC15ISO24	CB4856_ArsenicC15ISO24_8_C_4_.24 µmol	C	4	EtOH	mean.norm.EXT	1.62893476747242	.24 µmol
CB4856	ArsenicC15ISO24	CB4856_ArsenicC15ISO24_8_C_5_.24 µmol	C	5	EtOH	mean.norm.EXT	1.61947267964332	.24 µmol
CB4856	ArsenicC15ISO24	CB4856_ArsenicC15ISO24_8_C_6_.24 µmol	C	6	EtOH	mean.norm.EXT	1.62023049054517	.24 µmol
CB4856	ArsenicC15ISO24	CB4856_ArsenicC15ISO24_8_C_7_.24 µmol	C	7	EtOH	mean.norm.EXT	1.56515154945613	.24 µmol
CB4856	ArsenicC15ISO24	CB4856_ArsenicC15ISO24_8_C_8_.24 µmol	C	8	EtOH	mean.norm.EXT	1.61140308801173	.24 µmol
CB4856	ArsenicC15ISO24	CB4856_ArsenicC15ISO24_8_C_9_.24 µmol	C	9	EtOH	mean.norm.EXT	1.52625920558318	.24 µmol
CB4856	ArsenicC15ISO24	CB4856_ArsenicC15ISO24_8_D_1_.24 µmol	D	1	EtOH	mean.norm.EXT	1.63186820098033	.24 µmol
CB4856	ArsenicC15ISO24	CB4856_ArsenicC15ISO24_8_D_11_.24 µmol	D	11	EtOH	mean.norm.EXT	1.90143202473258	.24 µmol
CB4856	ArsenicC15ISO24	CB4856_ArsenicC15ISO24_8_D_2_.24 µmol	D	2	EtOH	mean.norm.EXT	1.56861870569782	.24 µmol
CB4856	ArsenicC15ISO24	CB4856_ArsenicC15ISO24_8_D_3_.24 µmol	D	3	EtOH	mean.norm.EXT	1.70710709597106	.24 µmol
CB4856	ArsenicC15ISO24	CB4856_ArsenicC15ISO24_8_D_4_.24 µmol	D	4	EtOH	mean.norm.EXT	1.80467123124901	.24 µmol
CB4856	ArsenicC15ISO24	CB4856_ArsenicC15ISO24_8_D_5_.24 µmol	D	5	EtOH	mean.norm.EXT	1.53117393175822	.24 µmol
CB4856	ArsenicC15ISO24	CB4856_ArsenicC15ISO24_8_D_6_.24 µmol	D	6	EtOH	mean.norm.EXT	1.57966312131536	.24 µmol
CB4856	ArsenicC15ISO24	CB4856_ArsenicC15ISO24_8_D_7_.24 µmol	D	7	EtOH	mean.norm.EXT	1.75065514157489	.24 µmol
CB4856	ArsenicC15ISO24	CB4856_ArsenicC15ISO24_8_D_8_.24 µmol	D	8	EtOH	mean.norm.EXT	1.66499318855086	.24 µmol
CB4856	ArsenicC15ISO24	CB4856_ArsenicC15ISO24_8_D_9_.24 µmol	D	9	EtOH	mean.norm.EXT	1.66108667820938	.24 µmol
ECA581	ArsenicC15ISO24	ECA581_ArsenicC15ISO24_8_E_1_.24 µmol	E	1	EtOH	mean.norm.EXT	1.69545572839931	.24 µmol
ECA581	ArsenicC15ISO24	ECA581_ArsenicC15ISO24_8_E_10_.24 µmol	E	10	EtOH	mean.norm.EXT	1.78387027015032	.24 µmol
ECA581	ArsenicC15ISO24	ECA581_ArsenicC15ISO24_8_E_11_.24 µmol	E	11	EtOH	mean.norm.EXT	1.66451592073501	.24 µmol
ECA581	ArsenicC15ISO24	ECA581_ArsenicC15ISO24_8_E_2_.24 µmol	E	2	EtOH	mean.norm.EXT	1.65799244023667	.24 µmol
ECA581	ArsenicC15ISO24	ECA581_ArsenicC15ISO24_8_E_3_.24 µmol	E	3	EtOH	mean.norm.EXT	1.85735264524773	.24 µmol
ECA581	ArsenicC15ISO24	ECA581_ArsenicC15ISO24_8_E_4_.24 µmol	E	4	EtOH	mean.norm.EXT	1.62871023698309	.24 µmol
ECA581	ArsenicC15ISO24	ECA581_ArsenicC15ISO24_8_E_5_.24 µmol	E	5	EtOH	mean.norm.EXT	1.69674275400462	.24 µmol
ECA581	ArsenicC15ISO24	ECA581_ArsenicC15ISO24_8_E_6_.24 µmol	E	6	EtOH	mean.norm.EXT	1.77078565842443	.24 µmol
ECA581	ArsenicC15ISO24	ECA581_ArsenicC15ISO24_8_E_7_.24 µmol	E	7	EtOH	mean.norm.EXT	1.59253888967636	.24 µmol
ECA581	ArsenicC15ISO24	ECA581_ArsenicC15ISO24_8_E_8_.24 µmol	E	8	EtOH	mean.norm.EXT	1.67417709172636	.24 µmol
ECA581	ArsenicC15ISO24	ECA581_ArsenicC15ISO24_8_E_9_.24 µmol	E	9	EtOH	mean.norm.EXT	1.77941704535507	.24 µmol
ECA581	ArsenicC15ISO24	ECA581_ArsenicC15ISO24_8_F_1_.24 µmol	F	1	EtOH	mean.norm.EXT	1.60471533798621	.24 µmol
ECA581	ArsenicC15ISO24	ECA581_ArsenicC15ISO24_8_F_10_.24 µmol	F	10	EtOH	mean.norm.EXT	1.64203687335741	.24 µmol
ECA581	ArsenicC15ISO24	ECA581_ArsenicC15ISO24_8_F_11_.24 µmol	F	11	EtOH	mean.norm.EXT	1.73546112647528	.24 µmol
ECA581	ArsenicC15ISO24	ECA581_ArsenicC15ISO24_8_F_2_.24 µmol	F	2	EtOH	mean.norm.EXT	1.72334477845661	.24 µmol
ECA581	ArsenicC15ISO24	ECA581_ArsenicC15ISO24_8_F_3_.24 µmol	F	3	EtOH	mean.norm.EXT	1.55340432688417	.24 µmol
ECA581	ArsenicC15ISO24	ECA581_ArsenicC15ISO24_8_F_4_.24 µmol	F	4	EtOH	mean.norm.EXT	1.61537240022728	.24 µmol
ECA581	ArsenicC15ISO24	ECA581_ArsenicC15ISO24_8_F_5_.24 µmol	F	5	EtOH	mean.norm.EXT	1.70797111322594	.24 µmol
ECA581	ArsenicC15ISO24	ECA581_ArsenicC15ISO24_8_F_6_.24 µmol	F	6	EtOH	mean.norm.EXT	1.808592425993	.24 µmol
ECA581	ArsenicC15ISO24	ECA581_ArsenicC15ISO24_8_F_7_.24 µmol	F	7	EtOH	mean.norm.EXT	1.71465584872916	.24 µmol
ECA581	ArsenicC15ISO24	ECA581_ArsenicC15ISO24_8_F_8_.24 µmol	F	8	EtOH	mean.norm.EXT	1.69846755857436	.24 µmol
ECA581	ArsenicC15ISO24	ECA581_ArsenicC15ISO24_8_F_9_.24 µmol	F	9	EtOH	mean.norm.EXT	1.80243766573132	.24 µmol
ECA590	ArsenicC15ISO24	ECA590_ArsenicC15ISO24_8_G_1_.24 µmol	G	1	EtOH	mean.norm.EXT	1.40419104641933	.24 µmol
ECA590	ArsenicC15ISO24	ECA590_ArsenicC15ISO24_8_G_11_.24 µmol	G	11	EtOH	mean.norm.EXT	1.50210239966961	.24 µmol
ECA590	ArsenicC15ISO24	ECA590_ArsenicC15ISO24_8_G_2_.24 µmol	G	2	EtOH	mean.norm.EXT	1.44056010782662	.24 µmol
ECA590	ArsenicC15ISO24	ECA590_ArsenicC15ISO24_8_G_3_.24 µmol	G	3	EtOH	mean.norm.EXT	1.32074556487709	.24 µmol
ECA590	ArsenicC15ISO24	ECA590_ArsenicC15ISO24_8_G_4_.24 µmol	G	4	EtOH	mean.norm.EXT	1.44286521047656	.24 µmol
ECA590	ArsenicC15ISO24	ECA590_ArsenicC15ISO24_8_G_5_.24 µmol	G	5	EtOH	mean.norm.EXT	1.4204315634807	.24 µmol
ECA590	ArsenicC15ISO24	ECA590_ArsenicC15ISO24_8_G_6_.24 µmol	G	6	EtOH	mean.norm.EXT	1.35986131467832	.24 µmol
ECA590	ArsenicC15ISO24	ECA590_ArsenicC15ISO24_8_G_7_.24 µmol	G	7	EtOH	mean.norm.EXT	1.63350247335341	.24 µmol
ECA590	ArsenicC15ISO24	ECA590_ArsenicC15ISO24_8_G_8_.24 µmol	G	8	EtOH	mean.norm.EXT	1.47436245412691	.24 µmol
ECA590	ArsenicC15ISO24	ECA590_ArsenicC15ISO24_8_G_9_.24 µmol	G	9	EtOH	mean.norm.EXT	1.82712400114691	.24 µmol
ECA590	ArsenicC15ISO24	ECA590_ArsenicC15ISO24_8_H_10_.24 µmol	H	10	EtOH	mean.norm.EXT	1.43547353467537	.24 µmol
ECA590	ArsenicC15ISO24	ECA590_ArsenicC15ISO24_8_H_11_.24 µmol	H	11	EtOH	mean.norm.EXT	1.37098760159787	.24 µmol
ECA590	ArsenicC15ISO24	ECA590_ArsenicC15ISO24_8_H_2_.24 µmol	H	2	EtOH	mean.norm.EXT	1.29681200133003	.24 µmol
ECA590	ArsenicC15ISO24	ECA590_ArsenicC15ISO24_8_H_3_.24 µmol	H	3	EtOH	mean.norm.EXT	1.27801599834718	.24 µmol
ECA590	ArsenicC15ISO24	ECA590_ArsenicC15ISO24_8_H_4_.24 µmol	H	4	EtOH	mean.norm.EXT	1.26757071886028	.24 µmol
ECA590	ArsenicC15ISO24	ECA590_ArsenicC15ISO24_8_H_5_.24 µmol	H	5	EtOH	mean.norm.EXT	1.45386117428003	.24 µmol
ECA590	ArsenicC15ISO24	ECA590_ArsenicC15ISO24_8_H_6_.24 µmol	H	6	EtOH	mean.norm.EXT	1.46309347195784	.24 µmol
ECA590	ArsenicC15ISO24	ECA590_ArsenicC15ISO24_8_H_7_.24 µmol	H	7	EtOH	mean.norm.EXT	1.41129109823494	.24 µmol
ECA590	ArsenicC15ISO24	ECA590_ArsenicC15ISO24_8_H_8_.24 µmol	H	8	EtOH	mean.norm.EXT	1.23881846307323	.24 µmol
ECA590	ArsenicC15ISO24	ECA590_ArsenicC15ISO24_8_H_9_.24 µmol	H	9	EtOH	mean.norm.EXT	1.50447034254573	.24 µmol
N2	ArsenicC15ISO48	N2_ArsenicC15ISO48_9_A_1_.48 µmol	A	1	EtOH	mean.norm.EXT	1.55313927533421	.48 µmol
N2	ArsenicC15ISO48	N2_ArsenicC15ISO48_9_A_10_.48 µmol	A	10	EtOH	mean.norm.EXT	1.66125637217335	.48 µmol
N2	ArsenicC15ISO48	N2_ArsenicC15ISO48_9_A_11_.48 µmol	A	11	EtOH	mean.norm.EXT	1.69277578653371	.48 µmol
N2	ArsenicC15ISO48	N2_ArsenicC15ISO48_9_A_2_.48 µmol	A	2	EtOH	mean.norm.EXT	1.60588348998024	.48 µmol
N2	ArsenicC15ISO48	N2_ArsenicC15ISO48_9_A_3_.48 µmol	A	3	EtOH	mean.norm.EXT	1.54304158780701	.48 µmol
N2	ArsenicC15ISO48	N2_ArsenicC15ISO48_9_A_4_.48 µmol	A	4	EtOH	mean.norm.EXT	1.55101963714151	.48 µmol
N2	ArsenicC15ISO48	N2_ArsenicC15ISO48_9_A_5_.48 µmol	A	5	EtOH	mean.norm.EXT	1.52987695765749	.48 µmol
N2	ArsenicC15ISO48	N2_ArsenicC15ISO48_9_A_6_.48 µmol	A	6	EtOH	mean.norm.EXT	1.61968657168609	.48 µmol
N2	ArsenicC15ISO48	N2_ArsenicC15ISO48_9_A_7_.48 µmol	A	7	EtOH	mean.norm.EXT	1.49925371385635	.48 µmol
N2	ArsenicC15ISO48	N2_ArsenicC15ISO48_9_A_8_.48 µmol	A	8	EtOH	mean.norm.EXT	1.55979759448908	.48 µmol
N2	ArsenicC15ISO48	N2_ArsenicC15ISO48_9_A_9_.48 µmol	A	9	EtOH	mean.norm.EXT	1.62498322504089	.48 µmol
N2	ArsenicC15ISO48	N2_ArsenicC15ISO48_9_B_1_.48 µmol	B	1	EtOH	mean.norm.EXT	1.63992842530026	.48 µmol
N2	ArsenicC15ISO48	N2_ArsenicC15ISO48_9_B_10_.48 µmol	B	10	EtOH	mean.norm.EXT	1.52781597377897	.48 µmol
N2	ArsenicC15ISO48	N2_ArsenicC15ISO48_9_B_11_.48 µmol	B	11	EtOH	mean.norm.EXT	1.62504165662912	.48 µmol
N2	ArsenicC15ISO48	N2_ArsenicC15ISO48_9_B_2_.48 µmol	B	2	EtOH	mean.norm.EXT	1.58352224078365	.48 µmol
N2	ArsenicC15ISO48	N2_ArsenicC15ISO48_9_B_3_.48 µmol	B	3	EtOH	mean.norm.EXT	1.59004097087001	.48 µmol
N2	ArsenicC15ISO48	N2_ArsenicC15ISO48_9_B_4_.48 µmol	B	4	EtOH	mean.norm.EXT	1.69789020501363	.48 µmol
N2	ArsenicC15ISO48	N2_ArsenicC15ISO48_9_B_5_.48 µmol	B	5	EtOH	mean.norm.EXT	1.69000185116958	.48 µmol
N2	ArsenicC15ISO48	N2_ArsenicC15ISO48_9_B_6_.48 µmol	B	6	EtOH	mean.norm.EXT	1.75842691244023	.48 µmol
N2	ArsenicC15ISO48	N2_ArsenicC15ISO48_9_B_7_.48 µmol	B	7	EtOH	mean.norm.EXT	1.69298826331216	.48 µmol
N2	ArsenicC15ISO48	N2_ArsenicC15ISO48_9_B_8_.48 µmol	B	8	EtOH	mean.norm.EXT	1.63021968945434	.48 µmol
N2	ArsenicC15ISO48	N2_ArsenicC15ISO48_9_B_9_.48 µmol	B	9	EtOH	mean.norm.EXT	1.60777556446436	.48 µmol
CB4856	ArsenicC15ISO48	CB4856_ArsenicC15ISO48_9_C_1_.48 µmol	C	1	EtOH	mean.norm.EXT	1.64982259644848	.48 µmol
CB4856	ArsenicC15ISO48	CB4856_ArsenicC15ISO48_9_C_10_.48 µmol	C	10	EtOH	mean.norm.EXT	1.68268400204194	.48 µmol
CB4856	ArsenicC15ISO48	CB4856_ArsenicC15ISO48_9_C_11_.48 µmol	C	11	EtOH	mean.norm.EXT	1.76052636351612	.48 µmol
CB4856	ArsenicC15ISO48	CB4856_ArsenicC15ISO48_9_C_2_.48 µmol	C	2	EtOH	mean.norm.EXT	1.74984657474536	.48 µmol
CB4856	ArsenicC15ISO48	CB4856_ArsenicC15ISO48_9_C_3_.48 µmol	C	3	EtOH	mean.norm.EXT	1.6893059476642	.48 µmol
CB4856	ArsenicC15ISO48	CB4856_ArsenicC15ISO48_9_C_4_.48 µmol	C	4	EtOH	mean.norm.EXT	1.82169895055603	.48 µmol
CB4856	ArsenicC15ISO48	CB4856_ArsenicC15ISO48_9_C_5_.48 µmol	C	5	EtOH	mean.norm.EXT	1.74631527738299	.48 µmol
CB4856	ArsenicC15ISO48	CB4856_ArsenicC15ISO48_9_C_6_.48 µmol	C	6	EtOH	mean.norm.EXT	1.71131854683401	.48 µmol
CB4856	ArsenicC15ISO48	CB4856_ArsenicC15ISO48_9_C_7_.48 µmol	C	7	EtOH	mean.norm.EXT	1.77408302174301	.48 µmol
CB4856	ArsenicC15ISO48	CB4856_ArsenicC15ISO48_9_C_8_.48 µmol	C	8	EtOH	mean.norm.EXT	1.6883741309026	.48 µmol
CB4856	ArsenicC15ISO48	CB4856_ArsenicC15ISO48_9_C_9_.48 µmol	C	9	EtOH	mean.norm.EXT	1.64939794571383	.48 µmol
CB4856	ArsenicC15ISO48	CB4856_ArsenicC15ISO48_9_D_1_.48 µmol	D	1	EtOH	mean.norm.EXT	1.5820390478624	.48 µmol
CB4856	ArsenicC15ISO48	CB4856_ArsenicC15ISO48_9_D_10_.48 µmol	D	10	EtOH	mean.norm.EXT	1.75277341341232	.48 µmol
CB4856	ArsenicC15ISO48	CB4856_ArsenicC15ISO48_9_D_11_.48 µmol	D	11	EtOH	mean.norm.EXT	1.75860503643475	.48 µmol
CB4856	ArsenicC15ISO48	CB4856_ArsenicC15ISO48_9_D_2_.48 µmol	D	2	EtOH	mean.norm.EXT	1.62078342824981	.48 µmol
CB4856	ArsenicC15ISO48	CB4856_ArsenicC15ISO48_9_D_3_.48 µmol	D	3	EtOH	mean.norm.EXT	1.53578995689343	.48 µmol
CB4856	ArsenicC15ISO48	CB4856_ArsenicC15ISO48_9_D_4_.48 µmol	D	4	EtOH	mean.norm.EXT	1.73301278185913	.48 µmol
CB4856	ArsenicC15ISO48	CB4856_ArsenicC15ISO48_9_D_5_.48 µmol	D	5	EtOH	mean.norm.EXT	1.68545435022633	.48 µmol
CB4856	ArsenicC15ISO48	CB4856_ArsenicC15ISO48_9_D_6_.48 µmol	D	6	EtOH	mean.norm.EXT	1.76887592072645	.48 µmol
CB4856	ArsenicC15ISO48	CB4856_ArsenicC15ISO48_9_D_7_.48 µmol	D	7	EtOH	mean.norm.EXT	1.65421923261301	.48 µmol
CB4856	ArsenicC15ISO48	CB4856_ArsenicC15ISO48_9_D_8_.48 µmol	D	8	EtOH	mean.norm.EXT	1.5700630998245	.48 µmol
CB4856	ArsenicC15ISO48	CB4856_ArsenicC15ISO48_9_D_9_.48 µmol	D	9	EtOH	mean.norm.EXT	1.76924545431174	.48 µmol
ECA581	ArsenicC15ISO48	ECA581_ArsenicC15ISO48_9_E_1_.48 µmol	E	1	EtOH	mean.norm.EXT	1.7156750390395	.48 µmol
ECA581	ArsenicC15ISO48	ECA581_ArsenicC15ISO48_9_E_10_.48 µmol	E	10	EtOH	mean.norm.EXT	1.80798230366767	.48 µmol
ECA581	ArsenicC15ISO48	ECA581_ArsenicC15ISO48_9_E_11_.48 µmol	E	11	EtOH	mean.norm.EXT	1.66240653446874	.48 µmol
ECA581	ArsenicC15ISO48	ECA581_ArsenicC15ISO48_9_E_2_.48 µmol	E	2	EtOH	mean.norm.EXT	1.78230714834711	.48 µmol
ECA581	ArsenicC15ISO48	ECA581_ArsenicC15ISO48_9_E_3_.48 µmol	E	3	EtOH	mean.norm.EXT	1.71730832434546	.48 µmol
ECA581	ArsenicC15ISO48	ECA581_ArsenicC15ISO48_9_E_4_.48 µmol	E	4	EtOH	mean.norm.EXT	1.80203295971477	.48 µmol
ECA581	ArsenicC15ISO48	ECA581_ArsenicC15ISO48_9_E_5_.48 µmol	E	5	EtOH	mean.norm.EXT	1.81233793101926	.48 µmol
ECA581	ArsenicC15ISO48	ECA581_ArsenicC15ISO48_9_E_6_.48 µmol	E	6	EtOH	mean.norm.EXT	1.67142188545292	.48 µmol
ECA581	ArsenicC15ISO48	ECA581_ArsenicC15ISO48_9_E_7_.48 µmol	E	7	EtOH	mean.norm.EXT	1.76453497955897	.48 µmol
ECA581	ArsenicC15ISO48	ECA581_ArsenicC15ISO48_9_E_8_.48 µmol	E	8	EtOH	mean.norm.EXT	1.75393541587131	.48 µmol
ECA581	ArsenicC15ISO48	ECA581_ArsenicC15ISO48_9_E_9_.48 µmol	E	9	EtOH	mean.norm.EXT	1.77070416036144	.48 µmol
ECA581	ArsenicC15ISO48	ECA581_ArsenicC15ISO48_9_F_1_.48 µmol	F	1	EtOH	mean.norm.EXT	1.56538588185111	.48 µmol
ECA581	ArsenicC15ISO48	ECA581_ArsenicC15ISO48_9_F_10_.48 µmol	F	10	EtOH	mean.norm.EXT	1.62745652442221	.48 µmol
ECA581	ArsenicC15ISO48	ECA581_ArsenicC15ISO48_9_F_11_.48 µmol	F	11	EtOH	mean.norm.EXT	1.67266987700143	.48 µmol
ECA581	ArsenicC15ISO48	ECA581_ArsenicC15ISO48_9_F_2_.48 µmol	F	2	EtOH	mean.norm.EXT	1.7796003624138	.48 µmol
ECA581	ArsenicC15ISO48	ECA581_ArsenicC15ISO48_9_F_3_.48 µmol	F	3	EtOH	mean.norm.EXT	1.7069088823932	.48 µmol
ECA581	ArsenicC15ISO48	ECA581_ArsenicC15ISO48_9_F_4_.48 µmol	F	4	EtOH	mean.norm.EXT	1.79325288311516	.48 µmol
ECA581	ArsenicC15ISO48	ECA581_ArsenicC15ISO48_9_F_5_.48 µmol	F	5	EtOH	mean.norm.EXT	1.68033525452013	.48 µmol
ECA581	ArsenicC15ISO48	ECA581_ArsenicC15ISO48_9_F_6_.48 µmol	F	6	EtOH	mean.norm.EXT	1.74617386892382	.48 µmol
ECA581	ArsenicC15ISO48	ECA581_ArsenicC15ISO48_9_F_7_.48 µmol	F	7	EtOH	mean.norm.EXT	1.75764560304399	.48 µmol
ECA581	ArsenicC15ISO48	ECA581_ArsenicC15ISO48_9_F_8_.48 µmol	F	8	EtOH	mean.norm.EXT	1.76192775310781	.48 µmol
ECA581	ArsenicC15ISO48	ECA581_ArsenicC15ISO48_9_F_9_.48 µmol	F	9	EtOH	mean.norm.EXT	1.70396127042609	.48 µmol
ECA590	ArsenicC15ISO48	ECA590_ArsenicC15ISO48_9_G_11_.48 µmol	G	11	EtOH	mean.norm.EXT	1.29670982067939	.48 µmol
ECA590	ArsenicC15ISO48	ECA590_ArsenicC15ISO48_9_G_2_.48 µmol	G	2	EtOH	mean.norm.EXT	1.41093901120316	.48 µmol
ECA590	ArsenicC15ISO48	ECA590_ArsenicC15ISO48_9_G_3_.48 µmol	G	3	EtOH	mean.norm.EXT	1.4124233988082	.48 µmol
ECA590	ArsenicC15ISO48	ECA590_ArsenicC15ISO48_9_G_4_.48 µmol	G	4	EtOH	mean.norm.EXT	1.41883657536226	.48 µmol
ECA590	ArsenicC15ISO48	ECA590_ArsenicC15ISO48_9_G_5_.48 µmol	G	5	EtOH	mean.norm.EXT	1.46546780922994	.48 µmol
ECA590	ArsenicC15ISO48	ECA590_ArsenicC15ISO48_9_G_8_.48 µmol	G	8	EtOH	mean.norm.EXT	1.45813786357496	.48 µmol
ECA590	ArsenicC15ISO48	ECA590_ArsenicC15ISO48_9_G_9_.48 µmol	G	9	EtOH	mean.norm.EXT	1.46800187270111	.48 µmol
ECA590	ArsenicC15ISO48	ECA590_ArsenicC15ISO48_9_H_1_.48 µmol	H	1	EtOH	mean.norm.EXT	1.38120689614753	.48 µmol
ECA590	ArsenicC15ISO48	ECA590_ArsenicC15ISO48_9_H_10_.48 µmol	H	10	EtOH	mean.norm.EXT	1.44849698842353	.48 µmol
ECA590	ArsenicC15ISO48	ECA590_ArsenicC15ISO48_9_H_11_.48 µmol	H	11	EtOH	mean.norm.EXT	1.36348203404737	.48 µmol
ECA590	ArsenicC15ISO48	ECA590_ArsenicC15ISO48_9_H_2_.48 µmol	H	2	EtOH	mean.norm.EXT	1.50045053663408	.48 µmol
ECA590	ArsenicC15ISO48	ECA590_ArsenicC15ISO48_9_H_3_.48 µmol	H	3	EtOH	mean.norm.EXT	1.55060823304871	.48 µmol
ECA590	ArsenicC15ISO48	ECA590_ArsenicC15ISO48_9_H_6_.48 µmol	H	6	EtOH	mean.norm.EXT	1.33032141354568	.48 µmol
ECA590	ArsenicC15ISO48	ECA590_ArsenicC15ISO48_9_H_7_.48 µmol	H	7	EtOH	mean.norm.EXT	1.46677156109406	.48 µmol
ECA590	ArsenicC15ISO48	ECA590_ArsenicC15ISO48_9_H_9_.48 µmol	H	9	EtOH	mean.norm.EXT	1.45419511789953	.48 µmol
N2	ArsenicC15ISO64	N2_ArsenicC15ISO64_10_A_1_.64 µmol	A	1	EtOH	mean.norm.EXT	1.57892343045052	.64 µmol
N2	ArsenicC15ISO64	N2_ArsenicC15ISO64_10_A_10_.64 µmol	A	10	EtOH	mean.norm.EXT	1.66069423984382	.64 µmol
N2	ArsenicC15ISO64	N2_ArsenicC15ISO64_10_A_11_.64 µmol	A	11	EtOH	mean.norm.EXT	1.61416372844605	.64 µmol
N2	ArsenicC15ISO64	N2_ArsenicC15ISO64_10_A_2_.64 µmol	A	2	EtOH	mean.norm.EXT	1.57526196850035	.64 µmol
N2	ArsenicC15ISO64	N2_ArsenicC15ISO64_10_A_3_.64 µmol	A	3	EtOH	mean.norm.EXT	1.57428635918535	.64 µmol
N2	ArsenicC15ISO64	N2_ArsenicC15ISO64_10_A_4_.64 µmol	A	4	EtOH	mean.norm.EXT	1.64593184047154	.64 µmol
N2	ArsenicC15ISO64	N2_ArsenicC15ISO64_10_A_5_.64 µmol	A	5	EtOH	mean.norm.EXT	1.59255638237139	.64 µmol
N2	ArsenicC15ISO64	N2_ArsenicC15ISO64_10_A_6_.64 µmol	A	6	EtOH	mean.norm.EXT	1.57024604145567	.64 µmol
N2	ArsenicC15ISO64	N2_ArsenicC15ISO64_10_A_7_.64 µmol	A	7	EtOH	mean.norm.EXT	1.41916682772908	.64 µmol
N2	ArsenicC15ISO64	N2_ArsenicC15ISO64_10_A_8_.64 µmol	A	8	EtOH	mean.norm.EXT	1.6451351333766	.64 µmol
N2	ArsenicC15ISO64	N2_ArsenicC15ISO64_10_A_9_.64 µmol	A	9	EtOH	mean.norm.EXT	1.64155043330993	.64 µmol
N2	ArsenicC15ISO64	N2_ArsenicC15ISO64_10_B_1_.64 µmol	B	1	EtOH	mean.norm.EXT	1.58970310352441	.64 µmol
N2	ArsenicC15ISO64	N2_ArsenicC15ISO64_10_B_10_.64 µmol	B	10	EtOH	mean.norm.EXT	1.64886093284349	.64 µmol
N2	ArsenicC15ISO64	N2_ArsenicC15ISO64_10_B_11_.64 µmol	B	11	EtOH	mean.norm.EXT	1.64775040450692	.64 µmol
N2	ArsenicC15ISO64	N2_ArsenicC15ISO64_10_B_2_.64 µmol	B	2	EtOH	mean.norm.EXT	1.62296943582417	.64 µmol
N2	ArsenicC15ISO64	N2_ArsenicC15ISO64_10_B_3_.64 µmol	B	3	EtOH	mean.norm.EXT	1.62288888184748	.64 µmol
N2	ArsenicC15ISO64	N2_ArsenicC15ISO64_10_B_4_.64 µmol	B	4	EtOH	mean.norm.EXT	1.57675740408125	.64 µmol
N2	ArsenicC15ISO64	N2_ArsenicC15ISO64_10_B_5_.64 µmol	B	5	EtOH	mean.norm.EXT	1.62839767858185	.64 µmol
N2	ArsenicC15ISO64	N2_ArsenicC15ISO64_10_B_6_.64 µmol	B	6	EtOH	mean.norm.EXT	1.68558557772082	.64 µmol
N2	ArsenicC15ISO64	N2_ArsenicC15ISO64_10_B_9_.64 µmol	B	9	EtOH	mean.norm.EXT	1.69132726035363	.64 µmol
CB4856	ArsenicC15ISO64	CB4856_ArsenicC15ISO64_10_C_1_.64 µmol	C	1	EtOH	mean.norm.EXT	1.81248347038562	.64 µmol
CB4856	ArsenicC15ISO64	CB4856_ArsenicC15ISO64_10_C_10_.64 µmol	C	10	EtOH	mean.norm.EXT	1.82359856865876	.64 µmol
CB4856	ArsenicC15ISO64	CB4856_ArsenicC15ISO64_10_C_2_.64 µmol	C	2	EtOH	mean.norm.EXT	1.68499572004254	.64 µmol
CB4856	ArsenicC15ISO64	CB4856_ArsenicC15ISO64_10_C_3_.64 µmol	C	3	EtOH	mean.norm.EXT	1.74071590659874	.64 µmol
CB4856	ArsenicC15ISO64	CB4856_ArsenicC15ISO64_10_C_4_.64 µmol	C	4	EtOH	mean.norm.EXT	1.69952402600262	.64 µmol
CB4856	ArsenicC15ISO64	CB4856_ArsenicC15ISO64_10_C_5_.64 µmol	C	5	EtOH	mean.norm.EXT	1.84266149927726	.64 µmol
CB4856	ArsenicC15ISO64	CB4856_ArsenicC15ISO64_10_C_6_.64 µmol	C	6	EtOH	mean.norm.EXT	1.72451712385392	.64 µmol
CB4856	ArsenicC15ISO64	CB4856_ArsenicC15ISO64_10_C_7_.64 µmol	C	7	EtOH	mean.norm.EXT	1.73150800785829	.64 µmol
CB4856	ArsenicC15ISO64	CB4856_ArsenicC15ISO64_10_C_8_.64 µmol	C	8	EtOH	mean.norm.EXT	1.7105835676552	.64 µmol
CB4856	ArsenicC15ISO64	CB4856_ArsenicC15ISO64_10_C_9_.64 µmol	C	9	EtOH	mean.norm.EXT	1.76092825203456	.64 µmol
CB4856	ArsenicC15ISO64	CB4856_ArsenicC15ISO64_10_D_1_.64 µmol	D	1	EtOH	mean.norm.EXT	1.67292099420262	.64 µmol
CB4856	ArsenicC15ISO64	CB4856_ArsenicC15ISO64_10_D_10_.64 µmol	D	10	EtOH	mean.norm.EXT	1.74893491107531	.64 µmol
CB4856	ArsenicC15ISO64	CB4856_ArsenicC15ISO64_10_D_11_.64 µmol	D	11	EtOH	mean.norm.EXT	1.69293054818453	.64 µmol
CB4856	ArsenicC15ISO64	CB4856_ArsenicC15ISO64_10_D_2_.64 µmol	D	2	EtOH	mean.norm.EXT	1.73009944828083	.64 µmol
CB4856	ArsenicC15ISO64	CB4856_ArsenicC15ISO64_10_D_3_.64 µmol	D	3	EtOH	mean.norm.EXT	1.54578372477588	.64 µmol
CB4856	ArsenicC15ISO64	CB4856_ArsenicC15ISO64_10_D_4_.64 µmol	D	4	EtOH	mean.norm.EXT	1.77739827210913	.64 µmol
CB4856	ArsenicC15ISO64	CB4856_ArsenicC15ISO64_10_D_6_.64 µmol	D	6	EtOH	mean.norm.EXT	1.83665502659059	.64 µmol
CB4856	ArsenicC15ISO64	CB4856_ArsenicC15ISO64_10_D_7_.64 µmol	D	7	EtOH	mean.norm.EXT	1.7392918356047	.64 µmol
CB4856	ArsenicC15ISO64	CB4856_ArsenicC15ISO64_10_D_8_.64 µmol	D	8	EtOH	mean.norm.EXT	1.6810904772527	.64 µmol
CB4856	ArsenicC15ISO64	CB4856_ArsenicC15ISO64_10_D_9_.64 µmol	D	9	EtOH	mean.norm.EXT	1.70695242832472	.64 µmol
ECA581	ArsenicC15ISO64	ECA581_ArsenicC15ISO64_10_E_1_.64 µmol	E	1	EtOH	mean.norm.EXT	1.69259831074946	.64 µmol
ECA581	ArsenicC15ISO64	ECA581_ArsenicC15ISO64_10_E_11_.64 µmol	E	11	EtOH	mean.norm.EXT	1.81005478974816	.64 µmol
ECA581	ArsenicC15ISO64	ECA581_ArsenicC15ISO64_10_E_2_.64 µmol	E	2	EtOH	mean.norm.EXT	1.77547907968862	.64 µmol
ECA581	ArsenicC15ISO64	ECA581_ArsenicC15ISO64_10_E_3_.64 µmol	E	3	EtOH	mean.norm.EXT	1.7638571648593	.64 µmol
ECA581	ArsenicC15ISO64	ECA581_ArsenicC15ISO64_10_E_4_.64 µmol	E	4	EtOH	mean.norm.EXT	1.55456764463762	.64 µmol
ECA581	ArsenicC15ISO64	ECA581_ArsenicC15ISO64_10_E_5_.64 µmol	E	5	EtOH	mean.norm.EXT	1.62957135617617	.64 µmol
ECA581	ArsenicC15ISO64	ECA581_ArsenicC15ISO64_10_E_6_.64 µmol	E	6	EtOH	mean.norm.EXT	1.75613512762377	.64 µmol
ECA581	ArsenicC15ISO64	ECA581_ArsenicC15ISO64_10_E_7_.64 µmol	E	7	EtOH	mean.norm.EXT	1.67295635144449	.64 µmol
ECA581	ArsenicC15ISO64	ECA581_ArsenicC15ISO64_10_E_8_.64 µmol	E	8	EtOH	mean.norm.EXT	1.73393459290063	.64 µmol
ECA581	ArsenicC15ISO64	ECA581_ArsenicC15ISO64_10_E_9_.64 µmol	E	9	EtOH	mean.norm.EXT	1.69727979682439	.64 µmol
ECA581	ArsenicC15ISO64	ECA581_ArsenicC15ISO64_10_F_1_.64 µmol	F	1	EtOH	mean.norm.EXT	1.70188565519507	.64 µmol
ECA581	ArsenicC15ISO64	ECA581_ArsenicC15ISO64_10_F_10_.64 µmol	F	10	EtOH	mean.norm.EXT	1.63319618894133	.64 µmol
ECA581	ArsenicC15ISO64	ECA581_ArsenicC15ISO64_10_F_11_.64 µmol	F	11	EtOH	mean.norm.EXT	1.68636463203302	.64 µmol
ECA581	ArsenicC15ISO64	ECA581_ArsenicC15ISO64_10_F_2_.64 µmol	F	2	EtOH	mean.norm.EXT	1.68413099423531	.64 µmol
ECA581	ArsenicC15ISO64	ECA581_ArsenicC15ISO64_10_F_4_.64 µmol	F	4	EtOH	mean.norm.EXT	1.72131744280317	.64 µmol
ECA581	ArsenicC15ISO64	ECA581_ArsenicC15ISO64_10_F_5_.64 µmol	F	5	EtOH	mean.norm.EXT	1.83710599132854	.64 µmol
ECA581	ArsenicC15ISO64	ECA581_ArsenicC15ISO64_10_F_6_.64 µmol	F	6	EtOH	mean.norm.EXT	1.73349601775717	.64 µmol
ECA581	ArsenicC15ISO64	ECA581_ArsenicC15ISO64_10_F_7_.64 µmol	F	7	EtOH	mean.norm.EXT	1.75647092598717	.64 µmol
ECA581	ArsenicC15ISO64	ECA581_ArsenicC15ISO64_10_F_8_.64 µmol	F	8	EtOH	mean.norm.EXT	1.5401067288524	.64 µmol
ECA581	ArsenicC15ISO64	ECA581_ArsenicC15ISO64_10_F_9_.64 µmol	F	9	EtOH	mean.norm.EXT	1.73808940266101	.64 µmol
ECA590	ArsenicC15ISO64	ECA590_ArsenicC15ISO64_10_G_10_.64 µmol	G	10	EtOH	mean.norm.EXT	1.3502516401225	.64 µmol
ECA590	ArsenicC15ISO64	ECA590_ArsenicC15ISO64_10_G_11_.64 µmol	G	11	EtOH	mean.norm.EXT	1.46577631208774	.64 µmol
ECA590	ArsenicC15ISO64	ECA590_ArsenicC15ISO64_10_G_2_.64 µmol	G	2	EtOH	mean.norm.EXT	1.58574480034501	.64 µmol
ECA590	ArsenicC15ISO64	ECA590_ArsenicC15ISO64_10_G_3_.64 µmol	G	3	EtOH	mean.norm.EXT	1.50594544719825	.64 µmol
ECA590	ArsenicC15ISO64	ECA590_ArsenicC15ISO64_10_G_4_.64 µmol	G	4	EtOH	mean.norm.EXT	1.43401573048581	.64 µmol
ECA590	ArsenicC15ISO64	ECA590_ArsenicC15ISO64_10_G_5_.64 µmol	G	5	EtOH	mean.norm.EXT	1.60052894726483	.64 µmol
ECA590	ArsenicC15ISO64	ECA590_ArsenicC15ISO64_10_G_6_.64 µmol	G	6	EtOH	mean.norm.EXT	1.39990639331543	.64 µmol
ECA590	ArsenicC15ISO64	ECA590_ArsenicC15ISO64_10_G_7_.64 µmol	G	7	EtOH	mean.norm.EXT	1.53917595359586	.64 µmol
ECA590	ArsenicC15ISO64	ECA590_ArsenicC15ISO64_10_G_8_.64 µmol	G	8	EtOH	mean.norm.EXT	1.39865960698676	.64 µmol
ECA590	ArsenicC15ISO64	ECA590_ArsenicC15ISO64_10_G_9_.64 µmol	G	9	EtOH	mean.norm.EXT	1.43472203018214	.64 µmol
ECA590	ArsenicC15ISO64	ECA590_ArsenicC15ISO64_10_H_1_.64 µmol	H	1	EtOH	mean.norm.EXT	1.59210134161022	.64 µmol
ECA590	ArsenicC15ISO64	ECA590_ArsenicC15ISO64_10_H_10_.64 µmol	H	10	EtOH	mean.norm.EXT	1.50963936835524	.64 µmol
ECA590	ArsenicC15ISO64	ECA590_ArsenicC15ISO64_10_H_11_.64 µmol	H	11	EtOH	mean.norm.EXT	1.51092756281436	.64 µmol
ECA590	ArsenicC15ISO64	ECA590_ArsenicC15ISO64_10_H_2_.64 µmol	H	2	EtOH	mean.norm.EXT	1.47905733673071	.64 µmol
ECA590	ArsenicC15ISO64	ECA590_ArsenicC15ISO64_10_H_3_.64 µmol	H	3	EtOH	mean.norm.EXT	1.54518485697262	.64 µmol
ECA590	ArsenicC15ISO64	ECA590_ArsenicC15ISO64_10_H_4_.64 µmol	H	4	EtOH	mean.norm.EXT	1.36108509668167	.64 µmol
ECA590	ArsenicC15ISO64	ECA590_ArsenicC15ISO64_10_H_5_.64 µmol	H	5	EtOH	mean.norm.EXT	1.40816206974378	.64 µmol
ECA590	ArsenicC15ISO64	ECA590_ArsenicC15ISO64_10_H_6_.64 µmol	H	6	EtOH	mean.norm.EXT	1.43829143705184	.64 µmol
ECA590	ArsenicC15ISO64	ECA590_ArsenicC15ISO64_10_H_7_.64 µmol	H	7	EtOH	mean.norm.EXT	1.5038533536818	.64 µmol
ECA590	ArsenicC15ISO64	ECA590_ArsenicC15ISO64_10_H_8_.64 µmol	H	8	EtOH	mean.norm.EXT	1.42205480705444	.64 µmol
ECA590	ArsenicC15ISO64	ECA590_ArsenicC15ISO64_10_H_9_.64 µmol	H	9	EtOH	mean.norm.EXT	1.48403749887551	.64 µmol
N2	C15ISO100	N2_C15ISO100_11_A_1_1 µmol	A	1	EtOH	mean.norm.EXT	1.92341488755582	1 µmol
N2	C15ISO100	N2_C15ISO100_11_A_10_1 µmol	A	10	EtOH	mean.norm.EXT	1.90277945942123	1 µmol
N2	C15ISO100	N2_C15ISO100_11_A_2_1 µmol	A	2	EtOH	mean.norm.EXT	1.86301485690241	1 µmol
N2	C15ISO100	N2_C15ISO100_11_A_3_1 µmol	A	3	EtOH	mean.norm.EXT	1.8685430140657	1 µmol
N2	C15ISO100	N2_C15ISO100_11_A_4_1 µmol	A	4	EtOH	mean.norm.EXT	1.83465496879101	1 µmol
N2	C15ISO100	N2_C15ISO100_11_A_5_1 µmol	A	5	EtOH	mean.norm.EXT	1.93182063018819	1 µmol
N2	C15ISO100	N2_C15ISO100_11_A_6_1 µmol	A	6	EtOH	mean.norm.EXT	1.92620737771676	1 µmol
N2	C15ISO100	N2_C15ISO100_11_A_7_1 µmol	A	7	EtOH	mean.norm.EXT	1.93793773069974	1 µmol
N2	C15ISO100	N2_C15ISO100_11_A_8_1 µmol	A	8	EtOH	mean.norm.EXT	1.87144130140754	1 µmol
N2	C15ISO100	N2_C15ISO100_11_A_9_1 µmol	A	9	EtOH	mean.norm.EXT	1.89444139813648	1 µmol
N2	C15ISO100	N2_C15ISO100_11_B_1_1 µmol	B	1	EtOH	mean.norm.EXT	2.03094231660645	1 µmol
N2	C15ISO100	N2_C15ISO100_11_B_10_1 µmol	B	10	EtOH	mean.norm.EXT	1.90311922500972	1 µmol
N2	C15ISO100	N2_C15ISO100_11_B_11_1 µmol	B	11	EtOH	mean.norm.EXT	1.92867773928753	1 µmol
N2	C15ISO100	N2_C15ISO100_11_B_2_1 µmol	B	2	EtOH	mean.norm.EXT	1.92137558575888	1 µmol
N2	C15ISO100	N2_C15ISO100_11_B_3_1 µmol	B	3	EtOH	mean.norm.EXT	2.03643490152835	1 µmol
N2	C15ISO100	N2_C15ISO100_11_B_4_1 µmol	B	4	EtOH	mean.norm.EXT	1.98147860590027	1 µmol
N2	C15ISO100	N2_C15ISO100_11_B_5_1 µmol	B	5	EtOH	mean.norm.EXT	1.88786589579433	1 µmol
N2	C15ISO100	N2_C15ISO100_11_B_6_1 µmol	B	6	EtOH	mean.norm.EXT	1.96903372556516	1 µmol
N2	C15ISO100	N2_C15ISO100_11_B_7_1 µmol	B	7	EtOH	mean.norm.EXT	1.89423261285634	1 µmol
N2	C15ISO100	N2_C15ISO100_11_B_8_1 µmol	B	8	EtOH	mean.norm.EXT	1.8935138306475	1 µmol
N2	C15ISO100	N2_C15ISO100_11_B_9_1 µmol	B	9	EtOH	mean.norm.EXT	1.95541929976241	1 µmol
CB4856	C15ISO100	CB4856_C15ISO100_11_C_1_1 µmol	C	1	EtOH	mean.norm.EXT	2.01118010191371	1 µmol
CB4856	C15ISO100	CB4856_C15ISO100_11_C_10_1 µmol	C	10	EtOH	mean.norm.EXT	1.95386683383345	1 µmol
CB4856	C15ISO100	CB4856_C15ISO100_11_C_11_1 µmol	C	11	EtOH	mean.norm.EXT	1.97248081853183	1 µmol
CB4856	C15ISO100	CB4856_C15ISO100_11_C_2_1 µmol	C	2	EtOH	mean.norm.EXT	1.97288333484288	1 µmol
CB4856	C15ISO100	CB4856_C15ISO100_11_C_3_1 µmol	C	3	EtOH	mean.norm.EXT	2.1075560790293	1 µmol
CB4856	C15ISO100	CB4856_C15ISO100_11_C_4_1 µmol	C	4	EtOH	mean.norm.EXT	2.08377024203982	1 µmol
CB4856	C15ISO100	CB4856_C15ISO100_11_C_5_1 µmol	C	5	EtOH	mean.norm.EXT	2.13252504828556	1 µmol
CB4856	C15ISO100	CB4856_C15ISO100_11_C_6_1 µmol	C	6	EtOH	mean.norm.EXT	2.12541396536357	1 µmol
CB4856	C15ISO100	CB4856_C15ISO100_11_C_7_1 µmol	C	7	EtOH	mean.norm.EXT	1.96792991996722	1 µmol
CB4856	C15ISO100	CB4856_C15ISO100_11_C_8_1 µmol	C	8	EtOH	mean.norm.EXT	1.90360285374577	1 µmol
CB4856	C15ISO100	CB4856_C15ISO100_11_C_9_1 µmol	C	9	EtOH	mean.norm.EXT	2.05867675558774	1 µmol
CB4856	C15ISO100	CB4856_C15ISO100_11_D_1_1 µmol	D	1	EtOH	mean.norm.EXT	2.07568648321967	1 µmol
CB4856	C15ISO100	CB4856_C15ISO100_11_D_10_1 µmol	D	10	EtOH	mean.norm.EXT	1.96163263760838	1 µmol
CB4856	C15ISO100	CB4856_C15ISO100_11_D_11_1 µmol	D	11	EtOH	mean.norm.EXT	1.94627590188953	1 µmol
CB4856	C15ISO100	CB4856_C15ISO100_11_D_2_1 µmol	D	2	EtOH	mean.norm.EXT	1.96923117226595	1 µmol
CB4856	C15ISO100	CB4856_C15ISO100_11_D_3_1 µmol	D	3	EtOH	mean.norm.EXT	1.98985063116883	1 µmol
CB4856	C15ISO100	CB4856_C15ISO100_11_D_4_1 µmol	D	4	EtOH	mean.norm.EXT	2.07428344793628	1 µmol
CB4856	C15ISO100	CB4856_C15ISO100_11_D_5_1 µmol	D	5	EtOH	mean.norm.EXT	2.0050751779172	1 µmol
CB4856	C15ISO100	CB4856_C15ISO100_11_D_6_1 µmol	D	6	EtOH	mean.norm.EXT	1.94953031227426	1 µmol
CB4856	C15ISO100	CB4856_C15ISO100_11_D_7_1 µmol	D	7	EtOH	mean.norm.EXT	2.09823546635878	1 µmol
CB4856	C15ISO100	CB4856_C15ISO100_11_D_8_1 µmol	D	8	EtOH	mean.norm.EXT	1.94593975123038	1 µmol
CB4856	C15ISO100	CB4856_C15ISO100_11_D_9_1 µmol	D	9	EtOH	mean.norm.EXT	2.07909988613383	1 µmol
ECA581	C15ISO100	ECA581_C15ISO100_11_E_1_1 µmol	E	1	EtOH	mean.norm.EXT	1.89948898145264	1 µmol
ECA581	C15ISO100	ECA581_C15ISO100_11_E_10_1 µmol	E	10	EtOH	mean.norm.EXT	1.86352988169032	1 µmol
ECA581	C15ISO100	ECA581_C15ISO100_11_E_11_1 µmol	E	11	EtOH	mean.norm.EXT	1.72889209335103	1 µmol
ECA581	C15ISO100	ECA581_C15ISO100_11_E_3_1 µmol	E	3	EtOH	mean.norm.EXT	1.80203230623717	1 µmol
ECA581	C15ISO100	ECA581_C15ISO100_11_E_4_1 µmol	E	4	EtOH	mean.norm.EXT	1.90709599434546	1 µmol
ECA581	C15ISO100	ECA581_C15ISO100_11_E_5_1 µmol	E	5	EtOH	mean.norm.EXT	1.83592213177734	1 µmol
ECA581	C15ISO100	ECA581_C15ISO100_11_E_6_1 µmol	E	6	EtOH	mean.norm.EXT	1.91752616034615	1 µmol
ECA581	C15ISO100	ECA581_C15ISO100_11_E_7_1 µmol	E	7	EtOH	mean.norm.EXT	2.00679113837778	1 µmol
ECA581	C15ISO100	ECA581_C15ISO100_11_E_8_1 µmol	E	8	EtOH	mean.norm.EXT	1.91400387720864	1 µmol
ECA581	C15ISO100	ECA581_C15ISO100_11_E_9_1 µmol	E	9	EtOH	mean.norm.EXT	1.83117948476932	1 µmol
ECA581	C15ISO100	ECA581_C15ISO100_11_F_1_1 µmol	F	1	EtOH	mean.norm.EXT	1.83181565447416	1 µmol
ECA581	C15ISO100	ECA581_C15ISO100_11_F_10_1 µmol	F	10	EtOH	mean.norm.EXT	1.79584888751768	1 µmol
ECA581	C15ISO100	ECA581_C15ISO100_11_F_11_1 µmol	F	11	EtOH	mean.norm.EXT	1.87519396954069	1 µmol
ECA581	C15ISO100	ECA581_C15ISO100_11_F_2_1 µmol	F	2	EtOH	mean.norm.EXT	1.91593513513091	1 µmol
ECA581	C15ISO100	ECA581_C15ISO100_11_F_3_1 µmol	F	3	EtOH	mean.norm.EXT	1.83951275216142	1 µmol
ECA581	C15ISO100	ECA581_C15ISO100_11_F_4_1 µmol	F	4	EtOH	mean.norm.EXT	1.93933085726032	1 µmol
ECA581	C15ISO100	ECA581_C15ISO100_11_F_5_1 µmol	F	5	EtOH	mean.norm.EXT	1.91627967770044	1 µmol
ECA581	C15ISO100	ECA581_C15ISO100_11_F_6_1 µmol	F	6	EtOH	mean.norm.EXT	1.89869188071266	1 µmol
ECA581	C15ISO100	ECA581_C15ISO100_11_F_7_1 µmol	F	7	EtOH	mean.norm.EXT	1.88686628479904	1 µmol
ECA581	C15ISO100	ECA581_C15ISO100_11_F_8_1 µmol	F	8	EtOH	mean.norm.EXT	1.97457588746799	1 µmol
ECA581	C15ISO100	ECA581_C15ISO100_11_F_9_1 µmol	F	9	EtOH	mean.norm.EXT	1.90411425864637	1 µmol
ECA590	C15ISO100	ECA590_C15ISO100_11_G_1_1 µmol	G	1	EtOH	mean.norm.EXT	2.01257179773814	1 µmol
ECA590	C15ISO100	ECA590_C15ISO100_11_G_10_1 µmol	G	10	EtOH	mean.norm.EXT	1.96090634078994	1 µmol
ECA590	C15ISO100	ECA590_C15ISO100_11_G_11_1 µmol	G	11	EtOH	mean.norm.EXT	1.97864660609275	1 µmol
ECA590	C15ISO100	ECA590_C15ISO100_11_G_2_1 µmol	G	2	EtOH	mean.norm.EXT	2.01350967804761	1 µmol
ECA590	C15ISO100	ECA590_C15ISO100_11_G_3_1 µmol	G	3	EtOH	mean.norm.EXT	2.03609065293768	1 µmol
ECA590	C15ISO100	ECA590_C15ISO100_11_G_4_1 µmol	G	4	EtOH	mean.norm.EXT	2.01012579856492	1 µmol
ECA590	C15ISO100	ECA590_C15ISO100_11_G_5_1 µmol	G	5	EtOH	mean.norm.EXT	2.13313490710242	1 µmol
ECA590	C15ISO100	ECA590_C15ISO100_11_G_6_1 µmol	G	6	EtOH	mean.norm.EXT	2.02155416146225	1 µmol
ECA590	C15ISO100	ECA590_C15ISO100_11_G_7_1 µmol	G	7	EtOH	mean.norm.EXT	1.9013631535324	1 µmol
ECA590	C15ISO100	ECA590_C15ISO100_11_G_8_1 µmol	G	8	EtOH	mean.norm.EXT	1.97465757482781	1 µmol
ECA590	C15ISO100	ECA590_C15ISO100_11_G_9_1 µmol	G	9	EtOH	mean.norm.EXT	1.9727430347151	1 µmol
ECA590	C15ISO100	ECA590_C15ISO100_11_H_1_1 µmol	H	1	EtOH	mean.norm.EXT	1.96628309060992	1 µmol
ECA590	C15ISO100	ECA590_C15ISO100_11_H_10_1 µmol	H	10	EtOH	mean.norm.EXT	2.13046097979304	1 µmol
ECA590	C15ISO100	ECA590_C15ISO100_11_H_11_1 µmol	H	11	EtOH	mean.norm.EXT	2.21363575926471	1 µmol
ECA590	C15ISO100	ECA590_C15ISO100_11_H_2_1 µmol	H	2	EtOH	mean.norm.EXT	2.02121451918502	1 µmol
ECA590	C15ISO100	ECA590_C15ISO100_11_H_3_1 µmol	H	3	EtOH	mean.norm.EXT	1.92962104916475	1 µmol
ECA590	C15ISO100	ECA590_C15ISO100_11_H_4_1 µmol	H	4	EtOH	mean.norm.EXT	1.89659680912435	1 µmol
ECA590	C15ISO100	ECA590_C15ISO100_11_H_5_1 µmol	H	5	EtOH	mean.norm.EXT	1.82835485582456	1 µmol
ECA590	C15ISO100	ECA590_C15ISO100_11_H_6_1 µmol	H	6	EtOH	mean.norm.EXT	1.92178729718219	1 µmol
ECA590	C15ISO100	ECA590_C15ISO100_11_H_7_1 µmol	H	7	EtOH	mean.norm.EXT	1.94923629423517	1 µmol
ECA590	C15ISO100	ECA590_C15ISO100_11_H_8_1 µmol	H	8	EtOH	mean.norm.EXT	1.98500220103303	1 µmol
ECA590	C15ISO100	ECA590_C15ISO100_11_H_9_1 µmol	H	9	EtOH	mean.norm.EXT	2.00105124161903	1 µmol
N2	ArsenicC15ISO100	N2_ArsenicC15ISO100_12_A_1_1 µmol	A	1	EtOH	mean.norm.EXT	1.57167116879883	1 µmol
N2	ArsenicC15ISO100	N2_ArsenicC15ISO100_12_A_10_1 µmol	A	10	EtOH	mean.norm.EXT	1.67930474019696	1 µmol
N2	ArsenicC15ISO100	N2_ArsenicC15ISO100_12_A_11_1 µmol	A	11	EtOH	mean.norm.EXT	1.54508573586007	1 µmol
N2	ArsenicC15ISO100	N2_ArsenicC15ISO100_12_A_2_1 µmol	A	2	EtOH	mean.norm.EXT	1.57029690753726	1 µmol
N2	ArsenicC15ISO100	N2_ArsenicC15ISO100_12_A_3_1 µmol	A	3	EtOH	mean.norm.EXT	1.61267762550551	1 µmol
N2	ArsenicC15ISO100	N2_ArsenicC15ISO100_12_A_4_1 µmol	A	4	EtOH	mean.norm.EXT	1.53924229262962	1 µmol
N2	ArsenicC15ISO100	N2_ArsenicC15ISO100_12_A_5_1 µmol	A	5	EtOH	mean.norm.EXT	1.51798640418862	1 µmol
N2	ArsenicC15ISO100	N2_ArsenicC15ISO100_12_A_6_1 µmol	A	6	EtOH	mean.norm.EXT	1.70416752453025	1 µmol
N2	ArsenicC15ISO100	N2_ArsenicC15ISO100_12_A_7_1 µmol	A	7	EtOH	mean.norm.EXT	1.70533566590415	1 µmol
N2	ArsenicC15ISO100	N2_ArsenicC15ISO100_12_A_8_1 µmol	A	8	EtOH	mean.norm.EXT	1.65656113370202	1 µmol
N2	ArsenicC15ISO100	N2_ArsenicC15ISO100_12_A_9_1 µmol	A	9	EtOH	mean.norm.EXT	1.70545410997848	1 µmol
N2	ArsenicC15ISO100	N2_ArsenicC15ISO100_12_B_1_1 µmol	B	1	EtOH	mean.norm.EXT	1.53706217138751	1 µmol
N2	ArsenicC15ISO100	N2_ArsenicC15ISO100_12_B_10_1 µmol	B	10	EtOH	mean.norm.EXT	1.77026884266253	1 µmol
N2	ArsenicC15ISO100	N2_ArsenicC15ISO100_12_B_11_1 µmol	B	11	EtOH	mean.norm.EXT	1.63006805522981	1 µmol
N2	ArsenicC15ISO100	N2_ArsenicC15ISO100_12_B_2_1 µmol	B	2	EtOH	mean.norm.EXT	1.5735758891121	1 µmol
N2	ArsenicC15ISO100	N2_ArsenicC15ISO100_12_B_3_1 µmol	B	3	EtOH	mean.norm.EXT	1.65418506644069	1 µmol
N2	ArsenicC15ISO100	N2_ArsenicC15ISO100_12_B_4_1 µmol	B	4	EtOH	mean.norm.EXT	1.53904162208801	1 µmol
N2	ArsenicC15ISO100	N2_ArsenicC15ISO100_12_B_5_1 µmol	B	5	EtOH	mean.norm.EXT	1.72821099555101	1 µmol
N2	ArsenicC15ISO100	N2_ArsenicC15ISO100_12_B_6_1 µmol	B	6	EtOH	mean.norm.EXT	1.64998202780161	1 µmol
N2	ArsenicC15ISO100	N2_ArsenicC15ISO100_12_B_7_1 µmol	B	7	EtOH	mean.norm.EXT	1.61340635801721	1 µmol
N2	ArsenicC15ISO100	N2_ArsenicC15ISO100_12_B_8_1 µmol	B	8	EtOH	mean.norm.EXT	1.66368585124309	1 µmol
N2	ArsenicC15ISO100	N2_ArsenicC15ISO100_12_B_9_1 µmol	B	9	EtOH	mean.norm.EXT	1.72538225510715	1 µmol
CB4856	ArsenicC15ISO100	CB4856_ArsenicC15ISO100_12_C_1_1 µmol	C	1	EtOH	mean.norm.EXT	1.68636004198612	1 µmol
CB4856	ArsenicC15ISO100	CB4856_ArsenicC15ISO100_12_C_10_1 µmol	C	10	EtOH	mean.norm.EXT	1.62246628183062	1 µmol
CB4856	ArsenicC15ISO100	CB4856_ArsenicC15ISO100_12_C_11_1 µmol	C	11	EtOH	mean.norm.EXT	1.68649180205167	1 µmol
CB4856	ArsenicC15ISO100	CB4856_ArsenicC15ISO100_12_C_2_1 µmol	C	2	EtOH	mean.norm.EXT	1.47834672371568	1 µmol
CB4856	ArsenicC15ISO100	CB4856_ArsenicC15ISO100_12_C_3_1 µmol	C	3	EtOH	mean.norm.EXT	1.61814037885393	1 µmol
CB4856	ArsenicC15ISO100	CB4856_ArsenicC15ISO100_12_C_4_1 µmol	C	4	EtOH	mean.norm.EXT	1.71887436733775	1 µmol
CB4856	ArsenicC15ISO100	CB4856_ArsenicC15ISO100_12_C_5_1 µmol	C	5	EtOH	mean.norm.EXT	1.64848101700472	1 µmol
CB4856	ArsenicC15ISO100	CB4856_ArsenicC15ISO100_12_C_6_1 µmol	C	6	EtOH	mean.norm.EXT	1.74322714871656	1 µmol
CB4856	ArsenicC15ISO100	CB4856_ArsenicC15ISO100_12_C_7_1 µmol	C	7	EtOH	mean.norm.EXT	1.57012359797435	1 µmol
CB4856	ArsenicC15ISO100	CB4856_ArsenicC15ISO100_12_C_8_1 µmol	C	8	EtOH	mean.norm.EXT	1.71629129674442	1 µmol
CB4856	ArsenicC15ISO100	CB4856_ArsenicC15ISO100_12_C_9_1 µmol	C	9	EtOH	mean.norm.EXT	1.87383926248356	1 µmol
CB4856	ArsenicC15ISO100	CB4856_ArsenicC15ISO100_12_D_1_1 µmol	D	1	EtOH	mean.norm.EXT	1.80973071152143	1 µmol
CB4856	ArsenicC15ISO100	CB4856_ArsenicC15ISO100_12_D_10_1 µmol	D	10	EtOH	mean.norm.EXT	1.62467588752443	1 µmol
CB4856	ArsenicC15ISO100	CB4856_ArsenicC15ISO100_12_D_11_1 µmol	D	11	EtOH	mean.norm.EXT	1.66932333277744	1 µmol
CB4856	ArsenicC15ISO100	CB4856_ArsenicC15ISO100_12_D_2_1 µmol	D	2	EtOH	mean.norm.EXT	1.63198560584946	1 µmol
CB4856	ArsenicC15ISO100	CB4856_ArsenicC15ISO100_12_D_3_1 µmol	D	3	EtOH	mean.norm.EXT	1.69111439309011	1 µmol
CB4856	ArsenicC15ISO100	CB4856_ArsenicC15ISO100_12_D_4_1 µmol	D	4	EtOH	mean.norm.EXT	1.5012471230669	1 µmol
CB4856	ArsenicC15ISO100	CB4856_ArsenicC15ISO100_12_D_5_1 µmol	D	5	EtOH	mean.norm.EXT	1.67462646068239	1 µmol
CB4856	ArsenicC15ISO100	CB4856_ArsenicC15ISO100_12_D_6_1 µmol	D	6	EtOH	mean.norm.EXT	1.7177423129217	1 µmol
CB4856	ArsenicC15ISO100	CB4856_ArsenicC15ISO100_12_D_7_1 µmol	D	7	EtOH	mean.norm.EXT	1.61776060591815	1 µmol
CB4856	ArsenicC15ISO100	CB4856_ArsenicC15ISO100_12_D_8_1 µmol	D	8	EtOH	mean.norm.EXT	1.75982154237976	1 µmol
CB4856	ArsenicC15ISO100	CB4856_ArsenicC15ISO100_12_D_9_1 µmol	D	9	EtOH	mean.norm.EXT	1.69155749013165	1 µmol
ECA581	ArsenicC15ISO100	ECA581_ArsenicC15ISO100_12_E_10_1 µmol	E	10	EtOH	mean.norm.EXT	1.459479906709	1 µmol
ECA581	ArsenicC15ISO100	ECA581_ArsenicC15ISO100_12_E_11_1 µmol	E	11	EtOH	mean.norm.EXT	1.68878076210853	1 µmol
ECA581	ArsenicC15ISO100	ECA581_ArsenicC15ISO100_12_E_2_1 µmol	E	2	EtOH	mean.norm.EXT	1.66406689357642	1 µmol
ECA581	ArsenicC15ISO100	ECA581_ArsenicC15ISO100_12_E_3_1 µmol	E	3	EtOH	mean.norm.EXT	1.77249716215766	1 µmol
ECA581	ArsenicC15ISO100	ECA581_ArsenicC15ISO100_12_E_4_1 µmol	E	4	EtOH	mean.norm.EXT	1.61822577462266	1 µmol
ECA581	ArsenicC15ISO100	ECA581_ArsenicC15ISO100_12_E_5_1 µmol	E	5	EtOH	mean.norm.EXT	1.69601279599142	1 µmol
ECA581	ArsenicC15ISO100	ECA581_ArsenicC15ISO100_12_E_6_1 µmol	E	6	EtOH	mean.norm.EXT	1.6721857720542	1 µmol
ECA581	ArsenicC15ISO100	ECA581_ArsenicC15ISO100_12_E_7_1 µmol	E	7	EtOH	mean.norm.EXT	1.75470684793142	1 µmol
ECA581	ArsenicC15ISO100	ECA581_ArsenicC15ISO100_12_E_8_1 µmol	E	8	EtOH	mean.norm.EXT	1.74370927395012	1 µmol
ECA581	ArsenicC15ISO100	ECA581_ArsenicC15ISO100_12_E_9_1 µmol	E	9	EtOH	mean.norm.EXT	1.74438810302736	1 µmol
ECA581	ArsenicC15ISO100	ECA581_ArsenicC15ISO100_12_F_1_1 µmol	F	1	EtOH	mean.norm.EXT	1.6942759931176	1 µmol
ECA581	ArsenicC15ISO100	ECA581_ArsenicC15ISO100_12_F_10_1 µmol	F	10	EtOH	mean.norm.EXT	1.6716471169608	1 µmol
ECA581	ArsenicC15ISO100	ECA581_ArsenicC15ISO100_12_F_11_1 µmol	F	11	EtOH	mean.norm.EXT	1.63327215027543	1 µmol
ECA581	ArsenicC15ISO100	ECA581_ArsenicC15ISO100_12_F_2_1 µmol	F	2	EtOH	mean.norm.EXT	1.64872867396027	1 µmol
ECA581	ArsenicC15ISO100	ECA581_ArsenicC15ISO100_12_F_3_1 µmol	F	3	EtOH	mean.norm.EXT	1.77523331739146	1 µmol
ECA581	ArsenicC15ISO100	ECA581_ArsenicC15ISO100_12_F_4_1 µmol	F	4	EtOH	mean.norm.EXT	1.66837004221725	1 µmol
ECA581	ArsenicC15ISO100	ECA581_ArsenicC15ISO100_12_F_5_1 µmol	F	5	EtOH	mean.norm.EXT	1.72555340363899	1 µmol
ECA581	ArsenicC15ISO100	ECA581_ArsenicC15ISO100_12_F_6_1 µmol	F	6	EtOH	mean.norm.EXT	1.83260658747361	1 µmol
ECA581	ArsenicC15ISO100	ECA581_ArsenicC15ISO100_12_F_7_1 µmol	F	7	EtOH	mean.norm.EXT	1.71529589550738	1 µmol
ECA581	ArsenicC15ISO100	ECA581_ArsenicC15ISO100_12_F_8_1 µmol	F	8	EtOH	mean.norm.EXT	1.6886214451897	1 µmol
ECA581	ArsenicC15ISO100	ECA581_ArsenicC15ISO100_12_F_9_1 µmol	F	9	EtOH	mean.norm.EXT	1.65823930970423	1 µmol
ECA590	ArsenicC15ISO100	ECA590_ArsenicC15ISO100_12_G_1_1 µmol	G	1	EtOH	mean.norm.EXT	1.33389400884393	1 µmol
ECA590	ArsenicC15ISO100	ECA590_ArsenicC15ISO100_12_G_10_1 µmol	G	10	EtOH	mean.norm.EXT	1.52806478830838	1 µmol
ECA590	ArsenicC15ISO100	ECA590_ArsenicC15ISO100_12_G_11_1 µmol	G	11	EtOH	mean.norm.EXT	1.56052527073442	1 µmol
ECA590	ArsenicC15ISO100	ECA590_ArsenicC15ISO100_12_G_2_1 µmol	G	2	EtOH	mean.norm.EXT	1.43202300688114	1 µmol
ECA590	ArsenicC15ISO100	ECA590_ArsenicC15ISO100_12_G_3_1 µmol	G	3	EtOH	mean.norm.EXT	1.47303944184325	1 µmol
ECA590	ArsenicC15ISO100	ECA590_ArsenicC15ISO100_12_G_4_1 µmol	G	4	EtOH	mean.norm.EXT	1.41440108018546	1 µmol
ECA590	ArsenicC15ISO100	ECA590_ArsenicC15ISO100_12_G_5_1 µmol	G	5	EtOH	mean.norm.EXT	1.61303828658961	1 µmol
ECA590	ArsenicC15ISO100	ECA590_ArsenicC15ISO100_12_G_6_1 µmol	G	6	EtOH	mean.norm.EXT	1.49056799885445	1 µmol
ECA590	ArsenicC15ISO100	ECA590_ArsenicC15ISO100_12_G_7_1 µmol	G	7	EtOH	mean.norm.EXT	1.48043037704326	1 µmol
ECA590	ArsenicC15ISO100	ECA590_ArsenicC15ISO100_12_G_8_1 µmol	G	8	EtOH	mean.norm.EXT	1.39693277902822	1 µmol
ECA590	ArsenicC15ISO100	ECA590_ArsenicC15ISO100_12_G_9_1 µmol	G	9	EtOH	mean.norm.EXT	1.44081726835323	1 µmol
ECA590	ArsenicC15ISO100	ECA590_ArsenicC15ISO100_12_H_1_1 µmol	H	1	EtOH	mean.norm.EXT	1.2629408737788	1 µmol
ECA590	ArsenicC15ISO100	ECA590_ArsenicC15ISO100_12_H_10_1 µmol	H	10	EtOH	mean.norm.EXT	1.39171002333921	1 µmol
ECA590	ArsenicC15ISO100	ECA590_ArsenicC15ISO100_12_H_11_1 µmol	H	11	EtOH	mean.norm.EXT	1.40195352853976	1 µmol
ECA590	ArsenicC15ISO100	ECA590_ArsenicC15ISO100_12_H_2_1 µmol	H	2	EtOH	mean.norm.EXT	1.42762237225232	1 µmol
ECA590	ArsenicC15ISO100	ECA590_ArsenicC15ISO100_12_H_3_1 µmol	H	3	EtOH	mean.norm.EXT	1.44877679135713	1 µmol
ECA590	ArsenicC15ISO100	ECA590_ArsenicC15ISO100_12_H_4_1 µmol	H	4	EtOH	mean.norm.EXT	1.40052894497215	1 µmol
ECA590	ArsenicC15ISO100	ECA590_ArsenicC15ISO100_12_H_5_1 µmol	H	5	EtOH	mean.norm.EXT	1.42948696144951	1 µmol
ECA590	ArsenicC15ISO100	ECA590_ArsenicC15ISO100_12_H_6_1 µmol	H	6	EtOH	mean.norm.EXT	1.39909659450809	1 µmol
ECA590	ArsenicC15ISO100	ECA590_ArsenicC15ISO100_12_H_7_1 µmol	H	7	EtOH	mean.norm.EXT	1.67028724218585	1 µmol
ECA590	ArsenicC15ISO100	ECA590_ArsenicC15ISO100_12_H_8_1 µmol	H	8	EtOH	mean.norm.EXT	1.4160580273428	1 µmol
ECA590	ArsenicC15ISO100	ECA590_ArsenicC15ISO100_12_H_9_1 µmol	H	9	EtOH	mean.norm.EXT	1.38249025352586	1 µmol
N2	C15ISO12	N2_C15ISO12_15_A_1_.12 µmol	A	1	EtOH	mean.norm.EXT	2.00850137154712	.12 µmol
N2	C15ISO12	N2_C15ISO12_15_A_10_.12 µmol	A	10	EtOH	mean.norm.EXT	2.10107212241217	.12 µmol
N2	C15ISO12	N2_C15ISO12_15_A_11_.12 µmol	A	11	EtOH	mean.norm.EXT	2.06496504491627	.12 µmol
N2	C15ISO12	N2_C15ISO12_15_A_2_.12 µmol	A	2	EtOH	mean.norm.EXT	1.92306843620697	.12 µmol
N2	C15ISO12	N2_C15ISO12_15_A_3_.12 µmol	A	3	EtOH	mean.norm.EXT	1.96806725819096	.12 µmol
N2	C15ISO12	N2_C15ISO12_15_A_4_.12 µmol	A	4	EtOH	mean.norm.EXT	1.97207362159208	.12 µmol
N2	C15ISO12	N2_C15ISO12_15_A_5_.12 µmol	A	5	EtOH	mean.norm.EXT	2.06306307927501	.12 µmol
N2	C15ISO12	N2_C15ISO12_15_A_6_.12 µmol	A	6	EtOH	mean.norm.EXT	2.04104067583446	.12 µmol
N2	C15ISO12	N2_C15ISO12_15_A_7_.12 µmol	A	7	EtOH	mean.norm.EXT	1.88894944057851	.12 µmol
N2	C15ISO12	N2_C15ISO12_15_A_8_.12 µmol	A	8	EtOH	mean.norm.EXT	1.92789658412933	.12 µmol
N2	C15ISO12	N2_C15ISO12_15_A_9_.12 µmol	A	9	EtOH	mean.norm.EXT	1.86823337448637	.12 µmol
N2	C15ISO12	N2_C15ISO12_15_B_1_.12 µmol	B	1	EtOH	mean.norm.EXT	1.916013944914	.12 µmol
N2	C15ISO12	N2_C15ISO12_15_B_10_.12 µmol	B	10	EtOH	mean.norm.EXT	1.94455941223888	.12 µmol
N2	C15ISO12	N2_C15ISO12_15_B_11_.12 µmol	B	11	EtOH	mean.norm.EXT	2.06880587830828	.12 µmol
N2	C15ISO12	N2_C15ISO12_15_B_3_.12 µmol	B	3	EtOH	mean.norm.EXT	2.07235135802814	.12 µmol
N2	C15ISO12	N2_C15ISO12_15_B_4_.12 µmol	B	4	EtOH	mean.norm.EXT	1.97595870109282	.12 µmol
N2	C15ISO12	N2_C15ISO12_15_B_5_.12 µmol	B	5	EtOH	mean.norm.EXT	2.06106050960393	.12 µmol
N2	C15ISO12	N2_C15ISO12_15_B_6_.12 µmol	B	6	EtOH	mean.norm.EXT	1.95971264563406	.12 µmol
N2	C15ISO12	N2_C15ISO12_15_B_7_.12 µmol	B	7	EtOH	mean.norm.EXT	1.9249574290778	.12 µmol
N2	C15ISO12	N2_C15ISO12_15_B_8_.12 µmol	B	8	EtOH	mean.norm.EXT	1.95743401678198	.12 µmol
N2	C15ISO12	N2_C15ISO12_15_B_9_.12 µmol	B	9	EtOH	mean.norm.EXT	1.97136199951104	.12 µmol
CB4856	C15ISO12	CB4856_C15ISO12_15_C_1_.12 µmol	C	1	EtOH	mean.norm.EXT	1.82756599492361	.12 µmol
CB4856	C15ISO12	CB4856_C15ISO12_15_C_10_.12 µmol	C	10	EtOH	mean.norm.EXT	1.92962628198041	.12 µmol
CB4856	C15ISO12	CB4856_C15ISO12_15_C_11_.12 µmol	C	11	EtOH	mean.norm.EXT	1.98979269249769	.12 µmol
CB4856	C15ISO12	CB4856_C15ISO12_15_C_2_.12 µmol	C	2	EtOH	mean.norm.EXT	1.9891810520665	.12 µmol
CB4856	C15ISO12	CB4856_C15ISO12_15_C_3_.12 µmol	C	3	EtOH	mean.norm.EXT	2.00305908586595	.12 µmol
CB4856	C15ISO12	CB4856_C15ISO12_15_C_4_.12 µmol	C	4	EtOH	mean.norm.EXT	2.09946427352044	.12 µmol
CB4856	C15ISO12	CB4856_C15ISO12_15_C_5_.12 µmol	C	5	EtOH	mean.norm.EXT	2.02989827261588	.12 µmol
CB4856	C15ISO12	CB4856_C15ISO12_15_C_6_.12 µmol	C	6	EtOH	mean.norm.EXT	2.19881855998868	.12 µmol
CB4856	C15ISO12	CB4856_C15ISO12_15_C_7_.12 µmol	C	7	EtOH	mean.norm.EXT	2.02330804967207	.12 µmol
CB4856	C15ISO12	CB4856_C15ISO12_15_C_8_.12 µmol	C	8	EtOH	mean.norm.EXT	1.91255400343298	.12 µmol
CB4856	C15ISO12	CB4856_C15ISO12_15_C_9_.12 µmol	C	9	EtOH	mean.norm.EXT	2.02572418567977	.12 µmol
CB4856	C15ISO12	CB4856_C15ISO12_15_D_1_.12 µmol	D	1	EtOH	mean.norm.EXT	2.08931817095081	.12 µmol
CB4856	C15ISO12	CB4856_C15ISO12_15_D_10_.12 µmol	D	10	EtOH	mean.norm.EXT	2.00723571398309	.12 µmol
CB4856	C15ISO12	CB4856_C15ISO12_15_D_11_.12 µmol	D	11	EtOH	mean.norm.EXT	2.03423123362694	.12 µmol
CB4856	C15ISO12	CB4856_C15ISO12_15_D_2_.12 µmol	D	2	EtOH	mean.norm.EXT	2.109134892789	.12 µmol
CB4856	C15ISO12	CB4856_C15ISO12_15_D_3_.12 µmol	D	3	EtOH	mean.norm.EXT	2.19335014029692	.12 µmol
CB4856	C15ISO12	CB4856_C15ISO12_15_D_4_.12 µmol	D	4	EtOH	mean.norm.EXT	1.99883402871745	.12 µmol
CB4856	C15ISO12	CB4856_C15ISO12_15_D_5_.12 µmol	D	5	EtOH	mean.norm.EXT	1.98438951110184	.12 µmol
CB4856	C15ISO12	CB4856_C15ISO12_15_D_6_.12 µmol	D	6	EtOH	mean.norm.EXT	2.0204302459081	.12 µmol
CB4856	C15ISO12	CB4856_C15ISO12_15_D_7_.12 µmol	D	7	EtOH	mean.norm.EXT	1.98468521238407	.12 µmol
CB4856	C15ISO12	CB4856_C15ISO12_15_D_8_.12 µmol	D	8	EtOH	mean.norm.EXT	1.98878264293143	.12 µmol
ECA581	C15ISO12	ECA581_C15ISO12_15_E_1_.12 µmol	E	1	EtOH	mean.norm.EXT	1.95592467814205	.12 µmol
ECA581	C15ISO12	ECA581_C15ISO12_15_E_10_.12 µmol	E	10	EtOH	mean.norm.EXT	1.86206026961129	.12 µmol
ECA581	C15ISO12	ECA581_C15ISO12_15_E_11_.12 µmol	E	11	EtOH	mean.norm.EXT	1.91567736300725	.12 µmol
ECA581	C15ISO12	ECA581_C15ISO12_15_E_2_.12 µmol	E	2	EtOH	mean.norm.EXT	2.0108370999794	.12 µmol
ECA581	C15ISO12	ECA581_C15ISO12_15_E_3_.12 µmol	E	3	EtOH	mean.norm.EXT	2.0494168565432	.12 µmol
ECA581	C15ISO12	ECA581_C15ISO12_15_E_4_.12 µmol	E	4	EtOH	mean.norm.EXT	2.01065542453725	.12 µmol
ECA581	C15ISO12	ECA581_C15ISO12_15_E_5_.12 µmol	E	5	EtOH	mean.norm.EXT	2.03836890091935	.12 µmol
ECA581	C15ISO12	ECA581_C15ISO12_15_E_6_.12 µmol	E	6	EtOH	mean.norm.EXT	1.77811826527168	.12 µmol
ECA581	C15ISO12	ECA581_C15ISO12_15_E_7_.12 µmol	E	7	EtOH	mean.norm.EXT	1.93232710134783	.12 µmol
ECA581	C15ISO12	ECA581_C15ISO12_15_E_8_.12 µmol	E	8	EtOH	mean.norm.EXT	1.92457278519116	.12 µmol
ECA581	C15ISO12	ECA581_C15ISO12_15_E_9_.12 µmol	E	9	EtOH	mean.norm.EXT	1.90573340867186	.12 µmol
ECA581	C15ISO12	ECA581_C15ISO12_15_F_1_.12 µmol	F	1	EtOH	mean.norm.EXT	1.85335963975611	.12 µmol
ECA581	C15ISO12	ECA581_C15ISO12_15_F_10_.12 µmol	F	10	EtOH	mean.norm.EXT	1.97226746478686	.12 µmol
ECA581	C15ISO12	ECA581_C15ISO12_15_F_11_.12 µmol	F	11	EtOH	mean.norm.EXT	1.909819848844	.12 µmol
ECA581	C15ISO12	ECA581_C15ISO12_15_F_2_.12 µmol	F	2	EtOH	mean.norm.EXT	1.885051597917	.12 µmol
ECA581	C15ISO12	ECA581_C15ISO12_15_F_3_.12 µmol	F	3	EtOH	mean.norm.EXT	1.91696656079971	.12 µmol
ECA581	C15ISO12	ECA581_C15ISO12_15_F_4_.12 µmol	F	4	EtOH	mean.norm.EXT	1.84998568699757	.12 µmol
ECA581	C15ISO12	ECA581_C15ISO12_15_F_5_.12 µmol	F	5	EtOH	mean.norm.EXT	1.95510661910261	.12 µmol
ECA581	C15ISO12	ECA581_C15ISO12_15_F_6_.12 µmol	F	6	EtOH	mean.norm.EXT	1.84018462974418	.12 µmol
ECA581	C15ISO12	ECA581_C15ISO12_15_F_7_.12 µmol	F	7	EtOH	mean.norm.EXT	1.93908472272178	.12 µmol
ECA581	C15ISO12	ECA581_C15ISO12_15_F_8_.12 µmol	F	8	EtOH	mean.norm.EXT	2.00793842922697	.12 µmol
ECA581	C15ISO12	ECA581_C15ISO12_15_F_9_.12 µmol	F	9	EtOH	mean.norm.EXT	1.91341309333647	.12 µmol
ECA590	C15ISO12	ECA590_C15ISO12_15_G_1_.12 µmol	G	1	EtOH	mean.norm.EXT	1.96721664728405	.12 µmol
ECA590	C15ISO12	ECA590_C15ISO12_15_G_10_.12 µmol	G	10	EtOH	mean.norm.EXT	2.05941120925729	.12 µmol
ECA590	C15ISO12	ECA590_C15ISO12_15_G_11_.12 µmol	G	11	EtOH	mean.norm.EXT	2.09933521880152	.12 µmol
ECA590	C15ISO12	ECA590_C15ISO12_15_G_3_.12 µmol	G	3	EtOH	mean.norm.EXT	2.09725423503774	.12 µmol
ECA590	C15ISO12	ECA590_C15ISO12_15_G_4_.12 µmol	G	4	EtOH	mean.norm.EXT	1.99430516702875	.12 µmol
ECA590	C15ISO12	ECA590_C15ISO12_15_G_5_.12 µmol	G	5	EtOH	mean.norm.EXT	2.05093481934102	.12 µmol
ECA590	C15ISO12	ECA590_C15ISO12_15_G_6_.12 µmol	G	6	EtOH	mean.norm.EXT	1.9663144325182	.12 µmol
ECA590	C15ISO12	ECA590_C15ISO12_15_G_7_.12 µmol	G	7	EtOH	mean.norm.EXT	2.16986909124361	.12 µmol
ECA590	C15ISO12	ECA590_C15ISO12_15_G_8_.12 µmol	G	8	EtOH	mean.norm.EXT	1.93254107710994	.12 µmol
ECA590	C15ISO12	ECA590_C15ISO12_15_G_9_.12 µmol	G	9	EtOH	mean.norm.EXT	2.02098470014563	.12 µmol
ECA590	C15ISO12	ECA590_C15ISO12_15_H_1_.12 µmol	H	1	EtOH	mean.norm.EXT	2.0667737205749	.12 µmol
ECA590	C15ISO12	ECA590_C15ISO12_15_H_10_.12 µmol	H	10	EtOH	mean.norm.EXT	1.97255907234852	.12 µmol
ECA590	C15ISO12	ECA590_C15ISO12_15_H_11_.12 µmol	H	11	EtOH	mean.norm.EXT	1.88058089041033	.12 µmol
ECA590	C15ISO12	ECA590_C15ISO12_15_H_3_.12 µmol	H	3	EtOH	mean.norm.EXT	2.02618326450226	.12 µmol
ECA590	C15ISO12	ECA590_C15ISO12_15_H_4_.12 µmol	H	4	EtOH	mean.norm.EXT	2.1497179796168	.12 µmol
ECA590	C15ISO12	ECA590_C15ISO12_15_H_5_.12 µmol	H	5	EtOH	mean.norm.EXT	2.02611654767079	.12 µmol
ECA590	C15ISO12	ECA590_C15ISO12_15_H_6_.12 µmol	H	6	EtOH	mean.norm.EXT	1.87753349089821	.12 µmol
ECA590	C15ISO12	ECA590_C15ISO12_15_H_7_.12 µmol	H	7	EtOH	mean.norm.EXT	2.06790262518099	.12 µmol
ECA590	C15ISO12	ECA590_C15ISO12_15_H_8_.12 µmol	H	8	EtOH	mean.norm.EXT	1.90127446400734	.12 µmol
ECA590	C15ISO12	ECA590_C15ISO12_15_H_9_.12 µmol	H	9	EtOH	mean.norm.EXT	2.19082378891476	.12 µmol
N2	C15ISO24	N2_C15ISO24_16_A_1_.24 µmol	A	1	EtOH	mean.norm.EXT	1.92452664798063	.24 µmol
N2	C15ISO24	N2_C15ISO24_16_A_10_.24 µmol	A	10	EtOH	mean.norm.EXT	1.90242742533055	.24 µmol
N2	C15ISO24	N2_C15ISO24_16_A_11_.24 µmol	A	11	EtOH	mean.norm.EXT	1.90645761715814	.24 µmol
N2	C15ISO24	N2_C15ISO24_16_A_2_.24 µmol	A	2	EtOH	mean.norm.EXT	1.82704416371976	.24 µmol
N2	C15ISO24	N2_C15ISO24_16_A_3_.24 µmol	A	3	EtOH	mean.norm.EXT	1.86829327252544	.24 µmol
N2	C15ISO24	N2_C15ISO24_16_A_4_.24 µmol	A	4	EtOH	mean.norm.EXT	1.89152438419884	.24 µmol
N2	C15ISO24	N2_C15ISO24_16_A_5_.24 µmol	A	5	EtOH	mean.norm.EXT	1.84314921059783	.24 µmol
N2	C15ISO24	N2_C15ISO24_16_A_6_.24 µmol	A	6	EtOH	mean.norm.EXT	1.82956704651737	.24 µmol
N2	C15ISO24	N2_C15ISO24_16_A_7_.24 µmol	A	7	EtOH	mean.norm.EXT	1.82408331286061	.24 µmol
N2	C15ISO24	N2_C15ISO24_16_A_8_.24 µmol	A	8	EtOH	mean.norm.EXT	1.87570214407059	.24 µmol
N2	C15ISO24	N2_C15ISO24_16_A_9_.24 µmol	A	9	EtOH	mean.norm.EXT	1.90747496224074	.24 µmol
N2	C15ISO24	N2_C15ISO24_16_B_1_.24 µmol	B	1	EtOH	mean.norm.EXT	1.84131579868418	.24 µmol
N2	C15ISO24	N2_C15ISO24_16_B_10_.24 µmol	B	10	EtOH	mean.norm.EXT	1.91977223767357	.24 µmol
N2	C15ISO24	N2_C15ISO24_16_B_11_.24 µmol	B	11	EtOH	mean.norm.EXT	1.82180202105018	.24 µmol
N2	C15ISO24	N2_C15ISO24_16_B_2_.24 µmol	B	2	EtOH	mean.norm.EXT	1.85885829421554	.24 µmol
N2	C15ISO24	N2_C15ISO24_16_B_3_.24 µmol	B	3	EtOH	mean.norm.EXT	1.90010563211912	.24 µmol
N2	C15ISO24	N2_C15ISO24_16_B_4_.24 µmol	B	4	EtOH	mean.norm.EXT	1.82663028409211	.24 µmol
N2	C15ISO24	N2_C15ISO24_16_B_5_.24 µmol	B	5	EtOH	mean.norm.EXT	1.85354721279386	.24 µmol
N2	C15ISO24	N2_C15ISO24_16_B_6_.24 µmol	B	6	EtOH	mean.norm.EXT	1.93450083877583	.24 µmol
N2	C15ISO24	N2_C15ISO24_16_B_7_.24 µmol	B	7	EtOH	mean.norm.EXT	1.93333270804324	.24 µmol
N2	C15ISO24	N2_C15ISO24_16_B_8_.24 µmol	B	8	EtOH	mean.norm.EXT	1.9692698841622	.24 µmol
N2	C15ISO24	N2_C15ISO24_16_B_9_.24 µmol	B	9	EtOH	mean.norm.EXT	1.90798619210198	.24 µmol
CB4856	C15ISO24	CB4856_C15ISO24_16_C_1_.24 µmol	C	1	EtOH	mean.norm.EXT	1.9480176875674	.24 µmol
CB4856	C15ISO24	CB4856_C15ISO24_16_C_10_.24 µmol	C	10	EtOH	mean.norm.EXT	1.94175164926297	.24 µmol
CB4856	C15ISO24	CB4856_C15ISO24_16_C_11_.24 µmol	C	11	EtOH	mean.norm.EXT	2.03051693831207	.24 µmol
CB4856	C15ISO24	CB4856_C15ISO24_16_C_2_.24 µmol	C	2	EtOH	mean.norm.EXT	1.91956522729632	.24 µmol
CB4856	C15ISO24	CB4856_C15ISO24_16_C_3_.24 µmol	C	3	EtOH	mean.norm.EXT	1.86525379499255	.24 µmol
CB4856	C15ISO24	CB4856_C15ISO24_16_C_4_.24 µmol	C	4	EtOH	mean.norm.EXT	1.91103983824635	.24 µmol
CB4856	C15ISO24	CB4856_C15ISO24_16_C_5_.24 µmol	C	5	EtOH	mean.norm.EXT	1.92789684886772	.24 µmol
CB4856	C15ISO24	CB4856_C15ISO24_16_C_6_.24 µmol	C	6	EtOH	mean.norm.EXT	2.03375224494051	.24 µmol
CB4856	C15ISO24	CB4856_C15ISO24_16_C_7_.24 µmol	C	7	EtOH	mean.norm.EXT	2.04697243805545	.24 µmol
CB4856	C15ISO24	CB4856_C15ISO24_16_C_8_.24 µmol	C	8	EtOH	mean.norm.EXT	2.06552929995123	.24 µmol
CB4856	C15ISO24	CB4856_C15ISO24_16_C_9_.24 µmol	C	9	EtOH	mean.norm.EXT	1.88736332782549	.24 µmol
CB4856	C15ISO24	CB4856_C15ISO24_16_D_1_.24 µmol	D	1	EtOH	mean.norm.EXT	2.08034630183486	.24 µmol
CB4856	C15ISO24	CB4856_C15ISO24_16_D_10_.24 µmol	D	10	EtOH	mean.norm.EXT	1.9998030736718	.24 µmol
CB4856	C15ISO24	CB4856_C15ISO24_16_D_11_.24 µmol	D	11	EtOH	mean.norm.EXT	1.88277866879622	.24 µmol
CB4856	C15ISO24	CB4856_C15ISO24_16_D_2_.24 µmol	D	2	EtOH	mean.norm.EXT	1.99889187675623	.24 µmol
CB4856	C15ISO24	CB4856_C15ISO24_16_D_3_.24 µmol	D	3	EtOH	mean.norm.EXT	1.86659904997578	.24 µmol
CB4856	C15ISO24	CB4856_C15ISO24_16_D_4_.24 µmol	D	4	EtOH	mean.norm.EXT	2.07245534568914	.24 µmol
CB4856	C15ISO24	CB4856_C15ISO24_16_D_5_.24 µmol	D	5	EtOH	mean.norm.EXT	1.97878346431874	.24 µmol
CB4856	C15ISO24	CB4856_C15ISO24_16_D_6_.24 µmol	D	6	EtOH	mean.norm.EXT	1.84914632553222	.24 µmol
CB4856	C15ISO24	CB4856_C15ISO24_16_D_7_.24 µmol	D	7	EtOH	mean.norm.EXT	1.91334053299412	.24 µmol
CB4856	C15ISO24	CB4856_C15ISO24_16_D_8_.24 µmol	D	8	EtOH	mean.norm.EXT	2.07146627761485	.24 µmol
CB4856	C15ISO24	CB4856_C15ISO24_16_D_9_.24 µmol	D	9	EtOH	mean.norm.EXT	2.02455380648263	.24 µmol
ECA581	C15ISO24	ECA581_C15ISO24_16_E_1_.24 µmol	E	1	EtOH	mean.norm.EXT	1.8501116141737	.24 µmol
ECA581	C15ISO24	ECA581_C15ISO24_16_E_10_.24 µmol	E	10	EtOH	mean.norm.EXT	1.78502570652009	.24 µmol
ECA581	C15ISO24	ECA581_C15ISO24_16_E_11_.24 µmol	E	11	EtOH	mean.norm.EXT	1.91023523708334	.24 µmol
ECA581	C15ISO24	ECA581_C15ISO24_16_E_2_.24 µmol	E	2	EtOH	mean.norm.EXT	1.8081204904814	.24 µmol
ECA581	C15ISO24	ECA581_C15ISO24_16_E_3_.24 µmol	E	3	EtOH	mean.norm.EXT	1.81747098909495	.24 µmol
ECA581	C15ISO24	ECA581_C15ISO24_16_E_4_.24 µmol	E	4	EtOH	mean.norm.EXT	1.95170605259281	.24 µmol
ECA581	C15ISO24	ECA581_C15ISO24_16_E_5_.24 µmol	E	5	EtOH	mean.norm.EXT	1.83300929965493	.24 µmol
ECA581	C15ISO24	ECA581_C15ISO24_16_E_6_.24 µmol	E	6	EtOH	mean.norm.EXT	2.01840814556739	.24 µmol
ECA581	C15ISO24	ECA581_C15ISO24_16_E_7_.24 µmol	E	7	EtOH	mean.norm.EXT	1.8842860366211	.24 µmol
ECA581	C15ISO24	ECA581_C15ISO24_16_E_8_.24 µmol	E	8	EtOH	mean.norm.EXT	1.79039216488772	.24 µmol
ECA581	C15ISO24	ECA581_C15ISO24_16_E_9_.24 µmol	E	9	EtOH	mean.norm.EXT	1.85274844652647	.24 µmol
ECA581	C15ISO24	ECA581_C15ISO24_16_F_1_.24 µmol	F	1	EtOH	mean.norm.EXT	1.80817946555328	.24 µmol
ECA581	C15ISO24	ECA581_C15ISO24_16_F_10_.24 µmol	F	10	EtOH	mean.norm.EXT	1.86079688918617	.24 µmol
ECA581	C15ISO24	ECA581_C15ISO24_16_F_11_.24 µmol	F	11	EtOH	mean.norm.EXT	1.81198441773265	.24 µmol
ECA581	C15ISO24	ECA581_C15ISO24_16_F_2_.24 µmol	F	2	EtOH	mean.norm.EXT	1.88256538288628	.24 µmol
ECA581	C15ISO24	ECA581_C15ISO24_16_F_3_.24 µmol	F	3	EtOH	mean.norm.EXT	1.92147242804107	.24 µmol
ECA581	C15ISO24	ECA581_C15ISO24_16_F_4_.24 µmol	F	4	EtOH	mean.norm.EXT	1.67403166915199	.24 µmol
ECA581	C15ISO24	ECA581_C15ISO24_16_F_5_.24 µmol	F	5	EtOH	mean.norm.EXT	1.94604628613714	.24 µmol
ECA581	C15ISO24	ECA581_C15ISO24_16_F_6_.24 µmol	F	6	EtOH	mean.norm.EXT	1.83944330870196	.24 µmol
ECA581	C15ISO24	ECA581_C15ISO24_16_F_7_.24 µmol	F	7	EtOH	mean.norm.EXT	1.80269920191304	.24 µmol
ECA581	C15ISO24	ECA581_C15ISO24_16_F_8_.24 µmol	F	8	EtOH	mean.norm.EXT	1.87529214866506	.24 µmol
ECA581	C15ISO24	ECA581_C15ISO24_16_F_9_.24 µmol	F	9	EtOH	mean.norm.EXT	2.00107259919622	.24 µmol
ECA590	C15ISO24	ECA590_C15ISO24_16_G_1_.24 µmol	G	1	EtOH	mean.norm.EXT	1.96688302783954	.24 µmol
ECA590	C15ISO24	ECA590_C15ISO24_16_G_10_.24 µmol	G	10	EtOH	mean.norm.EXT	2.04511155771477	.24 µmol
ECA590	C15ISO24	ECA590_C15ISO24_16_G_11_.24 µmol	G	11	EtOH	mean.norm.EXT	1.92075996151782	.24 µmol
ECA590	C15ISO24	ECA590_C15ISO24_16_G_2_.24 µmol	G	2	EtOH	mean.norm.EXT	1.87598563416688	.24 µmol
ECA590	C15ISO24	ECA590_C15ISO24_16_G_3_.24 µmol	G	3	EtOH	mean.norm.EXT	1.90300240328424	.24 µmol
ECA590	C15ISO24	ECA590_C15ISO24_16_G_4_.24 µmol	G	4	EtOH	mean.norm.EXT	1.99392219684811	.24 µmol
ECA590	C15ISO24	ECA590_C15ISO24_16_G_5_.24 µmol	G	5	EtOH	mean.norm.EXT	1.9540171189167	.24 µmol
ECA590	C15ISO24	ECA590_C15ISO24_16_G_6_.24 µmol	G	6	EtOH	mean.norm.EXT	2.03362226100922	.24 µmol
ECA590	C15ISO24	ECA590_C15ISO24_16_G_7_.24 µmol	G	7	EtOH	mean.norm.EXT	1.98036939628283	.24 µmol
ECA590	C15ISO24	ECA590_C15ISO24_16_G_8_.24 µmol	G	8	EtOH	mean.norm.EXT	1.90655469573879	.24 µmol
ECA590	C15ISO24	ECA590_C15ISO24_16_G_9_.24 µmol	G	9	EtOH	mean.norm.EXT	2.02618522859117	.24 µmol
ECA590	C15ISO24	ECA590_C15ISO24_16_H_1_.24 µmol	H	1	EtOH	mean.norm.EXT	1.84897342550064	.24 µmol
ECA590	C15ISO24	ECA590_C15ISO24_16_H_10_.24 µmol	H	10	EtOH	mean.norm.EXT	2.02852181439304	.24 µmol
ECA590	C15ISO24	ECA590_C15ISO24_16_H_11_.24 µmol	H	11	EtOH	mean.norm.EXT	1.9460765418859	.24 µmol
ECA590	C15ISO24	ECA590_C15ISO24_16_H_2_.24 µmol	H	2	EtOH	mean.norm.EXT	1.92982412273675	.24 µmol
ECA590	C15ISO24	ECA590_C15ISO24_16_H_3_.24 µmol	H	3	EtOH	mean.norm.EXT	1.81501601874377	.24 µmol
ECA590	C15ISO24	ECA590_C15ISO24_16_H_4_.24 µmol	H	4	EtOH	mean.norm.EXT	1.87471531295921	.24 µmol
ECA590	C15ISO24	ECA590_C15ISO24_16_H_5_.24 µmol	H	5	EtOH	mean.norm.EXT	1.87669191334934	.24 µmol
ECA590	C15ISO24	ECA590_C15ISO24_16_H_6_.24 µmol	H	6	EtOH	mean.norm.EXT	1.83565256643426	.24 µmol
ECA590	C15ISO24	ECA590_C15ISO24_16_H_7_.24 µmol	H	7	EtOH	mean.norm.EXT	1.87997032296335	.24 µmol
ECA590	C15ISO24	ECA590_C15ISO24_16_H_8_.24 µmol	H	8	EtOH	mean.norm.EXT	1.76334453680028	.24 µmol
ECA590	C15ISO24	ECA590_C15ISO24_16_H_9_.24 µmol	H	9	EtOH	mean.norm.EXT	1.90599246892193	.24 µmol
N2	C15ISO48	N2_C15ISO48_17_A_10_.48 µmol	A	10	EtOH	mean.norm.EXT	1.67327933744232	.48 µmol
N2	C15ISO48	N2_C15ISO48_17_A_11_.48 µmol	A	11	EtOH	mean.norm.EXT	1.88391482255602	.48 µmol
N2	C15ISO48	N2_C15ISO48_17_A_2_.48 µmol	A	2	EtOH	mean.norm.EXT	1.80108028156565	.48 µmol
N2	C15ISO48	N2_C15ISO48_17_A_3_.48 µmol	A	3	EtOH	mean.norm.EXT	1.83547749175393	.48 µmol
N2	C15ISO48	N2_C15ISO48_17_A_4_.48 µmol	A	4	EtOH	mean.norm.EXT	1.79537886165225	.48 µmol
N2	C15ISO48	N2_C15ISO48_17_A_5_.48 µmol	A	5	EtOH	mean.norm.EXT	1.83634285516691	.48 µmol
N2	C15ISO48	N2_C15ISO48_17_A_6_.48 µmol	A	6	EtOH	mean.norm.EXT	1.86977460439657	.48 µmol
N2	C15ISO48	N2_C15ISO48_17_A_7_.48 µmol	A	7	EtOH	mean.norm.EXT	1.84284064886002	.48 µmol
N2	C15ISO48	N2_C15ISO48_17_A_8_.48 µmol	A	8	EtOH	mean.norm.EXT	1.90577336906428	.48 µmol
N2	C15ISO48	N2_C15ISO48_17_A_9_.48 µmol	A	9	EtOH	mean.norm.EXT	1.76238028355037	.48 µmol
N2	C15ISO48	N2_C15ISO48_17_B_1_.48 µmol	B	1	EtOH	mean.norm.EXT	1.86633031068413	.48 µmol
N2	C15ISO48	N2_C15ISO48_17_B_10_.48 µmol	B	10	EtOH	mean.norm.EXT	1.86181505487113	.48 µmol
N2	C15ISO48	N2_C15ISO48_17_B_11_.48 µmol	B	11	EtOH	mean.norm.EXT	1.74845649148338	.48 µmol
N2	C15ISO48	N2_C15ISO48_17_B_2_.48 µmol	B	2	EtOH	mean.norm.EXT	1.85064583135435	.48 µmol
N2	C15ISO48	N2_C15ISO48_17_B_3_.48 µmol	B	3	EtOH	mean.norm.EXT	2.15626842448363	.48 µmol
N2	C15ISO48	N2_C15ISO48_17_B_4_.48 µmol	B	4	EtOH	mean.norm.EXT	1.89776292673431	.48 µmol
N2	C15ISO48	N2_C15ISO48_17_B_6_.48 µmol	B	6	EtOH	mean.norm.EXT	1.87348826901122	.48 µmol
N2	C15ISO48	N2_C15ISO48_17_B_7_.48 µmol	B	7	EtOH	mean.norm.EXT	1.94165689421967	.48 µmol
N2	C15ISO48	N2_C15ISO48_17_B_8_.48 µmol	B	8	EtOH	mean.norm.EXT	1.85809506160579	.48 µmol
N2	C15ISO48	N2_C15ISO48_17_B_9_.48 µmol	B	9	EtOH	mean.norm.EXT	1.87028494571698	.48 µmol
CB4856	C15ISO48	CB4856_C15ISO48_17_C_1_.48 µmol	C	1	EtOH	mean.norm.EXT	1.88079623994662	.48 µmol
CB4856	C15ISO48	CB4856_C15ISO48_17_C_10_.48 µmol	C	10	EtOH	mean.norm.EXT	2.08286582653779	.48 µmol
CB4856	C15ISO48	CB4856_C15ISO48_17_C_11_.48 µmol	C	11	EtOH	mean.norm.EXT	1.92395980679997	.48 µmol
CB4856	C15ISO48	CB4856_C15ISO48_17_C_2_.48 µmol	C	2	EtOH	mean.norm.EXT	2.00120744499054	.48 µmol
CB4856	C15ISO48	CB4856_C15ISO48_17_C_3_.48 µmol	C	3	EtOH	mean.norm.EXT	1.96536534607146	.48 µmol
CB4856	C15ISO48	CB4856_C15ISO48_17_C_4_.48 µmol	C	4	EtOH	mean.norm.EXT	1.97402941563356	.48 µmol
CB4856	C15ISO48	CB4856_C15ISO48_17_C_5_.48 µmol	C	5	EtOH	mean.norm.EXT	1.91572314034291	.48 µmol
CB4856	C15ISO48	CB4856_C15ISO48_17_C_6_.48 µmol	C	6	EtOH	mean.norm.EXT	2.01275054834452	.48 µmol
CB4856	C15ISO48	CB4856_C15ISO48_17_C_7_.48 µmol	C	7	EtOH	mean.norm.EXT	1.95651133878696	.48 µmol
CB4856	C15ISO48	CB4856_C15ISO48_17_C_9_.48 µmol	C	9	EtOH	mean.norm.EXT	1.97480474142344	.48 µmol
CB4856	C15ISO48	CB4856_C15ISO48_17_D_1_.48 µmol	D	1	EtOH	mean.norm.EXT	2.07574372110074	.48 µmol
CB4856	C15ISO48	CB4856_C15ISO48_17_D_10_.48 µmol	D	10	EtOH	mean.norm.EXT	1.86983335966032	.48 µmol
CB4856	C15ISO48	CB4856_C15ISO48_17_D_11_.48 µmol	D	11	EtOH	mean.norm.EXT	2.01438318808536	.48 µmol
CB4856	C15ISO48	CB4856_C15ISO48_17_D_2_.48 µmol	D	2	EtOH	mean.norm.EXT	1.96619783044722	.48 µmol
CB4856	C15ISO48	CB4856_C15ISO48_17_D_3_.48 µmol	D	3	EtOH	mean.norm.EXT	1.90079545916155	.48 µmol
CB4856	C15ISO48	CB4856_C15ISO48_17_D_4_.48 µmol	D	4	EtOH	mean.norm.EXT	1.95438614914373	.48 µmol
CB4856	C15ISO48	CB4856_C15ISO48_17_D_5_.48 µmol	D	5	EtOH	mean.norm.EXT	1.96147402966385	.48 µmol
CB4856	C15ISO48	CB4856_C15ISO48_17_D_6_.48 µmol	D	6	EtOH	mean.norm.EXT	1.94178364567085	.48 µmol
CB4856	C15ISO48	CB4856_C15ISO48_17_D_7_.48 µmol	D	7	EtOH	mean.norm.EXT	2.04203400287613	.48 µmol
CB4856	C15ISO48	CB4856_C15ISO48_17_D_8_.48 µmol	D	8	EtOH	mean.norm.EXT	1.92172080837369	.48 µmol
CB4856	C15ISO48	CB4856_C15ISO48_17_D_9_.48 µmol	D	9	EtOH	mean.norm.EXT	1.92812479984305	.48 µmol
ECA581	C15ISO48	ECA581_C15ISO48_17_E_1_.48 µmol	E	1	EtOH	mean.norm.EXT	1.95524254576489	.48 µmol
ECA581	C15ISO48	ECA581_C15ISO48_17_E_10_.48 µmol	E	10	EtOH	mean.norm.EXT	1.89591088795327	.48 µmol
ECA581	C15ISO48	ECA581_C15ISO48_17_E_11_.48 µmol	E	11	EtOH	mean.norm.EXT	1.75072893542538	.48 µmol
ECA581	C15ISO48	ECA581_C15ISO48_17_E_2_.48 µmol	E	2	EtOH	mean.norm.EXT	1.81902138931944	.48 µmol
ECA581	C15ISO48	ECA581_C15ISO48_17_E_3_.48 µmol	E	3	EtOH	mean.norm.EXT	1.81355344399564	.48 µmol
ECA581	C15ISO48	ECA581_C15ISO48_17_E_4_.48 µmol	E	4	EtOH	mean.norm.EXT	1.80604359131769	.48 µmol
ECA581	C15ISO48	ECA581_C15ISO48_17_E_5_.48 µmol	E	5	EtOH	mean.norm.EXT	1.77232560126029	.48 µmol
ECA581	C15ISO48	ECA581_C15ISO48_17_E_7_.48 µmol	E	7	EtOH	mean.norm.EXT	1.81130351946322	.48 µmol
ECA581	C15ISO48	ECA581_C15ISO48_17_E_8_.48 µmol	E	8	EtOH	mean.norm.EXT	1.74735160634563	.48 µmol
ECA581	C15ISO48	ECA581_C15ISO48_17_E_9_.48 µmol	E	9	EtOH	mean.norm.EXT	1.70504717572351	.48 µmol
ECA581	C15ISO48	ECA581_C15ISO48_17_F_1_.48 µmol	F	1	EtOH	mean.norm.EXT	1.77766855266218	.48 µmol
ECA581	C15ISO48	ECA581_C15ISO48_17_F_10_.48 µmol	F	10	EtOH	mean.norm.EXT	1.7748023434128	.48 µmol
ECA581	C15ISO48	ECA581_C15ISO48_17_F_11_.48 µmol	F	11	EtOH	mean.norm.EXT	1.79875394287051	.48 µmol
ECA581	C15ISO48	ECA581_C15ISO48_17_F_2_.48 µmol	F	2	EtOH	mean.norm.EXT	1.68007663936482	.48 µmol
ECA581	C15ISO48	ECA581_C15ISO48_17_F_3_.48 µmol	F	3	EtOH	mean.norm.EXT	1.83930335762634	.48 µmol
ECA581	C15ISO48	ECA581_C15ISO48_17_F_4_.48 µmol	F	4	EtOH	mean.norm.EXT	1.86357266654795	.48 µmol
ECA581	C15ISO48	ECA581_C15ISO48_17_F_5_.48 µmol	F	5	EtOH	mean.norm.EXT	1.81720241749647	.48 µmol
ECA581	C15ISO48	ECA581_C15ISO48_17_F_6_.48 µmol	F	6	EtOH	mean.norm.EXT	1.81004783677261	.48 µmol
ECA581	C15ISO48	ECA581_C15ISO48_17_F_7_.48 µmol	F	7	EtOH	mean.norm.EXT	1.76932307156205	.48 µmol
ECA581	C15ISO48	ECA581_C15ISO48_17_F_8_.48 µmol	F	8	EtOH	mean.norm.EXT	1.76046093861249	.48 µmol
ECA581	C15ISO48	ECA581_C15ISO48_17_F_9_.48 µmol	F	9	EtOH	mean.norm.EXT	1.80207669177073	.48 µmol
ECA590	C15ISO48	ECA590_C15ISO48_17_G_1_.48 µmol	G	1	EtOH	mean.norm.EXT	1.93978351138749	.48 µmol
ECA590	C15ISO48	ECA590_C15ISO48_17_G_10_.48 µmol	G	10	EtOH	mean.norm.EXT	2.00152773210278	.48 µmol
ECA590	C15ISO48	ECA590_C15ISO48_17_G_2_.48 µmol	G	2	EtOH	mean.norm.EXT	1.95132075632147	.48 µmol
ECA590	C15ISO48	ECA590_C15ISO48_17_G_3_.48 µmol	G	3	EtOH	mean.norm.EXT	1.86251093689586	.48 µmol
ECA590	C15ISO48	ECA590_C15ISO48_17_G_4_.48 µmol	G	4	EtOH	mean.norm.EXT	1.98339227793967	.48 µmol
ECA590	C15ISO48	ECA590_C15ISO48_17_G_5_.48 µmol	G	5	EtOH	mean.norm.EXT	1.96549813391166	.48 µmol
ECA590	C15ISO48	ECA590_C15ISO48_17_G_6_.48 µmol	G	6	EtOH	mean.norm.EXT	1.96607930142054	.48 µmol
ECA590	C15ISO48	ECA590_C15ISO48_17_G_7_.48 µmol	G	7	EtOH	mean.norm.EXT	1.89193393921854	.48 µmol
ECA590	C15ISO48	ECA590_C15ISO48_17_G_8_.48 µmol	G	8	EtOH	mean.norm.EXT	1.89213303758364	.48 µmol
ECA590	C15ISO48	ECA590_C15ISO48_17_G_9_.48 µmol	G	9	EtOH	mean.norm.EXT	1.93592848853119	.48 µmol
ECA590	C15ISO48	ECA590_C15ISO48_17_H_1_.48 µmol	H	1	EtOH	mean.norm.EXT	1.98330610995123	.48 µmol
ECA590	C15ISO48	ECA590_C15ISO48_17_H_10_.48 µmol	H	10	EtOH	mean.norm.EXT	1.79537791346161	.48 µmol
ECA590	C15ISO48	ECA590_C15ISO48_17_H_11_.48 µmol	H	11	EtOH	mean.norm.EXT	1.94025051532838	.48 µmol
ECA590	C15ISO48	ECA590_C15ISO48_17_H_2_.48 µmol	H	2	EtOH	mean.norm.EXT	1.8375509513245	.48 µmol
ECA590	C15ISO48	ECA590_C15ISO48_17_H_3_.48 µmol	H	3	EtOH	mean.norm.EXT	1.87885806008442	.48 µmol
ECA590	C15ISO48	ECA590_C15ISO48_17_H_4_.48 µmol	H	4	EtOH	mean.norm.EXT	1.93502859211388	.48 µmol
ECA590	C15ISO48	ECA590_C15ISO48_17_H_5_.48 µmol	H	5	EtOH	mean.norm.EXT	1.97442523774659	.48 µmol
ECA590	C15ISO48	ECA590_C15ISO48_17_H_6_.48 µmol	H	6	EtOH	mean.norm.EXT	1.90103192557234	.48 µmol
ECA590	C15ISO48	ECA590_C15ISO48_17_H_7_.48 µmol	H	7	EtOH	mean.norm.EXT	1.86097829781335	.48 µmol
ECA590	C15ISO48	ECA590_C15ISO48_17_H_8_.48 µmol	H	8	EtOH	mean.norm.EXT	1.83940959014921	.48 µmol
ECA590	C15ISO48	ECA590_C15ISO48_17_H_9_.48 µmol	H	9	EtOH	mean.norm.EXT	1.82847700955755	.48 µmol
N2	C15ISO64	N2_C15ISO64_18_A_1_.64 µmol	A	1	EtOH	mean.norm.EXT	1.87872633557067	.64 µmol
N2	C15ISO64	N2_C15ISO64_18_A_10_.64 µmol	A	10	EtOH	mean.norm.EXT	1.81904238575754	.64 µmol
N2	C15ISO64	N2_C15ISO64_18_A_11_.64 µmol	A	11	EtOH	mean.norm.EXT	1.86976581850819	.64 µmol
N2	C15ISO64	N2_C15ISO64_18_A_2_.64 µmol	A	2	EtOH	mean.norm.EXT	1.80270985694878	.64 µmol
N2	C15ISO64	N2_C15ISO64_18_A_3_.64 µmol	A	3	EtOH	mean.norm.EXT	1.86122310384138	.64 µmol
N2	C15ISO64	N2_C15ISO64_18_A_4_.64 µmol	A	4	EtOH	mean.norm.EXT	1.90928125075281	.64 µmol
N2	C15ISO64	N2_C15ISO64_18_A_5_.64 µmol	A	5	EtOH	mean.norm.EXT	1.85299576400234	.64 µmol
N2	C15ISO64	N2_C15ISO64_18_A_6_.64 µmol	A	6	EtOH	mean.norm.EXT	1.81885119029313	.64 µmol
N2	C15ISO64	N2_C15ISO64_18_A_7_.64 µmol	A	7	EtOH	mean.norm.EXT	1.8826116834101	.64 µmol
N2	C15ISO64	N2_C15ISO64_18_A_8_.64 µmol	A	8	EtOH	mean.norm.EXT	1.87137517732554	.64 µmol
N2	C15ISO64	N2_C15ISO64_18_A_9_.64 µmol	A	9	EtOH	mean.norm.EXT	1.841829793997	.64 µmol
N2	C15ISO64	N2_C15ISO64_18_B_1_.64 µmol	B	1	EtOH	mean.norm.EXT	1.83034384564138	.64 µmol
N2	C15ISO64	N2_C15ISO64_18_B_10_.64 µmol	B	10	EtOH	mean.norm.EXT	1.84717513648326	.64 µmol
N2	C15ISO64	N2_C15ISO64_18_B_2_.64 µmol	B	2	EtOH	mean.norm.EXT	1.80342757057619	.64 µmol
N2	C15ISO64	N2_C15ISO64_18_B_3_.64 µmol	B	3	EtOH	mean.norm.EXT	1.9201783112645	.64 µmol
N2	C15ISO64	N2_C15ISO64_18_B_4_.64 µmol	B	4	EtOH	mean.norm.EXT	1.82990482564123	.64 µmol
N2	C15ISO64	N2_C15ISO64_18_B_5_.64 µmol	B	5	EtOH	mean.norm.EXT	1.83337005465967	.64 µmol
N2	C15ISO64	N2_C15ISO64_18_B_6_.64 µmol	B	6	EtOH	mean.norm.EXT	1.78692562740768	.64 µmol
N2	C15ISO64	N2_C15ISO64_18_B_7_.64 µmol	B	7	EtOH	mean.norm.EXT	1.81175251187414	.64 µmol
N2	C15ISO64	N2_C15ISO64_18_B_8_.64 µmol	B	8	EtOH	mean.norm.EXT	1.83627523983256	.64 µmol
N2	C15ISO64	N2_C15ISO64_18_B_9_.64 µmol	B	9	EtOH	mean.norm.EXT	1.72902611296432	.64 µmol
CB4856	C15ISO64	CB4856_C15ISO64_18_C_1_.64 µmol	C	1	EtOH	mean.norm.EXT	1.96924345123332	.64 µmol
CB4856	C15ISO64	CB4856_C15ISO64_18_C_10_.64 µmol	C	10	EtOH	mean.norm.EXT	1.94275340880692	.64 µmol
CB4856	C15ISO64	CB4856_C15ISO64_18_C_11_.64 µmol	C	11	EtOH	mean.norm.EXT	1.96040324980661	.64 µmol
CB4856	C15ISO64	CB4856_C15ISO64_18_C_2_.64 µmol	C	2	EtOH	mean.norm.EXT	1.99067652402674	.64 µmol
CB4856	C15ISO64	CB4856_C15ISO64_18_C_3_.64 µmol	C	3	EtOH	mean.norm.EXT	1.93145447573496	.64 µmol
CB4856	C15ISO64	CB4856_C15ISO64_18_C_4_.64 µmol	C	4	EtOH	mean.norm.EXT	1.98687620836721	.64 µmol
CB4856	C15ISO64	CB4856_C15ISO64_18_C_5_.64 µmol	C	5	EtOH	mean.norm.EXT	1.87658459415781	.64 µmol
CB4856	C15ISO64	CB4856_C15ISO64_18_C_6_.64 µmol	C	6	EtOH	mean.norm.EXT	2.01857176253755	.64 µmol
CB4856	C15ISO64	CB4856_C15ISO64_18_C_7_.64 µmol	C	7	EtOH	mean.norm.EXT	1.93942897713311	.64 µmol
CB4856	C15ISO64	CB4856_C15ISO64_18_C_8_.64 µmol	C	8	EtOH	mean.norm.EXT	2.00441171394324	.64 µmol
CB4856	C15ISO64	CB4856_C15ISO64_18_C_9_.64 µmol	C	9	EtOH	mean.norm.EXT	2.07027226551512	.64 µmol
CB4856	C15ISO64	CB4856_C15ISO64_18_D_1_.64 µmol	D	1	EtOH	mean.norm.EXT	1.9770004644163	.64 µmol
CB4856	C15ISO64	CB4856_C15ISO64_18_D_10_.64 µmol	D	10	EtOH	mean.norm.EXT	2.07112883398787	.64 µmol
CB4856	C15ISO64	CB4856_C15ISO64_18_D_11_.64 µmol	D	11	EtOH	mean.norm.EXT	1.84013298760821	.64 µmol
CB4856	C15ISO64	CB4856_C15ISO64_18_D_2_.64 µmol	D	2	EtOH	mean.norm.EXT	2.04761260693617	.64 µmol
CB4856	C15ISO64	CB4856_C15ISO64_18_D_3_.64 µmol	D	3	EtOH	mean.norm.EXT	1.95530478422599	.64 µmol
CB4856	C15ISO64	CB4856_C15ISO64_18_D_4_.64 µmol	D	4	EtOH	mean.norm.EXT	1.90346018836917	.64 µmol
CB4856	C15ISO64	CB4856_C15ISO64_18_D_5_.64 µmol	D	5	EtOH	mean.norm.EXT	1.93898468630494	.64 µmol
CB4856	C15ISO64	CB4856_C15ISO64_18_D_6_.64 µmol	D	6	EtOH	mean.norm.EXT	1.93931946654082	.64 µmol
CB4856	C15ISO64	CB4856_C15ISO64_18_D_7_.64 µmol	D	7	EtOH	mean.norm.EXT	1.94584992489113	.64 µmol
CB4856	C15ISO64	CB4856_C15ISO64_18_D_8_.64 µmol	D	8	EtOH	mean.norm.EXT	1.93776307212698	.64 µmol
CB4856	C15ISO64	CB4856_C15ISO64_18_D_9_.64 µmol	D	9	EtOH	mean.norm.EXT	1.96145519335357	.64 µmol
ECA581	C15ISO64	ECA581_C15ISO64_18_E_1_.64 µmol	E	1	EtOH	mean.norm.EXT	1.84826543054884	.64 µmol
ECA581	C15ISO64	ECA581_C15ISO64_18_E_10_.64 µmol	E	10	EtOH	mean.norm.EXT	1.77057021804834	.64 µmol
ECA581	C15ISO64	ECA581_C15ISO64_18_E_11_.64 µmol	E	11	EtOH	mean.norm.EXT	1.77254725188866	.64 µmol
ECA581	C15ISO64	ECA581_C15ISO64_18_E_2_.64 µmol	E	2	EtOH	mean.norm.EXT	1.70821070032711	.64 µmol
ECA581	C15ISO64	ECA581_C15ISO64_18_E_3_.64 µmol	E	3	EtOH	mean.norm.EXT	1.83108780563045	.64 µmol
ECA581	C15ISO64	ECA581_C15ISO64_18_E_4_.64 µmol	E	4	EtOH	mean.norm.EXT	1.84814344855026	.64 µmol
ECA581	C15ISO64	ECA581_C15ISO64_18_E_5_.64 µmol	E	5	EtOH	mean.norm.EXT	1.84883458425177	.64 µmol
ECA581	C15ISO64	ECA581_C15ISO64_18_E_6_.64 µmol	E	6	EtOH	mean.norm.EXT	1.76498199396401	.64 µmol
ECA581	C15ISO64	ECA581_C15ISO64_18_E_7_.64 µmol	E	7	EtOH	mean.norm.EXT	1.77479412712374	.64 µmol
ECA581	C15ISO64	ECA581_C15ISO64_18_E_8_.64 µmol	E	8	EtOH	mean.norm.EXT	1.73803722612743	.64 µmol
ECA581	C15ISO64	ECA581_C15ISO64_18_E_9_.64 µmol	E	9	EtOH	mean.norm.EXT	1.78628118696629	.64 µmol
ECA581	C15ISO64	ECA581_C15ISO64_18_F_1_.64 µmol	F	1	EtOH	mean.norm.EXT	1.80283025772854	.64 µmol
ECA581	C15ISO64	ECA581_C15ISO64_18_F_10_.64 µmol	F	10	EtOH	mean.norm.EXT	1.72091584700073	.64 µmol
ECA581	C15ISO64	ECA581_C15ISO64_18_F_11_.64 µmol	F	11	EtOH	mean.norm.EXT	1.84847537484585	.64 µmol
ECA581	C15ISO64	ECA581_C15ISO64_18_F_2_.64 µmol	F	2	EtOH	mean.norm.EXT	1.78161084959187	.64 µmol
ECA581	C15ISO64	ECA581_C15ISO64_18_F_3_.64 µmol	F	3	EtOH	mean.norm.EXT	1.71104095164769	.64 µmol
ECA581	C15ISO64	ECA581_C15ISO64_18_F_4_.64 µmol	F	4	EtOH	mean.norm.EXT	1.66028254786234	.64 µmol
ECA581	C15ISO64	ECA581_C15ISO64_18_F_5_.64 µmol	F	5	EtOH	mean.norm.EXT	1.73377336594276	.64 µmol
ECA581	C15ISO64	ECA581_C15ISO64_18_F_6_.64 µmol	F	6	EtOH	mean.norm.EXT	1.75504787756087	.64 µmol
ECA581	C15ISO64	ECA581_C15ISO64_18_F_7_.64 µmol	F	7	EtOH	mean.norm.EXT	1.94286267826069	.64 µmol
ECA581	C15ISO64	ECA581_C15ISO64_18_F_8_.64 µmol	F	8	EtOH	mean.norm.EXT	1.75843466848668	.64 µmol
ECA581	C15ISO64	ECA581_C15ISO64_18_F_9_.64 µmol	F	9	EtOH	mean.norm.EXT	1.87628555014659	.64 µmol
ECA590	C15ISO64	ECA590_C15ISO64_18_G_10_.64 µmol	G	10	EtOH	mean.norm.EXT	2.12534735260348	.64 µmol
ECA590	C15ISO64	ECA590_C15ISO64_18_G_11_.64 µmol	G	11	EtOH	mean.norm.EXT	1.96705408646855	.64 µmol
ECA590	C15ISO64	ECA590_C15ISO64_18_G_2_.64 µmol	G	2	EtOH	mean.norm.EXT	1.87520361277264	.64 µmol
ECA590	C15ISO64	ECA590_C15ISO64_18_G_3_.64 µmol	G	3	EtOH	mean.norm.EXT	1.96097557196663	.64 µmol
ECA590	C15ISO64	ECA590_C15ISO64_18_G_4_.64 µmol	G	4	EtOH	mean.norm.EXT	1.85466910785311	.64 µmol
ECA590	C15ISO64	ECA590_C15ISO64_18_G_5_.64 µmol	G	5	EtOH	mean.norm.EXT	1.8379684612626	.64 µmol
ECA590	C15ISO64	ECA590_C15ISO64_18_G_6_.64 µmol	G	6	EtOH	mean.norm.EXT	1.86556408595691	.64 µmol
ECA590	C15ISO64	ECA590_C15ISO64_18_G_7_.64 µmol	G	7	EtOH	mean.norm.EXT	2.02724482396215	.64 µmol
ECA590	C15ISO64	ECA590_C15ISO64_18_G_8_.64 µmol	G	8	EtOH	mean.norm.EXT	1.98886884363205	.64 µmol
ECA590	C15ISO64	ECA590_C15ISO64_18_G_9_.64 µmol	G	9	EtOH	mean.norm.EXT	1.90105578362055	.64 µmol
ECA590	C15ISO64	ECA590_C15ISO64_18_H_1_.64 µmol	H	1	EtOH	mean.norm.EXT	1.84312353351869	.64 µmol
ECA590	C15ISO64	ECA590_C15ISO64_18_H_10_.64 µmol	H	10	EtOH	mean.norm.EXT	1.88521004157181	.64 µmol
ECA590	C15ISO64	ECA590_C15ISO64_18_H_11_.64 µmol	H	11	EtOH	mean.norm.EXT	1.90513988297678	.64 µmol
ECA590	C15ISO64	ECA590_C15ISO64_18_H_2_.64 µmol	H	2	EtOH	mean.norm.EXT	1.85086527862639	.64 µmol
ECA590	C15ISO64	ECA590_C15ISO64_18_H_3_.64 µmol	H	3	EtOH	mean.norm.EXT	1.95215241429839	.64 µmol
ECA590	C15ISO64	ECA590_C15ISO64_18_H_5_.64 µmol	H	5	EtOH	mean.norm.EXT	1.99096824156726	.64 µmol
ECA590	C15ISO64	ECA590_C15ISO64_18_H_6_.64 µmol	H	6	EtOH	mean.norm.EXT	2.01492502127822	.64 µmol
ECA590	C15ISO64	ECA590_C15ISO64_18_H_7_.64 µmol	H	7	EtOH	mean.norm.EXT	1.84367644208622	.64 µmol
ECA590	C15ISO64	ECA590_C15ISO64_18_H_8_.64 µmol	H	8	EtOH	mean.norm.EXT	1.8614611102331	.64 µmol
ECA590	C15ISO64	ECA590_C15ISO64_18_H_9_.64 µmol	H	9	EtOH	mean.norm.EXT	1.85374344347102	.64 µmol
N2	ArsenicC15ISO12	N2_ArsenicC15ISO12_19_A_1_.12 µmol	A	1	EtOH	mean.norm.EXT	1.46067475588188	.12 µmol
N2	ArsenicC15ISO12	N2_ArsenicC15ISO12_19_A_10_.12 µmol	A	10	EtOH	mean.norm.EXT	1.38317639785761	.12 µmol
N2	ArsenicC15ISO12	N2_ArsenicC15ISO12_19_A_11_.12 µmol	A	11	EtOH	mean.norm.EXT	1.56970916899762	.12 µmol
N2	ArsenicC15ISO12	N2_ArsenicC15ISO12_19_A_2_.12 µmol	A	2	EtOH	mean.norm.EXT	1.52119340435779	.12 µmol
N2	ArsenicC15ISO12	N2_ArsenicC15ISO12_19_A_3_.12 µmol	A	3	EtOH	mean.norm.EXT	1.28447977459764	.12 µmol
N2	ArsenicC15ISO12	N2_ArsenicC15ISO12_19_A_4_.12 µmol	A	4	EtOH	mean.norm.EXT	1.46317578265946	.12 µmol
N2	ArsenicC15ISO12	N2_ArsenicC15ISO12_19_A_5_.12 µmol	A	5	EtOH	mean.norm.EXT	1.4876524621539	.12 µmol
N2	ArsenicC15ISO12	N2_ArsenicC15ISO12_19_A_6_.12 µmol	A	6	EtOH	mean.norm.EXT	1.38906551519356	.12 µmol
N2	ArsenicC15ISO12	N2_ArsenicC15ISO12_19_A_8_.12 µmol	A	8	EtOH	mean.norm.EXT	1.4093041516911	.12 µmol
N2	ArsenicC15ISO12	N2_ArsenicC15ISO12_19_A_9_.12 µmol	A	9	EtOH	mean.norm.EXT	1.72395435433039	.12 µmol
N2	ArsenicC15ISO12	N2_ArsenicC15ISO12_19_B_10_.12 µmol	B	10	EtOH	mean.norm.EXT	1.53723087568277	.12 µmol
N2	ArsenicC15ISO12	N2_ArsenicC15ISO12_19_B_11_.12 µmol	B	11	EtOH	mean.norm.EXT	1.53466946102663	.12 µmol
N2	ArsenicC15ISO12	N2_ArsenicC15ISO12_19_B_2_.12 µmol	B	2	EtOH	mean.norm.EXT	1.49361140362895	.12 µmol
N2	ArsenicC15ISO12	N2_ArsenicC15ISO12_19_B_3_.12 µmol	B	3	EtOH	mean.norm.EXT	1.44088519909651	.12 µmol
N2	ArsenicC15ISO12	N2_ArsenicC15ISO12_19_B_4_.12 µmol	B	4	EtOH	mean.norm.EXT	1.82287288742638	.12 µmol
N2	ArsenicC15ISO12	N2_ArsenicC15ISO12_19_B_5_.12 µmol	B	5	EtOH	mean.norm.EXT	1.65165153562565	.12 µmol
N2	ArsenicC15ISO12	N2_ArsenicC15ISO12_19_B_7_.12 µmol	B	7	EtOH	mean.norm.EXT	1.32680699098887	.12 µmol
N2	ArsenicC15ISO12	N2_ArsenicC15ISO12_19_B_8_.12 µmol	B	8	EtOH	mean.norm.EXT	1.59466635131079	.12 µmol
N2	ArsenicC15ISO12	N2_ArsenicC15ISO12_19_B_9_.12 µmol	B	9	EtOH	mean.norm.EXT	1.45770897564386	.12 µmol
CB4856	ArsenicC15ISO12	CB4856_ArsenicC15ISO12_19_C_1_.12 µmol	C	1	EtOH	mean.norm.EXT	1.5618049607686	.12 µmol
CB4856	ArsenicC15ISO12	CB4856_ArsenicC15ISO12_19_C_10_.12 µmol	C	10	EtOH	mean.norm.EXT	1.50254042763356	.12 µmol
CB4856	ArsenicC15ISO12	CB4856_ArsenicC15ISO12_19_C_11_.12 µmol	C	11	EtOH	mean.norm.EXT	1.5455215426441	.12 µmol
CB4856	ArsenicC15ISO12	CB4856_ArsenicC15ISO12_19_C_2_.12 µmol	C	2	EtOH	mean.norm.EXT	1.56830927997278	.12 µmol
CB4856	ArsenicC15ISO12	CB4856_ArsenicC15ISO12_19_C_3_.12 µmol	C	3	EtOH	mean.norm.EXT	1.55219703582693	.12 µmol
CB4856	ArsenicC15ISO12	CB4856_ArsenicC15ISO12_19_C_4_.12 µmol	C	4	EtOH	mean.norm.EXT	1.57321681041153	.12 µmol
CB4856	ArsenicC15ISO12	CB4856_ArsenicC15ISO12_19_C_5_.12 µmol	C	5	EtOH	mean.norm.EXT	1.60865149090494	.12 µmol
CB4856	ArsenicC15ISO12	CB4856_ArsenicC15ISO12_19_C_6_.12 µmol	C	6	EtOH	mean.norm.EXT	1.61436065186893	.12 µmol
CB4856	ArsenicC15ISO12	CB4856_ArsenicC15ISO12_19_C_7_.12 µmol	C	7	EtOH	mean.norm.EXT	1.59730491965985	.12 µmol
CB4856	ArsenicC15ISO12	CB4856_ArsenicC15ISO12_19_C_8_.12 µmol	C	8	EtOH	mean.norm.EXT	1.63073940910602	.12 µmol
CB4856	ArsenicC15ISO12	CB4856_ArsenicC15ISO12_19_C_9_.12 µmol	C	9	EtOH	mean.norm.EXT	1.44092727932094	.12 µmol
CB4856	ArsenicC15ISO12	CB4856_ArsenicC15ISO12_19_D_1_.12 µmol	D	1	EtOH	mean.norm.EXT	1.52137111084811	.12 µmol
CB4856	ArsenicC15ISO12	CB4856_ArsenicC15ISO12_19_D_10_.12 µmol	D	10	EtOH	mean.norm.EXT	1.57332772701436	.12 µmol
CB4856	ArsenicC15ISO12	CB4856_ArsenicC15ISO12_19_D_11_.12 µmol	D	11	EtOH	mean.norm.EXT	1.59703978704825	.12 µmol
CB4856	ArsenicC15ISO12	CB4856_ArsenicC15ISO12_19_D_2_.12 µmol	D	2	EtOH	mean.norm.EXT	1.48561047885698	.12 µmol
CB4856	ArsenicC15ISO12	CB4856_ArsenicC15ISO12_19_D_3_.12 µmol	D	3	EtOH	mean.norm.EXT	1.57984937803727	.12 µmol
CB4856	ArsenicC15ISO12	CB4856_ArsenicC15ISO12_19_D_4_.12 µmol	D	4	EtOH	mean.norm.EXT	1.57063578205707	.12 µmol
CB4856	ArsenicC15ISO12	CB4856_ArsenicC15ISO12_19_D_5_.12 µmol	D	5	EtOH	mean.norm.EXT	1.61687652199671	.12 µmol
CB4856	ArsenicC15ISO12	CB4856_ArsenicC15ISO12_19_D_6_.12 µmol	D	6	EtOH	mean.norm.EXT	1.52948144799033	.12 µmol
CB4856	ArsenicC15ISO12	CB4856_ArsenicC15ISO12_19_D_7_.12 µmol	D	7	EtOH	mean.norm.EXT	1.53744870344395	.12 µmol
CB4856	ArsenicC15ISO12	CB4856_ArsenicC15ISO12_19_D_8_.12 µmol	D	8	EtOH	mean.norm.EXT	1.53502528724316	.12 µmol
CB4856	ArsenicC15ISO12	CB4856_ArsenicC15ISO12_19_D_9_.12 µmol	D	9	EtOH	mean.norm.EXT	1.4955179161647	.12 µmol
ECA581	ArsenicC15ISO12	ECA581_ArsenicC15ISO12_19_E_1_.12 µmol	E	1	EtOH	mean.norm.EXT	1.41836023620427	.12 µmol
ECA581	ArsenicC15ISO12	ECA581_ArsenicC15ISO12_19_E_11_.12 µmol	E	11	EtOH	mean.norm.EXT	1.67617850074619	.12 µmol
ECA581	ArsenicC15ISO12	ECA581_ArsenicC15ISO12_19_E_2_.12 µmol	E	2	EtOH	mean.norm.EXT	1.44977355128278	.12 µmol
ECA581	ArsenicC15ISO12	ECA581_ArsenicC15ISO12_19_E_3_.12 µmol	E	3	EtOH	mean.norm.EXT	1.60114052617323	.12 µmol
ECA581	ArsenicC15ISO12	ECA581_ArsenicC15ISO12_19_E_4_.12 µmol	E	4	EtOH	mean.norm.EXT	1.47026953473341	.12 µmol
ECA581	ArsenicC15ISO12	ECA581_ArsenicC15ISO12_19_E_5_.12 µmol	E	5	EtOH	mean.norm.EXT	1.53427405655916	.12 µmol
ECA581	ArsenicC15ISO12	ECA581_ArsenicC15ISO12_19_E_6_.12 µmol	E	6	EtOH	mean.norm.EXT	1.54386541844025	.12 µmol
ECA581	ArsenicC15ISO12	ECA581_ArsenicC15ISO12_19_E_7_.12 µmol	E	7	EtOH	mean.norm.EXT	1.46596686586003	.12 µmol
ECA581	ArsenicC15ISO12	ECA581_ArsenicC15ISO12_19_E_8_.12 µmol	E	8	EtOH	mean.norm.EXT	1.56321718584516	.12 µmol
ECA581	ArsenicC15ISO12	ECA581_ArsenicC15ISO12_19_E_9_.12 µmol	E	9	EtOH	mean.norm.EXT	1.60906030968557	.12 µmol
ECA581	ArsenicC15ISO12	ECA581_ArsenicC15ISO12_19_F_1_.12 µmol	F	1	EtOH	mean.norm.EXT	1.45417284402588	.12 µmol
ECA581	ArsenicC15ISO12	ECA581_ArsenicC15ISO12_19_F_10_.12 µmol	F	10	EtOH	mean.norm.EXT	1.62379328093994	.12 µmol
ECA581	ArsenicC15ISO12	ECA581_ArsenicC15ISO12_19_F_11_.12 µmol	F	11	EtOH	mean.norm.EXT	1.32638363234137	.12 µmol
ECA581	ArsenicC15ISO12	ECA581_ArsenicC15ISO12_19_F_2_.12 µmol	F	2	EtOH	mean.norm.EXT	1.51982194108377	.12 µmol
ECA581	ArsenicC15ISO12	ECA581_ArsenicC15ISO12_19_F_5_.12 µmol	F	5	EtOH	mean.norm.EXT	1.51321860145106	.12 µmol
ECA581	ArsenicC15ISO12	ECA581_ArsenicC15ISO12_19_F_6_.12 µmol	F	6	EtOH	mean.norm.EXT	1.49143182628339	.12 µmol
ECA581	ArsenicC15ISO12	ECA581_ArsenicC15ISO12_19_F_7_.12 µmol	F	7	EtOH	mean.norm.EXT	1.46535353913711	.12 µmol
ECA581	ArsenicC15ISO12	ECA581_ArsenicC15ISO12_19_F_8_.12 µmol	F	8	EtOH	mean.norm.EXT	1.49003338128481	.12 µmol
ECA581	ArsenicC15ISO12	ECA581_ArsenicC15ISO12_19_F_9_.12 µmol	F	9	EtOH	mean.norm.EXT	1.52700017386846	.12 µmol
ECA590	ArsenicC15ISO12	ECA590_ArsenicC15ISO12_19_G_1_.12 µmol	G	1	EtOH	mean.norm.EXT	1.49366209736494	.12 µmol
ECA590	ArsenicC15ISO12	ECA590_ArsenicC15ISO12_19_G_10_.12 µmol	G	10	EtOH	mean.norm.EXT	1.44239160707366	.12 µmol
ECA590	ArsenicC15ISO12	ECA590_ArsenicC15ISO12_19_G_11_.12 µmol	G	11	EtOH	mean.norm.EXT	1.48155682563659	.12 µmol
ECA590	ArsenicC15ISO12	ECA590_ArsenicC15ISO12_19_G_2_.12 µmol	G	2	EtOH	mean.norm.EXT	1.30999105533424	.12 µmol
ECA590	ArsenicC15ISO12	ECA590_ArsenicC15ISO12_19_G_3_.12 µmol	G	3	EtOH	mean.norm.EXT	1.32553295140488	.12 µmol
ECA590	ArsenicC15ISO12	ECA590_ArsenicC15ISO12_19_G_4_.12 µmol	G	4	EtOH	mean.norm.EXT	1.40786127434135	.12 µmol
ECA590	ArsenicC15ISO12	ECA590_ArsenicC15ISO12_19_G_5_.12 µmol	G	5	EtOH	mean.norm.EXT	1.33913315511105	.12 µmol
ECA590	ArsenicC15ISO12	ECA590_ArsenicC15ISO12_19_G_6_.12 µmol	G	6	EtOH	mean.norm.EXT	1.3802866690514	.12 µmol
ECA590	ArsenicC15ISO12	ECA590_ArsenicC15ISO12_19_G_7_.12 µmol	G	7	EtOH	mean.norm.EXT	1.44403153137418	.12 µmol
ECA590	ArsenicC15ISO12	ECA590_ArsenicC15ISO12_19_G_9_.12 µmol	G	9	EtOH	mean.norm.EXT	1.39516439519233	.12 µmol
ECA590	ArsenicC15ISO12	ECA590_ArsenicC15ISO12_19_H_1_.12 µmol	H	1	EtOH	mean.norm.EXT	1.51804979053462	.12 µmol
ECA590	ArsenicC15ISO12	ECA590_ArsenicC15ISO12_19_H_10_.12 µmol	H	10	EtOH	mean.norm.EXT	1.19236423276724	.12 µmol
ECA590	ArsenicC15ISO12	ECA590_ArsenicC15ISO12_19_H_11_.12 µmol	H	11	EtOH	mean.norm.EXT	1.3174315262375	.12 µmol
ECA590	ArsenicC15ISO12	ECA590_ArsenicC15ISO12_19_H_3_.12 µmol	H	3	EtOH	mean.norm.EXT	1.41561612332125	.12 µmol
ECA590	ArsenicC15ISO12	ECA590_ArsenicC15ISO12_19_H_4_.12 µmol	H	4	EtOH	mean.norm.EXT	1.27074773768044	.12 µmol
ECA590	ArsenicC15ISO12	ECA590_ArsenicC15ISO12_19_H_5_.12 µmol	H	5	EtOH	mean.norm.EXT	1.21076908147425	.12 µmol
ECA590	ArsenicC15ISO12	ECA590_ArsenicC15ISO12_19_H_6_.12 µmol	H	6	EtOH	mean.norm.EXT	1.35545051778933	.12 µmol
ECA590	ArsenicC15ISO12	ECA590_ArsenicC15ISO12_19_H_7_.12 µmol	H	7	EtOH	mean.norm.EXT	1.37782639931828	.12 µmol
ECA590	ArsenicC15ISO12	ECA590_ArsenicC15ISO12_19_H_8_.12 µmol	H	8	EtOH	mean.norm.EXT	1.30376646399465	.12 µmol
ECA590	ArsenicC15ISO12	ECA590_ArsenicC15ISO12_19_H_9_.12 µmol	H	9	EtOH	mean.norm.EXT	1.39299001955956	.12 µmol
N2	ArsenicC15ISO24	N2_ArsenicC15ISO24_20_A_10_.24 µmol	A	10	EtOH	mean.norm.EXT	1.58682115645183	.24 µmol
N2	ArsenicC15ISO24	N2_ArsenicC15ISO24_20_A_11_.24 µmol	A	11	EtOH	mean.norm.EXT	1.48297525346359	.24 µmol
N2	ArsenicC15ISO24	N2_ArsenicC15ISO24_20_A_3_.24 µmol	A	3	EtOH	mean.norm.EXT	1.51960724427497	.24 µmol
N2	ArsenicC15ISO24	N2_ArsenicC15ISO24_20_A_4_.24 µmol	A	4	EtOH	mean.norm.EXT	1.43464855137726	.24 µmol
N2	ArsenicC15ISO24	N2_ArsenicC15ISO24_20_A_5_.24 µmol	A	5	EtOH	mean.norm.EXT	1.44148655712264	.24 µmol
N2	ArsenicC15ISO24	N2_ArsenicC15ISO24_20_A_6_.24 µmol	A	6	EtOH	mean.norm.EXT	1.52946749907737	.24 µmol
N2	ArsenicC15ISO24	N2_ArsenicC15ISO24_20_A_7_.24 µmol	A	7	EtOH	mean.norm.EXT	1.41632504915088	.24 µmol
N2	ArsenicC15ISO24	N2_ArsenicC15ISO24_20_A_8_.24 µmol	A	8	EtOH	mean.norm.EXT	1.62169211396826	.24 µmol
N2	ArsenicC15ISO24	N2_ArsenicC15ISO24_20_A_9_.24 µmol	A	9	EtOH	mean.norm.EXT	1.53164464377651	.24 µmol
N2	ArsenicC15ISO24	N2_ArsenicC15ISO24_20_B_1_.24 µmol	B	1	EtOH	mean.norm.EXT	1.53241301482721	.24 µmol
N2	ArsenicC15ISO24	N2_ArsenicC15ISO24_20_B_10_.24 µmol	B	10	EtOH	mean.norm.EXT	1.53465844718382	.24 µmol
N2	ArsenicC15ISO24	N2_ArsenicC15ISO24_20_B_11_.24 µmol	B	11	EtOH	mean.norm.EXT	1.45428811188387	.24 µmol
N2	ArsenicC15ISO24	N2_ArsenicC15ISO24_20_B_2_.24 µmol	B	2	EtOH	mean.norm.EXT	1.57499413597592	.24 µmol
N2	ArsenicC15ISO24	N2_ArsenicC15ISO24_20_B_3_.24 µmol	B	3	EtOH	mean.norm.EXT	1.63684556355953	.24 µmol
N2	ArsenicC15ISO24	N2_ArsenicC15ISO24_20_B_4_.24 µmol	B	4	EtOH	mean.norm.EXT	1.54277380466593	.24 µmol
N2	ArsenicC15ISO24	N2_ArsenicC15ISO24_20_B_5_.24 µmol	B	5	EtOH	mean.norm.EXT	1.64066085883958	.24 µmol
N2	ArsenicC15ISO24	N2_ArsenicC15ISO24_20_B_6_.24 µmol	B	6	EtOH	mean.norm.EXT	1.60062854689739	.24 µmol
N2	ArsenicC15ISO24	N2_ArsenicC15ISO24_20_B_7_.24 µmol	B	7	EtOH	mean.norm.EXT	1.47668234163337	.24 µmol
N2	ArsenicC15ISO24	N2_ArsenicC15ISO24_20_B_8_.24 µmol	B	8	EtOH	mean.norm.EXT	1.59066440141198	.24 µmol
N2	ArsenicC15ISO24	N2_ArsenicC15ISO24_20_B_9_.24 µmol	B	9	EtOH	mean.norm.EXT	1.7711876524369	.24 µmol
CB4856	ArsenicC15ISO24	CB4856_ArsenicC15ISO24_20_C_1_.24 µmol	C	1	EtOH	mean.norm.EXT	1.5539958301097	.24 µmol
CB4856	ArsenicC15ISO24	CB4856_ArsenicC15ISO24_20_C_10_.24 µmol	C	10	EtOH	mean.norm.EXT	1.57610805087322	.24 µmol
CB4856	ArsenicC15ISO24	CB4856_ArsenicC15ISO24_20_C_11_.24 µmol	C	11	EtOH	mean.norm.EXT	1.66192213798725	.24 µmol
CB4856	ArsenicC15ISO24	CB4856_ArsenicC15ISO24_20_C_2_.24 µmol	C	2	EtOH	mean.norm.EXT	1.45522184699181	.24 µmol
CB4856	ArsenicC15ISO24	CB4856_ArsenicC15ISO24_20_C_3_.24 µmol	C	3	EtOH	mean.norm.EXT	1.56032608171374	.24 µmol
CB4856	ArsenicC15ISO24	CB4856_ArsenicC15ISO24_20_C_4_.24 µmol	C	4	EtOH	mean.norm.EXT	1.60116621380809	.24 µmol
CB4856	ArsenicC15ISO24	CB4856_ArsenicC15ISO24_20_C_5_.24 µmol	C	5	EtOH	mean.norm.EXT	1.56870314944529	.24 µmol
CB4856	ArsenicC15ISO24	CB4856_ArsenicC15ISO24_20_C_6_.24 µmol	C	6	EtOH	mean.norm.EXT	1.56910991193534	.24 µmol
CB4856	ArsenicC15ISO24	CB4856_ArsenicC15ISO24_20_C_7_.24 µmol	C	7	EtOH	mean.norm.EXT	1.5182043688174	.24 µmol
CB4856	ArsenicC15ISO24	CB4856_ArsenicC15ISO24_20_C_8_.24 µmol	C	8	EtOH	mean.norm.EXT	1.62740719369128	.24 µmol
CB4856	ArsenicC15ISO24	CB4856_ArsenicC15ISO24_20_C_9_.24 µmol	C	9	EtOH	mean.norm.EXT	1.55079382717235	.24 µmol
CB4856	ArsenicC15ISO24	CB4856_ArsenicC15ISO24_20_D_1_.24 µmol	D	1	EtOH	mean.norm.EXT	1.51140491304085	.24 µmol
CB4856	ArsenicC15ISO24	CB4856_ArsenicC15ISO24_20_D_10_.24 µmol	D	10	EtOH	mean.norm.EXT	1.45820163348771	.24 µmol
CB4856	ArsenicC15ISO24	CB4856_ArsenicC15ISO24_20_D_11_.24 µmol	D	11	EtOH	mean.norm.EXT	1.51906836180648	.24 µmol
CB4856	ArsenicC15ISO24	CB4856_ArsenicC15ISO24_20_D_3_.24 µmol	D	3	EtOH	mean.norm.EXT	1.60474028014562	.24 µmol
CB4856	ArsenicC15ISO24	CB4856_ArsenicC15ISO24_20_D_5_.24 µmol	D	5	EtOH	mean.norm.EXT	1.54818196682432	.24 µmol
CB4856	ArsenicC15ISO24	CB4856_ArsenicC15ISO24_20_D_6_.24 µmol	D	6	EtOH	mean.norm.EXT	1.51827547823957	.24 µmol
CB4856	ArsenicC15ISO24	CB4856_ArsenicC15ISO24_20_D_7_.24 µmol	D	7	EtOH	mean.norm.EXT	1.57411015207631	.24 µmol
CB4856	ArsenicC15ISO24	CB4856_ArsenicC15ISO24_20_D_8_.24 µmol	D	8	EtOH	mean.norm.EXT	1.63698154005231	.24 µmol
CB4856	ArsenicC15ISO24	CB4856_ArsenicC15ISO24_20_D_9_.24 µmol	D	9	EtOH	mean.norm.EXT	1.51717730832981	.24 µmol
ECA581	ArsenicC15ISO24	ECA581_ArsenicC15ISO24_20_E_1_.24 µmol	E	1	EtOH	mean.norm.EXT	1.54322177204128	.24 µmol
ECA581	ArsenicC15ISO24	ECA581_ArsenicC15ISO24_20_E_10_.24 µmol	E	10	EtOH	mean.norm.EXT	1.56750147170135	.24 µmol
ECA581	ArsenicC15ISO24	ECA581_ArsenicC15ISO24_20_E_11_.24 µmol	E	11	EtOH	mean.norm.EXT	1.67504342814902	.24 µmol
ECA581	ArsenicC15ISO24	ECA581_ArsenicC15ISO24_20_E_2_.24 µmol	E	2	EtOH	mean.norm.EXT	1.52229261100668	.24 µmol
ECA581	ArsenicC15ISO24	ECA581_ArsenicC15ISO24_20_E_3_.24 µmol	E	3	EtOH	mean.norm.EXT	1.51497177142921	.24 µmol
ECA581	ArsenicC15ISO24	ECA581_ArsenicC15ISO24_20_E_4_.24 µmol	E	4	EtOH	mean.norm.EXT	1.60667186939018	.24 µmol
ECA581	ArsenicC15ISO24	ECA581_ArsenicC15ISO24_20_E_5_.24 µmol	E	5	EtOH	mean.norm.EXT	1.64399944796347	.24 µmol
ECA581	ArsenicC15ISO24	ECA581_ArsenicC15ISO24_20_E_6_.24 µmol	E	6	EtOH	mean.norm.EXT	1.6562469067376	.24 µmol
ECA581	ArsenicC15ISO24	ECA581_ArsenicC15ISO24_20_E_7_.24 µmol	E	7	EtOH	mean.norm.EXT	1.5538270557285	.24 µmol
ECA581	ArsenicC15ISO24	ECA581_ArsenicC15ISO24_20_E_8_.24 µmol	E	8	EtOH	mean.norm.EXT	1.57731861261556	.24 µmol
ECA581	ArsenicC15ISO24	ECA581_ArsenicC15ISO24_20_E_9_.24 µmol	E	9	EtOH	mean.norm.EXT	1.56763670993683	.24 µmol
ECA581	ArsenicC15ISO24	ECA581_ArsenicC15ISO24_20_F_1_.24 µmol	F	1	EtOH	mean.norm.EXT	1.61351819881619	.24 µmol
ECA581	ArsenicC15ISO24	ECA581_ArsenicC15ISO24_20_F_10_.24 µmol	F	10	EtOH	mean.norm.EXT	1.59808223498431	.24 µmol
ECA581	ArsenicC15ISO24	ECA581_ArsenicC15ISO24_20_F_11_.24 µmol	F	11	EtOH	mean.norm.EXT	1.47107096251647	.24 µmol
ECA581	ArsenicC15ISO24	ECA581_ArsenicC15ISO24_20_F_2_.24 µmol	F	2	EtOH	mean.norm.EXT	1.57224318379302	.24 µmol
ECA581	ArsenicC15ISO24	ECA581_ArsenicC15ISO24_20_F_3_.24 µmol	F	3	EtOH	mean.norm.EXT	1.51826688179396	.24 µmol
ECA581	ArsenicC15ISO24	ECA581_ArsenicC15ISO24_20_F_4_.24 µmol	F	4	EtOH	mean.norm.EXT	1.65094688759204	.24 µmol
ECA581	ArsenicC15ISO24	ECA581_ArsenicC15ISO24_20_F_5_.24 µmol	F	5	EtOH	mean.norm.EXT	1.52443740637947	.24 µmol
ECA581	ArsenicC15ISO24	ECA581_ArsenicC15ISO24_20_F_6_.24 µmol	F	6	EtOH	mean.norm.EXT	1.52199825001295	.24 µmol
ECA581	ArsenicC15ISO24	ECA581_ArsenicC15ISO24_20_F_7_.24 µmol	F	7	EtOH	mean.norm.EXT	1.6162584115785	.24 µmol
ECA581	ArsenicC15ISO24	ECA581_ArsenicC15ISO24_20_F_8_.24 µmol	F	8	EtOH	mean.norm.EXT	1.45997828283523	.24 µmol
ECA581	ArsenicC15ISO24	ECA581_ArsenicC15ISO24_20_F_9_.24 µmol	F	9	EtOH	mean.norm.EXT	1.62893659004124	.24 µmol
ECA590	ArsenicC15ISO24	ECA590_ArsenicC15ISO24_20_G_1_.24 µmol	G	1	EtOH	mean.norm.EXT	1.4138363051876	.24 µmol
ECA590	ArsenicC15ISO24	ECA590_ArsenicC15ISO24_20_G_10_.24 µmol	G	10	EtOH	mean.norm.EXT	1.54049576234735	.24 µmol
ECA590	ArsenicC15ISO24	ECA590_ArsenicC15ISO24_20_G_11_.24 µmol	G	11	EtOH	mean.norm.EXT	1.31159165339175	.24 µmol
ECA590	ArsenicC15ISO24	ECA590_ArsenicC15ISO24_20_G_2_.24 µmol	G	2	EtOH	mean.norm.EXT	1.2201939382289	.24 µmol
ECA590	ArsenicC15ISO24	ECA590_ArsenicC15ISO24_20_G_3_.24 µmol	G	3	EtOH	mean.norm.EXT	1.39649279457739	.24 µmol
ECA590	ArsenicC15ISO24	ECA590_ArsenicC15ISO24_20_G_4_.24 µmol	G	4	EtOH	mean.norm.EXT	1.42821797862123	.24 µmol
ECA590	ArsenicC15ISO24	ECA590_ArsenicC15ISO24_20_G_5_.24 µmol	G	5	EtOH	mean.norm.EXT	1.41299632148205	.24 µmol
ECA590	ArsenicC15ISO24	ECA590_ArsenicC15ISO24_20_G_6_.24 µmol	G	6	EtOH	mean.norm.EXT	1.37787800517912	.24 µmol
ECA590	ArsenicC15ISO24	ECA590_ArsenicC15ISO24_20_G_7_.24 µmol	G	7	EtOH	mean.norm.EXT	1.39782899208855	.24 µmol
ECA590	ArsenicC15ISO24	ECA590_ArsenicC15ISO24_20_G_8_.24 µmol	G	8	EtOH	mean.norm.EXT	1.32613387092576	.24 µmol
ECA590	ArsenicC15ISO24	ECA590_ArsenicC15ISO24_20_G_9_.24 µmol	G	9	EtOH	mean.norm.EXT	1.28702323393581	.24 µmol
ECA590	ArsenicC15ISO24	ECA590_ArsenicC15ISO24_20_H_1_.24 µmol	H	1	EtOH	mean.norm.EXT	1.42461155249857	.24 µmol
ECA590	ArsenicC15ISO24	ECA590_ArsenicC15ISO24_20_H_10_.24 µmol	H	10	EtOH	mean.norm.EXT	1.37073664801954	.24 µmol
ECA590	ArsenicC15ISO24	ECA590_ArsenicC15ISO24_20_H_11_.24 µmol	H	11	EtOH	mean.norm.EXT	1.34204530724759	.24 µmol
ECA590	ArsenicC15ISO24	ECA590_ArsenicC15ISO24_20_H_2_.24 µmol	H	2	EtOH	mean.norm.EXT	1.34751028809114	.24 µmol
ECA590	ArsenicC15ISO24	ECA590_ArsenicC15ISO24_20_H_3_.24 µmol	H	3	EtOH	mean.norm.EXT	1.32187855485657	.24 µmol
ECA590	ArsenicC15ISO24	ECA590_ArsenicC15ISO24_20_H_4_.24 µmol	H	4	EtOH	mean.norm.EXT	1.24379038803457	.24 µmol
ECA590	ArsenicC15ISO24	ECA590_ArsenicC15ISO24_20_H_5_.24 µmol	H	5	EtOH	mean.norm.EXT	1.25922173879937	.24 µmol
ECA590	ArsenicC15ISO24	ECA590_ArsenicC15ISO24_20_H_6_.24 µmol	H	6	EtOH	mean.norm.EXT	1.57324614195622	.24 µmol
ECA590	ArsenicC15ISO24	ECA590_ArsenicC15ISO24_20_H_7_.24 µmol	H	7	EtOH	mean.norm.EXT	1.35665227679064	.24 µmol
ECA590	ArsenicC15ISO24	ECA590_ArsenicC15ISO24_20_H_8_.24 µmol	H	8	EtOH	mean.norm.EXT	1.35924450475212	.24 µmol
ECA590	ArsenicC15ISO24	ECA590_ArsenicC15ISO24_20_H_9_.24 µmol	H	9	EtOH	mean.norm.EXT	1.32992384552136	.24 µmol
N2	ArsenicC15ISO48	N2_ArsenicC15ISO48_21_A_10_.48 µmol	A	10	EtOH	mean.norm.EXT	1.6303036657106	.48 µmol
N2	ArsenicC15ISO48	N2_ArsenicC15ISO48_21_A_11_.48 µmol	A	11	EtOH	mean.norm.EXT	1.55218429255284	.48 µmol
N2	ArsenicC15ISO48	N2_ArsenicC15ISO48_21_A_2_.48 µmol	A	2	EtOH	mean.norm.EXT	1.46805396366964	.48 µmol
N2	ArsenicC15ISO48	N2_ArsenicC15ISO48_21_A_3_.48 µmol	A	3	EtOH	mean.norm.EXT	1.41963626401082	.48 µmol
N2	ArsenicC15ISO48	N2_ArsenicC15ISO48_21_A_4_.48 µmol	A	4	EtOH	mean.norm.EXT	1.52994771559544	.48 µmol
N2	ArsenicC15ISO48	N2_ArsenicC15ISO48_21_A_5_.48 µmol	A	5	EtOH	mean.norm.EXT	1.48561262826214	.48 µmol
N2	ArsenicC15ISO48	N2_ArsenicC15ISO48_21_A_6_.48 µmol	A	6	EtOH	mean.norm.EXT	1.41453590754887	.48 µmol
N2	ArsenicC15ISO48	N2_ArsenicC15ISO48_21_A_7_.48 µmol	A	7	EtOH	mean.norm.EXT	1.45583841483071	.48 µmol
N2	ArsenicC15ISO48	N2_ArsenicC15ISO48_21_A_8_.48 µmol	A	8	EtOH	mean.norm.EXT	1.4871211262205	.48 µmol
N2	ArsenicC15ISO48	N2_ArsenicC15ISO48_21_A_9_.48 µmol	A	9	EtOH	mean.norm.EXT	1.5716103388929	.48 µmol
N2	ArsenicC15ISO48	N2_ArsenicC15ISO48_21_B_1_.48 µmol	B	1	EtOH	mean.norm.EXT	1.62516918853719	.48 µmol
N2	ArsenicC15ISO48	N2_ArsenicC15ISO48_21_B_11_.48 µmol	B	11	EtOH	mean.norm.EXT	1.54715058050822	.48 µmol
N2	ArsenicC15ISO48	N2_ArsenicC15ISO48_21_B_2_.48 µmol	B	2	EtOH	mean.norm.EXT	1.55265205789799	.48 µmol
N2	ArsenicC15ISO48	N2_ArsenicC15ISO48_21_B_3_.48 µmol	B	3	EtOH	mean.norm.EXT	1.63675719236582	.48 µmol
N2	ArsenicC15ISO48	N2_ArsenicC15ISO48_21_B_4_.48 µmol	B	4	EtOH	mean.norm.EXT	1.52936464870166	.48 µmol
N2	ArsenicC15ISO48	N2_ArsenicC15ISO48_21_B_5_.48 µmol	B	5	EtOH	mean.norm.EXT	1.55695823135643	.48 µmol
N2	ArsenicC15ISO48	N2_ArsenicC15ISO48_21_B_6_.48 µmol	B	6	EtOH	mean.norm.EXT	1.62933761391668	.48 µmol
N2	ArsenicC15ISO48	N2_ArsenicC15ISO48_21_B_7_.48 µmol	B	7	EtOH	mean.norm.EXT	1.51913620713462	.48 µmol
N2	ArsenicC15ISO48	N2_ArsenicC15ISO48_21_B_8_.48 µmol	B	8	EtOH	mean.norm.EXT	1.55977283091071	.48 µmol
N2	ArsenicC15ISO48	N2_ArsenicC15ISO48_21_B_9_.48 µmol	B	9	EtOH	mean.norm.EXT	1.65579059919386	.48 µmol
CB4856	ArsenicC15ISO48	CB4856_ArsenicC15ISO48_21_C_1_.48 µmol	C	1	EtOH	mean.norm.EXT	1.6768365178905	.48 µmol
CB4856	ArsenicC15ISO48	CB4856_ArsenicC15ISO48_21_C_10_.48 µmol	C	10	EtOH	mean.norm.EXT	1.55960914616644	.48 µmol
CB4856	ArsenicC15ISO48	CB4856_ArsenicC15ISO48_21_C_11_.48 µmol	C	11	EtOH	mean.norm.EXT	1.57586742304004	.48 µmol
CB4856	ArsenicC15ISO48	CB4856_ArsenicC15ISO48_21_C_2_.48 µmol	C	2	EtOH	mean.norm.EXT	1.65091805730369	.48 µmol
CB4856	ArsenicC15ISO48	CB4856_ArsenicC15ISO48_21_C_3_.48 µmol	C	3	EtOH	mean.norm.EXT	1.64956439202663	.48 µmol
CB4856	ArsenicC15ISO48	CB4856_ArsenicC15ISO48_21_C_4_.48 µmol	C	4	EtOH	mean.norm.EXT	1.6330237271184	.48 µmol
CB4856	ArsenicC15ISO48	CB4856_ArsenicC15ISO48_21_C_5_.48 µmol	C	5	EtOH	mean.norm.EXT	1.65033407490112	.48 µmol
CB4856	ArsenicC15ISO48	CB4856_ArsenicC15ISO48_21_C_7_.48 µmol	C	7	EtOH	mean.norm.EXT	1.58184459177812	.48 µmol
CB4856	ArsenicC15ISO48	CB4856_ArsenicC15ISO48_21_C_8_.48 µmol	C	8	EtOH	mean.norm.EXT	1.63025297744758	.48 µmol
CB4856	ArsenicC15ISO48	CB4856_ArsenicC15ISO48_21_C_9_.48 µmol	C	9	EtOH	mean.norm.EXT	1.58649052767585	.48 µmol
CB4856	ArsenicC15ISO48	CB4856_ArsenicC15ISO48_21_D_1_.48 µmol	D	1	EtOH	mean.norm.EXT	1.61416264912309	.48 µmol
CB4856	ArsenicC15ISO48	CB4856_ArsenicC15ISO48_21_D_10_.48 µmol	D	10	EtOH	mean.norm.EXT	1.5450332740618	.48 µmol
CB4856	ArsenicC15ISO48	CB4856_ArsenicC15ISO48_21_D_11_.48 µmol	D	11	EtOH	mean.norm.EXT	1.63172856880581	.48 µmol
CB4856	ArsenicC15ISO48	CB4856_ArsenicC15ISO48_21_D_2_.48 µmol	D	2	EtOH	mean.norm.EXT	1.56739167792827	.48 µmol
CB4856	ArsenicC15ISO48	CB4856_ArsenicC15ISO48_21_D_3_.48 µmol	D	3	EtOH	mean.norm.EXT	1.68269778519432	.48 µmol
CB4856	ArsenicC15ISO48	CB4856_ArsenicC15ISO48_21_D_4_.48 µmol	D	4	EtOH	mean.norm.EXT	1.67913154517814	.48 µmol
CB4856	ArsenicC15ISO48	CB4856_ArsenicC15ISO48_21_D_5_.48 µmol	D	5	EtOH	mean.norm.EXT	1.59472834497887	.48 µmol
CB4856	ArsenicC15ISO48	CB4856_ArsenicC15ISO48_21_D_6_.48 µmol	D	6	EtOH	mean.norm.EXT	1.65791025402564	.48 µmol
CB4856	ArsenicC15ISO48	CB4856_ArsenicC15ISO48_21_D_7_.48 µmol	D	7	EtOH	mean.norm.EXT	1.57981505870129	.48 µmol
CB4856	ArsenicC15ISO48	CB4856_ArsenicC15ISO48_21_D_8_.48 µmol	D	8	EtOH	mean.norm.EXT	1.49844635002876	.48 µmol
CB4856	ArsenicC15ISO48	CB4856_ArsenicC15ISO48_21_D_9_.48 µmol	D	9	EtOH	mean.norm.EXT	1.63470900785788	.48 µmol
ECA581	ArsenicC15ISO48	ECA581_ArsenicC15ISO48_21_E_1_.48 µmol	E	1	EtOH	mean.norm.EXT	1.61056698725928	.48 µmol
ECA581	ArsenicC15ISO48	ECA581_ArsenicC15ISO48_21_E_10_.48 µmol	E	10	EtOH	mean.norm.EXT	1.63687173885138	.48 µmol
ECA581	ArsenicC15ISO48	ECA581_ArsenicC15ISO48_21_E_11_.48 µmol	E	11	EtOH	mean.norm.EXT	1.67861313633812	.48 µmol
ECA581	ArsenicC15ISO48	ECA581_ArsenicC15ISO48_21_E_2_.48 µmol	E	2	EtOH	mean.norm.EXT	1.75401485417214	.48 µmol
ECA581	ArsenicC15ISO48	ECA581_ArsenicC15ISO48_21_E_3_.48 µmol	E	3	EtOH	mean.norm.EXT	1.56152967785203	.48 µmol
ECA581	ArsenicC15ISO48	ECA581_ArsenicC15ISO48_21_E_4_.48 µmol	E	4	EtOH	mean.norm.EXT	1.51581763683941	.48 µmol
ECA581	ArsenicC15ISO48	ECA581_ArsenicC15ISO48_21_E_5_.48 µmol	E	5	EtOH	mean.norm.EXT	1.67527149795983	.48 µmol
ECA581	ArsenicC15ISO48	ECA581_ArsenicC15ISO48_21_E_6_.48 µmol	E	6	EtOH	mean.norm.EXT	1.70962116921528	.48 µmol
ECA581	ArsenicC15ISO48	ECA581_ArsenicC15ISO48_21_E_7_.48 µmol	E	7	EtOH	mean.norm.EXT	1.58884670570789	.48 µmol
ECA581	ArsenicC15ISO48	ECA581_ArsenicC15ISO48_21_E_8_.48 µmol	E	8	EtOH	mean.norm.EXT	1.60144934955149	.48 µmol
ECA581	ArsenicC15ISO48	ECA581_ArsenicC15ISO48_21_E_9_.48 µmol	E	9	EtOH	mean.norm.EXT	1.60250099363196	.48 µmol
ECA581	ArsenicC15ISO48	ECA581_ArsenicC15ISO48_21_F_1_.48 µmol	F	1	EtOH	mean.norm.EXT	1.546683736676	.48 µmol
ECA581	ArsenicC15ISO48	ECA581_ArsenicC15ISO48_21_F_10_.48 µmol	F	10	EtOH	mean.norm.EXT	1.53770010178529	.48 µmol
ECA581	ArsenicC15ISO48	ECA581_ArsenicC15ISO48_21_F_11_.48 µmol	F	11	EtOH	mean.norm.EXT	1.64008385762308	.48 µmol
ECA581	ArsenicC15ISO48	ECA581_ArsenicC15ISO48_21_F_2_.48 µmol	F	2	EtOH	mean.norm.EXT	1.52854578249564	.48 µmol
ECA581	ArsenicC15ISO48	ECA581_ArsenicC15ISO48_21_F_3_.48 µmol	F	3	EtOH	mean.norm.EXT	1.53259562307024	.48 µmol
ECA581	ArsenicC15ISO48	ECA581_ArsenicC15ISO48_21_F_4_.48 µmol	F	4	EtOH	mean.norm.EXT	1.63922988013611	.48 µmol
ECA581	ArsenicC15ISO48	ECA581_ArsenicC15ISO48_21_F_5_.48 µmol	F	5	EtOH	mean.norm.EXT	1.60463551969751	.48 µmol
ECA581	ArsenicC15ISO48	ECA581_ArsenicC15ISO48_21_F_6_.48 µmol	F	6	EtOH	mean.norm.EXT	1.5023833409704	.48 µmol
ECA581	ArsenicC15ISO48	ECA581_ArsenicC15ISO48_21_F_7_.48 µmol	F	7	EtOH	mean.norm.EXT	1.59731789946597	.48 µmol
ECA581	ArsenicC15ISO48	ECA581_ArsenicC15ISO48_21_F_8_.48 µmol	F	8	EtOH	mean.norm.EXT	1.72104218092505	.48 µmol
ECA581	ArsenicC15ISO48	ECA581_ArsenicC15ISO48_21_F_9_.48 µmol	F	9	EtOH	mean.norm.EXT	1.5903835763722	.48 µmol
ECA590	ArsenicC15ISO48	ECA590_ArsenicC15ISO48_21_G_1_.48 µmol	G	1	EtOH	mean.norm.EXT	1.41138527992102	.48 µmol
ECA590	ArsenicC15ISO48	ECA590_ArsenicC15ISO48_21_G_10_.48 µmol	G	10	EtOH	mean.norm.EXT	1.49606390489253	.48 µmol
ECA590	ArsenicC15ISO48	ECA590_ArsenicC15ISO48_21_G_11_.48 µmol	G	11	EtOH	mean.norm.EXT	1.42914673169202	.48 µmol
ECA590	ArsenicC15ISO48	ECA590_ArsenicC15ISO48_21_G_2_.48 µmol	G	2	EtOH	mean.norm.EXT	1.40559577274057	.48 µmol
ECA590	ArsenicC15ISO48	ECA590_ArsenicC15ISO48_21_G_3_.48 µmol	G	3	EtOH	mean.norm.EXT	1.48483499420812	.48 µmol
ECA590	ArsenicC15ISO48	ECA590_ArsenicC15ISO48_21_G_4_.48 µmol	G	4	EtOH	mean.norm.EXT	1.29923428149673	.48 µmol
ECA590	ArsenicC15ISO48	ECA590_ArsenicC15ISO48_21_G_5_.48 µmol	G	5	EtOH	mean.norm.EXT	1.43295705259636	.48 µmol
ECA590	ArsenicC15ISO48	ECA590_ArsenicC15ISO48_21_G_6_.48 µmol	G	6	EtOH	mean.norm.EXT	1.62325921185667	.48 µmol
ECA590	ArsenicC15ISO48	ECA590_ArsenicC15ISO48_21_G_7_.48 µmol	G	7	EtOH	mean.norm.EXT	1.42594682714071	.48 µmol
ECA590	ArsenicC15ISO48	ECA590_ArsenicC15ISO48_21_G_8_.48 µmol	G	8	EtOH	mean.norm.EXT	1.60582955505317	.48 µmol
ECA590	ArsenicC15ISO48	ECA590_ArsenicC15ISO48_21_G_9_.48 µmol	G	9	EtOH	mean.norm.EXT	1.33829835347626	.48 µmol
ECA590	ArsenicC15ISO48	ECA590_ArsenicC15ISO48_21_H_1_.48 µmol	H	1	EtOH	mean.norm.EXT	1.35193192300941	.48 µmol
ECA590	ArsenicC15ISO48	ECA590_ArsenicC15ISO48_21_H_10_.48 µmol	H	10	EtOH	mean.norm.EXT	1.34501500043408	.48 µmol
ECA590	ArsenicC15ISO48	ECA590_ArsenicC15ISO48_21_H_11_.48 µmol	H	11	EtOH	mean.norm.EXT	1.53758819400357	.48 µmol
ECA590	ArsenicC15ISO48	ECA590_ArsenicC15ISO48_21_H_2_.48 µmol	H	2	EtOH	mean.norm.EXT	1.24428993162083	.48 µmol
ECA590	ArsenicC15ISO48	ECA590_ArsenicC15ISO48_21_H_3_.48 µmol	H	3	EtOH	mean.norm.EXT	1.32564488268731	.48 µmol
ECA590	ArsenicC15ISO48	ECA590_ArsenicC15ISO48_21_H_4_.48 µmol	H	4	EtOH	mean.norm.EXT	1.36398430326116	.48 µmol
ECA590	ArsenicC15ISO48	ECA590_ArsenicC15ISO48_21_H_5_.48 µmol	H	5	EtOH	mean.norm.EXT	1.42453878445995	.48 µmol
ECA590	ArsenicC15ISO48	ECA590_ArsenicC15ISO48_21_H_6_.48 µmol	H	6	EtOH	mean.norm.EXT	1.23803740197673	.48 µmol
ECA590	ArsenicC15ISO48	ECA590_ArsenicC15ISO48_21_H_7_.48 µmol	H	7	EtOH	mean.norm.EXT	1.39673460720777	.48 µmol
ECA590	ArsenicC15ISO48	ECA590_ArsenicC15ISO48_21_H_8_.48 µmol	H	8	EtOH	mean.norm.EXT	1.26762067480917	.48 µmol
ECA590	ArsenicC15ISO48	ECA590_ArsenicC15ISO48_21_H_9_.48 µmol	H	9	EtOH	mean.norm.EXT	1.18761214526427	.48 µmol
N2	ArsenicC15ISO64	N2_ArsenicC15ISO64_22_A_1_.64 µmol	A	1	EtOH	mean.norm.EXT	1.65488063278886	.64 µmol
N2	ArsenicC15ISO64	N2_ArsenicC15ISO64_22_A_10_.64 µmol	A	10	EtOH	mean.norm.EXT	1.58229208916539	.64 µmol
N2	ArsenicC15ISO64	N2_ArsenicC15ISO64_22_A_11_.64 µmol	A	11	EtOH	mean.norm.EXT	1.50678872810664	.64 µmol
N2	ArsenicC15ISO64	N2_ArsenicC15ISO64_22_A_2_.64 µmol	A	2	EtOH	mean.norm.EXT	1.67450618022352	.64 µmol
N2	ArsenicC15ISO64	N2_ArsenicC15ISO64_22_A_3_.64 µmol	A	3	EtOH	mean.norm.EXT	1.5194425925763	.64 µmol
N2	ArsenicC15ISO64	N2_ArsenicC15ISO64_22_A_4_.64 µmol	A	4	EtOH	mean.norm.EXT	1.68154861662752	.64 µmol
N2	ArsenicC15ISO64	N2_ArsenicC15ISO64_22_A_5_.64 µmol	A	5	EtOH	mean.norm.EXT	1.65411513432491	.64 µmol
N2	ArsenicC15ISO64	N2_ArsenicC15ISO64_22_A_6_.64 µmol	A	6	EtOH	mean.norm.EXT	1.6490128096444	.64 µmol
N2	ArsenicC15ISO64	N2_ArsenicC15ISO64_22_A_7_.64 µmol	A	7	EtOH	mean.norm.EXT	1.56615122966328	.64 µmol
N2	ArsenicC15ISO64	N2_ArsenicC15ISO64_22_A_8_.64 µmol	A	8	EtOH	mean.norm.EXT	1.62517080588216	.64 µmol
N2	ArsenicC15ISO64	N2_ArsenicC15ISO64_22_A_9_.64 µmol	A	9	EtOH	mean.norm.EXT	1.55775543179962	.64 µmol
N2	ArsenicC15ISO64	N2_ArsenicC15ISO64_22_B_1_.64 µmol	B	1	EtOH	mean.norm.EXT	1.59999604105944	.64 µmol
N2	ArsenicC15ISO64	N2_ArsenicC15ISO64_22_B_10_.64 µmol	B	10	EtOH	mean.norm.EXT	1.60074752530537	.64 µmol
N2	ArsenicC15ISO64	N2_ArsenicC15ISO64_22_B_11_.64 µmol	B	11	EtOH	mean.norm.EXT	1.5507925765982	.64 µmol
N2	ArsenicC15ISO64	N2_ArsenicC15ISO64_22_B_2_.64 µmol	B	2	EtOH	mean.norm.EXT	1.6753248588178	.64 µmol
N2	ArsenicC15ISO64	N2_ArsenicC15ISO64_22_B_3_.64 µmol	B	3	EtOH	mean.norm.EXT	1.60169914675697	.64 µmol
N2	ArsenicC15ISO64	N2_ArsenicC15ISO64_22_B_4_.64 µmol	B	4	EtOH	mean.norm.EXT	1.68306321369172	.64 µmol
N2	ArsenicC15ISO64	N2_ArsenicC15ISO64_22_B_5_.64 µmol	B	5	EtOH	mean.norm.EXT	1.61680555770342	.64 µmol
N2	ArsenicC15ISO64	N2_ArsenicC15ISO64_22_B_6_.64 µmol	B	6	EtOH	mean.norm.EXT	1.70248626235894	.64 µmol
N2	ArsenicC15ISO64	N2_ArsenicC15ISO64_22_B_7_.64 µmol	B	7	EtOH	mean.norm.EXT	1.61256352335609	.64 µmol
N2	ArsenicC15ISO64	N2_ArsenicC15ISO64_22_B_8_.64 µmol	B	8	EtOH	mean.norm.EXT	1.68195673640655	.64 µmol
N2	ArsenicC15ISO64	N2_ArsenicC15ISO64_22_B_9_.64 µmol	B	9	EtOH	mean.norm.EXT	1.62053417518826	.64 µmol
CB4856	ArsenicC15ISO64	CB4856_ArsenicC15ISO64_22_C_1_.64 µmol	C	1	EtOH	mean.norm.EXT	1.73942826458422	.64 µmol
CB4856	ArsenicC15ISO64	CB4856_ArsenicC15ISO64_22_C_10_.64 µmol	C	10	EtOH	mean.norm.EXT	1.58752174255059	.64 µmol
CB4856	ArsenicC15ISO64	CB4856_ArsenicC15ISO64_22_C_11_.64 µmol	C	11	EtOH	mean.norm.EXT	1.51209238934108	.64 µmol
CB4856	ArsenicC15ISO64	CB4856_ArsenicC15ISO64_22_C_2_.64 µmol	C	2	EtOH	mean.norm.EXT	1.62975502668619	.64 µmol
CB4856	ArsenicC15ISO64	CB4856_ArsenicC15ISO64_22_C_3_.64 µmol	C	3	EtOH	mean.norm.EXT	1.69203011006462	.64 µmol
CB4856	ArsenicC15ISO64	CB4856_ArsenicC15ISO64_22_C_4_.64 µmol	C	4	EtOH	mean.norm.EXT	1.66329743518739	.64 µmol
CB4856	ArsenicC15ISO64	CB4856_ArsenicC15ISO64_22_C_5_.64 µmol	C	5	EtOH	mean.norm.EXT	1.61351631514543	.64 µmol
CB4856	ArsenicC15ISO64	CB4856_ArsenicC15ISO64_22_C_6_.64 µmol	C	6	EtOH	mean.norm.EXT	1.57385723794575	.64 µmol
CB4856	ArsenicC15ISO64	CB4856_ArsenicC15ISO64_22_C_7_.64 µmol	C	7	EtOH	mean.norm.EXT	1.65348077240433	.64 µmol
CB4856	ArsenicC15ISO64	CB4856_ArsenicC15ISO64_22_C_8_.64 µmol	C	8	EtOH	mean.norm.EXT	1.58831703663809	.64 µmol
CB4856	ArsenicC15ISO64	CB4856_ArsenicC15ISO64_22_C_9_.64 µmol	C	9	EtOH	mean.norm.EXT	1.68227883275669	.64 µmol
CB4856	ArsenicC15ISO64	CB4856_ArsenicC15ISO64_22_D_1_.64 µmol	D	1	EtOH	mean.norm.EXT	1.59475994215657	.64 µmol
CB4856	ArsenicC15ISO64	CB4856_ArsenicC15ISO64_22_D_10_.64 µmol	D	10	EtOH	mean.norm.EXT	1.51998176769264	.64 µmol
CB4856	ArsenicC15ISO64	CB4856_ArsenicC15ISO64_22_D_11_.64 µmol	D	11	EtOH	mean.norm.EXT	1.57152514078018	.64 µmol
CB4856	ArsenicC15ISO64	CB4856_ArsenicC15ISO64_22_D_2_.64 µmol	D	2	EtOH	mean.norm.EXT	1.61211530063531	.64 µmol
CB4856	ArsenicC15ISO64	CB4856_ArsenicC15ISO64_22_D_3_.64 µmol	D	3	EtOH	mean.norm.EXT	1.60471496511618	.64 µmol
CB4856	ArsenicC15ISO64	CB4856_ArsenicC15ISO64_22_D_4_.64 µmol	D	4	EtOH	mean.norm.EXT	1.59254131236217	.64 µmol
CB4856	ArsenicC15ISO64	CB4856_ArsenicC15ISO64_22_D_5_.64 µmol	D	5	EtOH	mean.norm.EXT	1.59647187341942	.64 µmol
CB4856	ArsenicC15ISO64	CB4856_ArsenicC15ISO64_22_D_6_.64 µmol	D	6	EtOH	mean.norm.EXT	1.63931472163122	.64 µmol
CB4856	ArsenicC15ISO64	CB4856_ArsenicC15ISO64_22_D_7_.64 µmol	D	7	EtOH	mean.norm.EXT	1.4782582200022	.64 µmol
CB4856	ArsenicC15ISO64	CB4856_ArsenicC15ISO64_22_D_8_.64 µmol	D	8	EtOH	mean.norm.EXT	1.55830694957599	.64 µmol
CB4856	ArsenicC15ISO64	CB4856_ArsenicC15ISO64_22_D_9_.64 µmol	D	9	EtOH	mean.norm.EXT	1.52988875649304	.64 µmol
ECA581	ArsenicC15ISO64	ECA581_ArsenicC15ISO64_22_E_1_.64 µmol	E	1	EtOH	mean.norm.EXT	1.70875882236144	.64 µmol
ECA581	ArsenicC15ISO64	ECA581_ArsenicC15ISO64_22_E_10_.64 µmol	E	10	EtOH	mean.norm.EXT	1.53310328495153	.64 µmol
ECA581	ArsenicC15ISO64	ECA581_ArsenicC15ISO64_22_E_11_.64 µmol	E	11	EtOH	mean.norm.EXT	1.57220123753319	.64 µmol
ECA581	ArsenicC15ISO64	ECA581_ArsenicC15ISO64_22_E_2_.64 µmol	E	2	EtOH	mean.norm.EXT	1.63317806723834	.64 µmol
ECA581	ArsenicC15ISO64	ECA581_ArsenicC15ISO64_22_E_3_.64 µmol	E	3	EtOH	mean.norm.EXT	1.70112265412489	.64 µmol
ECA581	ArsenicC15ISO64	ECA581_ArsenicC15ISO64_22_E_4_.64 µmol	E	4	EtOH	mean.norm.EXT	1.69667778142075	.64 µmol
ECA581	ArsenicC15ISO64	ECA581_ArsenicC15ISO64_22_E_5_.64 µmol	E	5	EtOH	mean.norm.EXT	1.77774185907983	.64 µmol
ECA581	ArsenicC15ISO64	ECA581_ArsenicC15ISO64_22_E_6_.64 µmol	E	6	EtOH	mean.norm.EXT	1.55343838483668	.64 µmol
ECA581	ArsenicC15ISO64	ECA581_ArsenicC15ISO64_22_E_7_.64 µmol	E	7	EtOH	mean.norm.EXT	1.55197574272555	.64 µmol
ECA581	ArsenicC15ISO64	ECA581_ArsenicC15ISO64_22_E_8_.64 µmol	E	8	EtOH	mean.norm.EXT	1.56284087127972	.64 µmol
ECA581	ArsenicC15ISO64	ECA581_ArsenicC15ISO64_22_E_9_.64 µmol	E	9	EtOH	mean.norm.EXT	1.63204772753881	.64 µmol
ECA581	ArsenicC15ISO64	ECA581_ArsenicC15ISO64_22_F_1_.64 µmol	F	1	EtOH	mean.norm.EXT	1.51275836135411	.64 µmol
ECA581	ArsenicC15ISO64	ECA581_ArsenicC15ISO64_22_F_10_.64 µmol	F	10	EtOH	mean.norm.EXT	1.556187333315	.64 µmol
ECA581	ArsenicC15ISO64	ECA581_ArsenicC15ISO64_22_F_11_.64 µmol	F	11	EtOH	mean.norm.EXT	1.54628480459402	.64 µmol
ECA581	ArsenicC15ISO64	ECA581_ArsenicC15ISO64_22_F_2_.64 µmol	F	2	EtOH	mean.norm.EXT	1.57926770985819	.64 µmol
ECA581	ArsenicC15ISO64	ECA581_ArsenicC15ISO64_22_F_3_.64 µmol	F	3	EtOH	mean.norm.EXT	1.64307772062269	.64 µmol
ECA581	ArsenicC15ISO64	ECA581_ArsenicC15ISO64_22_F_4_.64 µmol	F	4	EtOH	mean.norm.EXT	1.69048548679921	.64 µmol
ECA581	ArsenicC15ISO64	ECA581_ArsenicC15ISO64_22_F_5_.64 µmol	F	5	EtOH	mean.norm.EXT	1.64457351552064	.64 µmol
ECA581	ArsenicC15ISO64	ECA581_ArsenicC15ISO64_22_F_6_.64 µmol	F	6	EtOH	mean.norm.EXT	1.49984256448154	.64 µmol
ECA581	ArsenicC15ISO64	ECA581_ArsenicC15ISO64_22_F_7_.64 µmol	F	7	EtOH	mean.norm.EXT	1.66970019512501	.64 µmol
ECA581	ArsenicC15ISO64	ECA581_ArsenicC15ISO64_22_F_8_.64 µmol	F	8	EtOH	mean.norm.EXT	1.60878648698969	.64 µmol
ECA581	ArsenicC15ISO64	ECA581_ArsenicC15ISO64_22_F_9_.64 µmol	F	9	EtOH	mean.norm.EXT	1.59738643259717	.64 µmol
ECA590	ArsenicC15ISO64	ECA590_ArsenicC15ISO64_22_G_1_.64 µmol	G	1	EtOH	mean.norm.EXT	1.32030490960247	.64 µmol
ECA590	ArsenicC15ISO64	ECA590_ArsenicC15ISO64_22_G_10_.64 µmol	G	10	EtOH	mean.norm.EXT	1.40412982883686	.64 µmol
ECA590	ArsenicC15ISO64	ECA590_ArsenicC15ISO64_22_G_11_.64 µmol	G	11	EtOH	mean.norm.EXT	1.50892923102246	.64 µmol
ECA590	ArsenicC15ISO64	ECA590_ArsenicC15ISO64_22_G_2_.64 µmol	G	2	EtOH	mean.norm.EXT	1.29929839466339	.64 µmol
ECA590	ArsenicC15ISO64	ECA590_ArsenicC15ISO64_22_G_3_.64 µmol	G	3	EtOH	mean.norm.EXT	1.39050965469925	.64 µmol
ECA590	ArsenicC15ISO64	ECA590_ArsenicC15ISO64_22_G_4_.64 µmol	G	4	EtOH	mean.norm.EXT	1.45222987380258	.64 µmol
ECA590	ArsenicC15ISO64	ECA590_ArsenicC15ISO64_22_G_5_.64 µmol	G	5	EtOH	mean.norm.EXT	1.34882474826029	.64 µmol
ECA590	ArsenicC15ISO64	ECA590_ArsenicC15ISO64_22_G_6_.64 µmol	G	6	EtOH	mean.norm.EXT	1.46434406138602	.64 µmol
ECA590	ArsenicC15ISO64	ECA590_ArsenicC15ISO64_22_G_7_.64 µmol	G	7	EtOH	mean.norm.EXT	1.25746355187753	.64 µmol
ECA590	ArsenicC15ISO64	ECA590_ArsenicC15ISO64_22_G_8_.64 µmol	G	8	EtOH	mean.norm.EXT	1.41021591223879	.64 µmol
ECA590	ArsenicC15ISO64	ECA590_ArsenicC15ISO64_22_G_9_.64 µmol	G	9	EtOH	mean.norm.EXT	1.37522138674515	.64 µmol
ECA590	ArsenicC15ISO64	ECA590_ArsenicC15ISO64_22_H_1_.64 µmol	H	1	EtOH	mean.norm.EXT	1.49386275368905	.64 µmol
ECA590	ArsenicC15ISO64	ECA590_ArsenicC15ISO64_22_H_10_.64 µmol	H	10	EtOH	mean.norm.EXT	1.3711759148129	.64 µmol
ECA590	ArsenicC15ISO64	ECA590_ArsenicC15ISO64_22_H_11_.64 µmol	H	11	EtOH	mean.norm.EXT	1.75844990875331	.64 µmol
ECA590	ArsenicC15ISO64	ECA590_ArsenicC15ISO64_22_H_2_.64 µmol	H	2	EtOH	mean.norm.EXT	1.44712416734512	.64 µmol
ECA590	ArsenicC15ISO64	ECA590_ArsenicC15ISO64_22_H_3_.64 µmol	H	3	EtOH	mean.norm.EXT	1.49977288100723	.64 µmol
ECA590	ArsenicC15ISO64	ECA590_ArsenicC15ISO64_22_H_4_.64 µmol	H	4	EtOH	mean.norm.EXT	1.363404157933	.64 µmol
ECA590	ArsenicC15ISO64	ECA590_ArsenicC15ISO64_22_H_5_.64 µmol	H	5	EtOH	mean.norm.EXT	1.23895364555227	.64 µmol
ECA590	ArsenicC15ISO64	ECA590_ArsenicC15ISO64_22_H_6_.64 µmol	H	6	EtOH	mean.norm.EXT	1.48994599313598	.64 µmol
ECA590	ArsenicC15ISO64	ECA590_ArsenicC15ISO64_22_H_7_.64 µmol	H	7	EtOH	mean.norm.EXT	1.38116109803856	.64 µmol
ECA590	ArsenicC15ISO64	ECA590_ArsenicC15ISO64_22_H_8_.64 µmol	H	8	EtOH	mean.norm.EXT	1.35221018025128	.64 µmol
ECA590	ArsenicC15ISO64	ECA590_ArsenicC15ISO64_22_H_9_.64 µmol	H	9	EtOH	mean.norm.EXT	1.43629552742438	.64 µmol
N2	C15ISO100	N2_C15ISO100_23_A_1_1 µmol	A	1	EtOH	mean.norm.EXT	1.8417776684958	1 µmol
N2	C15ISO100	N2_C15ISO100_23_A_10_1 µmol	A	10	EtOH	mean.norm.EXT	1.94778325814903	1 µmol
N2	C15ISO100	N2_C15ISO100_23_A_11_1 µmol	A	11	EtOH	mean.norm.EXT	1.88794407354321	1 µmol
N2	C15ISO100	N2_C15ISO100_23_A_2_1 µmol	A	2	EtOH	mean.norm.EXT	1.81129190256289	1 µmol
N2	C15ISO100	N2_C15ISO100_23_A_3_1 µmol	A	3	EtOH	mean.norm.EXT	1.74445200957953	1 µmol
N2	C15ISO100	N2_C15ISO100_23_A_4_1 µmol	A	4	EtOH	mean.norm.EXT	1.83950406071837	1 µmol
N2	C15ISO100	N2_C15ISO100_23_A_5_1 µmol	A	5	EtOH	mean.norm.EXT	1.88275371692488	1 µmol
N2	C15ISO100	N2_C15ISO100_23_A_6_1 µmol	A	6	EtOH	mean.norm.EXT	1.8004782585125	1 µmol
N2	C15ISO100	N2_C15ISO100_23_A_7_1 µmol	A	7	EtOH	mean.norm.EXT	1.80325397509829	1 µmol
N2	C15ISO100	N2_C15ISO100_23_A_8_1 µmol	A	8	EtOH	mean.norm.EXT	1.86956316453516	1 µmol
N2	C15ISO100	N2_C15ISO100_23_A_9_1 µmol	A	9	EtOH	mean.norm.EXT	1.81792484309755	1 µmol
N2	C15ISO100	N2_C15ISO100_23_B_1_1 µmol	B	1	EtOH	mean.norm.EXT	1.9790948558017	1 µmol
N2	C15ISO100	N2_C15ISO100_23_B_10_1 µmol	B	10	EtOH	mean.norm.EXT	1.90676237386448	1 µmol
N2	C15ISO100	N2_C15ISO100_23_B_11_1 µmol	B	11	EtOH	mean.norm.EXT	1.84740987317074	1 µmol
N2	C15ISO100	N2_C15ISO100_23_B_2_1 µmol	B	2	EtOH	mean.norm.EXT	1.88347116813147	1 µmol
N2	C15ISO100	N2_C15ISO100_23_B_4_1 µmol	B	4	EtOH	mean.norm.EXT	1.90959226298645	1 µmol
N2	C15ISO100	N2_C15ISO100_23_B_5_1 µmol	B	5	EtOH	mean.norm.EXT	1.84523973674801	1 µmol
N2	C15ISO100	N2_C15ISO100_23_B_6_1 µmol	B	6	EtOH	mean.norm.EXT	1.86962492627603	1 µmol
N2	C15ISO100	N2_C15ISO100_23_B_7_1 µmol	B	7	EtOH	mean.norm.EXT	1.84215211283942	1 µmol
N2	C15ISO100	N2_C15ISO100_23_B_8_1 µmol	B	8	EtOH	mean.norm.EXT	1.84776334416444	1 µmol
CB4856	C15ISO100	CB4856_C15ISO100_23_C_1_1 µmol	C	1	EtOH	mean.norm.EXT	2.06629278138804	1 µmol
CB4856	C15ISO100	CB4856_C15ISO100_23_C_10_1 µmol	C	10	EtOH	mean.norm.EXT	1.92428759564389	1 µmol
CB4856	C15ISO100	CB4856_C15ISO100_23_C_11_1 µmol	C	11	EtOH	mean.norm.EXT	1.97330166829591	1 µmol
CB4856	C15ISO100	CB4856_C15ISO100_23_C_2_1 µmol	C	2	EtOH	mean.norm.EXT	2.02627500901983	1 µmol
CB4856	C15ISO100	CB4856_C15ISO100_23_C_3_1 µmol	C	3	EtOH	mean.norm.EXT	1.87226245425892	1 µmol
CB4856	C15ISO100	CB4856_C15ISO100_23_C_4_1 µmol	C	4	EtOH	mean.norm.EXT	1.9664615751804	1 µmol
CB4856	C15ISO100	CB4856_C15ISO100_23_C_5_1 µmol	C	5	EtOH	mean.norm.EXT	2.02614895615543	1 µmol
CB4856	C15ISO100	CB4856_C15ISO100_23_C_6_1 µmol	C	6	EtOH	mean.norm.EXT	1.95689868594611	1 µmol
CB4856	C15ISO100	CB4856_C15ISO100_23_C_7_1 µmol	C	7	EtOH	mean.norm.EXT	1.93032852478529	1 µmol
CB4856	C15ISO100	CB4856_C15ISO100_23_D_1_1 µmol	D	1	EtOH	mean.norm.EXT	1.89055979702892	1 µmol
CB4856	C15ISO100	CB4856_C15ISO100_23_D_10_1 µmol	D	10	EtOH	mean.norm.EXT	1.95006448288878	1 µmol
CB4856	C15ISO100	CB4856_C15ISO100_23_D_11_1 µmol	D	11	EtOH	mean.norm.EXT	1.90989835518924	1 µmol
CB4856	C15ISO100	CB4856_C15ISO100_23_D_2_1 µmol	D	2	EtOH	mean.norm.EXT	1.97415891679032	1 µmol
CB4856	C15ISO100	CB4856_C15ISO100_23_D_3_1 µmol	D	3	EtOH	mean.norm.EXT	2.12223389479616	1 µmol
CB4856	C15ISO100	CB4856_C15ISO100_23_D_4_1 µmol	D	4	EtOH	mean.norm.EXT	2.06082850421581	1 µmol
CB4856	C15ISO100	CB4856_C15ISO100_23_D_5_1 µmol	D	5	EtOH	mean.norm.EXT	1.97360571986607	1 µmol
CB4856	C15ISO100	CB4856_C15ISO100_23_D_6_1 µmol	D	6	EtOH	mean.norm.EXT	1.88213584279491	1 µmol
CB4856	C15ISO100	CB4856_C15ISO100_23_D_7_1 µmol	D	7	EtOH	mean.norm.EXT	1.93128672163974	1 µmol
CB4856	C15ISO100	CB4856_C15ISO100_23_D_8_1 µmol	D	8	EtOH	mean.norm.EXT	1.99954441234662	1 µmol
CB4856	C15ISO100	CB4856_C15ISO100_23_D_9_1 µmol	D	9	EtOH	mean.norm.EXT	1.97507509247993	1 µmol
ECA581	C15ISO100	ECA581_C15ISO100_23_E_1_1 µmol	E	1	EtOH	mean.norm.EXT	1.67889224761612	1 µmol
ECA581	C15ISO100	ECA581_C15ISO100_23_E_10_1 µmol	E	10	EtOH	mean.norm.EXT	1.90435475677878	1 µmol
ECA581	C15ISO100	ECA581_C15ISO100_23_E_11_1 µmol	E	11	EtOH	mean.norm.EXT	1.81594562689759	1 µmol
ECA581	C15ISO100	ECA581_C15ISO100_23_E_2_1 µmol	E	2	EtOH	mean.norm.EXT	1.71597735754444	1 µmol
ECA581	C15ISO100	ECA581_C15ISO100_23_E_3_1 µmol	E	3	EtOH	mean.norm.EXT	1.75671893570953	1 µmol
ECA581	C15ISO100	ECA581_C15ISO100_23_E_4_1 µmol	E	4	EtOH	mean.norm.EXT	1.79118737844021	1 µmol
ECA581	C15ISO100	ECA581_C15ISO100_23_E_5_1 µmol	E	5	EtOH	mean.norm.EXT	1.90014567773416	1 µmol
ECA581	C15ISO100	ECA581_C15ISO100_23_E_6_1 µmol	E	6	EtOH	mean.norm.EXT	1.78509279130985	1 µmol
ECA581	C15ISO100	ECA581_C15ISO100_23_E_7_1 µmol	E	7	EtOH	mean.norm.EXT	1.82484494756798	1 µmol
ECA581	C15ISO100	ECA581_C15ISO100_23_E_8_1 µmol	E	8	EtOH	mean.norm.EXT	1.81353188441147	1 µmol
ECA581	C15ISO100	ECA581_C15ISO100_23_E_9_1 µmol	E	9	EtOH	mean.norm.EXT	1.78641529485568	1 µmol
ECA581	C15ISO100	ECA581_C15ISO100_23_F_1_1 µmol	F	1	EtOH	mean.norm.EXT	1.85292278378584	1 µmol
ECA581	C15ISO100	ECA581_C15ISO100_23_F_10_1 µmol	F	10	EtOH	mean.norm.EXT	1.64688223536749	1 µmol
ECA581	C15ISO100	ECA581_C15ISO100_23_F_11_1 µmol	F	11	EtOH	mean.norm.EXT	1.68264340874727	1 µmol
ECA581	C15ISO100	ECA581_C15ISO100_23_F_2_1 µmol	F	2	EtOH	mean.norm.EXT	1.78245751116313	1 µmol
ECA581	C15ISO100	ECA581_C15ISO100_23_F_3_1 µmol	F	3	EtOH	mean.norm.EXT	1.82018307340916	1 µmol
ECA581	C15ISO100	ECA581_C15ISO100_23_F_4_1 µmol	F	4	EtOH	mean.norm.EXT	1.79567173315019	1 µmol
ECA581	C15ISO100	ECA581_C15ISO100_23_F_5_1 µmol	F	5	EtOH	mean.norm.EXT	1.74390727796366	1 µmol
ECA581	C15ISO100	ECA581_C15ISO100_23_F_6_1 µmol	F	6	EtOH	mean.norm.EXT	1.87184912173529	1 µmol
ECA581	C15ISO100	ECA581_C15ISO100_23_F_7_1 µmol	F	7	EtOH	mean.norm.EXT	1.83974067219419	1 µmol
ECA581	C15ISO100	ECA581_C15ISO100_23_F_8_1 µmol	F	8	EtOH	mean.norm.EXT	1.87616867514252	1 µmol
ECA581	C15ISO100	ECA581_C15ISO100_23_F_9_1 µmol	F	9	EtOH	mean.norm.EXT	1.83875880101496	1 µmol
ECA590	C15ISO100	ECA590_C15ISO100_23_G_1_1 µmol	G	1	EtOH	mean.norm.EXT	1.85194964069583	1 µmol
ECA590	C15ISO100	ECA590_C15ISO100_23_G_10_1 µmol	G	10	EtOH	mean.norm.EXT	1.96910947258842	1 µmol
ECA590	C15ISO100	ECA590_C15ISO100_23_G_11_1 µmol	G	11	EtOH	mean.norm.EXT	1.99851159193651	1 µmol
ECA590	C15ISO100	ECA590_C15ISO100_23_G_2_1 µmol	G	2	EtOH	mean.norm.EXT	1.99634366131342	1 µmol
ECA590	C15ISO100	ECA590_C15ISO100_23_G_3_1 µmol	G	3	EtOH	mean.norm.EXT	1.8596109847327	1 µmol
ECA590	C15ISO100	ECA590_C15ISO100_23_G_4_1 µmol	G	4	EtOH	mean.norm.EXT	1.9239070489894	1 µmol
ECA590	C15ISO100	ECA590_C15ISO100_23_G_5_1 µmol	G	5	EtOH	mean.norm.EXT	1.97999024676902	1 µmol
ECA590	C15ISO100	ECA590_C15ISO100_23_G_6_1 µmol	G	6	EtOH	mean.norm.EXT	1.89971364532421	1 µmol
ECA590	C15ISO100	ECA590_C15ISO100_23_G_7_1 µmol	G	7	EtOH	mean.norm.EXT	1.99913080534307	1 µmol
ECA590	C15ISO100	ECA590_C15ISO100_23_G_8_1 µmol	G	8	EtOH	mean.norm.EXT	1.98808774020919	1 µmol
ECA590	C15ISO100	ECA590_C15ISO100_23_G_9_1 µmol	G	9	EtOH	mean.norm.EXT	1.93655130523924	1 µmol
ECA590	C15ISO100	ECA590_C15ISO100_23_H_1_1 µmol	H	1	EtOH	mean.norm.EXT	1.96311690086906	1 µmol
ECA590	C15ISO100	ECA590_C15ISO100_23_H_10_1 µmol	H	10	EtOH	mean.norm.EXT	1.86743711318896	1 µmol
ECA590	C15ISO100	ECA590_C15ISO100_23_H_11_1 µmol	H	11	EtOH	mean.norm.EXT	1.83440256334772	1 µmol
ECA590	C15ISO100	ECA590_C15ISO100_23_H_2_1 µmol	H	2	EtOH	mean.norm.EXT	2.04359224746854	1 µmol
ECA590	C15ISO100	ECA590_C15ISO100_23_H_3_1 µmol	H	3	EtOH	mean.norm.EXT	1.93314866173394	1 µmol
ECA590	C15ISO100	ECA590_C15ISO100_23_H_4_1 µmol	H	4	EtOH	mean.norm.EXT	1.95212048240569	1 µmol
ECA590	C15ISO100	ECA590_C15ISO100_23_H_5_1 µmol	H	5	EtOH	mean.norm.EXT	1.93341609293605	1 µmol
ECA590	C15ISO100	ECA590_C15ISO100_23_H_6_1 µmol	H	6	EtOH	mean.norm.EXT	1.88494103281886	1 µmol
ECA590	C15ISO100	ECA590_C15ISO100_23_H_7_1 µmol	H	7	EtOH	mean.norm.EXT	1.99900534126492	1 µmol
ECA590	C15ISO100	ECA590_C15ISO100_23_H_8_1 µmol	H	8	EtOH	mean.norm.EXT	1.90512955990481	1 µmol
ECA590	C15ISO100	ECA590_C15ISO100_23_H_9_1 µmol	H	9	EtOH	mean.norm.EXT	1.92169083293209	1 µmol
N2	ArsenicC15ISO100	N2_ArsenicC15ISO100_24_A_1_1 µmol	A	1	EtOH	mean.norm.EXT	1.62581795128527	1 µmol
N2	ArsenicC15ISO100	N2_ArsenicC15ISO100_24_A_10_1 µmol	A	10	EtOH	mean.norm.EXT	1.34917076370006	1 µmol
N2	ArsenicC15ISO100	N2_ArsenicC15ISO100_24_A_11_1 µmol	A	11	EtOH	mean.norm.EXT	1.61496554240065	1 µmol
N2	ArsenicC15ISO100	N2_ArsenicC15ISO100_24_A_2_1 µmol	A	2	EtOH	mean.norm.EXT	1.51268010577558	1 µmol
N2	ArsenicC15ISO100	N2_ArsenicC15ISO100_24_A_3_1 µmol	A	3	EtOH	mean.norm.EXT	1.47988297364332	1 µmol
N2	ArsenicC15ISO100	N2_ArsenicC15ISO100_24_A_4_1 µmol	A	4	EtOH	mean.norm.EXT	1.44773326444702	1 µmol
N2	ArsenicC15ISO100	N2_ArsenicC15ISO100_24_A_5_1 µmol	A	5	EtOH	mean.norm.EXT	1.42614461754	1 µmol
N2	ArsenicC15ISO100	N2_ArsenicC15ISO100_24_A_6_1 µmol	A	6	EtOH	mean.norm.EXT	1.52176781862444	1 µmol
N2	ArsenicC15ISO100	N2_ArsenicC15ISO100_24_A_7_1 µmol	A	7	EtOH	mean.norm.EXT	1.53226735917848	1 µmol
N2	ArsenicC15ISO100	N2_ArsenicC15ISO100_24_A_8_1 µmol	A	8	EtOH	mean.norm.EXT	1.60386463195533	1 µmol
N2	ArsenicC15ISO100	N2_ArsenicC15ISO100_24_A_9_1 µmol	A	9	EtOH	mean.norm.EXT	1.50881414134394	1 µmol
N2	ArsenicC15ISO100	N2_ArsenicC15ISO100_24_B_1_1 µmol	B	1	EtOH	mean.norm.EXT	1.5799609544334	1 µmol
N2	ArsenicC15ISO100	N2_ArsenicC15ISO100_24_B_10_1 µmol	B	10	EtOH	mean.norm.EXT	1.57863300223588	1 µmol
N2	ArsenicC15ISO100	N2_ArsenicC15ISO100_24_B_11_1 µmol	B	11	EtOH	mean.norm.EXT	1.73634192017274	1 µmol
N2	ArsenicC15ISO100	N2_ArsenicC15ISO100_24_B_2_1 µmol	B	2	EtOH	mean.norm.EXT	1.61670349560129	1 µmol
N2	ArsenicC15ISO100	N2_ArsenicC15ISO100_24_B_3_1 µmol	B	3	EtOH	mean.norm.EXT	1.62283068818632	1 µmol
N2	ArsenicC15ISO100	N2_ArsenicC15ISO100_24_B_4_1 µmol	B	4	EtOH	mean.norm.EXT	1.65052399619703	1 µmol
N2	ArsenicC15ISO100	N2_ArsenicC15ISO100_24_B_5_1 µmol	B	5	EtOH	mean.norm.EXT	1.64455369764647	1 µmol
N2	ArsenicC15ISO100	N2_ArsenicC15ISO100_24_B_6_1 µmol	B	6	EtOH	mean.norm.EXT	1.66919204448457	1 µmol
N2	ArsenicC15ISO100	N2_ArsenicC15ISO100_24_B_7_1 µmol	B	7	EtOH	mean.norm.EXT	1.49269776490326	1 µmol
N2	ArsenicC15ISO100	N2_ArsenicC15ISO100_24_B_8_1 µmol	B	8	EtOH	mean.norm.EXT	1.46544670561057	1 µmol
N2	ArsenicC15ISO100	N2_ArsenicC15ISO100_24_B_9_1 µmol	B	9	EtOH	mean.norm.EXT	1.57428638176838	1 µmol
CB4856	ArsenicC15ISO100	CB4856_ArsenicC15ISO100_24_C_1_1 µmol	C	1	EtOH	mean.norm.EXT	1.73094081703549	1 µmol
CB4856	ArsenicC15ISO100	CB4856_ArsenicC15ISO100_24_C_10_1 µmol	C	10	EtOH	mean.norm.EXT	1.57676065881865	1 µmol
CB4856	ArsenicC15ISO100	CB4856_ArsenicC15ISO100_24_C_11_1 µmol	C	11	EtOH	mean.norm.EXT	1.56045271226309	1 µmol
CB4856	ArsenicC15ISO100	CB4856_ArsenicC15ISO100_24_C_2_1 µmol	C	2	EtOH	mean.norm.EXT	1.60895212676223	1 µmol
CB4856	ArsenicC15ISO100	CB4856_ArsenicC15ISO100_24_C_3_1 µmol	C	3	EtOH	mean.norm.EXT	1.73785214423402	1 µmol
CB4856	ArsenicC15ISO100	CB4856_ArsenicC15ISO100_24_C_4_1 µmol	C	4	EtOH	mean.norm.EXT	1.71508207531692	1 µmol
CB4856	ArsenicC15ISO100	CB4856_ArsenicC15ISO100_24_C_5_1 µmol	C	5	EtOH	mean.norm.EXT	1.64121809379597	1 µmol
CB4856	ArsenicC15ISO100	CB4856_ArsenicC15ISO100_24_C_6_1 µmol	C	6	EtOH	mean.norm.EXT	1.62523495350047	1 µmol
CB4856	ArsenicC15ISO100	CB4856_ArsenicC15ISO100_24_C_7_1 µmol	C	7	EtOH	mean.norm.EXT	1.70733540583453	1 µmol
CB4856	ArsenicC15ISO100	CB4856_ArsenicC15ISO100_24_C_8_1 µmol	C	8	EtOH	mean.norm.EXT	1.70393871774604	1 µmol
CB4856	ArsenicC15ISO100	CB4856_ArsenicC15ISO100_24_C_9_1 µmol	C	9	EtOH	mean.norm.EXT	1.67209018424806	1 µmol
CB4856	ArsenicC15ISO100	CB4856_ArsenicC15ISO100_24_D_1_1 µmol	D	1	EtOH	mean.norm.EXT	1.58156822084708	1 µmol
CB4856	ArsenicC15ISO100	CB4856_ArsenicC15ISO100_24_D_10_1 µmol	D	10	EtOH	mean.norm.EXT	1.65856110419953	1 µmol
CB4856	ArsenicC15ISO100	CB4856_ArsenicC15ISO100_24_D_11_1 µmol	D	11	EtOH	mean.norm.EXT	1.69636021079819	1 µmol
CB4856	ArsenicC15ISO100	CB4856_ArsenicC15ISO100_24_D_2_1 µmol	D	2	EtOH	mean.norm.EXT	1.56158132064126	1 µmol
CB4856	ArsenicC15ISO100	CB4856_ArsenicC15ISO100_24_D_3_1 µmol	D	3	EtOH	mean.norm.EXT	1.69599222397402	1 µmol
CB4856	ArsenicC15ISO100	CB4856_ArsenicC15ISO100_24_D_4_1 µmol	D	4	EtOH	mean.norm.EXT	1.62765837884032	1 µmol
CB4856	ArsenicC15ISO100	CB4856_ArsenicC15ISO100_24_D_5_1 µmol	D	5	EtOH	mean.norm.EXT	1.65460929877813	1 µmol
CB4856	ArsenicC15ISO100	CB4856_ArsenicC15ISO100_24_D_6_1 µmol	D	6	EtOH	mean.norm.EXT	1.64959397924369	1 µmol
CB4856	ArsenicC15ISO100	CB4856_ArsenicC15ISO100_24_D_7_1 µmol	D	7	EtOH	mean.norm.EXT	1.55206808500739	1 µmol
CB4856	ArsenicC15ISO100	CB4856_ArsenicC15ISO100_24_D_8_1 µmol	D	8	EtOH	mean.norm.EXT	1.61168934828732	1 µmol
CB4856	ArsenicC15ISO100	CB4856_ArsenicC15ISO100_24_D_9_1 µmol	D	9	EtOH	mean.norm.EXT	1.66902990905248	1 µmol
ECA581	ArsenicC15ISO100	ECA581_ArsenicC15ISO100_24_E_1_1 µmol	E	1	EtOH	mean.norm.EXT	1.61150172418748	1 µmol
ECA581	ArsenicC15ISO100	ECA581_ArsenicC15ISO100_24_E_10_1 µmol	E	10	EtOH	mean.norm.EXT	1.62207442809269	1 µmol
ECA581	ArsenicC15ISO100	ECA581_ArsenicC15ISO100_24_E_11_1 µmol	E	11	EtOH	mean.norm.EXT	1.69862660355635	1 µmol
ECA581	ArsenicC15ISO100	ECA581_ArsenicC15ISO100_24_E_2_1 µmol	E	2	EtOH	mean.norm.EXT	1.68577594838059	1 µmol
ECA581	ArsenicC15ISO100	ECA581_ArsenicC15ISO100_24_E_3_1 µmol	E	3	EtOH	mean.norm.EXT	1.60407101670668	1 µmol
ECA581	ArsenicC15ISO100	ECA581_ArsenicC15ISO100_24_E_4_1 µmol	E	4	EtOH	mean.norm.EXT	1.54115097083013	1 µmol
ECA581	ArsenicC15ISO100	ECA581_ArsenicC15ISO100_24_E_5_1 µmol	E	5	EtOH	mean.norm.EXT	1.62575588399932	1 µmol
ECA581	ArsenicC15ISO100	ECA581_ArsenicC15ISO100_24_E_6_1 µmol	E	6	EtOH	mean.norm.EXT	1.53888675030676	1 µmol
ECA581	ArsenicC15ISO100	ECA581_ArsenicC15ISO100_24_E_7_1 µmol	E	7	EtOH	mean.norm.EXT	1.51949862478659	1 µmol
ECA581	ArsenicC15ISO100	ECA581_ArsenicC15ISO100_24_E_8_1 µmol	E	8	EtOH	mean.norm.EXT	1.4905516785684	1 µmol
ECA581	ArsenicC15ISO100	ECA581_ArsenicC15ISO100_24_E_9_1 µmol	E	9	EtOH	mean.norm.EXT	1.53722861737041	1 µmol
ECA581	ArsenicC15ISO100	ECA581_ArsenicC15ISO100_24_F_1_1 µmol	F	1	EtOH	mean.norm.EXT	1.62163754570517	1 µmol
ECA581	ArsenicC15ISO100	ECA581_ArsenicC15ISO100_24_F_10_1 µmol	F	10	EtOH	mean.norm.EXT	1.52303952857714	1 µmol
ECA581	ArsenicC15ISO100	ECA581_ArsenicC15ISO100_24_F_11_1 µmol	F	11	EtOH	mean.norm.EXT	1.46907469143515	1 µmol
ECA581	ArsenicC15ISO100	ECA581_ArsenicC15ISO100_24_F_2_1 µmol	F	2	EtOH	mean.norm.EXT	1.59480850022871	1 µmol
ECA581	ArsenicC15ISO100	ECA581_ArsenicC15ISO100_24_F_3_1 µmol	F	3	EtOH	mean.norm.EXT	1.59325250527165	1 µmol
ECA581	ArsenicC15ISO100	ECA581_ArsenicC15ISO100_24_F_4_1 µmol	F	4	EtOH	mean.norm.EXT	1.56409534903705	1 µmol
ECA581	ArsenicC15ISO100	ECA581_ArsenicC15ISO100_24_F_5_1 µmol	F	5	EtOH	mean.norm.EXT	1.74102156343408	1 µmol
ECA581	ArsenicC15ISO100	ECA581_ArsenicC15ISO100_24_F_6_1 µmol	F	6	EtOH	mean.norm.EXT	1.55688674117705	1 µmol
ECA581	ArsenicC15ISO100	ECA581_ArsenicC15ISO100_24_F_7_1 µmol	F	7	EtOH	mean.norm.EXT	1.60647613133563	1 µmol
ECA581	ArsenicC15ISO100	ECA581_ArsenicC15ISO100_24_F_8_1 µmol	F	8	EtOH	mean.norm.EXT	1.58235153713667	1 µmol
ECA581	ArsenicC15ISO100	ECA581_ArsenicC15ISO100_24_F_9_1 µmol	F	9	EtOH	mean.norm.EXT	1.6199367573411	1 µmol
ECA590	ArsenicC15ISO100	ECA590_ArsenicC15ISO100_24_G_1_1 µmol	G	1	EtOH	mean.norm.EXT	1.49406701488285	1 µmol
ECA590	ArsenicC15ISO100	ECA590_ArsenicC15ISO100_24_G_10_1 µmol	G	10	EtOH	mean.norm.EXT	1.30021371838161	1 µmol
ECA590	ArsenicC15ISO100	ECA590_ArsenicC15ISO100_24_G_11_1 µmol	G	11	EtOH	mean.norm.EXT	1.55661724675297	1 µmol
ECA590	ArsenicC15ISO100	ECA590_ArsenicC15ISO100_24_G_2_1 µmol	G	2	EtOH	mean.norm.EXT	1.51518909552685	1 µmol
ECA590	ArsenicC15ISO100	ECA590_ArsenicC15ISO100_24_G_3_1 µmol	G	3	EtOH	mean.norm.EXT	1.34160703804579	1 µmol
ECA590	ArsenicC15ISO100	ECA590_ArsenicC15ISO100_24_G_4_1 µmol	G	4	EtOH	mean.norm.EXT	1.43150768785979	1 µmol
ECA590	ArsenicC15ISO100	ECA590_ArsenicC15ISO100_24_G_5_1 µmol	G	5	EtOH	mean.norm.EXT	1.4520791126666	1 µmol
ECA590	ArsenicC15ISO100	ECA590_ArsenicC15ISO100_24_G_6_1 µmol	G	6	EtOH	mean.norm.EXT	1.41251328372949	1 µmol
ECA590	ArsenicC15ISO100	ECA590_ArsenicC15ISO100_24_G_7_1 µmol	G	7	EtOH	mean.norm.EXT	1.42142224501292	1 µmol
ECA590	ArsenicC15ISO100	ECA590_ArsenicC15ISO100_24_G_8_1 µmol	G	8	EtOH	mean.norm.EXT	1.42356643066686	1 µmol
ECA590	ArsenicC15ISO100	ECA590_ArsenicC15ISO100_24_G_9_1 µmol	G	9	EtOH	mean.norm.EXT	1.40172148815709	1 µmol
ECA590	ArsenicC15ISO100	ECA590_ArsenicC15ISO100_24_H_1_1 µmol	H	1	EtOH	mean.norm.EXT	1.58878254596917	1 µmol
ECA590	ArsenicC15ISO100	ECA590_ArsenicC15ISO100_24_H_10_1 µmol	H	10	EtOH	mean.norm.EXT	1.3845442592748	1 µmol
ECA590	ArsenicC15ISO100	ECA590_ArsenicC15ISO100_24_H_11_1 µmol	H	11	EtOH	mean.norm.EXT	1.42330942574534	1 µmol
ECA590	ArsenicC15ISO100	ECA590_ArsenicC15ISO100_24_H_2_1 µmol	H	2	EtOH	mean.norm.EXT	1.4724914845767	1 µmol
ECA590	ArsenicC15ISO100	ECA590_ArsenicC15ISO100_24_H_3_1 µmol	H	3	EtOH	mean.norm.EXT	1.44963754910975	1 µmol
ECA590	ArsenicC15ISO100	ECA590_ArsenicC15ISO100_24_H_4_1 µmol	H	4	EtOH	mean.norm.EXT	1.4118377946942	1 µmol
ECA590	ArsenicC15ISO100	ECA590_ArsenicC15ISO100_24_H_5_1 µmol	H	5	EtOH	mean.norm.EXT	1.31901008523369	1 µmol
ECA590	ArsenicC15ISO100	ECA590_ArsenicC15ISO100_24_H_6_1 µmol	H	6	EtOH	mean.norm.EXT	1.36327502195535	1 µmol
ECA590	ArsenicC15ISO100	ECA590_ArsenicC15ISO100_24_H_7_1 µmol	H	7	EtOH	mean.norm.EXT	1.61399619462857	1 µmol
ECA590	ArsenicC15ISO100	ECA590_ArsenicC15ISO100_24_H_8_1 µmol	H	8	EtOH	mean.norm.EXT	1.60413194278059	1 µmol
ECA590	ArsenicC15ISO100	ECA590_ArsenicC15ISO100_24_H_9_1 µmol	H	9	EtOH	mean.norm.EXT	1.40342730196159	1 µmol
N2	C15ISO12	N2_C15ISO12_3_A_1_.12 µmol	A	1	EtOH	mean.TOF	223.934604904632	.12 µmol
N2	C15ISO12	N2_C15ISO12_3_A_10_.12 µmol	A	10	EtOH	mean.TOF	205.5	.12 µmol
N2	C15ISO12	N2_C15ISO12_3_A_11_.12 µmol	A	11	EtOH	mean.TOF	187.656036446469	.12 µmol
N2	C15ISO12	N2_C15ISO12_3_A_2_.12 µmol	A	2	EtOH	mean.TOF	209.962222222222	.12 µmol
N2	C15ISO12	N2_C15ISO12_3_A_3_.12 µmol	A	3	EtOH	mean.TOF	205.852713178295	.12 µmol
N2	C15ISO12	N2_C15ISO12_3_A_4_.12 µmol	A	4	EtOH	mean.TOF	198.186320754717	.12 µmol
N2	C15ISO12	N2_C15ISO12_3_A_5_.12 µmol	A	5	EtOH	mean.TOF	217.137755102041	.12 µmol
N2	C15ISO12	N2_C15ISO12_3_A_6_.12 µmol	A	6	EtOH	mean.TOF	210.251054852321	.12 µmol
N2	C15ISO12	N2_C15ISO12_3_A_7_.12 µmol	A	7	EtOH	mean.TOF	215.108808290155	.12 µmol
N2	C15ISO12	N2_C15ISO12_3_A_8_.12 µmol	A	8	EtOH	mean.TOF	197.826086956522	.12 µmol
N2	C15ISO12	N2_C15ISO12_3_A_9_.12 µmol	A	9	EtOH	mean.TOF	197.961883408072	.12 µmol
N2	C15ISO12	N2_C15ISO12_3_B_1_.12 µmol	B	1	EtOH	mean.TOF	211.502242152466	.12 µmol
N2	C15ISO12	N2_C15ISO12_3_B_10_.12 µmol	B	10	EtOH	mean.TOF	209.074569789675	.12 µmol
N2	C15ISO12	N2_C15ISO12_3_B_11_.12 µmol	B	11	EtOH	mean.TOF	211.926136363636	.12 µmol
N2	C15ISO12	N2_C15ISO12_3_B_2_.12 µmol	B	2	EtOH	mean.TOF	218.845945945946	.12 µmol
N2	C15ISO12	N2_C15ISO12_3_B_3_.12 µmol	B	3	EtOH	mean.TOF	207.368888888889	.12 µmol
N2	C15ISO12	N2_C15ISO12_3_B_4_.12 µmol	B	4	EtOH	mean.TOF	210.323643410853	.12 µmol
N2	C15ISO12	N2_C15ISO12_3_B_5_.12 µmol	B	5	EtOH	mean.TOF	201.387387387387	.12 µmol
N2	C15ISO12	N2_C15ISO12_3_B_6_.12 µmol	B	6	EtOH	mean.TOF	197.173770491803	.12 µmol
N2	C15ISO12	N2_C15ISO12_3_B_7_.12 µmol	B	7	EtOH	mean.TOF	204.843462246777	.12 µmol
N2	C15ISO12	N2_C15ISO12_3_B_8_.12 µmol	B	8	EtOH	mean.TOF	205.177272727273	.12 µmol
N2	C15ISO12	N2_C15ISO12_3_B_9_.12 µmol	B	9	EtOH	mean.TOF	200.946153846154	.12 µmol
CB4856	C15ISO12	CB4856_C15ISO12_3_C_1_.12 µmol	C	1	EtOH	mean.TOF	217.735074626866	.12 µmol
CB4856	C15ISO12	CB4856_C15ISO12_3_C_10_.12 µmol	C	10	EtOH	mean.TOF	226.10119047619	.12 µmol
CB4856	C15ISO12	CB4856_C15ISO12_3_C_11_.12 µmol	C	11	EtOH	mean.TOF	229.039387308534	.12 µmol
CB4856	C15ISO12	CB4856_C15ISO12_3_C_2_.12 µmol	C	2	EtOH	mean.TOF	221.875	.12 µmol
CB4856	C15ISO12	CB4856_C15ISO12_3_C_3_.12 µmol	C	3	EtOH	mean.TOF	218.129523809524	.12 µmol
CB4856	C15ISO12	CB4856_C15ISO12_3_C_4_.12 µmol	C	4	EtOH	mean.TOF	216.909836065574	.12 µmol
CB4856	C15ISO12	CB4856_C15ISO12_3_C_5_.12 µmol	C	5	EtOH	mean.TOF	231.550955414013	.12 µmol
CB4856	C15ISO12	CB4856_C15ISO12_3_C_6_.12 µmol	C	6	EtOH	mean.TOF	227.710300429185	.12 µmol
CB4856	C15ISO12	CB4856_C15ISO12_3_C_7_.12 µmol	C	7	EtOH	mean.TOF	216.819241982507	.12 µmol
CB4856	C15ISO12	CB4856_C15ISO12_3_C_8_.12 µmol	C	8	EtOH	mean.TOF	231.08353221957	.12 µmol
CB4856	C15ISO12	CB4856_C15ISO12_3_C_9_.12 µmol	C	9	EtOH	mean.TOF	240.367647058824	.12 µmol
CB4856	C15ISO12	CB4856_C15ISO12_3_D_1_.12 µmol	D	1	EtOH	mean.TOF	232.905362776025	.12 µmol
CB4856	C15ISO12	CB4856_C15ISO12_3_D_10_.12 µmol	D	10	EtOH	mean.TOF	239.175496688742	.12 µmol
CB4856	C15ISO12	CB4856_C15ISO12_3_D_11_.12 µmol	D	11	EtOH	mean.TOF	226.614427860697	.12 µmol
CB4856	C15ISO12	CB4856_C15ISO12_3_D_2_.12 µmol	D	2	EtOH	mean.TOF	240.387301587302	.12 µmol
CB4856	C15ISO12	CB4856_C15ISO12_3_D_3_.12 µmol	D	3	EtOH	mean.TOF	224.093959731544	.12 µmol
CB4856	C15ISO12	CB4856_C15ISO12_3_D_4_.12 µmol	D	4	EtOH	mean.TOF	226.892938496583	.12 µmol
CB4856	C15ISO12	CB4856_C15ISO12_3_D_5_.12 µmol	D	5	EtOH	mean.TOF	231.404306220096	.12 µmol
CB4856	C15ISO12	CB4856_C15ISO12_3_D_6_.12 µmol	D	6	EtOH	mean.TOF	228.2	.12 µmol
CB4856	C15ISO12	CB4856_C15ISO12_3_D_7_.12 µmol	D	7	EtOH	mean.TOF	223.357438016529	.12 µmol
CB4856	C15ISO12	CB4856_C15ISO12_3_D_8_.12 µmol	D	8	EtOH	mean.TOF	229.99460916442	.12 µmol
CB4856	C15ISO12	CB4856_C15ISO12_3_D_9_.12 µmol	D	9	EtOH	mean.TOF	236.47242206235	.12 µmol
ECA581	C15ISO12	ECA581_C15ISO12_3_E_1_.12 µmol	E	1	EtOH	mean.TOF	218.210762331839	.12 µmol
ECA581	C15ISO12	ECA581_C15ISO12_3_E_10_.12 µmol	E	10	EtOH	mean.TOF	221.31320754717	.12 µmol
ECA581	C15ISO12	ECA581_C15ISO12_3_E_11_.12 µmol	E	11	EtOH	mean.TOF	209.782208588957	.12 µmol
ECA581	C15ISO12	ECA581_C15ISO12_3_E_2_.12 µmol	E	2	EtOH	mean.TOF	234.47265625	.12 µmol
ECA581	C15ISO12	ECA581_C15ISO12_3_E_3_.12 µmol	E	3	EtOH	mean.TOF	210.410852713178	.12 µmol
ECA581	C15ISO12	ECA581_C15ISO12_3_E_4_.12 µmol	E	4	EtOH	mean.TOF	219.253846153846	.12 µmol
ECA581	C15ISO12	ECA581_C15ISO12_3_E_5_.12 µmol	E	5	EtOH	mean.TOF	191.785498489426	.12 µmol
ECA581	C15ISO12	ECA581_C15ISO12_3_E_6_.12 µmol	E	6	EtOH	mean.TOF	213.866510538642	.12 µmol
ECA581	C15ISO12	ECA581_C15ISO12_3_E_7_.12 µmol	E	7	EtOH	mean.TOF	226.183856502242	.12 µmol
ECA581	C15ISO12	ECA581_C15ISO12_3_E_8_.12 µmol	E	8	EtOH	mean.TOF	216.634969325153	.12 µmol
ECA581	C15ISO12	ECA581_C15ISO12_3_E_9_.12 µmol	E	9	EtOH	mean.TOF	221.081683168317	.12 µmol
ECA581	C15ISO12	ECA581_C15ISO12_3_F_1_.12 µmol	F	1	EtOH	mean.TOF	229.340909090909	.12 µmol
ECA581	C15ISO12	ECA581_C15ISO12_3_F_10_.12 µmol	F	10	EtOH	mean.TOF	221.330845771144	.12 µmol
ECA581	C15ISO12	ECA581_C15ISO12_3_F_11_.12 µmol	F	11	EtOH	mean.TOF	224.661891117479	.12 µmol
ECA581	C15ISO12	ECA581_C15ISO12_3_F_2_.12 µmol	F	2	EtOH	mean.TOF	220.916417910448	.12 µmol
ECA581	C15ISO12	ECA581_C15ISO12_3_F_3_.12 µmol	F	3	EtOH	mean.TOF	219.52644836272	.12 µmol
ECA581	C15ISO12	ECA581_C15ISO12_3_F_4_.12 µmol	F	4	EtOH	mean.TOF	211.61938534279	.12 µmol
ECA581	C15ISO12	ECA581_C15ISO12_3_F_5_.12 µmol	F	5	EtOH	mean.TOF	233.259842519685	.12 µmol
ECA581	C15ISO12	ECA581_C15ISO12_3_F_6_.12 µmol	F	6	EtOH	mean.TOF	229.731376975169	.12 µmol
ECA581	C15ISO12	ECA581_C15ISO12_3_F_7_.12 µmol	F	7	EtOH	mean.TOF	226.457364341085	.12 µmol
ECA581	C15ISO12	ECA581_C15ISO12_3_F_8_.12 µmol	F	8	EtOH	mean.TOF	206.614678899083	.12 µmol
ECA581	C15ISO12	ECA581_C15ISO12_3_F_9_.12 µmol	F	9	EtOH	mean.TOF	222.333333333333	.12 µmol
ECA590	C15ISO12	ECA590_C15ISO12_3_G_1_.12 µmol	G	1	EtOH	mean.TOF	235.255813953488	.12 µmol
ECA590	C15ISO12	ECA590_C15ISO12_3_G_10_.12 µmol	G	10	EtOH	mean.TOF	231.414556962025	.12 µmol
ECA590	C15ISO12	ECA590_C15ISO12_3_G_11_.12 µmol	G	11	EtOH	mean.TOF	227.526615969582	.12 µmol
ECA590	C15ISO12	ECA590_C15ISO12_3_G_2_.12 µmol	G	2	EtOH	mean.TOF	233.538083538084	.12 µmol
ECA590	C15ISO12	ECA590_C15ISO12_3_G_3_.12 µmol	G	3	EtOH	mean.TOF	228.896739130435	.12 µmol
ECA590	C15ISO12	ECA590_C15ISO12_3_G_4_.12 µmol	G	4	EtOH	mean.TOF	221.634567901235	.12 µmol
ECA590	C15ISO12	ECA590_C15ISO12_3_G_5_.12 µmol	G	5	EtOH	mean.TOF	218.342307692308	.12 µmol
ECA590	C15ISO12	ECA590_C15ISO12_3_G_6_.12 µmol	G	6	EtOH	mean.TOF	240.510067114094	.12 µmol
ECA590	C15ISO12	ECA590_C15ISO12_3_G_7_.12 µmol	G	7	EtOH	mean.TOF	234.184729064039	.12 µmol
ECA590	C15ISO12	ECA590_C15ISO12_3_G_8_.12 µmol	G	8	EtOH	mean.TOF	224.875576036866	.12 µmol
ECA590	C15ISO12	ECA590_C15ISO12_3_G_9_.12 µmol	G	9	EtOH	mean.TOF	241.070904645477	.12 µmol
ECA590	C15ISO12	ECA590_C15ISO12_3_H_1_.12 µmol	H	1	EtOH	mean.TOF	232.408450704225	.12 µmol
ECA590	C15ISO12	ECA590_C15ISO12_3_H_10_.12 µmol	H	10	EtOH	mean.TOF	230.827956989247	.12 µmol
ECA590	C15ISO12	ECA590_C15ISO12_3_H_11_.12 µmol	H	11	EtOH	mean.TOF	229.445378151261	.12 µmol
ECA590	C15ISO12	ECA590_C15ISO12_3_H_2_.12 µmol	H	2	EtOH	mean.TOF	248.989847715736	.12 µmol
ECA590	C15ISO12	ECA590_C15ISO12_3_H_3_.12 µmol	H	3	EtOH	mean.TOF	231.98275862069	.12 µmol
ECA590	C15ISO12	ECA590_C15ISO12_3_H_4_.12 µmol	H	4	EtOH	mean.TOF	234.385714285714	.12 µmol
ECA590	C15ISO12	ECA590_C15ISO12_3_H_5_.12 µmol	H	5	EtOH	mean.TOF	247.365122615804	.12 µmol
ECA590	C15ISO12	ECA590_C15ISO12_3_H_6_.12 µmol	H	6	EtOH	mean.TOF	242.052995391705	.12 µmol
ECA590	C15ISO12	ECA590_C15ISO12_3_H_7_.12 µmol	H	7	EtOH	mean.TOF	233.178743961353	.12 µmol
ECA590	C15ISO12	ECA590_C15ISO12_3_H_8_.12 µmol	H	8	EtOH	mean.TOF	231.717032967033	.12 µmol
ECA590	C15ISO12	ECA590_C15ISO12_3_H_9_.12 µmol	H	9	EtOH	mean.TOF	220.314087759815	.12 µmol
N2	C15ISO24	N2_C15ISO24_4_A_1_.24 µmol	A	1	EtOH	mean.TOF	194.835010060362	.24 µmol
N2	C15ISO24	N2_C15ISO24_4_A_10_.24 µmol	A	10	EtOH	mean.TOF	200.368580060423	.24 µmol
N2	C15ISO24	N2_C15ISO24_4_A_11_.24 µmol	A	11	EtOH	mean.TOF	199.964757709251	.24 µmol
N2	C15ISO24	N2_C15ISO24_4_A_2_.24 µmol	A	2	EtOH	mean.TOF	188.642201834862	.24 µmol
N2	C15ISO24	N2_C15ISO24_4_A_3_.24 µmol	A	3	EtOH	mean.TOF	219.090909090909	.24 µmol
N2	C15ISO24	N2_C15ISO24_4_A_4_.24 µmol	A	4	EtOH	mean.TOF	208.917274939173	.24 µmol
N2	C15ISO24	N2_C15ISO24_4_A_5_.24 µmol	A	5	EtOH	mean.TOF	200.903703703704	.24 µmol
N2	C15ISO24	N2_C15ISO24_4_A_6_.24 µmol	A	6	EtOH	mean.TOF	197.503282275711	.24 µmol
N2	C15ISO24	N2_C15ISO24_4_A_7_.24 µmol	A	7	EtOH	mean.TOF	219.522598870056	.24 µmol
N2	C15ISO24	N2_C15ISO24_4_A_8_.24 µmol	A	8	EtOH	mean.TOF	205.516209476309	.24 µmol
N2	C15ISO24	N2_C15ISO24_4_A_9_.24 µmol	A	9	EtOH	mean.TOF	203.17277486911	.24 µmol
N2	C15ISO24	N2_C15ISO24_4_B_1_.24 µmol	B	1	EtOH	mean.TOF	210.842824601367	.24 µmol
N2	C15ISO24	N2_C15ISO24_4_B_10_.24 µmol	B	10	EtOH	mean.TOF	214.961630695444	.24 µmol
N2	C15ISO24	N2_C15ISO24_4_B_11_.24 µmol	B	11	EtOH	mean.TOF	206.492113564669	.24 µmol
N2	C15ISO24	N2_C15ISO24_4_B_2_.24 µmol	B	2	EtOH	mean.TOF	203.720930232558	.24 µmol
N2	C15ISO24	N2_C15ISO24_4_B_3_.24 µmol	B	3	EtOH	mean.TOF	206.468634686347	.24 µmol
N2	C15ISO24	N2_C15ISO24_4_B_4_.24 µmol	B	4	EtOH	mean.TOF	202.740298507463	.24 µmol
N2	C15ISO24	N2_C15ISO24_4_B_5_.24 µmol	B	5	EtOH	mean.TOF	211.008108108108	.24 µmol
N2	C15ISO24	N2_C15ISO24_4_B_6_.24 µmol	B	6	EtOH	mean.TOF	217.415178571429	.24 µmol
N2	C15ISO24	N2_C15ISO24_4_B_7_.24 µmol	B	7	EtOH	mean.TOF	208.4575	.24 µmol
N2	C15ISO24	N2_C15ISO24_4_B_8_.24 µmol	B	8	EtOH	mean.TOF	201.391167192429	.24 µmol
N2	C15ISO24	N2_C15ISO24_4_B_9_.24 µmol	B	9	EtOH	mean.TOF	217.1171875	.24 µmol
CB4856	C15ISO24	CB4856_C15ISO24_4_C_1_.24 µmol	C	1	EtOH	mean.TOF	221.958874458874	.24 µmol
CB4856	C15ISO24	CB4856_C15ISO24_4_C_10_.24 µmol	C	10	EtOH	mean.TOF	230.617571059432	.24 µmol
CB4856	C15ISO24	CB4856_C15ISO24_4_C_11_.24 µmol	C	11	EtOH	mean.TOF	249.782608695652	.24 µmol
CB4856	C15ISO24	CB4856_C15ISO24_4_C_2_.24 µmol	C	2	EtOH	mean.TOF	242.107936507937	.24 µmol
CB4856	C15ISO24	CB4856_C15ISO24_4_C_3_.24 µmol	C	3	EtOH	mean.TOF	251.643292682927	.24 µmol
CB4856	C15ISO24	CB4856_C15ISO24_4_C_4_.24 µmol	C	4	EtOH	mean.TOF	241.952	.24 µmol
CB4856	C15ISO24	CB4856_C15ISO24_4_C_5_.24 µmol	C	5	EtOH	mean.TOF	209.736486486486	.24 µmol
CB4856	C15ISO24	CB4856_C15ISO24_4_C_6_.24 µmol	C	6	EtOH	mean.TOF	218.077647058824	.24 µmol
CB4856	C15ISO24	CB4856_C15ISO24_4_C_7_.24 µmol	C	7	EtOH	mean.TOF	228.311946902655	.24 µmol
CB4856	C15ISO24	CB4856_C15ISO24_4_C_8_.24 µmol	C	8	EtOH	mean.TOF	235.278959810875	.24 µmol
CB4856	C15ISO24	CB4856_C15ISO24_4_C_9_.24 µmol	C	9	EtOH	mean.TOF	224.600431965443	.24 µmol
CB4856	C15ISO24	CB4856_C15ISO24_4_D_1_.24 µmol	D	1	EtOH	mean.TOF	210.632016632017	.24 µmol
CB4856	C15ISO24	CB4856_C15ISO24_4_D_10_.24 µmol	D	10	EtOH	mean.TOF	224.022624434389	.24 µmol
CB4856	C15ISO24	CB4856_C15ISO24_4_D_11_.24 µmol	D	11	EtOH	mean.TOF	208.827669902913	.24 µmol
CB4856	C15ISO24	CB4856_C15ISO24_4_D_2_.24 µmol	D	2	EtOH	mean.TOF	228.462264150943	.24 µmol
CB4856	C15ISO24	CB4856_C15ISO24_4_D_3_.24 µmol	D	3	EtOH	mean.TOF	217.978436657682	.24 µmol
CB4856	C15ISO24	CB4856_C15ISO24_4_D_4_.24 µmol	D	4	EtOH	mean.TOF	226.285347043702	.24 µmol
CB4856	C15ISO24	CB4856_C15ISO24_4_D_5_.24 µmol	D	5	EtOH	mean.TOF	214.024590163934	.24 µmol
CB4856	C15ISO24	CB4856_C15ISO24_4_D_6_.24 µmol	D	6	EtOH	mean.TOF	225.944444444444	.24 µmol
CB4856	C15ISO24	CB4856_C15ISO24_4_D_7_.24 µmol	D	7	EtOH	mean.TOF	209.571788413098	.24 µmol
CB4856	C15ISO24	CB4856_C15ISO24_4_D_8_.24 µmol	D	8	EtOH	mean.TOF	219.541516245487	.24 µmol
CB4856	C15ISO24	CB4856_C15ISO24_4_D_9_.24 µmol	D	9	EtOH	mean.TOF	229.684754521964	.24 µmol
ECA581	C15ISO24	ECA581_C15ISO24_4_E_1_.24 µmol	E	1	EtOH	mean.TOF	212.512254901961	.24 µmol
ECA581	C15ISO24	ECA581_C15ISO24_4_E_10_.24 µmol	E	10	EtOH	mean.TOF	216.410714285714	.24 µmol
ECA581	C15ISO24	ECA581_C15ISO24_4_E_11_.24 µmol	E	11	EtOH	mean.TOF	223.283950617284	.24 µmol
ECA581	C15ISO24	ECA581_C15ISO24_4_E_2_.24 µmol	E	2	EtOH	mean.TOF	218.823943661972	.24 µmol
ECA581	C15ISO24	ECA581_C15ISO24_4_E_3_.24 µmol	E	3	EtOH	mean.TOF	216.564814814815	.24 µmol
ECA581	C15ISO24	ECA581_C15ISO24_4_E_4_.24 µmol	E	4	EtOH	mean.TOF	227.287262872629	.24 µmol
ECA581	C15ISO24	ECA581_C15ISO24_4_E_5_.24 µmol	E	5	EtOH	mean.TOF	221.919491525424	.24 µmol
ECA581	C15ISO24	ECA581_C15ISO24_4_E_6_.24 µmol	E	6	EtOH	mean.TOF	203.458064516129	.24 µmol
ECA581	C15ISO24	ECA581_C15ISO24_4_E_7_.24 µmol	E	7	EtOH	mean.TOF	207.460869565217	.24 µmol
ECA581	C15ISO24	ECA581_C15ISO24_4_E_8_.24 µmol	E	8	EtOH	mean.TOF	206.983561643836	.24 µmol
ECA581	C15ISO24	ECA581_C15ISO24_4_E_9_.24 µmol	E	9	EtOH	mean.TOF	210.827067669173	.24 µmol
ECA581	C15ISO24	ECA581_C15ISO24_4_F_1_.24 µmol	F	1	EtOH	mean.TOF	221.225464190981	.24 µmol
ECA581	C15ISO24	ECA581_C15ISO24_4_F_10_.24 µmol	F	10	EtOH	mean.TOF	221.464751958225	.24 µmol
ECA581	C15ISO24	ECA581_C15ISO24_4_F_11_.24 µmol	F	11	EtOH	mean.TOF	236.377162629758	.24 µmol
ECA581	C15ISO24	ECA581_C15ISO24_4_F_2_.24 µmol	F	2	EtOH	mean.TOF	222.704156479218	.24 µmol
ECA581	C15ISO24	ECA581_C15ISO24_4_F_3_.24 µmol	F	3	EtOH	mean.TOF	207.045307443366	.24 µmol
ECA581	C15ISO24	ECA581_C15ISO24_4_F_4_.24 µmol	F	4	EtOH	mean.TOF	236.235294117647	.24 µmol
ECA581	C15ISO24	ECA581_C15ISO24_4_F_5_.24 µmol	F	5	EtOH	mean.TOF	210.066831683168	.24 µmol
ECA581	C15ISO24	ECA581_C15ISO24_4_F_6_.24 µmol	F	6	EtOH	mean.TOF	222.814814814815	.24 µmol
ECA581	C15ISO24	ECA581_C15ISO24_4_F_7_.24 µmol	F	7	EtOH	mean.TOF	209.282485875706	.24 µmol
ECA581	C15ISO24	ECA581_C15ISO24_4_F_8_.24 µmol	F	8	EtOH	mean.TOF	205.903846153846	.24 µmol
ECA581	C15ISO24	ECA581_C15ISO24_4_F_9_.24 µmol	F	9	EtOH	mean.TOF	220.101265822785	.24 µmol
ECA590	C15ISO24	ECA590_C15ISO24_4_G_1_.24 µmol	G	1	EtOH	mean.TOF	223.545893719807	.24 µmol
ECA590	C15ISO24	ECA590_C15ISO24_4_G_10_.24 µmol	G	10	EtOH	mean.TOF	218.43956043956	.24 µmol
ECA590	C15ISO24	ECA590_C15ISO24_4_G_11_.24 µmol	G	11	EtOH	mean.TOF	214.124137931034	.24 µmol
ECA590	C15ISO24	ECA590_C15ISO24_4_G_2_.24 µmol	G	2	EtOH	mean.TOF	250.21768707483	.24 µmol
ECA590	C15ISO24	ECA590_C15ISO24_4_G_3_.24 µmol	G	3	EtOH	mean.TOF	231.261744966443	.24 µmol
ECA590	C15ISO24	ECA590_C15ISO24_4_G_4_.24 µmol	G	4	EtOH	mean.TOF	230.738154613466	.24 µmol
ECA590	C15ISO24	ECA590_C15ISO24_4_G_5_.24 µmol	G	5	EtOH	mean.TOF	229.150561797753	.24 µmol
ECA590	C15ISO24	ECA590_C15ISO24_4_G_6_.24 µmol	G	6	EtOH	mean.TOF	225.816831683168	.24 µmol
ECA590	C15ISO24	ECA590_C15ISO24_4_G_7_.24 µmol	G	7	EtOH	mean.TOF	215.771058315335	.24 µmol
ECA590	C15ISO24	ECA590_C15ISO24_4_G_8_.24 µmol	G	8	EtOH	mean.TOF	205.049751243781	.24 µmol
ECA590	C15ISO24	ECA590_C15ISO24_4_G_9_.24 µmol	G	9	EtOH	mean.TOF	240.488700564972	.24 µmol
ECA590	C15ISO24	ECA590_C15ISO24_4_H_1_.24 µmol	H	1	EtOH	mean.TOF	242.498489425982	.24 µmol
ECA590	C15ISO24	ECA590_C15ISO24_4_H_10_.24 µmol	H	10	EtOH	mean.TOF	236.374301675978	.24 µmol
ECA590	C15ISO24	ECA590_C15ISO24_4_H_11_.24 µmol	H	11	EtOH	mean.TOF	243.594005449591	.24 µmol
ECA590	C15ISO24	ECA590_C15ISO24_4_H_2_.24 µmol	H	2	EtOH	mean.TOF	219.413333333333	.24 µmol
ECA590	C15ISO24	ECA590_C15ISO24_4_H_3_.24 µmol	H	3	EtOH	mean.TOF	267.398286937902	.24 µmol
ECA590	C15ISO24	ECA590_C15ISO24_4_H_4_.24 µmol	H	4	EtOH	mean.TOF	239.751662971175	.24 µmol
ECA590	C15ISO24	ECA590_C15ISO24_4_H_5_.24 µmol	H	5	EtOH	mean.TOF	234.435356200528	.24 µmol
ECA590	C15ISO24	ECA590_C15ISO24_4_H_6_.24 µmol	H	6	EtOH	mean.TOF	216.322966507177	.24 µmol
ECA590	C15ISO24	ECA590_C15ISO24_4_H_7_.24 µmol	H	7	EtOH	mean.TOF	236.598233995585	.24 µmol
ECA590	C15ISO24	ECA590_C15ISO24_4_H_8_.24 µmol	H	8	EtOH	mean.TOF	243.360927152318	.24 µmol
ECA590	C15ISO24	ECA590_C15ISO24_4_H_9_.24 µmol	H	9	EtOH	mean.TOF	226.806267806268	.24 µmol
N2	C15ISO48	N2_C15ISO48_5_A_1_.48 µmol	A	1	EtOH	mean.TOF	180.062015503876	.48 µmol
N2	C15ISO48	N2_C15ISO48_5_A_10_.48 µmol	A	10	EtOH	mean.TOF	202.352785145889	.48 µmol
N2	C15ISO48	N2_C15ISO48_5_A_11_.48 µmol	A	11	EtOH	mean.TOF	219.770833333333	.48 µmol
N2	C15ISO48	N2_C15ISO48_5_A_2_.48 µmol	A	2	EtOH	mean.TOF	242.777777777778	.48 µmol
N2	C15ISO48	N2_C15ISO48_5_A_3_.48 µmol	A	3	EtOH	mean.TOF	199.252427184466	.48 µmol
N2	C15ISO48	N2_C15ISO48_5_A_4_.48 µmol	A	4	EtOH	mean.TOF	192.651898734177	.48 µmol
N2	C15ISO48	N2_C15ISO48_5_A_5_.48 µmol	A	5	EtOH	mean.TOF	222.667638483965	.48 µmol
N2	C15ISO48	N2_C15ISO48_5_A_6_.48 µmol	A	6	EtOH	mean.TOF	213.987468671679	.48 µmol
N2	C15ISO48	N2_C15ISO48_5_A_7_.48 µmol	A	7	EtOH	mean.TOF	203.708108108108	.48 µmol
N2	C15ISO48	N2_C15ISO48_5_A_8_.48 µmol	A	8	EtOH	mean.TOF	202.243902439024	.48 µmol
N2	C15ISO48	N2_C15ISO48_5_A_9_.48 µmol	A	9	EtOH	mean.TOF	201.994413407821	.48 µmol
N2	C15ISO48	N2_C15ISO48_5_B_1_.48 µmol	B	1	EtOH	mean.TOF	192.332512315271	.48 µmol
N2	C15ISO48	N2_C15ISO48_5_B_10_.48 µmol	B	10	EtOH	mean.TOF	213.188271604938	.48 µmol
N2	C15ISO48	N2_C15ISO48_5_B_11_.48 µmol	B	11	EtOH	mean.TOF	214.471042471042	.48 µmol
N2	C15ISO48	N2_C15ISO48_5_B_2_.48 µmol	B	2	EtOH	mean.TOF	216.521850899743	.48 µmol
N2	C15ISO48	N2_C15ISO48_5_B_3_.48 µmol	B	3	EtOH	mean.TOF	211.637450199203	.48 µmol
N2	C15ISO48	N2_C15ISO48_5_B_4_.48 µmol	B	4	EtOH	mean.TOF	202.705627705628	.48 µmol
N2	C15ISO48	N2_C15ISO48_5_B_5_.48 µmol	B	5	EtOH	mean.TOF	217.0225	.48 µmol
N2	C15ISO48	N2_C15ISO48_5_B_6_.48 µmol	B	6	EtOH	mean.TOF	215.577427821522	.48 µmol
N2	C15ISO48	N2_C15ISO48_5_B_7_.48 µmol	B	7	EtOH	mean.TOF	201.718426501035	.48 µmol
N2	C15ISO48	N2_C15ISO48_5_B_8_.48 µmol	B	8	EtOH	mean.TOF	230.229508196721	.48 µmol
N2	C15ISO48	N2_C15ISO48_5_B_9_.48 µmol	B	9	EtOH	mean.TOF	209.112328767123	.48 µmol
CB4856	C15ISO48	CB4856_C15ISO48_5_C_1_.48 µmol	C	1	EtOH	mean.TOF	226.302197802198	.48 µmol
CB4856	C15ISO48	CB4856_C15ISO48_5_C_10_.48 µmol	C	10	EtOH	mean.TOF	224.138392857143	.48 µmol
CB4856	C15ISO48	CB4856_C15ISO48_5_C_11_.48 µmol	C	11	EtOH	mean.TOF	236.545977011494	.48 µmol
CB4856	C15ISO48	CB4856_C15ISO48_5_C_2_.48 µmol	C	2	EtOH	mean.TOF	228.334128878282	.48 µmol
CB4856	C15ISO48	CB4856_C15ISO48_5_C_3_.48 µmol	C	3	EtOH	mean.TOF	225.989547038328	.48 µmol
CB4856	C15ISO48	CB4856_C15ISO48_5_C_4_.48 µmol	C	4	EtOH	mean.TOF	226.723618090452	.48 µmol
CB4856	C15ISO48	CB4856_C15ISO48_5_C_5_.48 µmol	C	5	EtOH	mean.TOF	247.471641791045	.48 µmol
CB4856	C15ISO48	CB4856_C15ISO48_5_C_6_.48 µmol	C	6	EtOH	mean.TOF	233.542654028436	.48 µmol
CB4856	C15ISO48	CB4856_C15ISO48_5_C_7_.48 µmol	C	7	EtOH	mean.TOF	218.041401273885	.48 µmol
CB4856	C15ISO48	CB4856_C15ISO48_5_C_8_.48 µmol	C	8	EtOH	mean.TOF	238.031700288184	.48 µmol
CB4856	C15ISO48	CB4856_C15ISO48_5_C_9_.48 µmol	C	9	EtOH	mean.TOF	234.151583710407	.48 µmol
CB4856	C15ISO48	CB4856_C15ISO48_5_D_1_.48 µmol	D	1	EtOH	mean.TOF	240.135802469136	.48 µmol
CB4856	C15ISO48	CB4856_C15ISO48_5_D_10_.48 µmol	D	10	EtOH	mean.TOF	241.897058823529	.48 µmol
CB4856	C15ISO48	CB4856_C15ISO48_5_D_11_.48 µmol	D	11	EtOH	mean.TOF	244.125850340136	.48 µmol
CB4856	C15ISO48	CB4856_C15ISO48_5_D_2_.48 µmol	D	2	EtOH	mean.TOF	255.501805054152	.48 µmol
CB4856	C15ISO48	CB4856_C15ISO48_5_D_3_.48 µmol	D	3	EtOH	mean.TOF	218.556263269639	.48 µmol
CB4856	C15ISO48	CB4856_C15ISO48_5_D_4_.48 µmol	D	4	EtOH	mean.TOF	227.642105263158	.48 µmol
CB4856	C15ISO48	CB4856_C15ISO48_5_D_5_.48 µmol	D	5	EtOH	mean.TOF	243.826366559486	.48 µmol
CB4856	C15ISO48	CB4856_C15ISO48_5_D_6_.48 µmol	D	6	EtOH	mean.TOF	227.130630630631	.48 µmol
CB4856	C15ISO48	CB4856_C15ISO48_5_D_7_.48 µmol	D	7	EtOH	mean.TOF	238.912	.48 µmol
CB4856	C15ISO48	CB4856_C15ISO48_5_D_8_.48 µmol	D	8	EtOH	mean.TOF	249.210714285714	.48 µmol
CB4856	C15ISO48	CB4856_C15ISO48_5_D_9_.48 µmol	D	9	EtOH	mean.TOF	239.348370927318	.48 µmol
ECA581	C15ISO48	ECA581_C15ISO48_5_E_1_.48 µmol	E	1	EtOH	mean.TOF	211.873983739837	.48 µmol
ECA581	C15ISO48	ECA581_C15ISO48_5_E_10_.48 µmol	E	10	EtOH	mean.TOF	211.796992481203	.48 µmol
ECA581	C15ISO48	ECA581_C15ISO48_5_E_11_.48 µmol	E	11	EtOH	mean.TOF	228.961988304094	.48 µmol
ECA581	C15ISO48	ECA581_C15ISO48_5_E_3_.48 µmol	E	3	EtOH	mean.TOF	227.108108108108	.48 µmol
ECA581	C15ISO48	ECA581_C15ISO48_5_E_4_.48 µmol	E	4	EtOH	mean.TOF	208.509157509158	.48 µmol
ECA581	C15ISO48	ECA581_C15ISO48_5_E_5_.48 µmol	E	5	EtOH	mean.TOF	245.448412698413	.48 µmol
ECA581	C15ISO48	ECA581_C15ISO48_5_E_7_.48 µmol	E	7	EtOH	mean.TOF	223.679715302491	.48 µmol
ECA581	C15ISO48	ECA581_C15ISO48_5_E_8_.48 µmol	E	8	EtOH	mean.TOF	221.282786885246	.48 µmol
ECA581	C15ISO48	ECA581_C15ISO48_5_E_9_.48 µmol	E	9	EtOH	mean.TOF	222.343324250681	.48 µmol
ECA581	C15ISO48	ECA581_C15ISO48_5_F_1_.48 µmol	F	1	EtOH	mean.TOF	216.34375	.48 µmol
ECA581	C15ISO48	ECA581_C15ISO48_5_F_10_.48 µmol	F	10	EtOH	mean.TOF	222.476973684211	.48 µmol
ECA581	C15ISO48	ECA581_C15ISO48_5_F_11_.48 µmol	F	11	EtOH	mean.TOF	249.158940397351	.48 µmol
ECA581	C15ISO48	ECA581_C15ISO48_5_F_2_.48 µmol	F	2	EtOH	mean.TOF	219.472222222222	.48 µmol
ECA581	C15ISO48	ECA581_C15ISO48_5_F_3_.48 µmol	F	3	EtOH	mean.TOF	190.704081632653	.48 µmol
ECA581	C15ISO48	ECA581_C15ISO48_5_F_5_.48 µmol	F	5	EtOH	mean.TOF	233.800925925926	.48 µmol
ECA581	C15ISO48	ECA581_C15ISO48_5_F_6_.48 µmol	F	6	EtOH	mean.TOF	218.542857142857	.48 µmol
ECA581	C15ISO48	ECA581_C15ISO48_5_F_7_.48 µmol	F	7	EtOH	mean.TOF	212.674050632911	.48 µmol
ECA581	C15ISO48	ECA581_C15ISO48_5_F_8_.48 µmol	F	8	EtOH	mean.TOF	239.357798165138	.48 µmol
ECA581	C15ISO48	ECA581_C15ISO48_5_F_9_.48 µmol	F	9	EtOH	mean.TOF	226.947046843177	.48 µmol
ECA590	C15ISO48	ECA590_C15ISO48_5_G_1_.48 µmol	G	1	EtOH	mean.TOF	257.462603878116	.48 µmol
ECA590	C15ISO48	ECA590_C15ISO48_5_G_10_.48 µmol	G	10	EtOH	mean.TOF	246.070093457944	.48 µmol
ECA590	C15ISO48	ECA590_C15ISO48_5_G_11_.48 µmol	G	11	EtOH	mean.TOF	211.536956521739	.48 µmol
ECA590	C15ISO48	ECA590_C15ISO48_5_G_2_.48 µmol	G	2	EtOH	mean.TOF	245.731092436975	.48 µmol
ECA590	C15ISO48	ECA590_C15ISO48_5_G_3_.48 µmol	G	3	EtOH	mean.TOF	237.916923076923	.48 µmol
ECA590	C15ISO48	ECA590_C15ISO48_5_G_4_.48 µmol	G	4	EtOH	mean.TOF	235.664634146341	.48 µmol
ECA590	C15ISO48	ECA590_C15ISO48_5_G_5_.48 µmol	G	5	EtOH	mean.TOF	235.664705882353	.48 µmol
ECA590	C15ISO48	ECA590_C15ISO48_5_G_6_.48 µmol	G	6	EtOH	mean.TOF	228.305825242718	.48 µmol
ECA590	C15ISO48	ECA590_C15ISO48_5_G_7_.48 µmol	G	7	EtOH	mean.TOF	233.674863387978	.48 µmol
ECA590	C15ISO48	ECA590_C15ISO48_5_G_8_.48 µmol	G	8	EtOH	mean.TOF	232.18137254902	.48 µmol
ECA590	C15ISO48	ECA590_C15ISO48_5_G_9_.48 µmol	G	9	EtOH	mean.TOF	238.413145539906	.48 µmol
ECA590	C15ISO48	ECA590_C15ISO48_5_H_1_.48 µmol	H	1	EtOH	mean.TOF	232.398617511521	.48 µmol
ECA590	C15ISO48	ECA590_C15ISO48_5_H_10_.48 µmol	H	10	EtOH	mean.TOF	221.954918032787	.48 µmol
ECA590	C15ISO48	ECA590_C15ISO48_5_H_11_.48 µmol	H	11	EtOH	mean.TOF	261.409470752089	.48 µmol
ECA590	C15ISO48	ECA590_C15ISO48_5_H_2_.48 µmol	H	2	EtOH	mean.TOF	252.654929577465	.48 µmol
ECA590	C15ISO48	ECA590_C15ISO48_5_H_3_.48 µmol	H	3	EtOH	mean.TOF	255.10103626943	.48 µmol
ECA590	C15ISO48	ECA590_C15ISO48_5_H_4_.48 µmol	H	4	EtOH	mean.TOF	235.83135391924	.48 µmol
ECA590	C15ISO48	ECA590_C15ISO48_5_H_5_.48 µmol	H	5	EtOH	mean.TOF	220.662721893491	.48 µmol
ECA590	C15ISO48	ECA590_C15ISO48_5_H_6_.48 µmol	H	6	EtOH	mean.TOF	234.300366300366	.48 µmol
ECA590	C15ISO48	ECA590_C15ISO48_5_H_7_.48 µmol	H	7	EtOH	mean.TOF	247.854166666667	.48 µmol
ECA590	C15ISO48	ECA590_C15ISO48_5_H_8_.48 µmol	H	8	EtOH	mean.TOF	228.165289256198	.48 µmol
ECA590	C15ISO48	ECA590_C15ISO48_5_H_9_.48 µmol	H	9	EtOH	mean.TOF	255.990228013029	.48 µmol
N2	C15ISO64	N2_C15ISO64_6_A_1_.64 µmol	A	1	EtOH	mean.TOF	203.322195704057	.64 µmol
N2	C15ISO64	N2_C15ISO64_6_A_10_.64 µmol	A	10	EtOH	mean.TOF	200.05625	.64 µmol
N2	C15ISO64	N2_C15ISO64_6_A_11_.64 µmol	A	11	EtOH	mean.TOF	203.978319783198	.64 µmol
N2	C15ISO64	N2_C15ISO64_6_A_2_.64 µmol	A	2	EtOH	mean.TOF	207.326086956522	.64 µmol
N2	C15ISO64	N2_C15ISO64_6_A_3_.64 µmol	A	3	EtOH	mean.TOF	204.618453865337	.64 µmol
N2	C15ISO64	N2_C15ISO64_6_A_4_.64 µmol	A	4	EtOH	mean.TOF	206.693820224719	.64 µmol
N2	C15ISO64	N2_C15ISO64_6_A_5_.64 µmol	A	5	EtOH	mean.TOF	208.353535353535	.64 µmol
N2	C15ISO64	N2_C15ISO64_6_A_6_.64 µmol	A	6	EtOH	mean.TOF	187.713136729223	.64 µmol
N2	C15ISO64	N2_C15ISO64_6_A_7_.64 µmol	A	7	EtOH	mean.TOF	208.87786259542	.64 µmol
N2	C15ISO64	N2_C15ISO64_6_A_8_.64 µmol	A	8	EtOH	mean.TOF	197.619256017505	.64 µmol
N2	C15ISO64	N2_C15ISO64_6_A_9_.64 µmol	A	9	EtOH	mean.TOF	218.020253164557	.64 µmol
N2	C15ISO64	N2_C15ISO64_6_B_1_.64 µmol	B	1	EtOH	mean.TOF	202.969696969697	.64 µmol
N2	C15ISO64	N2_C15ISO64_6_B_10_.64 µmol	B	10	EtOH	mean.TOF	201.50622406639	.64 µmol
N2	C15ISO64	N2_C15ISO64_6_B_11_.64 µmol	B	11	EtOH	mean.TOF	216.358208955224	.64 µmol
N2	C15ISO64	N2_C15ISO64_6_B_2_.64 µmol	B	2	EtOH	mean.TOF	198.570093457944	.64 µmol
N2	C15ISO64	N2_C15ISO64_6_B_3_.64 µmol	B	3	EtOH	mean.TOF	221.294797687861	.64 µmol
N2	C15ISO64	N2_C15ISO64_6_B_4_.64 µmol	B	4	EtOH	mean.TOF	197.549883990719	.64 µmol
N2	C15ISO64	N2_C15ISO64_6_B_5_.64 µmol	B	5	EtOH	mean.TOF	203.401709401709	.64 µmol
N2	C15ISO64	N2_C15ISO64_6_B_6_.64 µmol	B	6	EtOH	mean.TOF	203.608355091384	.64 µmol
N2	C15ISO64	N2_C15ISO64_6_B_7_.64 µmol	B	7	EtOH	mean.TOF	194.910071942446	.64 µmol
N2	C15ISO64	N2_C15ISO64_6_B_8_.64 µmol	B	8	EtOH	mean.TOF	205.472140762463	.64 µmol
N2	C15ISO64	N2_C15ISO64_6_B_9_.64 µmol	B	9	EtOH	mean.TOF	201.038596491228	.64 µmol
CB4856	C15ISO64	CB4856_C15ISO64_6_C_1_.64 µmol	C	1	EtOH	mean.TOF	227.288834951456	.64 µmol
CB4856	C15ISO64	CB4856_C15ISO64_6_C_10_.64 µmol	C	10	EtOH	mean.TOF	226.788571428571	.64 µmol
CB4856	C15ISO64	CB4856_C15ISO64_6_C_11_.64 µmol	C	11	EtOH	mean.TOF	209.14552238806	.64 µmol
CB4856	C15ISO64	CB4856_C15ISO64_6_C_2_.64 µmol	C	2	EtOH	mean.TOF	233.874651810585	.64 µmol
CB4856	C15ISO64	CB4856_C15ISO64_6_C_3_.64 µmol	C	3	EtOH	mean.TOF	229.097826086957	.64 µmol
CB4856	C15ISO64	CB4856_C15ISO64_6_C_4_.64 µmol	C	4	EtOH	mean.TOF	227.744063324538	.64 µmol
CB4856	C15ISO64	CB4856_C15ISO64_6_C_5_.64 µmol	C	5	EtOH	mean.TOF	221.274122807018	.64 µmol
CB4856	C15ISO64	CB4856_C15ISO64_6_C_6_.64 µmol	C	6	EtOH	mean.TOF	226.80701754386	.64 µmol
CB4856	C15ISO64	CB4856_C15ISO64_6_C_7_.64 µmol	C	7	EtOH	mean.TOF	224.50289017341	.64 µmol
CB4856	C15ISO64	CB4856_C15ISO64_6_C_8_.64 µmol	C	8	EtOH	mean.TOF	211.987368421053	.64 µmol
CB4856	C15ISO64	CB4856_C15ISO64_6_C_9_.64 µmol	C	9	EtOH	mean.TOF	217.639618138425	.64 µmol
CB4856	C15ISO64	CB4856_C15ISO64_6_D_1_.64 µmol	D	1	EtOH	mean.TOF	215.304347826087	.64 µmol
[truncated: 18,635 more rows]
