# Supplementary material for: Natural variation in C. elegans arsenic toxicity is explained by differences in branched chain amino acid metabolism
Source: eLife. 2019 Apr 8;8:e40260. doi: 10.7554/eLife.40260 (PMC6453569; doi:10.7554/eLife.40260)
Supplement: Figure 4—figure supplement 2—source data 1. — (Used to generate Figure 4—figure supplement 2B). [file elife-40260-fig4-figsupp2-data1.tsv]

Trait	PC	loading
mean.norm.EXT	PC1	0.512777118314839
mean.norm.yellow	PC1	0.485459666514448
mean.TOF	PC1	0.523361398608095
norm.n	PC1	0.476950087081855
mean.norm.EXT	PC2	-0.0644835028199634
mean.norm.yellow	PC2	-0.660190882344737
mean.TOF	PC2	-0.00637963848040241
norm.n	PC2	0.748297519002839
