# Supplementary material for: Natural variation in C. elegans arsenic toxicity is explained by differences in branched chain amino acid metabolism
Source: eLife. 2019 Apr 8;8:e40260. doi: 10.7554/eLife.40260 (PMC6453569; doi:10.7554/eLife.40260)
Supplement: Figure 4—figure supplement 4—source data 1. — (Used to generate Figure 4—figure supplement 4). [file elife-40260-fig4-figsupp4-data1.csv]

Strain	C20n:5	C15iso	C17iso	C18	C18:1	C14	C15_C20n5	C15_C18
N2	3.01E+09	2.00E+08	2.20E+08	1.08E+09	3.97E+09	1.21E+08	6.65E-02	1.85E-01
N2	2.81E+09	1.97E+08	2.37E+08	1.04E+09	4.10E+09	1.21E+08	7.01E-02	1.90E-01
N2	2.62E+09	1.76E+08	2.08E+08	9.18E+08	3.74E+09	1.15E+08	6.71E-02	1.91E-01
CB4856	8.58E+08	4.37E+07	5.69E+07	2.47E+08	4.83E+08	6.05E+07	5.10E-02	1.77E-01
CB4856	9.99E+08	5.09E+07	6.49E+07	2.47E+08	5.16E+08	3.85E+07	5.10E-02	2.06E-01
CB4856	1.42E+09	6.87E+07	9.64E+07	2.79E+08	8.06E+08	4.15E+07	4.85E-02	2.46E-01
ECA581	3.25E+09	2.00E+08	2.13E+08	9.56E+08	3.72E+09	1.20E+08	6.16E-02	2.09E-01
ECA581	2.98E+09	1.62E+08	1.69E+08	9.22E+08	3.68E+09	1.18E+08	5.45E-02	1.76E-01
ECA581	2.49E+09	1.68E+08	1.51E+08	9.02E+08	3.19E+09	1.17E+08	6.74E-02	1.86E-01
ECA590	8.11E+08	4.39E+07	6.73E+07	3.13E+08	4.68E+08	5.36E+07	5.42E-02	1.41E-01
ECA590	8.67E+08	3.88E+07	6.09E+07	2.52E+08	4.83E+08	3.92E+07	4.47E-02	1.54E-01
ECA590	9.14E+08	4.06E+07	6.08E+07	2.53E+08	4.75E+08	3.69E+07	4.44E-02	1.61E-01
N2	2.58E+09	3.48E+08	5.38E+08	5.82E+08	3.81E+09	6.76E+07	1.35E-01	5.98E-01
N2	2.79E+09	3.24E+08	5.21E+08	6.47E+08	3.38E+09	6.99E+07	1.16E-01	5.01E-01
N2	2.60E+09	3.12E+08	5.52E+08	6.24E+08	4.17E+09	6.52E+07	1.20E-01	5.01E-01
CB4856	1.81E+08	2.33E+07	4.17E+07	2.87E+08	2.88E+08	3.71E+07	1.29E-01	8.09E-02
CB4856	1.87E+08	2.12E+07	3.59E+07	2.53E+08	2.34E+08	3.57E+07	1.13E-01	8.35E-02
CB4856	1.63E+08	2.04E+07	3.77E+07	2.91E+08	2.72E+08	3.90E+07	1.25E-01	7.00E-02
ECA590	1.77E+08	2.48E+07	4.23E+07	2.86E+08	2.72E+08	4.13E+07	1.40E-01	8.67E-02
ECA590	1.48E+08	2.60E+07	4.35E+07	2.99E+08	3.05E+08	3.93E+07	1.76E-01	8.70E-02
ECA590	1.60E+08	2.32E+07	4.65E+07	3.49E+08	3.00E+08	4.03E+07	1.45E-01	6.64E-02
ECA581	1.68E+09	1.86E+08	2.60E+08	4.63E+08	2.44E+09	5.36E+07	1.10E-01	4.02E-01
ECA581	1.62E+09	1.95E+08	2.97E+08	5.07E+08	2.67E+09	5.45E+07	1.20E-01	3.85E-01
ECA581	2.13E+09	3.32E+08	6.19E+08	6.29E+08	3.54E+09	8.14E+07	1.56E-01	5.28E-01
