# Supplementary material for: Natural variation in C. elegans arsenic toxicity is explained by differences in branched chain amino acid metabolism
Source: eLife. 2019 Apr 8;8:e40260. doi: 10.7554/eLife.40260 (PMC6453569; doi:10.7554/eLife.40260)
Supplement: Figure 4—figure supplement 5—source data 1. [file elife-40260-fig4-figsupp5-data1.tsv]

trait_b	trait_a	trait_cor
mean.norm.EXT	mean.norm.EXT	1
mean.norm.yellow	mean.norm.EXT	0.832981704558054
mean.TOF	mean.norm.EXT	0.90681195576084
norm.n	mean.norm.EXT	0.799364386813852
mean.norm.EXT	mean.norm.yellow	0.832981704558054
mean.norm.yellow	mean.norm.yellow	1
mean.TOF	mean.norm.yellow	0.862120859074041
norm.n	mean.norm.yellow	0.659932484329516
mean.norm.EXT	mean.TOF	0.90681195576084
mean.norm.yellow	mean.TOF	0.862120859074041
mean.TOF	mean.TOF	1
norm.n	mean.TOF	0.844368082047546
mean.norm.EXT	norm.n	0.799364386813852
mean.norm.yellow	norm.n	0.659932484329516
mean.TOF	norm.n	0.844368082047546
norm.n	norm.n	1
