# Supplementary material for: Natural variation in C. elegans arsenic toxicity is explained by differences in branched chain amino acid metabolism
Source: eLife. 2019 Apr 8;8:e40260. doi: 10.7554/eLife.40260 (PMC6453569; doi:10.7554/eLife.40260)
Supplement: Figure 5—source data 1. — (Used to generate Figure 5B). [file elife-40260-fig5-data1.csv]

Guides	Edit	Well	Replicate	Primers	Arsenic_Concentration	Guide1_wt	Guide1_edit	Guide1_total
74+1192	S112C	A01	RepA	1188+1190	0uM	114134	20927	135061
74+1192	S112C	A02	RepA	1188+1190	0uM	126770	23118	149888
74+1192	S112C	A03	RepB	1188+1190	0uM	97735	18914	116649
74+1192	S112C	A04	RepB	1188+1190	0uM	102122	19736	121858
74+1192	S112C	B01	RepA	1188+1190	2.5uM	73683	13998	87681
74+1192	S112C	B02	RepA	1188+1190	2.5uM	75192	14071	89263
74+1192	S112C	B03	RepB	1188+1190	2.5uM	84460	17725	102185
74+1192	S112C	B04	RepB	1188+1190	2.5uM	77415	16267	93682
74+1192	S112C	C01	RepA	1188+1190	5uM	25252	5319	30571
74+1192	S112C	C02	RepA	1188+1190	5uM	21916	4692	26608
74+1192	S112C	C03	RepB	1188+1190	5uM	41050	10984	52034
74+1192	S112C	C04	RepB	1188+1190	5uM	48164	13534	61698
74+1193	R113C	A05	RepA	1188+1190	0uM	95774	4182	99956
74+1193	R113C	A06	RepA	1188+1190	0uM	120372	4980	125352
74+1193	R113C	A07	RepB	1188+1190	0uM	121091	4122	125213
74+1193	R113C	A08	RepB	1188+1190	0uM	118372	4080	122452
74+1193	R113C	B05	RepA	1188+1190	2.5uM	76752	3569	80321
74+1193	R113C	B06	RepA	1188+1190	2.5uM	89557	4323	93880
74+1193	R113C	B07	RepB	1188+1190	2.5uM	89990	3298	93288
74+1193	R113C	B08	RepB	1188+1190	2.5uM	86462	2921	89383
74+1193	R113C	C05	RepA	1188+1190	5uM	20262	1049	21311
74+1193	R113C	C06	RepA	1188+1190	5uM	18520	885	19405
74+1193	R113C	C07	RepB	1188+1190	5uM	20148	764	20912
74+1193	R113C	C08	RepB	1188+1190	5uM	15808	604	16412
NoPlasmidOrOligo	NA	A09	NA	1188+1190	0uM	231812	14	231826
NoPlasmidOrOligo	NA	A10	NA	1188+1190	0uM	255402	12	255414
NTC	NA	A11	NA	1188+1190	0uM	298645	14	298659
NTC	NA	A12	NA	1188+1190	0uM	328130	24	328154
NTC	NA	E07	NA	1186+1190	0uM	132153	9	132162
NTC	NA	E08	NA	1186+1190	0uM	161238	16	161254
75+1195	W84C	F01	RepA	1186+1190	2.5uM	143700	11950	155650
75+1195	W84C	F02	RepA	1186+1190	2.5uM	127451	10997	138448
75+1195	W84C	F03	RepB	1186+1190	2.5uM	137296	11616	148912
75+1195	W84C	F04	RepB	1186+1190	2.5uM	140490	11960	152450
75+1195	W84C	G01	RepA	1186+1190	5uM	103949	11472	115421
75+1195	W84C	G02	RepA	1186+1190	5uM	102560	11031	113591
75+1195	W84C	G03	RepB	1186+1190	5uM	134160	13961	148121
75+1195	W84C	G04	RepB	1186+1190	5uM	125656	13205	138861
75+1195	W84C	H05	RepA	1186+1190	0uM	98737	7387	106124
75+1195	W84C	H06	RepA	1186+1190	0uM	94231	7071	101302
75+1195	W84C	H07	RepB	1186+1190	0uM	138093	11288	149381
75+1195	W84C	H08	RepB	1186+1190	0uM	152726	12433	165159
