# Supplementary material for: Natural variation in C. elegans arsenic toxicity is explained by differences in branched chain amino acid metabolism
Source: eLife. 2019 Apr 8;8:e40260. doi: 10.7554/eLife.40260 (PMC6453569; doi:10.7554/eLife.40260)
Supplement: Figure 5—source data 3. [file elife-40260-fig5-data3.csv]

Sample	Replicate	C15iso	C15n	C15_ratio	C17iso	C17n	C17_ratio
mock	A	19517100	28322871	0.68909327730229	24205523	26071409	0.928431716137781
arsenic	A	19503966	26553236	0.734523129308985	22990895	25516196	0.901031446850463
mock	B	30981581	34277012	0.903858860276386	106582468	41573281	2.56372519647896
arsenic	B	15276994	12406262	1.23139379129669	31405621	7585359	4.14029461229192
mock	C	35654230	40912509	0.871475029800788	91974658	37282257	2.46698202847537
arsenic	C	23774054	18092303	1.31404244114196	34440426	7625004	4.51677481087223
mock	D	37230677	59011894	0.630901238316465	80284616	37836902	2.12186018823634
arsenic	D	45635206	42751487	1.06745306894237	80978746	20530311	3.94435067252513
mock	E	39037092	53123502	0.734836570074014	82524816	38203726	2.16012480039251
arsenic	E	63871667	48370666	1.32046284001961	117586573	24614418	4.77714212052464
